# Supplementary material for: A bioinformatics approach to identifying Wolbachia infections in arthropods
Source: PeerJ. 2018 Sep 3;6:e5486. doi: 10.7717/peerj.5486 (PMC6126470; doi:10.7717/peerj.5486)
Supplement: Supplemental Information 1 — Supplementary figures/tables and code used for data analysis [file peerj-06-5486-s001.zip › Supplement/assembled_genomes/Trichogramma_pretiosum.fasta]

>NODE_1_length_121352_cov_19.405872
AGCTGCGTAAATTTACTTTGATTTACATGCACTATCAGTTCTATGCAATAAAGCCTACCGGGATCACCCTTGTTGCCTGTAAGACCTTGTGTACCATTGAAGACCCTTAGACCTGGATCTCCTTTTGAACCTGACAACCCATCTGATTATTTGGGACCTTCTGGACCTTGTAACCCATTCGCACCTGGTTATCCTTTGTTACCTTTAGAACCTATCTTTCCTTTCTCACCCATATCACCTTTTATCCCTATGGCTCCATCTAATCCTTTAGGACCAATATCTCCCTTTGTTACATTTATACCCGGCTCACCTTTTATGCCTGGCTCTCCTTTAGGAACTTGTGCACCTGGCAATCCATCTGTTCCATTATCTCCTTTATCACCTTTAGAACCAGTATCTCCTTTGGGAACTTTTATCTTTCCTGGATTTTGTGTCAACTCTTCTGCTATTCCTTCATGTAAGACTGGATCATTTACCAGCACTTTTTTTATCTTGATCATCTTTTGCTTCTAGTACCGCTCTTCCTAATTCACCTACTTTTTGAGTGTCAAAGAACTGATGAACAATATTTTCAACTATTGTTTTTGCTGCATTCACATCGCCTTTTAATTTGGCATACTCAAGCAAATACTTAACTAATTTTCCTTGTATATTTCTTGCTTCACGATTTCTATAGTCTTTGGCTGCTTATTTAAATTACTATTAAGATTATGAGCTTCTATCTCGCTCATATTGCTTCTATCAACAAGTAGTTTAGCAAGCTTTTCTGCAATTTCATATTTTTGGAAGGCTATAGGATAGGGATTGTTTTTTCTTTATAGAATCGCTTGTTATCTTACTAACAGCATCTTTTATAATGTTTTTTGCTTCCTCTAAAGAAAGTTTACTTACTACTCCTTCAGTAAGTTTTGCTACATCAATTTTATTCACAAGTTCCTGCAAATTAAGATTAATTTTACCGGCAATCTGAGTTGCAAGATTTTCACCTTTGATACCATTTGCGTTAAGAACTGCTTCTCCTAGCTTAGCTTTTTTACTAGTAACTAATTCAGTTACTATTTCTATAGCACTTGAGGCATCTCCCTTCTCACCTTTTGAGCTAGTATCTCCTTTAGAACCTTCTGGACCAGGAAAACCTCGGTCACCCTTATTATCTTTGGAACCTTGTTCGCCCTTTAAACCCCGTTCACCGTTACGACCTGGTTCGCCCTTTTGGCCTGGAGGACCTTGTATGCCCTTAACTAACGCTTTTAAATAATCTTCTCGCTTTACATGCTCACCAAAAAATGTGCTTTTCTTTCTGAAAATCCTATGGAATTACGCTGATCTTCTTCCATTATAGCTGCTGCTAAAGGATATAGATGGGCTCTGTTAGAAGAAAATTCGGTAACAACTTGATTAATACTTGGAGTTATTCCATTAGTGCCTTGATTTCCTTTTTCTCCTTGATCACCTTTTGATCCATGCGCACCTGACGATCCAGTATCCCCCTTGTTACCTTGATGACCAAGCGCTCCATCGAAGGCTCTACACCTTTTGTCCCCTTTTACCTGGCTCACCTTTAGGACGTAGTACACCAGTACGTTCTAATCTTTCAATTTTGCGTTTTAAAAGTTTAATTTCTGTTTCTAAATTTATATGTTCTTGAATATTCACATCAACCTCCAAAAAGTTATCAAACTTTTCTAAGTTATAGTAATAAGGATATGGACCTGGTCTATTGTCATGCTCATACCGAAAAGAATTAGGGTTAAAATTATAAAAATTTTTGCATGTGCTATTTTCATACGATATGCAACCAACATAATTGTTGCTAACTTTTTTACTGCGAAATAGGTATCTTGTGCTTTCAAGCTCTCCATTTTATGAAAAGGGAATAACTCGAATGTATTGCTTATACGAGTAAATGCTGAATTGATATCATTCAATATGCCAACTTTTCTACAAATTTAATCATATACCTGAGCCCTCCTATATAATTTGTATATATTTCTTGATTCTTCAAACAAATAGTCTCCTATTTTTATTTTGAGTCTTTTATTAGGTGATCTTTTAAGATCTTCCAAAATAAAACTGACATTTTTGCTGCTAATTATGTCTTTTGGATCTATTAAAACTTTCCTATTTTCTAGCCGTTCATAATAAATACTACAGCTTTCACGATTATATGTGTTAACATAGAAACCATATGTGTAATTCTGAGGTATAAGATCAATAGTAGCGATGATACTAGCTTTGCCATCATAGTAATAATAAGGTCTATCAGAGGTAGTAACTAAAGCGAATTTGTAATTATTTCCCACCCTTTCTAGCTTTAATTGTGGCCATTCAGATAAGTCGTTTAGTATACTTGCCACGTCATACTTCAAATCCCAAATGTGAAAACTCAGATCAATATTGGTCTCGATGATAATGTAAGATACACTAGGCAGGGTAAATGTTGTTTTTGTTATTTAATTTTACTTGTGCAGGCATCCTACGACCAGTTCTATTATTACAATCTTTTTGTAGGATACCTTCCTTTTCTAGTTTAAAACGTATTTCCACCTCCCTTTGCGATTAGATATAATTAATTTATGGGTATTAATTCTTGATTAATAATGATGATTAGTAAATATAATTATATTTTACACTAATTTAATTATAAATTAACTTGTGAAAGAAAGTTATTGTTTTACAACTGGGCATAAAAATGCTTTATATTATCGAATTTCTTACTGCTCCAGCTCTTTCATCTTATAGATGATGTTGTTCCAGTGCTTGATACTGAAATCCAGTTCTTCCATAATCTCGTTGGAAACGTTTTCAGTATAGGGATAAATTTTATTAATCTACAGAAAGGTCCTCACCGTAAGCATAAAGAAGCCAGTTAAATTTATCAAGCAATTTTTTTTATGAAACAGCTACTTCTTCAATTTGATTGAAGTAAAAAACTGGTTTCCATTGCGGTAAATAAGCAACATTATTGAATCTTTGCCGTCTTTCTTTACTGCTGAATCAATTTGTTTTTGAAAATCATTAGTATTTTCAATATTGATTCCATCTAGTTGAATAATTATATCACCTTTCTTAATAACACGTAGTGTAGAATTACCACTACTATCCACACTAGTAACTACTACACCCTTTGTGGGTGCATTATTTTTTAGTTCTTTTGGCAAATTTGAAACGGTTAAACCACTTATATCACTAGATGTTGATTTACTTTCTTCTTGATCATTACCTGAATTATCGTTTGCAGATTCCTCGATTGCAACCTTGATATTGACCTCCTTACCTTTTCTAAGTAACTTAACCTGTACTTTGTTTCCGGGCTTAGTCCGTGAAACCATATGAGGTAGTTGCGTCATTCTATCAATTTTTTTGCCGTCAAACTCTAATAGTATATCACCTACTTTGATTCCTCCTTTCTCTGCAGGACTGCCCTTTACTACGCTTGCAACTAATGCACCTTTGACATCTTTTAAACTCAAGGACTCAGCAAATTCTTTTGTCATAGGCTGAACTTGCACGCCAAGCCAACCATGTTTTATTTTTTTACCACTTTTTAATGTATCAATAATTGAAATAGCTAGATTAGATGGTATAGCAAAGCCTATACCCACGTTACCGCCAGACTCAGATGGGGAATAAATAGCAGTATTAATACCTATAACTTTTCCATTAAGATGAAATAGTGGTCCCCCTGAGTTACCTCTATTAATTGCAGCATCAGTTTGAATAAATTCATTCATAGTACCAATACTAATGTCTCTAGATCTTGCAGATACAATTCCTGTACTTACAGAGCCACCCAAACCAAAAGGGTTGCCTATTGCAATAACTGTATCACCAACCCTTGCTTTATCAGAATTACCAAATTCAACAAAAGGAAGATCTTTATCAGAATTAATCTTAAGCACAGCAAGATCAGTTTTTGCATCATAGCCCAAAACTTCTGCTTTGAAATAAGTATTATCGTTCATAGTAACTGTAATATCTTGGGCATTTTTGATAACGTGATAGTTGGTCACTATGGTTCCACTTTTATCTATAATAAATCCAGAGCCAAGTAACGTCACTTCTCTATTAATGCTAGGAGCTCTATCGAAAAATTGATCAAAATGCTCGAAAAATTCTCTAAAGTCATCAAAGAAATTATTTCTTGGCATAAAGGGAATTTTAGTTCTACTGTTATTTTCTTGCTTAACTATTTGCTCACTTGAAATATTTACAACTGCTGGAATAAGTTCTTCCACTATATCAGCAAGCCCTTTATTACAACTACATACAGGATCTGCAACTGTTTTTTCAAACAGATTAGCATATGAAGAAAATGAAATTAAAAAATATGCAAATATAGATAAAATAAATGCTTTACTTTTCATAAACTATTTCCATCCCTTGTTCAAAATATCTAAGAAATTATTATTTGGTGAAAGTACAAATTTAGTATTACCCTCAGCAAATGATTTACTGTAAGCTTTCATAGAGCGATAAAAGTTAAAAAACTCTTCATCAACCTTGAATGCCTCATTATATATTCTAGTTGCTTCAGCATAACCACGGCCTCTTATTTCATGTGATTCTTTTACTGCACTAGAAACAATTCCCCTTTTTAATTTATCAGCTTTTGATCTAATTTCTTGTCCAGCTTGTTCTCCTTCTGCTCTAATTTCTTTTGCTTCCTTTTCTCTTTCAGTTTGCATGCGGCGGAATATTGCAGAACTATTTTCTTCTGGTAGATCTGCTCTCTTAATTCTTACATCTATTATCTCTATGCCAAATTTTCTGGCTTCAGAATAAACTCCACGTTGAATTAATTGCATAACTTCTGATCTCTTTTCATTTAATAAACTAATTAATGAAAATCTTCCTATATTCTCCCTTATGTGAGCTTCTATGACAGGATATAATCTTCTAACTAGCCCTGATTCATTTTTTACAGTTTGATAAAAAGTAATAGGATCTATTATTTTATATTTTGCATAAGCATCTACTATAATACGCTTTTGATCTGCAGTTATCACTTCCCTTGGAGTTTTATCAGGACTTAAATCTAAAATTCTCTTATCAAGAAATTCTACGTTATTTATAAATGGCAATTTAAAATATAAACCACTGTCCCTAACATCTTTTACTACTTTACCGAGTTGTATAACTATTGCTTGTTTTGTTTCTTGAACAACGAAGATTGAATTAGATAATGCAATCAACAACACAACAAATACAAAAGCAAAAACAATTTTAATATTACTACTCATGACTATTTTCCTAGATTTGTAAGGGGTAAATAAGAGAACATACCTTTTAGATCGTCTGTTATAACAAACTTATCTACCTTGCTAAAAATATTTTCCATAGTTTCAAGATAGATACGATTCTTAACAAGAGAAGGATTTTGTCTATATTCTTCATGGAGAGATAAAAAGCGATTTGCATTACCTTTTGCTTCATTTATTATTTCATTCTCGTATGCTTCTGCATCTAATTTTATCTTTATTGCTTCACCTTTTGCACGAGGTATAATATCATTACTGTAAGCGTATGCTTCGTTTATGGTACGCTCCTTATCTGCGCGAGCACTTTGTACATCCCTAAATGAGCTAATCACCTTTTCTGGTGGATCAATTTTTTTCATTTGAACCGATAAAATCTCTATACCCATTTGATATCCATCAAGAATCTGTTGCAATAAAATTCTAGTATCTCTAGAAATTTCAGCCCTACCTTGACCTTCGAGTGCAAAAGAGATCGTATTCTTACCTATTATTTCTCTCATAGCACTTTCAGCAGCATTTTTAACGCTAAAACCAGGTTTATAATCCCGTACTTTGAATAAATAATCTTTAGCATCCCTTACTCTCCATTGGACCTCAAAGTTAACGTTGACTATGTTCTCATCTCCGGTAAGCATCACTCCTTCACCACGATCTGTATCTCGCCCATAAGAGCTGCTTATCCCAATTTCTTCACGATTTACTTCTTTAACGTTCACTTTAAAAACCTTACCAATAGGGTAGGGGAAGTGATAACGCAAACCAGATGTTTCTGTATTGTAATATTTGCCAAAAGTAAGTTCTATACCTTCCTCACTCGGATGGACAATATAGAAACCAGTACAAAAATAAAACAACAAAACAATAAAAATGACAAAATAAGGTTTTTTACCCCTATTTCTGTTTAAGCCATTAAAAAAGTATCTTATATCAGACACAGCTTTACCTAGAATATCTTCATTACCTGGACCTGAAGGTTTATTTCCAAGGTTCCAAGGATTACGCTCATCCATAAAAATTATTAATTGTATAACTAACACGCTGATATTACTTAATCTTATCAAAAAATGCAAAACTATTTTGTTTGTAAATCAATGATCAGATTGAAGGATGTGATCATACACCTCCTTTTTTCTATATGTTATGGTCAATTCTACAGAATTTCTAGCTTTTTTTGAATTCTTTATTGTCGTTTTTGATAGGTATCGTTAGTTGTATATTAATTATCAACATAAATGAATTGTGTATCTGAGTTTTGAGATGACGAAACTAGAGTTGTATAATCTATACATATTTGTGATAACTTCTCACCTTCGCTCAAATAACTTTTCAATGTCGCGTAGTTTCATTTCTATATAGGTTGGCCTTCCGTGATTACATTGTCCAGAATAAGGTGTCTTTTCCATTTGCCTCAATAATTCATTCATCTCCTCCAATTTCATCTTTCTGCCTGCTCTTATTGATCCATAACAAGCAATTGTGGCTAGTATTTTATTCACCTTATCCTCTATAGGTAATGTATCTTCTATTTCTGTTAGTCTATCAACTATATCAATGAGTATTCTCTTTATGTCTACTGCCCCTAAGATTGCAGGAACTTCTTTTACTATGATTCTATTTTCTGATTTAATTTCAATCTCAAAACCCATCTCAAAAAGTTTATCTTTATAAGTTTTAATCATCTCCATTCCAGCTTGATTTTTGATTTCAACCATTTCAGGCAAAAGAAGTTTTTGTCTTTTTATACTTGATTTTTCCTTTAAGCACTCGTATACCAGTCTTTCATGGGCTGCATGCTGATCTACTATAATTAGTTTTTCTCTTACCTCAGCAATAATGTAAGTATTGTAGATTTGACAGTGTGCAAACCCAAGTGGATGGTCCCCTATTAGATCGGTTTGTTTCCTTTCAGAAATTGTAGTTTCTGCTCGTGGAGGAGATTTTTGCATACCAGTATAATCAAAAGATTTTGAATGCTCTGATAAGCTTTTTGTCTCTATGTTCGGAGAAGTAAATTCTCTCATTAACTGGTTTTCAAAAGGATCCGGCCTTCTTCCATAGAATTCATTTTTAAGACTAGACCTACTAGAAGGATCTGATGATAGATGATTCTTTGTTGTTCCAGTCTGGGCCAATACAGTTGCTACAAGATCTATTCTCTTTGATAGCGCTTTTATTATCCCCCTTCTCACTATTTCATATATTAGCCTCTTGCTCTGAAACCTTACCTCTGATTTATTTGGATGAACATTTACATCAACTTGATCATACGGTATCTCTAAGTGCAGCGCTGCGAAAGGATATCTATTGTTTGGAATAAGGTCATGATACGCATAACGAATTGCACCAATAAGTAGATTATCTTTAATTGGTCTACCATTAACAAATGTATAGATCTGAGTTGAATTGCTACGATTGATAGTAGGTTTACAGATGTATCCTGTAATTCTAATACCATCTTCTTCTTCATTAATTTGCAAAGAGTTTTCATGAAATTCTTTTTCTACTTCGCATAGCCTGCTAAATAATGAGGTCTGCTTAGCATACTTAAGAAGCTTCTTATTATCGGAGATAAGAGTAAACTCAATTCCATAATTGATCATTGCTAAGTTGTTTACAATATCAACAATGCTTTGTGTTTCTGCCCTTTCGGTTTTGAGAAATTTTAGTCTATTTGGTGTGGCAAAAAATAAATCTCGTACTTCAATATATGTTCCTATCGATAAAGGATAAGGAACAATCTCTCCTATTTTTTCTCCCCCCTCATACCTTATAGACCATGCTTGATCTGCTTTGCTTGCCTTAGATGATAATTTTATTCTGCTTACTGCTGCAATTGAAGGCAAAGCTTCTCCTCTAAAGCCAAGATGCTTGATCTCTATCAATTCACTGTCACTCAATTTTGAAGTAGCATGGCGCGTAAACGCAAGTTCTAAATCATCCTTTTTTACTCCGCTACCATCATCGATTACAGTAATGAGGTTACGCCCACCACTTTCTATCTTAATTTCTATCTCTGAGCTTTTTGCATCTATTGCATTTTCCACTAATTCCTTTACCACACTTGCAGGCCTTTCTATCACCTCTCCTGCTGCTATACGATTTATGGTTTTTATATCTAAAAGAACTATTGCCATTATAATATTGGTTTTTCTTTTACTGCTTGAGTTTGCTCCTCTCTCCATTTTTTTAATCTATTTGCAGTTTCACTATTAGAAATCGACAATATAGATGCAGCAGTAATAGCGGCATTGTATGCTCCACTCTCTCCTATAGACATTGTTGCAACTGGAACACCTTTTGGCATCTGCACTATAGATAATAGACTATCTAGCCCATTTAATTCTTTGCTATGCACAGGAATACCGATAACAGGTAAATAAGTAAGCGATGCAGTCATGCCAGGTAAATGAGCCGCTCCTCCTGCACCAGCTATAATAACCTTAAAGCCTTTTTCTTGAGCAGACTTAGTAAAATTAAAGAGTCTCTCTGGTGTTCTATGTGCGGATATTATAAATACATCATGTGAAATTTTCAATTCTTTTAATAGGTTAATAGCATGCACCATAGTGCCATAATCCGACTCGCTTCCCATAATTATAGCAACATCCTTTTTCATTTCTCTGTATTAGACATGACTTTATTTACTAACCAAATAGTCTTTTAGAAGCAACAGATATTTAAATTAAATTACTAATATGATATAGCATTCTCATTAAATATAAACTTTAAAAATTGAAATGAATCCCTACATTAAAATACAGAGGTACAAGCTTCGGATATTAAGGGTCTATTCATAATCTTTTTAGAAGCAAAGGGATGGAAGCAAGAAGACGATTTGTAGGCTGGTATTGATTTATCGTAATTGTCTACACTTTTATATCAGAGTGTTAGAGACTTACCTTTTGACAATAGGGCAAAGATCTCTACAGTTAATACTTTTACTTGTTTCTTTGTAACTACTTTTTTATATATGTTTCAAAACACTTTCTTTGCTTACGCTATGTTTTTTACTTCATTTATTAAAATGATCTTGCCATTTTGAAAACATTGTTGATTCACTGAAGACACTTTTTAGGACCTGTAACACTATGTAAAATACATCCTAAATATTCTTGATTTTGTTTCTTTCTACAGAACTCTACTCAGTTTTTCTCTTATTCATCTTGCTCTGTTTTCATAATTTACATACTCTATCTCCGGCTTTATTCCTTTCTTGAGATCACGCACAGTCTCTAAAACAAGTTTGTAAAATGATTATTTCTGTATTTTAAACTTTGCAATTTCAACTTATTCTCTTTAAGTAGTAAGTTTTTTACAAAATAATAATTTGAAATTACTAGTATTCTGATAAAAATTATAGTCAATTTAAAACTTTGAGTATCAGATATTTATTGACAAGTTATGTGCTATTAATATATTGGTATATTGAATGTTGTGATGTAATATTTAATAAAGCTAGTTGATACGCGAGAGTAAAAAATTATGGAAACAATATCATTAAACAATCTGGATAGTGAAGCAATAAAAACAAAGTTGCTTGGCATGATAAGTAAAATTATAGGAAGAAATACTTGGACTCAAGCTTGTGCTGCTGAGAAGCTTGGTATTGATCAACCAAAGGTGTCACAAATTAAAAGTGGTAAGACAAGTGGTTTTTCTTTGGAGAGACTGTTGGGTTTTTTGAAAAAGCTTGATCATGAAATAATAATTACAATAACAGAAAATCAATCAGTAAAAGCCAAGGAAGAAAAAGTAGAATGTAGAATTGGATCTCAATAGATCTGAAGTTGACATCTTATTTTTTGTGATATAGTATAAAGCTTATCAAGGTATTATTTTATGGTTGAGTCTATTGTAGAAAAGTGTGTAGAACGGGTACACAACCGTTTTAAATTAGTTCTGCTAGCAAGTCAAAGAACTTATGACTTGAGTACAGGGGCAAGCGATCCTGTTGAAATGGTTAAGTTTAAAGATCATAAGGATACGATAGTTTCTTTATATGAAATAGCGGAAAAGAAGGTGAGTACTCGTGAATTGTTTAACCTTTTGGTCAAAAGGTGCAAGGAGTACGTGAAAGGAAAAACAGATAATACCTATATTAATAGTCCAGGTAAGCTAGCAAATTTGTTAAATTTTTCTGATCATCAACTTGACACAAGTCTGGATGTAAGTCAAGAAAGCCACGATGATGAAATAGATGATCAAGATAGTGGTGAAGAAGTACCGATTTAGAAATCTGCAGAGGTTATAATAGTTTATAAATGATTAGTATTGCTATCTATGTGCTTTTGTTCTGTATGGGTGTAATGTTATACTGTATAGTATTTAGGTCAAGTGATGTTTGCAATAAGATTTTAGCATTCAATAATTTATCAACACAATTAGTTTTACTCATAACAGCAATATCGATTGTTCTGAATGAACTTTTTTTAATTGATATAGCATTACTATATGCTAGCATCAGCTTTATATCAACTATAGCCCTAATGAGATTAATGTTGTTTTGATAATTTATGGTAGCATCCATTCTCATATTTTTAGGTGTTTGTTTAATAGTCATTTCAAGCGTAGGAGTAGTAGTATTTCCTAATTTCTATACTAGACTACATGCTGCAGGCATTGCAGATTCTAGTGGCGCAATGTTGTTGTTGATTGGTTTTGCTTGGCAAAATCAATTTTCAATCACTACTATTAAAGTTATATTATTGATTTTTATAATATGGATAGCCAATTCAACTAACAGTTATATTTTAGCTCGTACTTATTATAAAAGTAAAGACTATTAAAGATAGGTTAAGATGCTGGAAATACTGAATCTAATATTACTTTTTCTGTTACTAACGGTTGCAGTTTTTATAGTTCTTTCGAAATATTTAGTTGTAAGTGCTGTTCTAACTTGTGTATTTAGTGCACTTATTGCACTTATGTACTTGATTATGAATGCGCCAGATGTTGCGATTACTGAAGCTTCTGTTGGTGCAGGATTGAGCACAGTCTTTACGTTTGCAGCACTCTCTTTGGTAAAGAATGACAAAGCAAATTTATCTCATAGCCCCACAACACTTTTTTTTATGTTGTTTTTGACTGCATGTTTATCATATTTTATGGTTCAATTACCAGATTTTGGCAGTCATAATGCTCCAGTTCACTTGCACGTTGCTCCTTATTATGTAGAAAATACTGAAAAAGCTATTGGTATTCCTAATATAGTGACAGCTGTTTTAGCAAGCTTTCGTGGCTATGACACATTTGGAGAAACTATAGTAGTTTTTACTGCTGCACTTTGTATAATGTTAATATTAGAAGAGAAAGAAAGTGATTAAAGATCCAGTATTAAGTGCAGTAACATTTTTGATGATACCTTTTATCATCTTGTTTGGTTTATATATACAGTTTCATGGTGACTATACTCCAGGTGGAGGTTTTCAGGCGGGGATAATTATTTCTTCTGGAATAATATTATATTCTATGTTATTTGATATACCTACAACTTTAAAAGCAATACCTTACTCTATTATCAAATTTACTAACGTACTAGGTATTTTAACCTATGGAGGAGCTGGTATTATAACAGTTTTATTTGGCCAAAATTTTTTATCCTATAGTATATTGTTAGCTGATAGTAGAACAGGTCAAAAATTGGGTATTTTCTTAGTGGAAATGGGTGTATTGCTTACTGTTTCTTCTTCCATGTTAATCATATATATAAATTTTGCTCGCAAGAAAAAACAATGACTCTATATAATTATGTAGGCATTACCATATTAATGGTGCTAGGTTTCTATATCATTGTAAATGATAAAAACTTAATCAAAAAGATGATGGGATTAAGTGTCTTACAAGCATCTGTTTTGTTGTTTTACATATCTTTAGGGTATGTAAAAAGTTCTTTACCTCCTATATTGACTTCAAATTTTCACTTATATACCAATCCTATACCTCACGTCTTAATGCTTACTGCTATAGTGGTTGGAATTGCAACATTTTCAGTTGGATTGTCCATGGTAGTAAGAATAGAGAGATTAGTTAATTAAGAAGAGTGCGAATAAATTGATGTTGTCTTAAGCTATATGAAGTAGCAAGTAACTATAAATTAAGAATAAAACTATAAACTTGCCAATTGTAAGTTTATTTGATAAATAAAGAGTAAAACTCTAAACTGTAAAGGTAATGATGTCAACTATTAATGGTACGGAAGATAGGAAAAAGATCATCAAAGATCTTGTAACCAAAAGTATAAGAAAGGGCGGTTTTATCACTTTTGATGATATAAATGATAAGTTGTCAGATGAAAATTTTTCAACTGATTTTATAGATGATACTATAGCTTTATTGCAAGACTCTGGAATTAACATACTCGAAAGTAGTGAAGATGAGGAAGAAGCTCCTTCTAATGATGATGGTAATAAGCTTGATGATGAGACATCGTTGAATGCTACCACAAACTTAGTACAAAATGATGATCCAGTAAGGATTTATTTACAGGATATGAGCTCTGTAAAGCTTTTGTCACGAGCAGATGAAATTAAGATAGCAAAAAAAATTGAATCTGAAAAGCATAACATGTTACGTGCAATAATTGAAACATCAGTGGCATTCAAAATAATCAAAACATGGCGTGATGATTTGAGTGGTGGAACTTTTTTACTGAGAGAAATTATAAATCTGGATGCAATTTATAACTCTGATTTTAATATCGTAGACAAAGAAGAAAGTGAACTTGAAGATGTTAGAGATTGTGTTAATGATGAGGAAAAAGGTAATGATGAAAAGGGAAATGAGAGTGAAGACATAAGTTCAGCTAACTTAAATATTTCTGTTCTTGAAATGGAAAGTGATTTATTGCCAAAGGTTATCACGGCATTGGATGAGATCATTGCTTTAACAAATGAAGCATTGGTATTGAAAAAAAATTCTAAAGATTTCTCTAATGAGCTAGAAAATTTATATAATCAAATATGGTCTGTAGCATTACAAATTCAGTTTAGTGATGCTGCTATTACCAGAATTACACAAAAACTTTACGAAATAAGTAGACTAATCACGTTTGAAGAAGCTAATCTTATTACTGAAGCTAGAAAATACGGTATTGATAGAGAAAGTTTGTATAATGTTTATGATGATGTGCTTTTAGAGCACGAGTTTAGTGAAATAATTTTTCTCAAGATTAATGAAAATCAATCTCTTTTAACAGGTGAATTAAAAAATAAATTCTTAAGTTTTACGAACGATAGCTATGAGTATATAGCTAGTGCCTTAAGCAACATTAAGAGTTATGTACAAGGAGATAAAGTTCGGGATTTTAAGAAGGTAATCAAGAGAATACAGAAACATGAACAAGAAGTCTCTCAAGCAAAGCAAGAAATGATTAAGGCTAATTTAAGGCTGGTAGTTTCGATTGCTAAAAAGTATTCAAAAAGAGGCCTTGATCTGCTTGATTTGATACAAGAAGGTAATATTGGTCTTATGAAGGCTGTGGATAAGTTTGATTACAAACGTGGGTATAAATTTTCGACTTATGGTACTTGGTGGGTAAAACAATCAATCACTAGGGCAATACCTGAACAGTCTAAAGTAGTTAGAATACCAGTACATATGGTGGAAATTATCAGTAAAATCAACAAGGCATTAAGAAAGATGACTCATGAAATGGGTAGAGAGCCTACATTAGAGGAATTGAGTATAGAATTGACGATGCCGCTAGAAAGAATACGTAAAGTTATGAAGATAGCAAGAGATCCGGTAAGTCTTGAAGCTCCAACAGGAAAGGATGATAGTAGTACCTTCGGTGATTGTATAGAAGATAAGCGAGTTTCTAAACCAGAGGATGCTGCAATACTTGCCGACTTGCGTGGCATTACGACCAATGTTCTTGCAACTTTAACACCAAAAGAAGAAAGAATTTTAAGGATGCGCTTTGGCCTTGGTAAAGATGGAAAGGAGCATACCTTAGAAGAAGTAGGAAAAATTTTTAATGTTACACGTGAAAGAATTAGGCAAATAGAGGCAAAAGCACTACGTAAGTTGAAACATCCAAGCCGTGCTAAAAAACTTAGAGGTTTCTTTTAAGGCAGAAGGGCTGCTCAAAAAATAGGTAAAATTCAGCTAGAGTTCTATAATTTTACCATATTTTTCTTTTTTTATAGGCTTTATAGAGCAGTATGATTAGATGTTGAATGTTATGGCAAATAAAAATAATAATTCTAATTCAAAGTATAAAAATTTTTATGTTCTGGGTGATAGTTTATCTGATATTGGTGTAATTATTGAAATTTTAATAACTTCTCCTTTGTAAGAAACGTAAAACTTAATGCCCTTTTTTATTAAGGAGGATTTTTAGCAATGGCCTTACTTTTGTTGAATACGTAGCAAAGTATTTAGGTTTAGAAGAATTTGAGTCATCATGGAGATGCTCATTTTTTGGTCGATACTATGAACAGCAAGATCATAACTATGCGGTTTTATATGCAACAGCATCTGAAATTCTTAACCCTATTTTTCTCATTTCCTCAATAAATTTCGTTTAGTTAATCAGCTAAATGCAGTAATTAAACATCATCCAGACGTAGGTAAGGGAGATTTTATTTTTCATTATAATCGAGGAATAATATTATGGGTGCCACTGCTTATAACAATGTTAAAGCAGATAAAAGTATTGAAATAAAGCGGTTAGTGAAATATGTAATGCATTTGGTTCTAAATTAATATGGTGTAAAGCACGTGATTGTTGCAAATGTGACTGAGGTTGGTTTGATACTAGCTTTAATAAAGACGAAAAGCAAGAGAGATGGCTGTAAAGCTTACATAGAGTTTCAATACAAAATTAGCTAATAATTTAGATTATATGAAGAAAGGTGCAGATCTTGAAATAAAAGCATTCGATCTTAACTCTAAAATGAAAAGTATGCTTGTTAAATATAAGAGCAAAGGGTTAAATGATCGAGATGCATACCTATCAAACATCGTAGACCAGTTTGGGGTAGGGTGATTTGGAAAAAGTATGAAGATAATCTTGTTGATCCTTAAAGGAAGGCTTGATACTTACTATAATTCTGGATGCAGCACAGAAATACTAAAGGATTATTTCTTTTTTTGATTATTTTTATCCAACTGCAGAACCTTATTGTGAAGTTGGTAATGAAATGTATGAGTTGATAAAAAATTAGATTTCTTTTAAACATCTTTACGGTTTGTAGCAACTATCTGCATACAATAGCTATTGCGATTTATACTTTTTTGTCATTTTAGCGCTAGAATGACATTCTGCTGGTGAAGTTTATTCTTTGATATATTAACTCTAAATATAGAGAAGTCTTGCTAAATAAAAAGGTAAAAGGAAGCTCTGAGTAGTGAAATTTTACTCTATATTACTGTAAGTGGTGCTGTAATAATGTTCTAACAAGCGCAACTTGGCTGAGTATAGAAAAAATTAAAAAAAACACTATAATTTTACGTAATCTACCGATAAACACTTAAGTTTTTACTGGATTTTATGATTGATCCTACAGTCAAAAACAAATTTTGAGTCATAACTACTTTTAGTGCCGTAATAAAATAAGGAGGTTTGTCAAGTAGAGTTCTTTATTTCATTAGATACGCTGCCAAATTGTTATGCAAGTAAATTTTTTTAGTTTTCGTATATCCGAAGTAATTCTTGTGCATTGGACCTGATTAGAGTCGGACATTCTCTATCATTTAATAATGAACGCAATATTTCAATTGCACCTTTAATGTCGTTACTGTGTATCTTTACTATAGCGATAGCTTCTTGGCTTGAATAAGGGTACACTGCATTTGATTCTAAATTACTAATTTTATCTCTATTTATTTTTTCACTGCTTGAGTGAAGTAAGCTCATTACTTCTAAGTATTGTGCTAACTCACGCAAAACATCAGGAGAGTTTTTATCGTCTGCCAAATCATTATAAATAATAGATGCAATGTCTGTTGGCATTGAATCTGAGATATGATTGAATGCGCGTTCAAAATTTGCTAAATACTCCCAATTTGAATCTATTTCTTCTAGCAGTGACTTATTATCTCTTTTTAAGAATAATACTTCGTAAAATTTGTCACCTGCATTTATAGATTGTTTTGTGTTATCAATGTTACACAATGAGTATAATGTGATGCCAATTAACATTGGCGCGAGTGCAAGCAGAAAGATGTATTTTTTCATGGTAATATTCCAAATAGTTATATATTTATACATTAATGCTTTTGATTTGCAAAAACATATTGACATAGTGATTATATCACACAATAATGTTCTTAGAGTTGTTTGAATAGTTGGAGATTAAGATATTTCTAAAGTAGAAATAAAGACAGCAGTATTAAGCTAAATTATTTTTGTCGGATTTATCCGGCGTACCTTCAACCTTTTATAGGTTGAAGTCTAAATTTGAGAGTTTGATCCTGGCTCAGAATGAACGCTGGCGGCAGGCCTAACACATGCAAGTCGAACGGAGTTATATTGTAGCTTGCTATGATATAGCTCAGTGGCAGACGGGTGAGTAATGTATAGGAATCTACCTAGTAGTACGGAATAATTGTTGGAAACGGCAACTAATACCGTATACGCCCTATGGGGGAAAAATTTATTGCTATTAGATGAGCCTATATTAGATTAGCTAGTTGGTGGAGTAATAGCCTACCAAGGCAATGATCTATAGCTGATCTGAGAGGATGATCAGCCACACTGGAACTGAGATACGGTCCAGACTCCTACGGGAGGCAGCAGTGGGGAATATTGGACAATGGGCGAAAGCCTGATCCAGCCATGCCGCATGAGTGAAGAAGGCCTTTGGGTTGTAAAGCTCTTTTAGTGAGGAAGATAATGACGGTACTCACAGAAGAAGTCCTGGCTAACTCCGTGCCAGCAGCCGCGGTAATACGGAGAGGGCTAGCGTTATTCGGAATTATTGGGCGTAAAGGGCGCGTAGGCTGGTTAATAAGTTAAAAGTGAAATCCCGAGGCTTAACCTTGGAATTGCTTTTAAAACTATTAGCCTAGAGATTGAAAGAGGATAGAGGAATTCCTGATGTAGAGGTAAAATTCGTAAATATTAGGAGGAACACCAGTGGCGAAGGCGTCTATCTGGTTCAAATCTGACGCTGAAGCGCGAAGGCGTGGGGAGCAAACAGGATTAGATACCCTGGTAGTCCACGCTGTAAACGATGAATGTTAAATATGGGAAGTTTACTTTCTGTATTACAGCTAACGCGTTAAACATTCCGCCTGGGGACTACGGTCGCAAGATTAAAACTCAAAGGAATTGACGGGGACCCGCACAAGCGGTGGAGCATGTGGTTTAATTCGATGCAACGCGAAAAACCTTACCACTTCTTGACATGGAAATCATACCTATTCGAAGGGATAGGGTCGGTTCGGCCGGATTTCACACAAGTGTTGCATGGCTGTCGTCAGCTCGTGTCGTGAGATGTTGGGTTAAGTCCCGCAACGAGCGCAACCCTCATCCTTAGTTGCCATCAGGTAATGCTGAGTACTTTAAGGAAACTGCCAGTGATAAGCTGGAGGAAGGTGGGGATGATGTCAAGTCATCATGGCCTTTATGGAGTGGGCTACACACGTGCTACAATGGTGTCTACAATGGGTTGCAAGGTGCGCAAGCCTAAGCTAATCCCTAAAAGACATCTCAGTTCGGATTGTACTCTGCAACTCGAGTACATGAAGTTGGAATCGCTAGTAATCGTGGATCAGCATGCCACGGTGAATACGTTCTCGGGTCTTGTACACACTGCCCGTCACGCCATGGGAATTGGTTTCACTCGAAGCTAATGGCCTAACCGCAAGGAAGGAGTTATTTAAAGTGGGATCAGTGACTGGGGTGAAGTCGTAACAAGGTAGCAGTAGGGGAATCTGCAGCTGGATTACCTCCTTAGGCTTTGTACGTAATTCACCATTTCAAATAATGGTGTCATTATGTACTATACTGCTGTCTTTACTTCTACTTTATTTTTTAATTTCTTGATAATGAAATTTTATGAGTAATAGGCCTCTTTCCCCACATTTACAGGTATACAAACTACAAGTTACTAGTTTTTTTTCTGTCATGCATAGATTGACTGGTATCTTGCTATTTCTTTTGTTAATCATACTTTCTTGGTATTTTATATTGCATGTTTACTCCCCTAATTTAATTATAGTAAGGTGCTTAAATGCATTGTTGTCCTCTCCTGTTGCTAAATTAGCTTATATCTTATGCTTTGCAAGCTTTATGTATCATTTTCTTAATGGTATCCGTCATTTATTGTGGGATGCTGGGCTTAATTTAGAAATTGCTAGTGTTTTCAAGAGTGCTATGTTATTAACAATAATGCTATTTCTTTCTACTGTGGCTTTTTTATTTGTATTTATATGAGTCAGTCTGTAAATTCAGTATATTATTGGTGGATCCAGCGTATTTCTGCGGTGATTTTGTTATTTTTATTTCCTTGGTTTATTTACTCATTTTCTTGTACGTTTTATGTTGATGCCCCTTTACCTTTTAATGAAAAATTATTTCAGTCTATTAATCACCCACTAGAGCTTTTATTTTTTGTTATACTGGTGTTTTGCATTTTTTGGCATGCAGTTCTTGGAATGCAGGTAGTGTGTGAAGATTATATAGACAGCGTACCTCTAAGGATTTTTACAATTACATGCATAAAATGCTTATCAGGCATTACTTGTATAGTCCTTGCTTTTACGACTTTTTTCTTTTATAGGCATATTTTCTTGTAAAATTGTTAGTTTTGTGTTAATATATTATTAGTTTGCTAATTTTATTATTGAACTATAGCGATTTTGGTTTGACAATATGTTCTTGGTGTTAAAAAAAGCGGTAACAGATTTTATACTTAAAGCAAAAGGTTTATTTGCTTCATCTGAATCTCAAGTTTATGTCAAGGATCTTAGAAGGGTAATGACCTATACAGATGGAAGAAAATGCAAATACCCAAACAATTACGACCAGATTGTAGAATCTGGGAAAATTATAGAAAGTAAGAATAGTGATGGTGGGACTATATATAAACTTTCATATAGTGAGAGAGGTCGAAGGCGGTCAAGCTATGAATTAGCTTTTGTCAAGGAAACGGACGACAGGTCTTATTTTACTATTGACTTTTTAGTTAATCGGGGGAAAAAAAAGGATGTTAAGCATTATGATGGCTACTATAAACCATTTGGGTTTTTGAAAGTCGATCTTGAAAAATATATTCCAATTTTTGAAGCTAAAAAAACTAACGATCCTAAATATCCGTTTGAATTAACTCACTTTTCTGTGCCAATAAAAAAGGTGAAAAATGGAGAGGGTAAAGTTCGTGGATTTGTTGATAAAAAGGGAAGAAATGGAGAATTACTATACACTAGTAATTATAAAAAATTAAGCACTCATTTTTCAGAAATTAGAGATCAAAATGGTAGTCTAGAGCTAGATAAAAGTCTGATGTCTGTTCCTATTGTTTTTGTTGCAGGTTTGGCTAAGATTTGTGCTAGAATGCTGACTTTTATTCCTATTAAATTAGGAGAGAACTTGATAGCTAGAAAAAATCGAGCTGCAAAATCTTTTGGTTATCTTTTTTTCACTCCTGCAGTGGTAGTAAAAAATTTAGTAAGTATGGGAGCTACAATACTTAAGGTTCCAATTTTATTATTTGTAGAAAATGAGAAAAAGTATGGTGATGCTTATCTTACTATGTTGAAACACCAATTGAAAGAATGTTGGAAAGAGGTAAAAAGTGACTTTAATTTTATTAAAGGTGAAGAAGGGCTAAAGCTGGAGCAGAAGGATCATAAGCCACTCAGCATAGTGGGCACATGGGATGAGCTTGACGCTAGAAGTCCATGTATTGAAAGAGACTTAGAAAAGGCGCTGAATAAAAGTAGTGAAGGTATAGATAAATCCAGAGAACCAGGTGTTAGAGAAAGCTTAAAGGAGAAGCCGCAAAACAAAACTGATAAAAAAATACCTGCAGCCTTTAATCAAAAAAGCAGCATTCCTCATATTGATAGAGAGATAGAAAGAAGGCAAGACTCATCACGAAATGTAGGGATTCCATAATACTCGTAGTCAACCATCACTTTAAATTACTTTTTACTTTAATCATCTCATAATAAAAACTTGTATGCATTTTTCCGTTAGTATAAGATATTAATCAAATATTAATATCTTAATAAATGTACCCTGTAATACTGTGTGGTGGTAGTGGCAGCAGACTTTGGCCTCTATCTAAGCCAAAGTAATTTCAGAAAATATTTAGTCAGAATACTATGTTTCACAACACTTTGTTGAGGCTAAAAAGAGATTATATGCAACCCATCATTACCACAAATATACATATGAGTCATTATTGATGCAGGAATTACATGTATTACAGGAATGTAAAGTAGTTTTTGAACCAGTTAAAATTGGGACAGCGGAAGCAGTACTAATTGCTGTGCTTCTCTTCGATAGGAACGAGACAATCTTAGTTCTTCCTTCAGACTATTTTATAGGTGATTTGAATAGTTTTTATGTTTCTATTGAGAAAGCGTCTAAGCTAGCCTCTGAAACTGACTCTATAGTCACTTTTGGGGTAAAGTCTCATGAATTCAATTCTGAATACGGCTATATAAATGCAGTATATGCTCAGAAAGAAAGATGTCATATAGTAAAAGATTTTAAAGAAAAACCCGAGCGTAAGGTAAGTAACAATCATTATTGGAACTCTCGAATATTTGTGTTTAGAGCAAAACGCTATATAGATGAGATAAAAAATTGCTCCGACTCTCTATAATTTATGTTGTAAAAGTATGAAGCATTTTGTACCACGAGAGAGATTTCTGTATTTAGAACAGCAAAATTGTGAACGAATGGGTGATACATCTATTGATCACCTAGTGATAGAAAAAGTAGAAAACATTGTAATGATAGAAGACAATTTCGATTGTATGGATGTTGGCACTTGGGGTTTAGTTTTAGAGTTAAGTAAGAGATTTAATAAGAATTTTGAGTCGTTTCAAGATGTAACCAAAGGAAGAGAGACATTTTTGATGACAGAAAATGATGAAAAATTTACTAGGTAGAGTTTATAAAAAGCCAAGTAAGAGCCTAATGTTGTTCATTAATAAAGTTAAGGAAGTAAAGCCAATAAGGAAAGAGATTAAGCCATGGGGATTTTATAGTGTAGTTTTAATGGGAAAGGATTTTCTTATAAAATATCTTTTTGTAAATCCACCAAGCTGCACTTCTAAGCAATTTCACCACTATATAGGTGAGTACCATATAATACTATCAGTAGTTGGATATGTTAGTTTAGATGATAAAACATATGCTATAACGAAAATCATGTAATAGAGATTGCAAGGAAAGTGTTTCATAAAATTGAGAATAAAAGTACAAGATTTCCTCTTGAGATAGTTGAGTTTTAGGTAGGAAAGTTTTTATCTGATCATGATATAGTAAGATTGGACGATATATGGAAGATCTTAATATAGAATATTGAATATATTCTATAAGCTTGCTAAATTTAGACAGCCCAATTTGAGGTAAAGGAAAAATTACAGTTATATGAAGCATAAAAAGTATGATATTTAAATCTTAGTATAATGTCTATTGCCTTTGAATTTACTATGGCTATTCGCTATTTGCGAGCAAAGAATTCTAGATTTTGCTCTATAATGGCCTTGTTTTCTATTGTTGGTATTGCTCTTGGAGTTGCAACGCTAATAGTAGTAATGTCTGTAATGAATGGATTCAGAGCAAAGCTGCTCGACTCTGTACTTGGCATTAATGGACATATTAATGTTTACTTTGATAGAAGTATAAATTCAGATTACCACGTAGTGTTAAAATCTATTGAGAAAATCCCAGGTGTATTAAAAGCTACTTCTATGACCAATGATCAAGTGATCGTTGCAGCAAATGGTGGAATTGTGGGTAGCGTAGTCCGTGGTGTGTCAATTAAAGACTTACTTAATAATACTACCGTTAAGAATAATGTGATTATGGGTAACGTGGAAAAATTCGATGAAGGTATCATAATAGGGGCAAGATTAGCAGAAGCTTTGAATGTTGATTATGGTGATAACATTATGCTTATATCACCTGAAGGATTTGACGCATTGTCTGGTGAAATACCAAAAATGAAAGAATATAAAGTTGTAGCAATATTTGATATGGGTATGTTTGAGTATGATAATGCTTTGGTGTATATGCCCATAAAGTCAGCTCAAGCTTTTTTTAATTATCAAGGTAATGTGAGAAGTATAGAAGTGTTTGTAGATGATATTGCTATCGCTAATAAGCTAGCAAACGCTATAGCAAAAGAAACAGGAATGAGAGCCGAAAGTTGGCAATCTCAGCAAAGCCATTATGTTAATGCTTTAAAGACTGAAAGAAATGTGATGTTTTTAATTCTCACTTTAATTATAGTTGTAGCAGCATTCAATATTGTTTCAAGTTTGATGATGATAGTACAAGAAAAGAAATCTGCAATTGCAATTATGCGTACATTTGGTGCAACAAGCGGAAGCATTATGCGCATATTTTGTGCTTGTGGATTGCTCATTGGTTTTACAGGAACTTGTCTTGGCTCTATTATAGGGGTTGTTTTTTCTCTCAATATTGAAAGTATTAGATTGTTTTTAGAAAACATCACCAACATCAAGCTATTTGATCCCATGATATACTTTTTTTCAAGTTTGCCAATGATATTAGTTTCTCAAGATGTAGTGAACATTTCTGCACTTGCATTGTTCTTATCATTTTTAGCAACAATTCCTCCTGCATTGCAGGCAGCTGCACAAGACCCATCGGAGATATTACGTTATGAATGATACTCGAAAAAAATGCATAGGTTGGTTCTTAATTGTATTGTTATTTGCCAGCTATATTACAATAAATAACATAATATTTTTTAAAATAAATCAGCAAGAAAGTGAAGAAAGTGTAAGTGTTTTAACGAAAAAGATAGATGAACTTAGAATGTTGCTTGAAATTAATCAATCTAGGGTAGAAAAAAGGATATTTGACTTAAAGAGAAATCTTCACACTCAATGTGAGCAGGATGATGGTAGTTTAAGGCATAAGAACCTCGCAAAGTTGCTGCTACTTGTGATTAAGATGAAGAATTCGTTATTGCGAGGAGCCAAGTTTGATAATCATATAAATTCAATAAAGCCTTTGATATCAGAGCTTGACGATCCAGAAATAGAAAATGCAGTAAATGAATTGGAAAATTTGAAAGAGGTAGATACTTTACGCGGGTTGAAATTGTCTTTTGCGAAGAACATGACTGCTATTAACTACAATAAAAGCAACTTGTTTAAAAAAATCATTTCAAATTGGATAAAGATAGATGATCGTAGTGATCCACTCAGGTTAAAGCTTGCGGAAATTGAAGAATTAATAAGCGATAATGATTGGCAGAACATAGCCACCGCAATAAGTGACTTAACATACCCAGAATTCAAACCATGGCTTAATAAATTGAATGGTTTTATTGTAGCTTTCAAGAATACTTCAATAATATATTGTCACTTATTACAACACATCTCATGATTTATTTTATAATTTTTGCTTTTTCGTTTTTATTTGGCATATGGATCAAGGTAAGTGGTGAAGTAATAAAATTGGAATTAGGCAATTATACTATAAGTATTGATCTATATTTCGTTATTCTTGCTTGCGTAGTCTTATTATTTTTATTGATTGCAGTTGCACGTTTTTGTTCTTCTATTTCATCAACATTTGCTAACATAAAAAATAGAAGAAGAAGTAGGGAAGAATTGCTTCTCTTTGAAGCTTTCTTTAGCTTAGACTTAGGTAATACAGAGAACACCAACAAGCTAATTAAAAATCTAAATGAAGAAAGTGATAAATTATCTTTAGTAAAGCTCTTTAATTTAGGTAAAACGGGAAATTACAGCTTTTTCAGCCATAATTTAACGAGTATTGCAAGTAAAAATCGCAACTTAGCTCTACTTCTGATCAATAAACTGATTATTCACCTAAAGCAAGAAAGGTTAGTCTTTCAAAAATTTATAGAATATTGCTCTAGTTCAATTAATGATAAAATTTTGTCTATTCCCTTTCAAATAGAGCATTGTATATTGCAAGAAGATTGGATAAATGCAATTTCAAAGTTAAAGGAAGCTATCAAATTCAATATTTTTCTTCCCTTTGATCGTAAAAAGATGTTAGCGGTTTTTTATTGCGCTTTAGCAAAGCAATACGAAAGTAAAGGAAGTTTTTACAAAGCTATAGATTATTTAGCTAAAGCACAAAGTGATTATGCAACTTTTCAGCCCATCAATTATTTAAAGGCAGAATTATATATCAAGCTTGAAAAAATCAGAAAAGCTTCCACAGTATTAGAGGAAGAGTATAGAGTAAATCCTACTCCTCAATCAGCTAGAATGTATATCAAGTTAAATAATAAAGGCGCTGAAAGACTATATAACTTGCGCCCTGATTATTATTTTAGTTATTGCTTGCTTGCTTTGTCTTCAATTAGATTGGGGAAATATGATCTTGCAAGTCAGCATTTAGATATTGCTATGAAAAAAGCTAATTACATATCAATCTACCTTGTGATGATACAGCTCAAGATTATGCTACAAGAGTATGATCAAGCAATTTACTGGCTAAATAAGATGGACTCAGAAGCTGTACCTGATCCACATTGGAAATGTGTTGATTGTAATAAAGATCTAAAGCAATGGGATTATAAGTGCTCAAGTTGCAATAGTCTTAATTGTATTTACCTTATATCATAAGACTACGTAAGGTGTGATACTTTTACATCGAGATTGCTTTAATGTAATCTTTATCTCAAAACAGTAAATCTGTGAGTTTCTTAGTTGGTTTTGACTCCAATGTCAAAAAAACTTGTTTTTAGACATTACCAGTTATATATTTTAATAAATTAGAATTATATATAAAATGAAGAGCTTAAAGGAATTATCCTTAAGAACTAAAAATATTGAGTCTGTGCAGAAAATCACGAAAATAATGCAAATGGTTTCTGCAGCAAAATTATTACAAAGCCAAAAGAAATTATCAAATTCAAAATTGCATATATCTAAGCTGCATAGCATTATTTCTTCACTAGCGCTATCAGCGGATCAAGAGTTACTAGCAAGAATTCTAAATATCAACAATGAAGATTCTTTCCTAGTATTTATTATTGCATCTGATCGTGGTTTATGTGGAAGTTTCAACTCCTCTGTTGTTAAATTAAGTCAGGATCATATAAACAAATTAATTGCAAATGATAAGAAAGTAGACATTGTTTTTTTTGGTAAGAAAGCTTTTGAGACAGGCAAAAATAGATTTAATTCTAAAAATATCTTGAAGTTTGAAAATAGTAAGGGAATCACACTAAAGCGTGTGGAAGCCTTGGTTAGTGATATAGGTCTAAGTAAATACAATAAAGTTAAGGTTTTTTACAGTAAATTCTATAATACCTTCATGCAAAAGCCAATATTAGAAACAATAAAACCATGGAGTAAAGACTCATTATTAATTGATAATTCCTTGGTTAGTTCTCTAAAAGATTACAGCTATGAGTATGAACCACAAAATATTGAGTTTATTTTAAAATCTTTGACTCAAGATTATGTTACAGCTGCTCTTTATTCTGCTTTACTTGAAAGTGCAGTAAGTGAAAATAGTGCTAGGATGGTTGCTATGGAATCAGCAAACAGAAATACAAAAGAAATGCTAAATAAGCTAGCGTTACTTTATAATCGTTCTCGTCAAGCAGCAATTACAACTGATTTAATTGAAGTGATAGGTGGTGCAGAATCTTTATAGAAACTCAAGGAATGAAAAATGAATATATTAAATATTGCAGCAGATATCACTAAACTAATAAAAAAGCAGAATCAAGACGCAGAAGTTTCAATATATGAAACTAACAAGACCTCGGTTTCTCAGCGTCTATCAAAAATTGAACAAATATCACAATCTAAAAACTGTACTGTCGGAATTAGAGCTATAGCAGGTAAGAATAAAGCTGCGTATATTTCCACAAACGATTTGAATAATCTTAGTAGTGCAGTGAGCCAAGTGGTGGAAATGGCAAAGAATGCCCAGGAAGATCCTTATATTAGTTTTGCTGTAGATGGCAGTAATTATATCTCTTCTGCAGATTTAAATATCTCAGATAATAATGTTGTAATAATTAATAAATTAAAAGAAATGACTGAAGCTACAGAAAATTCAGCTCTTGCACATAAAAATATTATTAATTCCGAAGGAGCTTCATCTTCACATACTTCAGTAAATATAGTATTATCAACCGTTTCTGGTTTTGTTGGTTCATTTAGTAAGTCAACTTTTGTTAATCAGGTTTCTGTTGTTGCTGGAAAAAAGAGTGAAATGAAAATAGGCTACGATTACGATGTAGCATGCAACTTCAGTGATTTAAAAACACCGGAGTCAATAGGGAAAGAAGCAGCAAAAAGAGCAATAGATCAATTGGATTCATGTACAATCAGGACAGGCAAATTTCCGGTTGTTTTTGAAAAAAGAGCAGCAAAAGAGCTGGTAAAGAGCTTTGCTTCTGTCATAAATGGTAGCAATATTGTAAATAATAGCTCTTTTTTGAGAAATAGTTTAAATACTCAAATTTTTAATGCTGAGATTGAAATTATTGATGACCCCTTGTTACCAAGGGGTATAGCATCAAGACCGTTTGACGGGGAAGGAATAATGAGCAGAAGAAATGAATTTGTAAAAAATGGAGTACTGCAAAACTGGATTTTAGATCTATATTCGGCTAGGAAATTAAACTTGGAAACGACCGCAAATGCAACTCGTGCAAGTAATGCTGCAATTATTCCCTCAGCTAGTAATTTCTATTTCAAAAATGGTAATAGATCATTTGAGGAATTAATTGAAGAAGTAAAAGAAGGAATATATGTAACTGATTTATTTGGTTTTGGTGTTAATTTAATCAATGGCGATTATAGTCAAGGTGCATGCGGATTTTTTATAGAAAATGGTAAAATAACGTATCCAATACACGAGATTACTGTTGCCGACAATTTGAAAAATATGTTTAGAAATTTAGTTGTTGCAAATGACCTAACTTTCTGTGGGCAGTTTAATTCACCAACGATTAAAGTTAGAGAAATGACAGTGGCAGGTTCACTTGGTAATTAAAATTTTAGTTGCATTAAGTACAATAATTGTGTACTACTACTACGTAATGTTAAGAATAGACTATGGAGTATAGGAGTTTAGTTGCAGTAACTAAGCTTAAAGCATTCTAAATCGTAATTTCAAAGTTTTTCGTCACATTAATAATATTAGTTGGTAGTTTAGGAGTTATCCGTATGGAATTTGGTAATATAAAATGGTTTAATGTTGAAAAAGGCTATGGCTTCATCAAGCCAGAAGGTAAAGGTGAGGACGTTTTTGTACATGTTAGCACATTAGAACGTTCAGGAATAAGACCTGATACACTTCGAGGAGAGGATAAAAAGAAAGGAATGAAAGGGGAAAGGGTGAGTTATGAGCTTAAAGAGGAGCGTGGTAGGAATGGGGAAGATAAAAAGTCTGCAATAAATTTAAGACTAGAAGATTAGTCTATCGTGAAGCTTTTTAATAGGGTAATGTATTGTGAGTAATTTTCATGAAATGGGGCTTCCAACTTTGCTTGGACAAGCTCTAAGTAAAAATAATCTTTGTGTTCCAACCCCGATTCAAATGCAAGCGATTCCTCTAGCTCTCCAGGGCAAAGATATCCTTGGATCTGCTCAAACCGGAACTGGAAAGACTTTGGCATTTGCTATTCCACTGGTTGCTAAATTACTGCATGAGCCAAGCATTGGTTCAGCTTTAGTCATCGTGCCAACCAGAGAGCTTGCTCATCAGGTAACAAATGAGATAAGAAAACTCTTATCTCAAAATTCTGTACTAAGGGTCGCTTTGTTGATTGGAGGTGAGCCTATTTTTAGGCAGCTAAATCAGCTTCAGAAAAAACCACAAATCATAATAGGTACTCCTGGTCGTATTATGGATCATATTGAGCGTAAAGCTTTGATTACTCGCAATGTCAGCACTCTTGTGCTTGATGAAACGGATCGTATGTTCGATATGGGCTTTGGAATTCAAATTGAAGGGATCATGAAACATCTGCCAAAAATACGTCAGACTCTTATGTTTTCTGCAACTCTTCCTAGTGATATAGTTAAACTTACTGAGAAGTACCTTAATCAGCCAGAGCGTGTTTCTGTTGATTGTCAGGCTACAACTGCTGCAAAAATTAAGCAAGAAATTGTTTATGTGTCAGAATCAGAAAAATATGGAAAACTTGTTACACAATTATGTCAGCGCAAAGGATCGATCATTATTTTTGTCAAAACAAAGCGAGGAGCGGATCAGCTGGCTGACAAGTTGTACAAAGATGACTATAGAGCTTTGGCAATTCATGGTGATTTAAGGCAGCACAAGCGTGAAAGAGTCATTAATTCTTTTCGTCGTGGCCGCAATAGAATCATGGTTGCAACAGATGTTGCTTCTCGCGGCCTTGATATTCCGCACATTCAACATGTTATCAATTATGATGTACCACAATCGCAAGCTGATTACGTTCATCGTATAGGTAGAACTGCACGTGCGGGAGCTGAAGGATTTGCATTATCTTTTATTACACCTCAAGATCAGAGAAGACTGCCTGCACTAGCAGATAAAGAAGGAGAGCCAAATTTTGATTGTAGTATGCAACCTCAAAAACGTAACGGCAAAAAGATCTTTAAAAGGCCAAGTACGTTAAAGGCTAAATATGGTAGAAAAAAGATCAATGTATTTAAGAAGAAAAGTAGAGTACTAGAAAAAGCGTATTAATGTACTTAACTATTCTTCTATTCTCTAAAATCTCCAGTAAGCTTGCTGCAAAGTGAAGTGATTGGAGGATAATAGAAAGAATATATACCTAGCCCAAATTAGATTTACCTACAATTTGATAATCTTAATTCTTCTGCTTATAATGTTTTGAGATTGTCACAACGTTATAATGTTAGGCTGTGTGGAATATAATCTGTAGCTTCATTCGATTTGGCTAAAACGAGCTGCTAGATTTCAGTTTTTTTAATAATTGTGTGCTACTGATCATATATAAATTTACACTTTTAAAGAGAATAGATGATTTCTAAAAATTTAGAGGCAAGTTTAAATAGAGCGTTACAGATTGCTTCTCATTGTAAGCTTAAATATGCAAAAGTGGAACATTTGTTGCTAGCATTAACCAAAGATGTGGATGTAAATTACGTTTTATCAAGATGCAACATCATAGCTGGTGAAATCATAAATGTAGATAATATCATATTAAGGAACGATTATGGTAATAATACAAAAGATTTTTTACAAGACAACTCCGAATTAACTGTCAATAAAGTTGAGCCTGATGTGCTATTTCAACGCATAATACATAAAGCCGTGATACGAGCTCATCGTTTAGGAAGAAAAGAAATAGATGGAGCAAGTGTTCTATTAGAGATTCTGTCTGAGCAAGATTTATACATTGAAGAGCTATTACGCAAACAGAATGCAAAGGATTCTAATTTGATTTATAACATATCCAATATAAAATATTCAGGTGATACAGAAGAATATGTAACTAATCGCAAGATAAAACTTGATAAGAATAACGATATCTCTACTGTAGCAAATAAAGGTGAATTATTAAGAGATGAAGAAATTCTACAAAATTATTGTAGAAATTTAAATGCTTATGCAAGAAGCAAAAAAATAGATCATGTCATTGGTCGTGATTATGAATTAAATCGCACTATAGAAATCTTGCTAAGACGAACAAAAAATAACCCTTTATATGTTGGAGAACCAGGTGTTGGTAAAACAACAATAGTTGAAGGCTTGGTATTGAAAATTATTGAAGGTAGTGTTCCTAGTGCACTGAGATCCAGCATAATTTATGCTTTGGATTTAGGATCACTTCTTGCAGGAACACGCTATAGAGGTGACTTCGAAGAGAGAATAAAATCTATAATAAAAGTAATTGAGGCAAAACCTGGCGCTATTCTTTTCATTGATGAAATACACACTATTATTGGAGCAGGTTCAACAAGTGGCAGCTTTCTTGATGCTGGCAATCTGCTCAAACCTGCACTTGCAAGAGGTGCGTTGCGCTGTATAGGTGCAACTACATATAGAGAATATAGCAATAGCTTTGAAAATGATAAAGCATTAGCAAGGAGGTTTCAAAAAATTAATGTAAAAGAGTCTTCTATTAATGATACAGTAAAGATACTAGATGGTATAAAGCATTACTATGAAAGGCATCATGGAGTATATTACACGAAACATGCCATTAAATCTGCAGCTGAACTTTCACACAAGTATATTACTGGGCGAATATTACCTGATAAAGCAGTTGATGTTATAGATGAAGCAGGGGCATATTGTAAGTTACAAAAAAGAAGACGAAAAATTATAAACAGTAGAGACATTAAGAGTACTATCGCTAGGATTACAAACGTACCTTGCGGGTTTGATGATATGCAAAGAGTAAAATCTTTGAAAGAAAATCTCAATAGGGCCATTTTTGGTCAAGAGCAAGCGATAGAGTTTCTCGTTAATTCTATTAAAATTGCTAAATCTGGTCTGAGAGGTTACAATAAACCCTTGGCAAAGTATCTTTTTGCAGGACCAACTGGTGTAGGTAAGACTGAGCTTGCGAAACAACTAGCACAAAATATGGGTATGAACCTTATTCGGTTTGATATGTCTGAGTATATGGAACCCCACACAATATCTAGAATGATTGGTTCCCCTCCTGGATATGTGGGTTACGAACAAGGTGGATTGCTTACAGAAGCTGTATCTAATAATCAATATAGCATAGTACTTCTTGATGAAATTGAGAAAGCTCATAGTGATATTTATAATATATTACTACAAATCATGGATTATGGTTGTGTTACAGACACTTACGGACGTAAGGTTAATTTTTCCAATACGATTTTAATTATGACAACCAATGCAGGGGCATTTGAACGCAACAAAAGTTCTATTGGCTTTGGGTATAAAAACTTTAACATCAGTGACAGCGAAAAAGCAATGGAACGGTTTTTTAGCCCTGAATTTCGTAACCGTCTTGATGCAGTCATTTCCTTTTCTGATTTGGGTGAAGATGTCATTTTGCACATTGTGGATAAATTTATTCAGGAATTAAAAAAACAACTTGTTCAAAAGGGTATAAGCTGCTCAGTGGAAGAAGAAGTAAAGTCTTATCTTGCTCAAACAGGTTATAGCAAAGAAATGGGAGCACGCCCAATAGAGAGGCTGATTGAAAAAGAGATAAAAAGTCATTTGGCTGAAGAAATACTGAATCGTCGATTAATTAAAGGAAAGAAATTAAGGATTTATATTGGTAAAAACGGAATTGCTTTTGATATAGTTTAGGTTCTTGCTTGAGTGTTAAATTTGTAGTATACTAGCTATTTTATAAATAGGTTACAATGACAATTTTAACCAGAGATCAATATTGCAGTGATCAATATTTACAGAACTTGTTTTCAAGTCTGGGAATAAAAGCAGAAGAAGTAATAAGCCATGAGTTTGATGATGTACTTAAGTTAGTTGAGCGGCACTTTAGAAGAGCTTCATTAAAATGTCACCCTGATAAAGTAGTAGCAGGAGAGAAAGAGAAAAAAATAGCTGAAGAAAAGTTTAAAAAACTTAGTGCAGATAAAGATGAGCTAGAGGAATATCTTAACTACTTAAAAGCAGTAGGAACTGGCGGCATATCTATAACATTACAGCCACAAGTGAATGAAAAACAAAGGAGAATCTATGAGATTCTATTGCGTAGACAGGAAGCTTTAGATGCATCATTTTTATTTTTTATATTAGCAGATCTGGTACTTAGTCCGTCGCTTAGAGTCGAATATTGCTTATCACAACTTGCTAACAGTGGCAAAGTGCAAAATATTGCTTATAAATTTTATGCATTCAGTATCGGATCTTGGGTATGGCTGTTTACTATATCCTCTTTTATTATTATCTATGCAGTGAATAAACAAAGAGGCTCAATAGAAGTGAATATAGATAGGTTGGATAGAACATACCATCTACTTTTTGTTGCTAATAATTGTGTGATGTCTGTAGGGGCAGCGTTTGCTGTGTGCAGTTTAGTATCGGAAACTGCACAAAATGGCTGGCCTGTTCACCATGGAATGGTACTTATTACTAATTTAGTATTAGATTTATTACTTATTGCTTTACTTATGACTTTTATAAAAGCTTCTGAACTGTATAGTGAATACTGTAACCAGTGTGTATATGAAGAAGATGCGGAATTTAGTTATAAAGAAAAATTTGCATGGTATGACTACAAATTAGTACTTATGCCTCTCGTTCTTCCTATTGTTAAAATGTGTTTTAAAGATTTAGTTCAAGAAAAGCCACAACATCATACTACTGATCCTAAAGTTACACCTTTAAATACAGGCGTAGGAACAAGAGCATAAAAAGGTCTTTGCTTCAACTATAGTTTTTGCTACACTTTGAGTAAATTTGAAGATATTAATGAGTGAAGAAGTAAAACAAATCCTAAGTTACTACGAAAGTGAAAATCCTGGAGTAAAAGCGAATCTTACTCGCATTCTTATGCATGGGAAACTTGGTGGAACTGGCAAGTTAGTAGTTCTCCCTGTAGACCAGGGGTTTGAGCACGGACCAATAAAAAGTTTTGAAGTTAACCCTGATGCTTACGATCCACATTATCATTTTCAGCTTGCAGTTGATTCAGGAGTAAGTGCATACGCTGCTCCACTTGGTATGATCGAAGCTGGTGCTTCAACTTATGCTGGAATGCTGCCACTTATTTTGAAGCTTAATAGCGCTAACTCTTTGCACTCAAAAAGCTTAACTTTAGATCAAGCAATAACTTCCTCTGTAAAAGATGCTCTACGTTTGGGCTGCGTTGCTGTTGGGTTTACTATATATCCTGGTTCTGCTAAGTGTTTTGATATGATGGAAGAAGCTCGCAAAATTATAGCTGAGGCTAAATCTTGTGGCCTTGCTGTAGTGTTATGGTCTTATCCACGTGGTGAAGGGATTTCCAAAGAAGGTGAGACAGCAGTTGATGTCATTGCTTATGCTGCGCATATAGCGGCTTTGCTCGGTGCCAACATAATAAAAGTAAAACTTCCAACCAACCATATGGAAAGAGAAAAAATAGAAAATATTGAATCATTATTCAAAAGAATTGAATATATTAAAAAGTCTTGCTTTGCAGGAAAAAGAATAGTAGTTTTCTCTGGTGGTGAGTCAAAGTCGGTGGGTGATATAAGTAGTGAGGTAAAAGAAATTAAGCAAGGCGGTGGTAATGGTTCAATAATTGGGCGTAATACTTTTCAACGCAAAAGAGAAGAGGCTTTATCTATGCTAAAAGATATAATTAATATCTACACATAAAAAATGGCTGGGTGGCAGAATGGCTTATGCGGAGGACTGCAAATCCTTTTATACCGGTTCAATTCCGGTCCCGGCCTCTTACTCCAATTAGATCATTGATTTTATTTAAATCGAAATAAGGTTCCTACACTAATAAAATCTCAAATTAGTAAATTTGGCTACCTAGAATTACTAGACAAAAATACTAATCAAGTTGTTGTTTCCCTTCAGAAAATTAGTTTTTTCTTTGCATAGAAAATATATACTTACTATTTAGATAAACCTCAATCTTTCTAAGTTATTCTTGTTGCATGGTAAAAAATAAACTAAAAATGAGCAAAGTGTTTTACAAAATGATATTGCGTAATTTACTATTTTTGCTACCACCTGAAATTGCTCACTTCTTGGTAATAACGGCGTTAAAAAAAATACCCTTTCAGAAACCTATAGAGCTACCAGAGTCTTTAAATGTAAACTTTTTTGGTAATAAACTTAGAAGTCCTGTGGGTCTTGCCGCAGGTTTTGATAAGAATGCAGAAGTTCTAAGGCCTATGCTCTCATTTGGTTTTGGATTTATTGAGGTTGGTACTGTAACTAAATATCCCCAATATGGAAACAAAAAACCGAGAATTTTTCGTTTAATTAAAGATGAAGGAATAATTAATAGATTGGGATTCAATAATAAAGGGGTGGACTATTTTCTTAAGCAGATAAGTGAAACTGAGCTTGATAATTGCGTTTTTGGCATCAATATAGGAAAGAACAGTACATCAAAGAACCAAATCAGCGATTATGTTGACTTGATAAAGATAGTATATGGAAAGAGTAATTATATAGTACTGAACATCTCATCCCCAAATACACCTAACTTGCGTGATTTACACAACAAACAAGAATTATCCAAGTTGTTGAAGTCTATTACTCTAACCAAAAAATCAATTGATAGCTCTCAATCGATACCGATAATATTAAAAATTTCTCCAGATATAGATCAGCAAACAAAAGAAAATATCGCTGAGCTTGCACTAGAATATAAAATTGACGGCTTAATAGTGAGCAACACTACGATAAGTCGAGATTCTTACTATAATGAGAGTGGTGGGTTGAGCGGCAGGCCATTATTTCAACTTTCAACCAAATTATTGAGTGACATGTACAAGCTTACTAAAAGTAGAATTCTATTAATAGGATGCGGAGGAATTTCAAGTGGTGTTGATGCATATGAAAAAATAAAGGCAGGAGCTTCTTTAGTACAACTGTATACTGCTCTTGTATACCAGGGGCATCAAGTTGTGAACAAAATCAACCTGGAACTTGCGGAATTAGTGAGAAGAGATGGATTTAGTAATGTTACTGAAGCGGTGGGTTGTATACATTAGACTGTACATTTTGGAAGTTATGGATATTGTCTTAGTGAAATAGAGATAACTTTTTAGTGTAGAGGTATGATAGAGAGTACTTTTCTATTGAATGATTAATATGAGAGTTTTGAACGATAAAATATCTAAAGTTATTAATTATAAATTTACAGATTATGCAATATTAGAAGAGGCATTAACCCACCCAAGTGTAAATAAGAGAAATAGCGAAGACCAGGTTTTAAGCTACGAAAGGCTAGAGTTTTTGGGCGATAGTATTTTGAATATGGTTGTGTCTGTTATGCTGTTTAAAATGTTTCCTGAAGAAAAAGAAGGAGCATTGGCAAAAAGAAAAACGGATTTAGTTTGTGGCAGTACCATTGCTAATGTTGCTAAAGAAATAGAGTTAGGTAACTTTATTATCATGAATAATAGTGAACGTTGTAACGGAGGGAAATGTAACTTAAAAAATTTAGAAAATTCGCTTGAAGCACTAATAGGTGCAATTTATATTGACGGCGGACTTGAGAGTGTTGAGAAATTTATTATCCGACATTGGGAGAAGCTAGCTAAGGACATTATCGATCCTCCTCAAGATCCTAAAACTTCACTGCAAGAATGGACTCAGAGAAATAAATTACCTTTACCTAGGTATGAGCTTGTAAAACAAACTGGACCAGCACACAATCCTGAATTTACTATATCAGTTTGCATAGAGAGCTATGGCAAAGTTTCTGCATGCGCTCCTAGTAAGAAAATTGCTGAACAAAAAGCTGCTGAGTTGATCCTAGAAAAAATTAAAAAAAACGACTTAGTTTAATCAAAATAGCTGTTAGCATAAATTTAAAGTAAGCCAAGCTCTTTAGTTCAGCTTACATATTTTTTTATCTCAGCCAGAATCTTATCAGATTGACTTTCATCTGAATTTAAATCAGCTACAAAGTGTGTGACATATTTTCCTTCAGGGCTAATAAGGTATATCACTGAAGAATGGTTGATTTCCTCTTCTCCATCTACTTTACTTGCATATACTTTATACTTTGCAACTACTTCATCTATTTTTTGTCTTTCACCAGTTAGCATTTGTATTCTATGGTCAAATTGCTGCTGAAATTCTTTAAGCCTTTCTGTGTTATCGCGCTCAGGATCAACTGTGATGAAAAATGTTTGTAGCTTATTGTCAGTTTTCTTATCTAACTTTGCAAGTGCTTCTGAAATTATGCCAAGATTCATAGGGCAAATTCTTTTGCACGAGGAAAATCCGAAAAAAATCATCATATACTTATTTTTAAAATCACTACTGCGTACTGTTTGTCCGTCTTGATTGATCAAAGAAAAATCTCCACCCACCTTAATTTCTGTATTTTGTGAAACAAATATGCCTTGCTTGGTAAAATAACAATAACCTAAGAAGATAGCTGCTACTGTTATTAGCAAACTAGACAATAACCTTACAAAGTTTATCATTAAAGCGTTTCCAATAAAGTTAAATCATATATTGATTAGTTGATTGATTCAATATGTTCCTTCCAAAGTGGGTTGTTAATTTTATCTAACAATTTCTTATGCTCATCAATTTCTTTAATACTTGGTGAATGTTCTCTGCGGGCTAAATTACGCACTTTATGCTGAATAAACGTAAAGTTATTTTCCCGAGCACATTCATTATTAAATAAAAAGGTTTGCAATCCTCCTGTAAGCTCAACATAGACCTTTGCAAGCAATTGAGCATCAACTAATGCTCCGTGTAACTCTCTACCTTCTAGCGATATATCAAAACGCTTGCATAATGCATTTAAAGAGGCAGGTGATCCTACAAACTTTTTTCTTGCAAGTGGTAATGTATCTAGCACTCTATCTGAGGAAATTAACCCGGCATTCAATTTGTTTAACTCCATATTAAGGAACTTAATATCAAACTCAGCATTATGAATTACCAAGATGTCATTAGATATGAAGTCAAGAAATTCAAGTGCAACATCTGAAAATAGTGGCTTATCTTCCAAAAACTCCTCACTAATACCATGAATCTTAAATGAGTGGTAAGGTATATCTCTCTTTGGATTAAGATATCGATGAAATGTTTTACCTGTTGGAATACGGTTAATTAGTTCTACACATCCTATCTCAATAATTCGATGGCCAGACTCAGTGTCAAGACCTGTTGTTTCGGTATCAAGTACTATTTCTCGTAGCCTGCTTTCCATTGGTGTAACTAATTTACTTGTCATTTGCTGTTAAGTTTTTATCGGTACTTGCCTTCTTGTAGTTAATGGAAACAAGCAACCAGGTTGGATCTGATGAATTAATATTTTTTTTGAATTGCCATACATCCTCAACTTTGTTAATAGTAGATGTACTACCTGATATGATGTCTCCTTCACTATTCTTAACGAAGTTAATTTGCTCTGAAAGGAAGTATACTGCAATAAATACTACGTTTTTTACTAGCTTTATTTCTAAGATCTTTCGTGAAACGATAGAAACAATTATGGACTCATGTTTCTCTTTACGATGTTTAATCTTATCCACAAAACTGTTATATAAGTCTTTATCCAGAAGGGATTTTAATCGAGGTAAATTTCCTTGGTTATAATATTTTATTATTAGTTCAAAGGCTATGCTTGAACCTTCTATAAAATTGGAAATAGAGAACTCTCTGTTTTTTTGTAATATTTGTTTATAAGTAGCTTCTATTGAACTTTTGTTATTGCTATAAGTATAATCTTCGACATTTTCTACCACATCCTCTTTATTTGGACTTACATCTAATACACCTGCTAGCTTTTTTAGATTGAGACTGGATGATCTCCCTAAAGAATTATATAAGCGTGAAAAAATAAAAGCCGCTAGTAAAGCATATATTACAAGCTCTATCATGGTAACTTACTCCTTGACATATAAAGTATCTTAATATTATTAATTACTGATAAAAATATGTTTTTCATATTAACCTATAGTTAGGTTTACTACTCATCTGTAAATCGATATATTGTATAGGAAAGTATTAAATATCTCAACTTAATTAAAGGAGACGCAAGAAATGTCACAACACAAAATGAAAATTCATGTTCAGTATGTCAAAGATTTTTCGTTTGAGAATCCAAATTCGCCATTCCTTCCTTCTAGTAGAACTCCTGATATTAATGTAATGGTTAATATTAATTCAGCAAAATTAGAAGGAACAGAAAATAAAAAAGGAATAAGTGAAGAAAAGCCTTTTCATGAAATTACCTTGCATATAGAAGTCAAAGCAACGGTAAAAGATGAAGATGTAAAAGATGATATAGCTTTCATTTGCGAGGTGAAGTATTGCGGTATTTTCTCAATAGAAAACTTTACAGAGCTAAGCGAAGAAGAGGTGAGACAAGCTCTATTTATTGGTGGACCTACTTTTCTTTTCCCTTTTGCAAGAGAAATAATTGCAAGAACTACAAGTAGTGGTGGGTTTCCTCCACTTATGCTAGATCCTATAGATTTTGAAACTATGTATCAGCAGCAAAGTCAACAACAAAAAAGTAGCGCTAGTAATTCCAATTTTAACTAATACAGGATGAACAATTCTTTAAATGCAAGGACGACTTTAAATATTGATGGAAGGTTATATAACTACTTTAACCTAAGTAACGCTGGTAAATTCTTAGGAGTAAATTTAACCAAATTGCCTTGTTCACTCAAGGTGTTGCTTGAAAATTTATTGCGCAACGAAGATGGAGTAAGCGTTAAATTAGATGACATAAAGATATTAGCAAATTGCGTTAAGAAACACGTTAGTCACGAAATTAGCTACAAGCCAGCAAGGGTTTTGATGCAGGATTTCACAGGAGTTCCTGCTGTCGTTGACTTAGCTTCAATGCGTAATTATGTGAAGAAAAAAGGAGGTAACCCAAGTAAAATAAATCCATCTCTAACTGTTGATCTTGTGATCGATCACTCTGTTCAAGTAGATAGTTACGGAAACACTTCTGCATTTGGTAAAAACGTTGCACTGGAAGTAAAAAGAAATTTGGAGAGATATCAATTCTTAAAATGGGGAGAGTCGTCCTTCACAAATTTTAGAGTAGTGCCACCAGGTACTGGAATTTGCCACCAAGTGAATCTTGAATATTTAGCGCAAGTTGTATGTAACGATAGCGGAGTTCTATATCCAGATACCTTGGTCGGTACAGATAGTCACACTACTATGGTAAATGGTTTGTCGGTTCTTGGTTGGGGTGTTGGTGGAATAGAAGCTGAGTCTGTGATGCTTGGTCAACCAATTAGTATGGTAATTCCAGAAGTAGTAGGATTTAAATTAATAGGAAGACTTTTAGAGGGAGTAACAGCAACTGATCTAGTGCTAACGATTACTAATATCCTGAGAACAAAAGGCGTTGTTGGCAGATTTGTGGAATTTTATGGTGATGGCTTAGATTGTTTATCTTTGGCAGATAGAGCAACCATAGCTAATATGGCTCCAGAGTATGGTGCAACTTGTGGATTCTTTCCAATTGATCAGAAGACACTAGATTATTTAAACTTAACCGGAAGGCCAAAAGAGTTGGTTAAATTGGTTGAAGTCTATGCGAAAGAGCAAGGGCTGTGGCGTGGTAATGACGAATTGGCGTTTTTTGACACACTGGAGCTTGATTTATCGAGCGTAGAGCCAGTAATGGCCGGTCCAAAAAGACCGCAAGATAAGGTTTTTCTTTCGCAAGTGGCAGAATCTTTTTCTAAATCATTTCCAGTGAATGAGTCAGAGGAAAGCGATAAACTCCAAGATGGAAGTGTAGTTATTGCAGCAATAACAAGCTGCACTAATACTTCAAACCCAAGTGTAATGATTGCTGCTGGACTTGTAGCGCGTAATGCAGTCAACCTTGGATTAAAATCAAAGCCTTGGGTTAAAACTTCTCTTGCTCCAGGGTCACAAGTTGTAACAGAATATTTAGAAAAGTCAGGGTTAAAGGAAGATCTCAATGCTTTGGGTTTTAATTTGGTTGGGTATGGCTGTACAACTTGTATTGGAAACTCCGGCCCGCTTAATGAAGATATAGAAAGTTATATTAAGGATAAAAACTTGACTGTTGCAGCAGTTTTATCCGGTAATCGTAACTTTGAAGGAAGAATCCATCCTTTAGTCAAAGCTAATTACTTGGCATCTCCGCCACTTGTTGTTGTGTATGCACTTGCAGGTGCTGTAAAAATTGACCTGACAAAAGATCCTATATGCAAAGATAGGAATGGAAGTGATGTTTATCTCAAAGATATATGGCCAACAAATAGTGAAGTTGAGAGCTGTGCTAAAAGTGTTGTGACGCGTGAAATGTTCATACAAAAGTATAAGGATGTTTTTTCTGGTGATGAGCATTGGCAAAAGATAAAGTGTGAGAAAAGCGAAATCTATGATTGGGACGCGAAAAGCACTTATATACAAAACCCTCCCTATTTTGATAATTTATCTATTAAGAACAATAAAAGCAACATAGTTGATATAAAGAATGCGCAAATACTAGCGATATTTGGCGATAGCCTCACTACCGACCATATTTCCCCTGCTGGAAATATTTCCTCAAATAGTCCTGCAGGCATATATTTAAAAGGTCTTGGAGTTAAACCGCAAGATTTCAATTCATATGGATCTCGCCGCGGTAACCACAACGTAATGATGCGTGGAACCTTTGCTAATATCAGAATAAGAAATGAAATGGTGAGTGCTGAGGGTGGATATACAAAACATATTCCTTCTCAAGAAACTATGTCAATTTTTGATGCAGCAATGCAATATAAAAGAGAAGCTGTTCCATTAGTTGTCATTGCAGGAAAAGAATATGGTACGGGTTCAAGTAGGGATTGGGCAGCAAAGGGTACTGCATTGCTGGGAATTAAAGCTCTAATTGCAGAAAGTTTTGAACGCATACATAGGTCCAATTTGGTCGGTATGGGTGTTCTTCCACTTGCATTTCAGGATGGAGTAACAAGAAAGATATTTGATGGTAGTGAGATGGTGAGCATAAAAGGTGAAGTAGTACCAAGTGGAAATCTAGAATGTATCATTAAAAGAAAGGATGATTCAGAGCAATCCATTCAACTCAAGTGCTGTGTACAAACTGCAACTGAGGTTAAGTACTGGATGAGTGGTGGGGTGTTGAGCTATATACTTGCGCAGTCCTTTTGAGCTATCACAGTTATCAACTAGGTTTTTTGAATCGATTCTGGCTCTTTGTTTAAATAATAATTTATTCGATGTAAAGTTATGATATAATCTCACCTTATATATGGTAAAGGGTGTTTTATAGATAATTATGATCAGTTCTATACAAGAGCCTAACGCATTACGAAAACGATTGCAGGCATTTTATCGTGCTGATGAAAAAAGTCACGTACGCTATCTTGTAGAAAAATCAGAACTTTCTGCTGATTCAAAAAACATAATTTACAATATTGCAAAACAAATTGTCGAAAAGATTAGAGGTGGTAAATTAGGCATTATAGATTCTTTTATACAACAGTACTCACTTTCTAACGACGAAGGAGTAGCGCTAATGTGTCTTGCTGAATCATTGCTTAGAATACCAGACGATTACACAATAGATGAGCTGATCAAAGATAAAATTGCCAACCAAGAATGGGGTAAACACCTGGGGCGTTCCTCTTCTTTGTTTGTTCATGCTTCTACATGGAGTTTAATTGTAGGAAGCAGTATATTGAGAAATAATGAAGAGGATTCAAAATTCTATCACATAATTTCCAGGTTATTGAAAAATTTAGGAGAGCCAATAATACGCAAAGCGGTGAAACAAGCAATATCCATTCTTGGCAAGCATTTTATTGTTGGAGAAACTATAGAAAAAGCATTGGAAAGTGTTAAGTCAGATGACTACAGTAAGTATTTATGCTCTTTTGATATGCTTGGTGAATCTGCTTGCACAGTTGAGGATGCGGAAGAGTATTTTAATTTATACATGCATGCAATAAAAGCCATAGGTGAATCTGCTGACATAAATGATTGCTTTAAATCTCAAGGGGTTTCAATCAAATTGTCTTCACTGCACTCACGTTATGAATTTAGCCAATTTGGTAATATAGCTGAAGAGCTGAGAGCTAAGTTGCTGGAACTGTGTCATGAAGCGAAGAAATATAACATTTCACTTTGTATAGATGCAGAAGAATCAGAAAGACTTGAGATGTCATTAGTTTTATTTGAGCAATTGCGTCTTGATGATTCACTTTCTAAGTGGGAGGGGCTTGGCTTGGCTGTGCAAGCGTATCAAAAACGTGCTTTATCTGTTCTTGATTTTGTTGAAGATGTTGCCATCCGATCAAAGCATAAAATTATGGTGAGGCTTGTAAAAGGAGCATATTGGGACTCAGAAATCAAGCGCACACAAGAATTAGGGTTAATTGGTTATCCGGTGTTTACTAGAAAAAGCTACACAGATGTATGCTATCTTGCCTGTGCACAGAAACTTTTGAGCAAAGAGAATCACTTTTATCCATGTTTTGGAACTCATAATGCTTATACTTTTGCTACTATAATAGAGCTTGCCGATAAAAATCATCCTGGGTTTGAGTTTCAGCGCTTACATGGAATGGGTAAAAGTTTGTATGATTATGCAATTTCAGAACTTGCAACAAGCATCAATTGTCGTATATATGTACCAGTTGGTAAACATAGTGATTTATTGCCATACCTTATTAAGCGCCTTCTTGAAAATGGAGCTAATAGCTCATTTGTCAATCAAGCAAATGATTCTGACGTAAAAATTGAAGAATTAGTCTCAGATCCATTAGAAAAAGTAAAAAGCTTAGAGTATGAGCCTCATCCAAGCATTCCGTTGCCACGAGATATTTTTGGAGAGGAAAGAAAAAACTCCTTGGGAATGGATATTAGCGATTCAATTGCGGTTTCACAATTTGCAAATGATGTAAGGGAATTTAGTGAAAAAAAATGGCAAGTTGGCCCAATAATTGATGGAGAATCGTTTCTTGACAGTGCGAAATTTACCGAAGTAGTGAATCCTGCACATTTGGAAAATGTAATTGGAGAAGTGTCAAGTGCAACAAGTGCTCAGGCTTTAAATGCTCTTGAAATAGCACATAGTGCTTTTACTAAGTGGCAGGATGTTTCAGCAGAAGAGCGCGCTGAATGCCTTCAAAAAGCTGCAGATTTGCTTGAGGAAAGGATGAAAGAGTTAATTTATATTCTGATTGTAGAAGCAGGAAAAATTTTATCCGATGCAATAGCAGAAGTAAGAGAGGCAATCGACTTTTTGCGCTATTATGCAATGATAGCAAAAAATGAACTGAATGACTGGAAAAAATTACCAGGTCCAACAGGTGAAGATAACTTCATCTTTTTTGAAGGTAGAGGAGTTTTCTTATGCATATCACCGTGGAATTTTCCACTCGCTATCTTCATTGGACAGGTTTCAGCTGCACTTGCAGCAGGTAATGCAGTGCTGGCAAAACCGGCAGAGCAAACGCCGATTATTGCCTATGAAGCTGTTAAGATACTACACGAAGCTGGAGTACCAAAAAATGTGCTACACCTTATTCCAGGGGATGGTTGGTATTTAGGTAAAATATTAGTACCAGATAATAGAATTTCCGGTGTAGCTTTTACTGGTTCAACACAAACTGCTCAAGTAATTAATCGAATGCTTGCTAGTAGAAATGGTCCTATTGTGCCACTTATCGCTGAGACTGATGGATTAAATGCTATGATTGTTGATAGTTCTGCTCTTTTAGAGCAGGTAACTAAGGATGTTTTAATCTCTGCATTTCGCAGTGGCGGTCAACGTTGTTCTGCTCTCAGAGTGCTATTTATTCAAGAAGATATAGCAGAAAAACAGATAAAAATGATATGCAATGCAGCTCAAGAACTAAAGATAGGTGACCCAATACAACTTAGCACAGATATTGGTCCAATAATTGACAAAGCATCTATTGATATGCTCACTAAACATACGGAAAAAATATCAAGGGATGAAGATTCAAACCTTTTGTCCAAGGTACCCATGGATACAAATTCTTATAATGGTTATTTTTTTCCTCCGTATATTTATGAGATACAAAAAATTTCGCAATTAAAGCAAGAAGTGTTTGGGCCTATTTTACATATCATACGTTTTAATAAGTTGCAGTTAAATGAAGTTATAAGTGATATAAACAATACAGGATATGGACTTACGTTTTCTTTGCAAAGCCGTATACAAAGTCAGATCGATTTAATAAGTAAGAAAATATCAGTTGGAAATGTATACATCAATCGCAATCAAATAGGTGCAGCAGTTGGAACACAACCATTTGGCGGTAGAGGACTGTCAGGTACCGGACCAAAAGCTGGTGGTCCCAATTATCTGCAACGTTTTTCTATAGAAAAGGTTGTAAGTGTCAACACTACAGCATGTGGAGGTAACATTACACTTGCGTGTTTGGATTGATTTGCAATTTCTAAATTGGAAGTACGTGCAGTTGTGTATGCAGTACTAAAACCTAAAACTCATACACTGAAAGGATGGTTGTGATTCTAAGGAGGCTTCAAAGGAAGTCTTGTCTTTAATAAAAGAAAAAGGTTGCTATAATTCTGATAAAGGCACTATAAACAAAATGAATGTAAAAAATATCTTATTAGCGTTTTTAGTACAATTTATATTCGATTTGTCATTATCTGCAGCTGATCCTATTTTGCTCAATTGTATTGAAACTCCAGGGATTTATGATCTTGAAACAAGGCCAAAAAGCTTTAACTCTTCAAATAATTTAAGAAGAAAACCTGGCTCTCCGAATAATGCAGCAGGAGAATTAATAAATGTAGTGGGTAGAGTTACTGATGTAAATTGCTTACCGATACAAAATGCTGTGGTTTCTATATGGCACGCAGACTCACTTGGCATGAGCTATTATGATGAAAATGTGGAGCTTGATCCAAATTTTTCTGGATCAGGAAGATTTGTAGTAAATAACCTTGGCTATTATAGTTTTATTACAATAGTACCAGGTAAAATTGGTGATAGGGCTCCACACATCAACTTTTTGGTCCAACATCCAGATTTTCCAGAATTCACAACACAAATGTTTTTTGCTGATCATAATTGCGATAACTGTGATGATCTTCTTTTTGGTAATCTTATTGAGAGTGGACTTGCAAGCCTTCTGATAGCACCATTTACTGATAACAATCAGGCCATCAAGACCTACACATTTAATATAACCCTAGGTGGGTATAACAAATTTTCTGATAAAAGATAAAGCCCTTGCATATCAGGGGAGTTCATAGTAGCCTTAAGCGCTGTTATACTTAAAGTGTATATGAAAAATATCTTACTAATGTTTTTTACTATGTTTTATGTGCAGCTTACAATTATTTGCAACGGAGGTGTAAACGATGAAGATAACAATTTCTAAAGCTTTACCCGATTTTGAGACGCTAGTGGTAGGTTTGTTTGAGGGTGATAAGTTCATAACTAATGTTCTACAAGATAAGCAAGCTATAGATAATATCAAGAAATTTAGTGGTTTTAATGGAGGTTTTGGTGAATTTTTCTCCGTTACTTCATCAGAGGGAAAAAATATTATAGTTGCTGGTCTTGGGATGAGAGATGAATGGGATGAAAGCAAAGGATTAAATATTGGTGGTAAAATATATTGTGAGCTAAGCAGATTAAGAATCAAGCGAGCAGCTATTTCAATCGAGGGCAGTACAGCAAATGTTGCATATGGAGCATTTCTGCGCAATTTTAAGTTTGATAAGTACAAAACTAAAAAGGATGAAAAAGTTACGGAAGTAGAGGAAATTACATTATTAGTAAAAGATGAACAGTTAAGTAGCGTTGAAAAATCGTTTGAGCGTTTAAAACACGAAGGTGAAGGCATCTTTCTTGCACGTGCTTTTACTACTGAGCCACCTAATATTTTATATCCAGAGTCTTACGCTAATCGTATAAAAGCTGAACTTACTAAATTTGGTCTTGAGGTTGAAGTGCTTGATAAAAAGCAAATGGAAGAGAAAAAAATGGGAGCCCTGCTTGGAGTAGCACAAGGAAGTAGTAAAGAGCCAAAGTTAGTGGTGATAAAATGGAATGGGGCTTCCCAAGAACAAAAACCAATAGCTTTTATAGGCAAGGGTATAACGTTTGACACTGGTGGAGTGTCACTCAAACCCTCACGCGGTATGGAGTCAATGAAATATGACATGGCAGGTTCTGCTACTGTAGTTGGAGTGATGCGTACTCTAGCTGGGCGGAAAGCAAAAGTAAATGCAATTGGTGTGGTTGCACTTGCAGAAAATGCAGTGGATGGTAATGCTCAAAGACCGAGCGATGTAGTCACTTCAATGTCTGGACAAACAATAGAAATATTAAATACCGATGCAGAGGGAAGACTAATACTTGCGGATGCTTTATGGTATACACAAGATAGATTTGCACCGAAATTTATGATCGACCTTGCAACTTTAACTGGTGCTATAGTGGTTGCACTGGGAAATAATGAATATGCTGGTCTTTTTTCAAATGACGCTGAATTAGCGAATCATCTGATTGATGCAGGAAATGAAGTAAATGAAAAATTATGGCGCTTTCCTATGAATGAAACTTATAACAAAATTATTGATTCGCCGATTGCTGATATGCAAAATATAGCTCCTGCAGGTTCTGGTGGAGATAGTATAATGGCTGCACAGTTTCTACAGCGTTTTGTAAACGACACTTGTTGGGCACATTTAGACATTGCAGGCACTGCTTGGCACGAAAAAGGTACTGATATTTCTTCAAGAGGGGCAGTAGGTTTCGGTGTAAGGTTACTAAACAAGTTGGTTGAGAAGTACTATGAGATCGATTATTAAGGATCTTTGTATTGAGTTTATAACTTAATTTACGGTTACATGAATGTCTGTTTATAAGACGTAGAAAATGATATCATCAAAGTAACTTACATTTTCTTTTTGGGGGATTCTAAAGTTACACACTTGAGCAGCATCAAGAGAAAGTATTTTGTTCAAATGATGATTGCAATAATGGAATATTAAAACTTTAAAGCTATTTAGCATTGACAGTATATACCTAAATGTTAAAATAAAATAAGAGGTTTTTAGGAATTTGTATGGCAGCAGGCGGGAAAGCGAAAACAGCTAGTAAAAATAACCCTACTCAGCGTAAGAAAGCTGAGCAAAAAATGTATAGAGATAAACCAGTAAAGCCTGTTAGATATATAGATCGTGACTCGCGCATGAATTATATGTCTGCTCAATATGACAACGGCAATCTGGTTGAAGATGAGATAAGCTGCAATCCTATAAAGTGGGAAGATCTATAATAGTTATGGTTAAAGTTACTATTAATTCTAAGGAATGTGAAGTAGAGCGTGGGCTCACTATAATTCAAGCTTGTGAAGTTGTGGGCGTTGAAATTCCACGTTTCTGTTATCATGAGCGTTTAGCAATTGCTGGTAACTGTAGAATGTGTTTGGTTGAAGTGGAGGGTGGACCTCCAAAACCAGTAGCTTCTTGTGCAATGCCAGTTGCAGAAGGGATGGTTATTCACACTGATACCCCTGAGGTTAAAAAAGCACGTGAAGGTGTGCTTGAGTTTTTGCTAATTAACCACCCGCTTGATTGCCCAATTTGCGATCAAGGTGGTGAATGTGATTTGCAAGATATCACGATGGCTTATGGGAAAGGAACCAGCAGACTTGATGGGCATAAGAGGGCTGTGCCAAAAAAACACTTCGGACCACTGATTGAAACTGAGATGAATCGATGCATTCATTGCACTCGGTGTGTTAGATTTTTGTCTGATGTTGCAGGTACAAATGAACTTGGAGGAATCGGAAGGGGAGAAAATGTAGAGATTAGCACTTACATAAAAAGGCATATTAGTTCTGAATTATCTGGAAATATCATAGATCTCTGCCCGGTAGGCGCTTTAACTTCAAAGCCTTACTCCTTTACAGCGCGTCCTTGGGAGCTATCACATTGTGAGACTATAGATGTGCTAGATGCTGTGGGAAGTAGCATTAGAGTTGATTATCGTGGCCTGGAGGTTATGCGAATATTACCAAGGCTGAGCGAAGAGGTAAATGAAGAATGGATATCAGATAAAACGCGTTTTGCCTATGATGGACTAAAAGTTCAGCGTCTTGATCAACCTTATGTAAAAAAAGATGGTAAATTAGCCCCAGTTGATTGGAATGAAGCACTAACTGTTGCTGCAAAGAAATTAAAGAATACAAAATCAAATAAAATAGCTGCAATTGCAGGTGATTTAGCAGATTGTGAGTCTATGCTTCTACTCAAAGAAGTGATGCGGAAGCTCGGCTCCTGGAATATAGATTGTAGGCAAGATGGAGCAAAGCTTATACCAAATAATCGTGGGTCATATGTATTCAACACCACTATTGAGGGTATAGAAAATGCAGATTTATGTCTGCTTATAAATACAAATCCAAGAATAGAAGCGCCAATAATCAACGCAAGATTGAGAAAGAGATATTTACAAGGCAATTTCACTATTGCAAATATTGGTCCTAATCTTGAATATCTATATAATGTTGAAAGATTAGGTGATGGTCCAAACGTTCTAAAAGAAATAGAAGAGGGAAATCACAAACTCTGCGAGTTACTGAGTGCGGCTCAGAACCCCATGCTAATTATCGGTCAAGATGCATTAATAAGAGGTGATTCTAAATCAGTTTTAGCTATAGCTGGCAAAATTGCAGAAAAATTTAACATGATCAGAGATGACTGGAATGGCTTTAATGTACTGCATAAGGCTGCAGCAAGGGTTGGTGGACTCGATATCGGATTTGTTCCTAGCGAAGGTGGAAAAGACATTAATCAGATACTAAAACAGGCAGAAAGTGGTGCGATAGAAGTAGTTTATCTTCTTGGTGCAGATGAAATTGATATATCAAAGTTAGAAAGTACATTTGTAATTTATCAAGGCCATCATGGTGATAGTGGAGCACACATAGCAGATGTTATTCTACCTGGAGCTGCTTACACAGAGAAATATGCAACTTATGTAAATACTGAAGGGCGAGTACAGAGAACAAATTTAGCTGTTTTTCCTCCTGGTGAAGCAAAGGAAGATTGGTTGATTATAAAAAATTTATCCCAATATTTGGGCCTTTCCTTACTATACGATAATTTATTTGATGTGAGGAAGAAATTATACACTATTGGTCCACAGTTTAGAGATGCTGATCGAGTGGTGAAAAACAAATGGGTACCAATTACCTGTGATGAAATAAAATTAAGTAATGTCTCTTTTACTCTGAAAAAGTGTAATTTTTATATGACAGATCCAATAAGTCGCGCTTCAAAAATAATGGCAGATTGTACTAGGGATTTTTATGAACACTCCACTTAATATTTTATTTATTCTAACACCATTATTACTAATAATTCTGGTGCATTTTCAACGAAAATTAAACTCTGTTTTTTTATGTAAAGAACTAAATGCATTAGAAAAACAGTTCCTTTATAAGCTAGTTGGTTTTATCAATGATATTGTTGCACTATTTACGGAAGGATGTGTATGGATGGCAATAACATTTATTATAGTTAGCAAGGGAAGAGGGGATTATTTGCCTCTCACAATTATCTTAATTATAATGTCGCTAGTGTCATTCATATCCACATCATTTTACTATTCTATTAAGCTAAATGCTGTACAGACAAATTTTGTCCTATTGATTTCAATAGGGACATTGTCTGTTGTGTCTAGAGCACTTGCTGTATTTTTTATTGCCACAATTATGAACTATTTTTTTGATTTACGGTTGCATGTACTTGATGTTTAATATTCTTTTTTTTCTTGTTGCATTTTTGCTTTCAGTAGCATATTTAGTATACTTTGAGCGTAAAGTTATTGGTCCACAGTTTAGAGATGCTGATCGAGTGGTGAAAAACAAATGGGTACCAATTACCTGTGATGAAATAAAATTAAGTAATGTCTCTTTTACTCTGAAAAAGTGTAATTTTTATATGACAGATCCAATAAGTCGCGCTTCAAAAATAATGGCAGATTGTACTAGGGATTTTTATGAACACTCCACTTAATATTTTATTTATTCTAACACCATTATTACTAATAATTCTGGTGCATTTTCAACGAAAATTAAACTCTGTTTTTTTATGTAAAGAACTAAATGCATTAGAAAAACAGTTCCTTTATAAGCTAGTTGGTTTTATCAATGATATTGTTGCACTATTTACGGAAGGATGTGTATGGATGGCAATAACATTTATTATAGTTAGCAAGGGAAGAGGGGATTATTTGCCTCTCACAATTATCTTAATTATAATGTCGCTAGTGTCATTCATATCCACATCATTTTACTATTCTATTAAGCTAAATGCTGTACAGACAAATTTTGTCCTATTGATTTCAATAGGGACATTGTCTGTTGTGTCTAGAGCACTTGCTGTATTTTTTATTGCCACAATTATGAACTATTTTTTTGATTTACGGTTGCATGTACTTGATGTTTAATATTCTTTTTTTTCTTGTTGCATTTTTGCTTTCAGTAGCATATTTAGTATACTTTGAGCGTAAAGTTATTGGTGCAATTCAACTAAGGCATGGTCCAAGTGTAGTAGGGCCATTTGGTCTACTACAGCCATTTGCAGATGCTATCAAGTTGATAATTAAAGAGCCGATAATACCATTTAGAGCGAACACCATGCTGTTTATTATGGCTCCAATGCTCACCTTTATTTTAGCATTAATTTCCTGGGCAGTTATACCATTTGGAGCTGAAATAATTACAGAAGATGGACAGCAGGTAATAATCCCTAAGGTAATAGCAAATATTAATGTTGGAGTGCTTTATGTGCTAGCTATATCCTCTTTGGGAATATATGGCGTTATTATTGCAGGCTGGTCTAGTAATTCTAATTATGCATTTCTTGGCGCTATAAGGTCAGCTGCTCAAATGATTTCATATGAAGTTTCAATAGGTCTAATAGTTGCTACAGTTGTTATTACAACTGGTACATTAAATCTTGGAGAGATGGTGGTAGCGAAACATAATATGCCCTTTTGGATTGATTTATTACTAATGCCTATAGGAATGATATTTTTTATTTCTTTGCTTGCCGAAACTAATCGTCACCCATTTGACTTACCAGAAGCTGAAGCAGAGCTCGTCTCTGGGTATAACGTCGAGTATTCATCAACACCTTTTGCTCTCTTTTTCTTGGGAGAATATGCAAATATGATTTTAGCAAGCGCTATGATGACAATATTCTTTCTAGGAGGGTGGTATCCTCCATTAGAGCTTAGTTTGCTGTATAAAATTCCTAGTTTAATCTGGTTTATTTTGAAGATAGTTGTACTTTTGTTGATATTCGTTTGGATTAGAGCTACAATACCTCGTTATCGTTATGATCAATTAATGCGTCTTGGTTGGAAAGTATTTTTGCCAATATCGTTACTTTGGGTAATACTCATTTCAGGAGTGTTGCTTTTTACTGGGAATTTTCCTGGATACAATGTTTAGTTTCCCAAGTACAAGGTTAAGGCGTAGGCGCTCAGGTAAGTGGATTCGCAATTTAATAAGTGAAAGCACGTTATCAGTAAATGATTTGATTTTCCCCTTATTTGTTCGTGAAGGGGAAGAAACAATTGAGCCGATTTCTGGCTTACCTGATATCAAATGTTATTCAATAGATGGATTGATTTCTATAATTCAGAAAGCTAAGGACTCGGGGATTAATGCTGTTGCAATTTTTCCTGTAGTTGATAGTAAACTAAAATCTGAAAACGCAGAGGAAGCGTACAATCCTGACAATTTAATCTGTAAAGCAATTTGTGCTATAAAATCAAATGTACTGGATATTGGTATTATTGCAGACATTGCACTAGACCCATACACTACTCACGGTCATGATGGCATTTTAAAAAGCAGTAGGATAGCTGTAGAAAATGAAGAGACTGTGTCAGCATTATGTAAGCAAGCACTTGTTTTAGCAAAAGCAGGATGCGATATAGTTGCTCCTTCTGATATGATGGATGGCAGGATAGGAAAAATAAGAAAAACATTGGATGATCATAACTTTCAGAATGTGTCAATATTGTCCTATGCAGTAAAGTACTGTTCTAGCTTCTATGCGCCGTTCAGGCAAGTTGTAGGTTCGTGCGCATCATCAAATTTCATCGACAAAAGTGGTTATCAAATGGATTATAGAAATGCACGTGAAGCAATCTGCGAAATCGAAATGGATATAGATGAAGGTGCAGATTTTGTTATGATAAAGCCAGGTATGCCATACTTAGATGTAATAAAAACAGCAAGTGAAAAGTTTAATTTTCCCATTTTTGCTTACCAAGTAAGCGGTGAATGCGCAATGATAAAAGCTGCAGCAAATAATGGCTGGCTGGATTATAACAGAGTGATTTATGAGTCCTTAATTGGTTTTAAACGTGCAGGTGCAAGTGCAATATTTACCTATGCTGCACTTGATGTTGCAAAAAATTTGGTATCTACTTAGCAGTGTGGAACATCTAAGTAGGTGGCTGGCCGAAGTGACTTGACAAACCTTTCCACTTTCCTTATCTTCTCAACAATAGAATTTATCCTTGTTTTTGATCTCTGCAGATTTAACAACAAAAATTCAGTAAAAAACTCAGGTATAAGTTGGCGGATTACACAAAATTATAGCGGCTGCATGTCTTCTTTGTTTTGTCTACATTCAGCCAAAACATGCCTATCTTAGGCGTTAGCACATTATTACAATGCCAATTACATTATTATAGGGTCAACCCACTACTTGGGGATTCTTTTCCCTTTTTTTTCACCTGGTAAATTTTAATACTTATAGTTAAAGCTTCAGGCCAGATCGTGACCAGTTCTTATTACCTGTTCTGGATCCCAGTACTGGGATGATGCCATCATAGAGATCAGCTGCTTGAATGATGCCCATATTCCAGTACGTATAACGGTGTTATTCCATAGTTTAAAATCAGATGTAAGAATATTGAAGATCTCATTCCAGTAATGGAATCTAGAAAAAAAGAGCCAATCTATGGGCACTGGGATGACGATAGAAGGGGCAACGGTTATTGCTAAACTTAGAGTTTTTAACTATTTGCCTTGTTTCTATGTAAGAAGTGTATTGATAAGTCCATTACAATTAAGTATTATGAAAAATATAAGTCAAGTATTAGTTAGGACATGGGAATTTTTTTTCAATTTTTGGGTGAGGTGCTAGGCAAGGTTTTTCCTGCCAAAATAGTAAGCTCTTTTTTAGGAGTAGGGTATTTACCGGGTTGGCAGCATTACTGGTCTTCTTTTCTAATATTATTTATTACCGACATTATATTAATGCTTACATACGGAGGTGATTTTATACTATATAAAATGCCGAATACAGGCATAGTTGTAGCTGCCACTTTTACCAGGATAGCAGTAGTTATGTTAGTGCTGCAATTAGTTGCAATATCCATTTTTCACATTCAAGATCCTTCAGCCAGTAGTGATGAGAATATAGTGATACAAATAGCATCAGGACAGGTGCTGACTGTTGCGCTTTCGATGCCGGCAATAATGTCAATTTATTGTACTGTAAGTAAATTCTATCTAAGTATATGTAAAGCAATACTTAAATGTCCATTTTGGTTTAATGATCTTATGCATTTGTTCTTTTTCTTTATGATACCTTATTTATTTTTTAATATTGTAGAAGTAATAAAACCATGGCCGATAAGTACGATACAGCTTAGTTATAACAATGCAATATCAATCACATTTGAAGGGATTTTTCATGTGTTTTATGCAGTGATTTTATTGTACTTGACTGCATTTATATTCTGCGATCTGACTATGCATGATGCGATTGTTTTAAACAAAAGCATATTTGAGTATGTAAAAGAAAGTTCAATAGCCTTGAGTGACTATTTTCATGGCACTATTAAAAAAATAAGTATAGAATAGTACTTATTTGCTTATGTATTCAGTTTAAAAGATATACAGTTTGCGTGAATCTACAGGATATAATAAAGGGATTACAGGATTTTTGGGTAGATGAAGGGTGTACTATACTTCATCCATATACGTCTGAAGTTGGAGCTGGAACACTACATCCCGCAACAATCATGTCAGCGATTGACGAAAAATCAACAAAAATTGCGTATCTACAACCAGTAATTAGACCTGCAGATGGACGCTATGGCGATAACCCTAATCGTTTATATCAGCATCATCAATACCAAGTTATAATAAAACCATCTGGCAGCAATTTGCAAGATATTTACTTAAATAGCTTAAAAGCTCTTGGTGTATCGACAAAAGAATATGATATTAAGTTTATTGAAGATGATTGGGAAAACCCAAGTGTTGGTGCATCCGGTCTTGGTTGGGAGGTTACATGCAACGGAATGGAAGTAACACAACTTACTTATATACAGCAAGTGGGAGGTGTTGACTGCAGAATAATTCCTGGTGAAGTAGCATATGGGTTAGAGCGTTTAGCAATGTGCATACAGGGTGTAGATAATGTTTACGATATAATGTGGAATGGTAGCGGTGCAACTTATGGAGATATTTTTAAACAAAGAGAGCGAGAGTTTTCTTACCTGGCACTTGATTATTATGATACTAAAGTAGTACAACAGCAGTTTGAGGATACAGAAAAACTGTGTAAGTTCCTTGTTGAAAAAGAATTGCCGATAGCAGCTTATGACCAATGTATTAAAACGAGCCATCTACTTAATCTACTTGATGCAAGAGGTGTACTTGGTGTGAATGAACGTACATCCTATATTAGTAGAGTGAGAGAATTAACAAAAAAATGCTGTGAATTATATAGAGCAAAGTAGAATATGTTGTCACAATTATTGCTTGAATGTATTTCAGAAGAAATTCCATCAAGAATGCAGAATTCATCTGCAGCTCAGGTTAAGAGCTATATCACTAATACTTTTAGTAAAAATAATTTGAAATTTGCATCTATAGAAGTTTATGTGACTGCACGTCGCATTGCTCTTTTTATTGATGGTATAAGTGCTTTGGAGCTAAAAGATTCTAACAATGATATTAAAGGACCAAGAATTAATGCACCAAAAAGTGCTATCGAAGGTTTTTTGAGAAAAAATCGGAAAGGTGAAGAAGATTTACTCATTCGCAAAGTAAATGATGAAGATTTTTACTTTATTAAGAGAGAAAGCTGCCTATTTAACATCAACGGGTTTCTTAAAAATCAAATGGAGGAAATGCTAAAAAACTTTTCTTGGCCAAAGAGTATGAGATGGAGTGAAAGAAAAGAGAGATGGGTTAGGCCAATTAAAAATATTCTATGTATTTTAAATGACGAAATAATACCTATATCTTTTGCAGGGGTTACAGCATGTAACTTGACGTATGGTCATAGGTTTCTTTCAGGTGATGCAGTACTTACTGTTAACACACCCAAAGACTATTTTGAATTGTTAGAAAAAAATAATGTCATTCTCCAGTTGGACAAAAGAAAGCAATTTATACTAGATCAGATTAATAAGTTTACAAAAGAGGAGAACTTAAAACTTGAAAAAAATGATTATTTACTCAATGAATTGGCGGGGCTTATAGAGTGGCCAATAGTATTACTTGGTAAAGTAAAATCATCAGAATTACCGAAGGAAATAATACTTAGCATAATTAATATGCAGCAAAAGTATCTTGCTTTAAGTGACGGACAGAAAATATCACATTTTGTTACTGTTGTAAATGTTAACAACAATGAAGTTGTCAAAGGCCATGAAAGAATATTAGAAGCACGTCTTGCTGATGCCCAGTTTTTGATATCTCAAGACAAGAAGGAAAACCTAGATTACTATGTCAAAAAATTGAGCTCTATTTCATTTCATGCTTCGCTTGGTAGCGTAGAAGAAAAAGTGAAGCGTATTATCGCTCTTTCAAAGTATATAGCGATATTTGTTCCACATGCTTCATTAATTAAAGTCGAACGTGCTGCATATTTAGCAAAGGCAGATCTTGCAACGTTGATAGTGAAAGAATTTCCGGGATTGCAAGGAGTAATGAGTGGATACTACGCTTCTTATTTTCAAGAGGATAAAGAAGTAGTGGAAGCTATAACTGAGCACTATAAGCCAGTTGGATCCGACCAAGAATGCCCTAAATCTCCTACTACGATTGCTGTAGCTATTGCAGACAAAATGGATAGTTTGGTTGGCTTAATTGCAGCAGGTGAGAAACTCTCTGGTTCGTATGATCAGTTTGGTTTGCGGAGAATGACAATTGGTATAATTAGAACAATACTTGAAAATAATTTGCATATTCCAATTAGATTGCTGATAGATAAGTCAGTATCTTTATGTTCAAGGCTTCTATTGAATACAAATATAACTCCAGTTGATAAGCCAAGTGAAAAACAAATTTCAAAACTAGTATTTAAATACTGCTTAGAAAGGTTCAGGATTATTTTAAAAAATAGAAATATAAGGCAAGATGTTGTAGATTCAATACTATACAAAGTAGATATTAATGATCTGCTGAAAGCGGAAAAGCAAACTGTGATATTCGATCGTTATCTTAGTACAAAAGAAGGTGAACAGGTTCTAAGCACTTATAAAAGAGCCAGTAACATGATGAGCAAAGTGAGAAAAAGTGATGGCACTACTTATAATGCATCTTACAGTAAGAAGTTTTTGATTGAAGATGAGGAGATTGAGCTATCAAATTGTGCTATAGCTGCTTGTAAAAGCATCAAACAAGCGATAGAAAATAACGACTTTAATACAGCGCTTGATGAACTTGCTCGTTTTGCTCCATTTATCAATCGATTTATGGACAGTGTAAAGATTAACTGTGATTCTAATGAGCTTAGAATAAACAGGTTATCTTTGCTTGCAAATATTGTTTCTACCTTTCATTTAGTAGCAGAGTTTAACCTTATACAGGTTAAACAATTGATAAATGCTCAGGCAATATAAGGAACAAATCAAATCATCTCCACAATCCTGTGGCGTTTATAAGATGGTTGGAGATAAGAATAAGGTTTTATACATTGGTAAAGCAAAAAACTTGAAGTCGAGATTATCCGACTACCTTCAATTCGAAAACCTTTCTGAACGAATCGGAGTAATGATCTCTCAGGTTATTAAGGTTGAAATATTCATCACTGAGAATGAAATCGAAGCATTGCTTCTTGAAGCACAGTTAATAAAATCGTTAAAACCATCTTATAATATTTTGCTTAGGGATGGAAAATCTTATCCTTATATAACAATTTCTAAGCATGATTATCCAAGAATAGCGAAATATAGAGGTAAGTTTAAGAAGAATGAGTTTCATTACTACGGCCCTTTTCCATCTGCCGCTGCTGTTAAGAACACTATATTATCATTACAAAAAGCTTTTCTCTTAAGAGTATGTTCAGCTCAATATTTCTCTTCAACAAAAAGACCATGTCTTGAGTATCAAGTTAAGCGCTGTTCAGCACCATGCGTAGATAAAATTACAAAAGATGATTACTGCAAATCAGTAAAACAAGCACAAGATACTCTGCTAGGAAGGAATAAAGAAGTGCAAAGACAGCTATTTTCTACAATGGAAAAGTGCAGTAGGGAGATGAACTACGAGCTTGCTGCTGTCTATAGAGATCGATTGAAATTTCTTCAGCAAATTCAAATGCAGCCAATGGATTTTTCTTTTGAAGAAGATGCAGATTTCTTCAGCATTGTACGTGAGGCAGACTTAGCATGCATTGGTGTACTATCTTTCAGAGATAAAGGTAACTATGGAAGCATTCCTTACTTCATTGAGAATTGTAGTGATCATCCAAATGATGAAATTTTATCCACCTTTTTGGTCAATTTGTATAATCCAGTTAATACACCACCGGTGCAAATTTACGTTCACGATTTTATTAAGGATAAGGAAATTATAGAACAAGCACTTTATGCTCTTACTCAAAAATCAATAAAAGTTTTATATGCGAAAAATAGTAAAGAGCGTGATTTGTTGAATTTTATTTACAATAATTCTAAGCATAGCCTAGAGCAGAAGCTTACTGATTATAGAAATAACCTGGAAAAGCTCGAAGAGCTTAGGAAGATCTTCTCGTTACCAAATATTCCAAAGCGTATCGAGGTTTATGATAATAGCCATATATCTGGAAATCAACAAGTTGGTGTGATGATTGTTGCAGGGCAGGAAGGTTTTTTAAAAAGTGAATACAAAAAATTTACTATAAAAGAAGAAATTTTAGGTGATGACTATAAAATGATGAGAGAAGTGCTGACTAGACGTTTCTCTGGCAGTATAAAAGACATAATCCCTGATTTTTTACTGATTGATGGCGGTCCAGGACATGTTTCCATAGTGCAGAATGTATTGGAAATATTCGATATAAAAGTTCCTTTTGCTTGTATGGCGAAAGGTCATGATCGTAATGCAGGAAATGAAAGATTTTATGTGCCGGACAGAGAAGAATTTACTCTAGCAAGTGACAGCAAGGTCATGCTTTATTTACAATTTCTGCGTAATGAAGCTCACCGTTTTGCAATAACTTCGCACAGAAAAAAACGCGATAAACAGTTTTTTGCTGCACAATTAAGCAAAATATCTGGTGTTGGCAGTAAAAGAAAGAAGGCACTCATGTCTCATTTTGGTTCGGTAGAAAACATAAGCAAAGCTTCTATAGCTGAAATTCAAAACGTACCTGGAATTAGTAAAGGTTTAGCAGAAATCATTCTTCAATACGTTAATTCTAAGAAAGGTACTCTAAAATTAACCTTTGTTTCTTCTTAATAAGACATAAAAAGCTCCTTTGCCACCATGTTTTTTTATGGCTTGCTGATAGTATAAGATCATATTCTGAACTTTTGTGTCATTCAACCACTTATTTAAGCTATTCTTTATAGTGTCTATTTTATCTGTACTATTACCATGCCCAGTGATTACCAATAAGCACCTATTCCCTGCTTGATAATTTTTGATAATAAAATCTATCAATTTACAATAAGCATTATCTATACTATAGCCATGTAAATCGAGTTTATCGCTTATAAAATATTTGCCCCTATCGATCTTTAATTTTGTATTGTAGTCAAGACAAAATGATGAATCACCATTATCAGTATTAAGAAAATTTTCTTGTAAACTATAGGCACCTTTATCAATCATAGATTTTATATTTACTTTGTGATTAACTTTCAAAGTAAATTTTCCACATTCTATTGGCTTAACATTTTTTTGCCAATCTAACTCATCGTCTGACATAAATTCATTAATTGAACTCCATAATTTTACAATAATATATAAACACAGTAAAATATTGCTTACTCTATAAAAATCTGATTTTTAATAATGAGATGAAATCATCAAAGGCTAATGAAAACTGTTGGATATATGGAAAGCACACTTGTATTTCAGCATTAAGAAACAAAAATAGGCGGTGTGTAGAACTGTTAGTGACACAAAATTTCTACAGAGAATTTGAGAAAGAAATTAAACAATGTGCAGATAGTAAGGGAATTAAAGCTCGACTGGTAGAGAACAAAATGTTTAATGATGTTTTACCCAAAGGTGTAAATCACCAAGGAATTGCTTTAAAAGTTACTTCTATTTTTCACAGCTTAAATATTGAAGAAATAGCTGAAAGATCAGGTGAAAAGTCTACTATAGTCATTTTAGATCAAATTACTGATACACACAATATAGGGTCGATTTTAAGAACCTCAGCTTGTTTCAACATTGATGCATTGGTTTTACCTTATCACCATTCACCAAGCGAAAATGCATCTATCGCAAAAACAGCAAGTGGTGCATTAGACATTGTTCCCCTAATATACGTTACAAACATAGTAAAGACGATGGAATCTTTAAAAAAGATAGGCTACTGGTGTTATGGGTTTGATTGCAATGCAAAGGAAAATATAGATGAAATAAAGAATTTTGGGCAAAAAAGAGTAATTGTTTTTGGTTCTGAAGAGAAAGGAATGCGGAGATTAGTGAAAGAAAGTTGTGATTATCTTTTAAAAATCCCAATTTCAAACGTAATTGATAGCCTAAATGTTTCAAATGCAGCAGCAATAGGACTATATTCCATCTATATTAAAACAAAAATCACTGCAAATTAGTTGCAATGAAAAATATACTTCTTGCCTGCTATCAAGACCTTTGGAATCTAGAAAAAAGAATGCCATTTTAGCTTCACATGCACAGCTGGAAGATGTCATGCACTGGCATGACATCTTCCTACATAATAATGTTCGTACAGCTGTGTATCACATGCTGGAATGACAACGGTGCATGACATAGCGAGATATCATCTACTGGCACTTACGTTACCAATCCCAAGAAAGTGGTTCACTTGGATCTATTGGAATCTCAAAGGATGGCTGCGAAATTAATGTCTTTACATCTGCTTGAAATTCTGGGTTTTTTGCTAGCTCGGCGGCTACATCTTCAGGCATTGGTTTTAATCCTTTATCAGCTAAGAAATCTTTTGATATCTTTTCACTACCTTTAGCACCATACACTTTATCGGCAGATTTATCATCTGCAACCCTATCCAAAGCTTCACCAAGTTCATTTATTAAGATTGATTTTTGGCCATCTTTAGCAGGAAGAATAGCTTCTGCAAAAGCTTTTTGATTTGCTTCTGTAAGGTTGGAAGCATCAATTTTAGCAAAACTAGTATCTACTGTGCCTTTAGTGTAAACCTTTTTAGTATCATCAGTACCAACTGTTGCAAGAGCAGGAACTAGAATATCCACAACAGCTTGTTCTGCAACTTTTGTTTTAAGCTCTGTAGCTTTAACGAATGTAGTATCAGCAGCTGTTTTGGTGTAAACTTCATCAGCTGGAGCAGCTTTAATGTATACCTTGTCATTGAATCCTTTTAATTTTATTAGGGCTTTTATAAAACCATCATCGTCTGCTGCATCTTTTATTGTAGTAGTCATACCACCCTCTGTTAATTATAAAAACCACAACTTGCATGAAAATAATATAAATTCCGTAAATACTAGATTTCGCCTAAAATTCCCTTTAGGCTTTTCGCTTCAGAATTCTTCTCTTGTGATCTAAGTCTGTAGCAGACGATGTCATCCTAGTAGCCCCTTTGGTGTCATTACAGTGCGTGACACTGGAATCCATTTTTCCATCATAAGAAACGTTGATTACTTTTATGCTTACAAATTTAACTGGATCCCATTGTCTGAGCACCGGTATGACACCATCATAAGGTGAACCAGTGTTAGCTACTTGAATGACAAGAAGAAGGCAGGTCCCTCCTTGTATATTAGATATAGTTTGAGTTATGATCGTGATAAACGTGATCGCTTGCGCAGTCGAACATTTTCACAAAACCATTCTCTAGATAGAGATTATATTCATGATGTTGATCTAATAACTCAAAGTCATCTTGTGTTTCTAAGCCGAAGTGACTTGAATCTGATAGCAATTCGTAATTTGGATTATCTATTTTACTAATGCTGCTTATTACTTTGCCATTACCATTTGATATAGCCAAACTATAGCTATCACCATCTTTCATTATTTTGATGGATACCTTATCTTCAGGTAACACTATAAGCTTTTTCGTATCACTATCGTGAATTAGAAATTTGCCATCTTTAAAGTAATACTTGTCTTCCGGCAAAGCGCCAACCTTATAATCTGATGTGTGCAGTTTGTTCCAAAAATCCAACACAGATTGCTTATCTGCTCCCTCTGCTCTATTATACAAGGCCTTCACATCATTATAATCTATGATTACATTTGCCTTATGCTTTCCTTCTACATCTCTATCGTAGCTCTTTTCTATTTTCAAGATTGTGTCTTTCAACACTACCTGCTCTTCCTCCTCCACTGAAGATGACCTTTTTGCCCTTGTTGGAATTTGTGGTTGATCAGACTGTATTCCACTATTGTCGTTTGATACAGTTCTCTCTTCAGCAACAACATTAGTAGTACTATAGCTCATGTTAACCTCTGTCTCAGTTTCACTTATTTGCCCTTTTGGACTTTCGGTTTGTTTCTCTTTTGTGAATATTCTCTGATAGTCCGTGTAGCCTCTGTTAGTATCGCCGATATCGCCACTGCCTTTATCGAAAGTTATTTTTTTGCTTCCATTTCCCATATTCTCAATTTCAACTTGAGGAGAAACAGATGCGAGGAAATCGTTATAACTGTAGTTATAATCAGCAGAAAAGAATATTTTTCCTTTGAAGTTATGGAAATTATTAGATAACATTCCGATTTCTTCATCAGTATCACCATCAAATAGTTTTACTTTAGTGAAATATCTTTGATTGTTGATTCTCACTATTTCACCACTTGAGTTTCTTTGTATCTGATAATCATTTGGATCATGTTTAATGGTAAAAAGTTTACCAGCGGCATATTTTTCTAAGTTTATAAGGCCCACATTTATATGTTTATGAGAATAATCTCTCTTTTCATATTCATGTGCAAATACTGGGTCAATATATTTGTATTCGTCTGGTATGCTACTGTATTCTCTTCCTTCAGAATCAGATGGTGCTAATTTATATTGTCCATCTTTTTCCACCAATTTTAGGTGAGTAACATTGCCTGGTAATTGAAACCTTACGTTTTTTCCATGATCATGAATGAACAAGTTACTTTCATTTATAACTTCACCTCTTTCATTTTTTATCTCTTCAGTGATATAGAAGCCCATATTTTTGAATGCATGTAGATTTTCGCCTCCTTGCTTTACAACCGCTTCGTATATATCGTCGTCTGTTCTATCAGTCCCTTTATCATCCAATAATGTTCCTTTTTCTACGATTACGCCGCTTTCTCTTTGCTCATCAGAATATTGAGCATGCTTTGAATCTTGATGATTTAGAATTTTTGTCTCTCTAAGAAGCAGAGAATCTAAATCTTTTTGAATGTGTTCAGTGCTAGGGTGCAACAATTCATTTTCATGTAAATGTGCTTCATCAAAGTATTCATCACGTTCAACTGTTCTGCCATCTATCAGAGAAGCTTTATAATGACTGTTTTCTTTTGTAATTGCCATATAAGCACCTCCATCATATTGAATATTCAAGTTATGCAATATATCCTCAAAAACAAAAGTTTCTTTAGTTTGACCTTCAACTTGCTTAAAAAAGCCCGATTCGCTCGACAACTCTCCAAGCTTTGTATTCCCATCATATATAGATAGTGCACCCATATCTCCGTGACCAAGAGCTTGCATAGAAAAAATCTTGCCTTCTTGTAGATCAATATGATTTGTATCTCTTATCAAGTTTGGATCGATATTGACCAGCTCTCCTAATATTTTTGCCGCCTGAGGATTATTTTCAATCTCATCAACTGTTTTGTTTTTTAGTTGATCAAACTTTAAGAATGCTGGCCTGTATTTTGTATTTTCCTCATTACGTAACTCTTCAAGAGTAATCTCTCTTTTATGATATTTTTGATACATTTCACCACGTTCTTTATTCAAATTATCGAATTTATCTGCCTCACTCTTAATTTTTGTATCATATTTTGATAATATTCTAAAAGCCTGATTTTTATACTCTTGACTGTTTTTATATTCATTACCTTGTTGGTCAGAGTAAGTTAGTTTATCCTGTCCATCAGCAGTTTTTACTACCTTTAGAAAATGATATTCCTTTGATATATCGAGGTTATCATTTGTTGCCCTATTAATAGCACGAGCAACATCATAAAATGCAATATGTTCTACAGGAGAAAAACTTCCAACGTTTTCTCCATCTATTTTTTCTATATTTGCTTTATAATACGATACATCTTTAATTTCTCCACCCAATATTTCTTGACCAGTTGCTATAAAATCTCCTTTTGTAACTTGCAAAGCGTTGAGATGTTTCATTGCAGTTTCTGTATCATTCTCAGCAAGCCAACTTTTGAAGTCAGCATCATGTCCTTTTATGTCTTTCAAGAAACTTTTTGATTCATCTGAGTTACCTTGACGTAAAGCATCTAGGTAGTCTCTTAATAAACTAGGATCTTTTTCCTGTAAGTACATTATCAACGCATGACCAGTTTTATACACTAAACTGTTTTCTTCACCATTGGCTGAGTATTGTAAATTTAAAATTTCACCTAGATCCAAATTTGCGGCTTCAGTTTTATCAATGCTTGACCCTTGAGCATTGAACTTGTGATCTGAATGATGTTCAAAGTAATCTGCAATTCCCTCCATTAATAATGGAGGTAGAGATTTTCCTCCTGTAGCCAAGTAAGTTAAACCATGCGCAAACTCATGCTGAAGGTTATGAACGCGACCTTGCTGATAGACATACATCTCAGCAAAAATATCATCTTCTCCTTTGTAGTAACATTTACCACCTTCATCTCCAAGGTAAGAACCAAAACGTTCGCTTCCACCAAGGTGAGTGTAATCAGTCTTATCATCAAACACATAAATTTTGAACGTTTGTTCTGAGCTACCAGGCTCCAGCTTAAATGCATCTTTAAAATTAGTAGCTGTTTCTCTTATCTCACTTTCAATGTGAGCAACTTTACTTTCTCTTAAATTATGAGAATAAACTTCTACTTTAATATTTAAATCTTTAACTTCTATGATACGCTTATTGTTAAAGTATTCTTCTTTAGTTATATTTGTATTTATTCGTTGATTGATTTTCATAATTCTGACCTATGATTTATTAGCCTTTACAATATCAAGCATAAAGTGACTCATCTAAAAAAAACGTAAATTCTCATATTGATATAATTTATATCTTAATAAAAAAGTATAGATAGTTAACTTAATATGTAACATTTAGAATGTGGCTAAAATTCTATAACTAACCTTAGGTGGCTGCTAACAAGTAACGGAATTATAAACATTAAGAAATTTATCAATTTTAAAAAAGGCAAAAAAACCTATGTAGCGAGTTTTGACCCTATAACAATGTAAATTGGCGTTGTAATAATGTGCTAACGCTTATTTCAAGGGCGATTTGGCTGAATGTAGAAAAAATAAAAAAGACATGCAGCCGCTGTAATTTTCATGTAATTTGCCAATAAATATCTTAGTTTTTTACTGAATTTTTGTTGTTAAAACTGTGCGGATCAAAAAGAAGGATAAATAATCTTACCGGCATCATAAGGAAAGTGGGAAGGTTTGTCAAGGAGTTTCATTCAGCAAGAAGTCTAAAAGCAAATTGACTTCCATTCCACTGAAGCACTATACTGAAGCTACGATGGGTAATTAGCTCAGTTGGTAGAGCACTTGCTTGACGTGCAAGGGGTCGCTGGTTCGAGCCCGGTGTTACCCATGTTTTTTTTTGCTCATAAAAAGATTATATATGATAGTAGTGCACAATGGCAAATACTCAATAGCAGAGTCCAAGCGCTTAATTTATTCCATAATAATAATTGCAATAACAATGCTTATGGAGATAGTAGGTGGAGTAATTTCACACTCGCTTGCTCTGTTATCAGATGCAGGGCATATGCTCACTGATCTTTTTGCATTGATTTTAAGCTGGGTAGCGCACAAATTTTCAGCTAAGAAATCTGATTTACAGAGGTCATATGGGTATCACAGATTGCAGATAATTGCAGCATTTGTTAATGGTTTAACTCTATTTTTTATTGCAGGTTTCATTATAATTGAATCAATAAAGAGATTCATTTATCCGGTCAATGTTGAATGGAAAGTAATGCTAATAATTGCCACACTTGGCCTGATCTCTAACATTATAGTCTTTTTTATGTTACATAGTAAATGTGAAAGTAATATAAACATAAAAAGTGCTGTATTGCATGTTATCGGAGATATTTTAGGTTCTGTAGCTGCTATACTTGCATCCATAATTATCATGTTTACCGGATGGCAAATAGTGGACCCTATTTTGTCAGTATTTGTCAGTGTAATAATCTTAAACAGTGGCTATAAAATTCTCAAGAATTCTTGCCATATACTCCTTGAAGGTACACCTGATAGTGTATCTGCTGAGGAGATAAAAAGTGAGATTGTATCTAAGGTACCTGAAGTGATAGATGTGCATCATATACATGCATGGTCACTATCTGATAATTATTTTATACTTACTATGCATGCCAAGATAAAGCAAAATGGACAACACACTAATATTTTGTATGAGATAAAAAAAATACTATTAAATAGGTTCGAAATTGCGCACTCTACAGTTGAAATTGAATACAATGAGTGCGTAGACAGTAAAATACTTAAGCATTGATATCTATAGGCTATTTGTTATTATTACAATATCATAATGCTATAGAGAGTAGACTATGATAGGTACTTCCCAAATACAATTTCCTGCAAAGGATTCTTCCAAATCAAGGAAATCAAGTTACTTCGCATCTTTTGTTTCTTTAAGCATTTTAGCTAATCCTGCCAATATCCTTTTATTTTGTACCACACTTGTTTTTAGATCTGAAATAAAAACTTTTTACATTTATAAAGACATAAAAGCTGCAAAGCGGGAAAAATAAGTAAAAAGGAATATTGGGAAATATTTTTTGAGAAAAATAAAATTAAGATAGCGTCTTTCCTTTTATTTTCTACTTTTTTAACATATGTAACTTTTACAATTACTTTTCTACTTGTTTCATTATCTGCAACAATACCACTTACAATGGTTTTAATTCTATTACAAAGTGAATTAAGGCCAAAGGATCTTAGTCCATTTACGTTACTCAAAGCTGCTATGCGTTTCTTTTTAGAAGGCGTGAAAGAAAATACTCGCGGTATGATAAATCAGTTTGATGTTACTCATGAGCATTTACTGCCCCATACAATTGATGGATATGCTATTAATAATATTGGTAAGTTAGTACACAAATATGATCCAGTACCAAAAGACGCTGTTAATAATGAGAGATTTAAAGAATTTATTGAATATATAAATCACTTACATACGCTTGATGGCCAACCATTTGGTAATGAGAATAAGGGAAAATTAGTAATGTTTTTGCAAGAGTTTTGCGAACGTGATGAGAAACATGGCTCTGGCTTAACTGGTGGACAAATTCTTCTGTTAGTTCTTAGAGCCTGCAATGATGGAGATGGAGAAGCTGTAAAAAATAAAAAAGAAGCGTTGATTGCAAATTTACTAGATAGCCAAACTTTCTCTAGAAAAGAACTAATTCCTAACACATGTTCTACTGGTATTATCTGCAGAATGTTAAGTGCATTAGAGGGTATTCATTCCGATCCAGAGATTAAGTTTACATCACCTAAATACATGCTCCTTACGGAAGCAAGAAATCAAGCACGTGAGTTTATGTTAGACAGGCTAAAAAATAAGAAAAACAGTAAAGAAATTCTTAGTGCTTGGCATGACACCCAAAATAATTATGAAGATGATAAAAGTCAAAAAGTAGTTGATGATTTTATTGCAGAAGTAAGTATTCCCTTAATGAGAAATTTACTGAGTTCTACTTCTCAATATGGTGAACAACTTGTAGTGGTGTTAATGAGAAATATTAACTCTGTAGAGTTAAATAAGTTAGAGCATTCTAAATTGAATCAATACATAAGTAATAAATTACAAGATCATAATTTAGATAATCAAATTGAAAATATCAAAGAAAAAGTCTTCTTGAAGACTTTAAAGTGTGATTTACTTAAAACAGATTTTTCTCTCCAGGATTCATCTTTGGATGAAGCTAAGAGGATAGCTGATAGGGTAATAGAGGAAGAAATTAAGGAATTTAGGCTAAAAGCTGAGAAGACGGTCAAAGGTCAAGTGCACAGAATATTAGATGTTTTCAGAATGTTACCACTAGAGAAAAGGTGTTATAGGGTATGCACAGAACTGAGTCAAAATAGCAGAGACGATAAAGAAGAAATAAAGAAAATTCTACAAGAAAAGCTAGCAATAACAGAAGCAGTGATGAATGACATGTTAAAAAAAGAAGTTTCACGCAGGCTAGAGATAGAGATTGGAGATATTTATAATAAAAATAAGGGCGATGTAACCACACTTTGTAAACAAATACAAGAAGTGAAGCAAAGATTCATTGAAGATAGATTTTTAATACCTAGAGAATTAGAGAGTATAATAAGAGAAAAAATTATAATCTTAAGTGAAGAAGGTAAAATAATACCATCAGGCACTTTATCTCGATCTCGTATTAAGTGTCAGTGATTTAACATCTCATCGCTTATAAAAACTTATGCTCTCTGCCTTGCAGAAGATTTGCAATATTTTTGTAATGCTTCAAGAAAATTAATATCCCTACAGTGAGTAGTATAGGGAATAACTCCTTTTGAAAAAAGAGAGGTGCTATAACAGCTGCTGCAGTAGCAGCCAAGGAAGCAAGAGAGGAGTACCGAAAGACAAAAAATACTATTATCCATACAAGTACAAATGCTAATGCTATAGAAATGTTAAGTGCTATCAAAGCTCCCAAAGTTGTTGCAACCCCTTTTCCTCCATTGAAACTTAGCCAAATAGGAAACATATGCCCTAGAACTGCTAAAATTGCAGATAAATATATATAAAAATCGTTATTATCACAAAATTGTTGTGCCGTATAAACTGCAACAAATCCTTTTAAAGAGTCTAAAAACAATGCGAGGACAGCAAGTCTCTTATTCCCTGTTCTTGCAACATTTGTAGCACCAATATTTCCTGAACCTACTTCTCTTAAATTTATACCATTTATTTTTGCAATAATTAAGGTAAACGTTATTGAACCTAGTATGTAGGATAATATAAGTACTATATACTTCTCCATTATTCTAGCATCCTCTCTCTTGTCATCCCAGTGCGTGACACTGGGATCCAGCGAACTTTATTCACAAACGAATCTAGTAGATAAATATAAAATTTTACATTAAAATATAACACTAGGGTGGAACTATATGCAAAATAGTTCCCATCGTCACGCACTGGGATAACAAAAGGGAATTTTGCTATGAAAAGAAAGTGACACTGGAATAACATCTGTTGTTGTGCCTTCATATGCCAGAACTTAACTAATTTTATTATTCCTTAGCCTTTTTAGATAACATTGGACTTCATTGTTAATCTGATTGCTAAATAGTATAAGTGTTGTCATATTGATGAGTGCTAAACAAGAGAATAAAGCCCCACCAATATTAGCAATAGCAATTATATCTTTAGACAAACCTGACAAAAATGCTACTACCACCACCGCTATACGATACATCACTACACTTTTTATACCAAACAAATACAGCCATCCCATTTCACAACAATATACAAATGAAATTACTGAGGAAAACGCAAACAAAGGCGAAGCGATGGTTAAAAGTATAGGAAACCAAGAAGAAACCGTTTCAAATGCTTTTTGGGTGATCAATATTCCCTCGCCAATGCTGGTCTGATATGCACCTGTTATTACTATTGTTATTCCTGTCAAACAACAAATTAACATTGTATCAAAGCATGGTTCTATCATCGCAACCAGCCCAGCTCTAACTGGCTCCTCATCTTTAGCTACCGCGTGAGTGATTGCAGCAGAACCAACACCCGCTTCACTGGCAAAAATTGCTCTTTGAATTCCAGCAACAAATGCTCCTACCACTCCTCCACCAACAGCATTGAAGTCTATCATACTTGAAAACAACATTTTTAATGTATTGCTAAAATTGTGAATATTGAATGCAATAATCGTGAAACAACTCAAAATATATATGAATGACATAATAGGCACCAGCGCAGAAGAAACTCTAGCTATTCTCTCGATTCCACCGATAATCACTAGAGCAAGTAATGCAGAAATTATGGAAGAGAGAAACCAAGGATGACCATCTATCCAATTTGAATAGCCAGACAATATTGAAACCATTTGGTTAGTCTGAAATGCCACACTTCCACCAAGACCTGATAATACAAAAAACACTGCATATATTGCAGCTAGGACAATACCAAGTTTCTTAAATCCAAATTCCTCTAGTCCATTTCTTATATATTGAAAGGGACCACTAAATAACTGCTCCTGGCTCTCTGTTCTGTGTCTGAATGCTAAAGTTACTTCAGCAAACTTTGCAGACATACCAAAAAAACCTGTAATCATCATCCAAGGTACCGCTCCTGGACCTCCCACTGAAATTGCGATTGCAACACCAGCAACAGTTCCAAGACCTACTGTACTTGACAGCGCGGTTACAAATGCCTGAAAATGCGTAATGTGACCATCATGATGATCTGTGTCATATTTTCCACATAAAATAGCGAACGCGTGCTTAAACATTCTTATGTTGAGAAATCTAAAACGTAGTGTTAGAAATATATAACCAAAGGCCAATAAAAGAATTATAAATGGTACGTGAAAGATCTTGAAAAACAACACTTCATTCATGAAGTTGCTTACTCCATTTAATGCAGTGTCATAACTTTTATGAAAAACTGAAGTAGCGTATACATCATTAAATGGTAGACAAAATAACACTATATAAATCATTCTATAAATCATGTTTAATACCTTTTGTAATAAGAATCTATTGTATGTAAGATCTCCTTTCTCAGTAGGTATATCGCAACAGCATTTGGAATCATAAGGCACATAAACAGGCTATCACCTAAATAAGATATATATTCTATATTTTTTGATATACAGCTGATATACACTGAACCCACTATAAAAAACTGAAACAATATCAGTACTTTTTTGTTACCAAACAAGTACACTAGGGTAACTTGACAGTAGTAATAGTAAGCTATTATTGTGGAAAATGCAAAGGAAAACATTATCAGCGGAAGAGCTAGCTTGCTAAATAAAGGTAAGGCTGTTGAAAATGCTGAGCTAACTAACGTAATATCACCTACGGTATTAGTGATATGCATATCGGTAATAATTATCACAATACCAGTCAAAAATGAGACTAATATTGTGTCTACAAATGGTGCAAGCATTGCAACACTTCCAACTTTAACTGGGTCTTTCTCTTTTACAATCGAATGTGCTATAGCTGCTGTTCCAGTACCTGCTTCATTAGCAAACACTGACCTTCTTACCCCTGCTATTAATCCACTCAATACTCCACCTTCTATAGCTGATTTGTTAAAGATATCTTGAAATATTATAGATAGAGCATTCAGTAGATTATTTCCGTTTATACAGATTAAATATATACACATGCCTATATATAACATTATCATGATCGGCCCTAAACCTGTTGCAACTAAAGCAATTCGCTTTATTCCTCCCAGTGTTACAATTAATACAAATAGCGAGATAATAACAGATGTGTTGTATTCAAATAAGTTACTTGACAACGCTGTAATTTGATTTGCCTGAAATGGTATGCCGCCTAGAATCATTGCAACAAGCAGCATAACTGCGTAGATAAATGCAAGGAATTTGCCAGTCTTCATAAATCCAATCTTTGCAAGTCCATGTTCCATATAATAAAAAGCCCCACCAGTTGTGTTTTCAGAGCGATGAGTAAATGCAAGCACTACTTCAGCAAATTTTATTGACATGCCAAGTACCCCGGTAATTATCATCCAAAAAACTGCACTTGGCCCCCCTATTACAATTGCTATTGCAACTCCTGATATTGTTCCAAGACCAACTGTTCCTGAAATTACCGTTGCAAATGCCTGAATGTGGGTGATTATGCCGTTATTATTATGGTTCTCTAGATTAAACAGTGTTTGTATCCCATATTTGAACAACCTAAAGTTAATGAATTTGAATCGAATCGTACAAAAAACCCCAGTTGCAATTACCCAAATAATTATAAATGGTATGTTGAATATCCTTGTATATAAAAAAGAGTTTAATAGATCAGTTACTTTTATAATCATACTGCTCACTATTTTTATATAGTTGGCTAGTTTTATATGCGTAATGTATATAAAGTCCGGTACTTATTGGAATAGTCAAGATATAAACTGCACCTAAAATTGGTAATGTTATCCAGGGCTTACTTATAAAAAATATGATCAATATTCCAAAAAATGACACAAATATATAGGATAAACTTTTAGGGACATAAATGTATTTTGCAGAGAAAGTTGGAATATGACTTATCGAAAAAAATGATATGGTCAAAAAGTAACAAGCTGTATTCTTTACGTTAAAAAATTGTTCTATAAGAAGTAGATATTCACTTTCATGAGATTGAAAGGTAATAATTATTGGTAACAGAGCGAGTAAAGCACATACAGGAGCTGGAACACCAGAAAAGAAAATTTTTTTCCAGTATAATTGCTCTGAGTGTAGCGAAACATTGAATCTTGCAAGTCTTATTGATATGCAGATTACATATATCATTACTAAGATCCATCCTACAACTTTAATTTCATTTAACTTCCAAAAATATAAAAGAAAAGCAGGTGCTGAACCAAAATTTAGAAAATCTGCAAAAGAATCGAGTTGTGCTCCAAAATCGCTAGTTGATTTTAAAATTCTGGCTATCCTTCCGTCCATTCCATCTATTATTGCTGCAATGATAATAAAAACTGCTGAAAGTTCCCACTGTTCATTAAATGTGAATTTAAGTGAAGTAAGGCCAGCACACAAACCTAATAAAGTTATAAAATTTGGGAACAACTTGGTAATAGGTAAAAATTTACTGTTACTTTCATCATTATTCATATGACATCAAAAGTAAGCTTTTCTTGTTTATTAAAATCTGCTATAACCGTTTCACCGCCAATAACGGTTTGCCCTTCTGAAACTCTTACTTCTATACCAATGGGAATATAAATATTTACTCTGCTACCAAATCTTATAATTCCAAATCTTTCACCTGCTTTTACACTTTGAGATGTCCTCAAATTACAAACAATACGGCGTGCAATAAATCCAGCTATTTGCTCTACAATGATTTCTTTTCCCTTCTCATGTTCAATTGCGATAACCTGCTTTTCATTCTCATTACTAGACCTATTGCTTATTGCGGAAACAAACTTGCCTTTTTTATAACTCATTTCCTTTATTGTACCAGATATTGGTATACGATTCACATGAACATTCAAAACACTTAGAAATATGCTGACGAGTGTAAACCTCTTCTCTTCTTCATTTTCTGCCGACAAAGGGTAACTAACTTCTTCAATCTTTGAAATCACACCATCAGCGGGGCTTAATATAAAATCCTTATTGCTTGGTACAGCTCTCGCTGGATCACGAAAAAAATAGGTACATAACAACGTTGGAAATAAGCAAGCAATTCCAGCTCCCCAAGATATAGAGTATGCTATACATGTTACGATAAAGGAAACAACTATAAATAAATAACCTTCTCTGTTTATGTTAGGTAAACCAAAGCACATAATTTATTCTCGATAGTTCATTATTAATAATCTATCATTTATAATTTCTCATGAAAAGCTTTTTTTTTAACTTCTTCACTTTTGGAATGCTTATATAAGCATTGATGGATATTAAATCTTTAATAAAAATTAAAGATTTTTAGCTGTTGTTAATATTATTTTAATAAAAAATTAACAATTATTCTTAATAATATATGAATTATTATGTTCGTAATTTCGTATGACCGGGGAAATAGAAAAAGATGAATCTCCTTCCTTATGCTCTGCAATTCGGATGGGTGATATTGAAGCTACAGAGCTGATAAAGTTTGGTGAAATGTCAATGATAATTATGAACGTAATCGTACACCACTACATATTGCTATCGGGTATAAGCAGTTTGAAATAGCGAAATTTCTGATAAATAACGGAGCAAATGTTAACGCAAAAACTGGAATCGTGGCAAAGTTGACTTAACATCAATGCACCTTGCAATTTTTGCAAACACGCCATAGTTTATAGAATTGCTAGCTAGCAATGGTACGTCAATTGATAAAAGAGAAAGCACTGAAGGACATACACCTTTTCACCTTGCTACTTTATATGGAAATAAAAATGCAATACAAGCTTTAGTTGACAAGGGATAGAATTATTGAAGATATTGATGATAGTGGGCGTACAGCTTTATTTTAGCTATTAGGCAATGCACTGAAGTAAATGCTGATAGCAGAGTAGAAGTTATCGAGTATTTGATAAATAAACTCAAAGCAGACGTAACGAAAAAAGATAATAATAACAACACAATACTTTTTCCTACTGCTAATAATTTTCCTGGAAAAGTAGTGGAACTCATCATTAAACAATATATAGAAAGCTTTGGTAGAGATCGGTTGAAGAATTTTATCAACCACAAAAATAAAGATGAAATGGATGCCTTGGATGTTGCACTCAATAGTGGAAATGAAAAGGCCATCGAAGTGCTTAGCTCATATGGAGCAGATATCGAGAATAAAGTAACTCCTAATATTACTGTGGAAAAACCAAATAGCACCTTAGATGGAGCGGAAAGTATAGAAGTGGTATCCCCAATCAAAAAAAATAAAAGTATCTCTAAGTTCCTTGACTTTATTTAAATTCTTTCTATAACATCATACATCAATATCACAATAAGGTGCGTTTATGTTTGCAGGTCAAAATAATAATCAAGAGCTGAATAATGGAAGAGTAATGGCTTCAGTGGAAAGAATAATAAATGTTTACAACAACACTGGTAAGATTAAAAATATTATTAATATAGCTTTATTAGTAAGTATGATACCTTCATGTATTCTTCTTTCATTGCCCTTTTCCTTGTTACCATTATTAAGTCATTTGTTCGGACCAAGGGGAAATGAAAAACAATTACCAGCGTGGAAAAGAAATATTATTGGAATAATATTAAGCATTTTTTTCGTTGTACCCGTTATTTGTTCCTTTTTGCTTGGGGTACTGCCTGCAGTGTGCTTATGGTTGCTAAACAGATCACTCTTTGATGCAATATGCCAGCTTGGATATTTAATACAACAAGCTCCAGAGGAAGAAAGGCCTGTTTTACTTCAAGGTTTAATGGAATATCGTTTTGTGGCACAGACTACTCATGACCCAAGTGCAGTTGCTAGTATAAACTTGAGTGTTGATAGACTCATAGAAAAGTATAAAGCGAATTTAAGCAAAGGTGAATTCTATGTACATCTAAATAGAGGCAACACAACCGACGTTGAAGAGTACATCAAACAGTCAAATGAATTTACAGAAGGAGATAAATCTCATGCACTGGAATGCTTAAGATTTATCAATAGAACAGGAGATAACTTTAAAGACAATCATAGTAAGTTAACACTAAAGCAAGCAGCTATTTTATGTTGGAAAGCCTGCAATGATAGAAATACAGTAGCAGAGAATCAAAGAACTCCTTTGAATAATGAATACATAAAAAACAGAAAAGATATGTTTTTAAAAGGTCTTGTAGACGCTGCAACAACTTATGGTGAGAAAGGTCAAAGTTGTGCAGGTGGAACATACAATAAACTATTTGAGTCTTTATCTGGTTTACATCCATTAGTGGTTATTACTCTCGATGCAGAAGAGTCTAGAACAATGATAAAACAAACGATCATACAAGAATTCCCTAAAATTGCCAGAGCGAATCTCACCAATTTCCCTGGAGAAGAACAAGAAAGGATCATTAGCGAGTTATCAGAGTTGTCATCTAAAACAGTAAGGTATATTATGACTACGAGTTCAGTTCTTGAGAAACGTTGTCAAGAGTTCAGCAGCAGATTGAACAATAATAAAAAGAATGAAATATTAGAAGAGTGTATGAGTAACTTATCCTTTGTTAATTTAGAAAGTCCAATTGAAATAAAGAAGGAAAATTGTGTTTGATTGTAGTCATTTATCTTGAAATATGAGGCAGAGTTTTGTATGATTACTTGAATTTCAGTTTATGTATTGAAATGACATGTAAAACCACTTCGTGTAGGTGATATGTTATATTTTATCTATATGTCAAGGATCCTTCTCTCAACTTAAAGATAATGTAGTATTAATTAATATTTATAGATAAAGCAATTCCATGGAAAGTAACTACAATGCTGACGCAATAAAAATCCTAAGAGGTCTTGATGCTGTGAGAAAGCGTCCTGGTATGTATATTGGTGACACTGATGATGGATCAGGCTTGCACCATATGGTGTATGAGGTTATTGACAATGCGATAGATGAGTCTTTGGCTGGGTATTGTAGTAAGATTGAAGTTAGCATAAATGAAGATGGTTCGGTTTCTGTAACCGATAACGGTCGTGGCATTCCAACAGACATTCACCCAGAGGAAGGGATATCAGCAGCAGAAGTGATAATGACCCAATTACATGCAGGAGGTAAATTTGACAGCAATACCTATAAGGTTTCTGGAGGATTACATGGTGTCGGAGTTTCAGTTGTTAATGCTTTATCTAGTTGGCTCGAATTAACCATATGGCGCAGTAAAAAAGAACATTTTGTGCGCTTTGAAGATGGTGAGTCTGTTGAATCTTTAAAGATAATTAATGAAAACACAAATAAAAGAGGAACTAGAGTAACGTTTATGCCATCAACGGGGACTTTTAGTAGTATTGATTTTAGTTACTCCACTCTTGAGAGTCGCATCAGAGAATTGGCATTTTTAAACTCAAATATTGAGATCATTTTGTGTGATCTCCGTAATAAACCACATGTAAAGTCTCATTTTAACAATAGTAAAGAGTCTGAGGATAATTTTGGTACAGCTAATTTTGTACGGTACTTAGATAAGAATAAGACACATGTTACTAAAATTGCAAGCATTAGAGATAATGTAAAAGATCTAGGTACCAGTGTAGAAATATCAATGGAGTGGAATGATTCCTACTATGAGAATATGCTATGCTTCACAAATAATATAAGACAACGGGATGGTGGTACGCATTTGGCGGGGTTTAGATCTGCACTGACCAGATGTATCAATAATTATGCAAACAATGAAGGTTTTTTGAAGAAGGCAAAAGTGAATTTGACTGGAGAAGATGTTAGAGAAGGCTTAACTTGTGTTTTATCTCTCAAGATGCCTGATCCTAAATTTTCTTCACAGACAAAAGATAAATTGGTCAGTTCTGAAGCGCGGGCAGTTGTAGAGAGCGTAGTTTTTGACAAATTGAGTACAATACTTGAAACTGACCCCAAGTTAGCAGCAAGTATAGTAGAAAGAGCGATTAGGTCAGCAAAAGGAAGAGAAGCCGCAAGAAAAGCACGAGAGTTAGTTAAAAATAAAAACAATATTAATATTGCAACTCTACCTGGAAAGCTTGCTGATTGTCAGGAAAAAGTTCCTGAGTTATCGGAATTGTTTATAGTAGAGGGTAATTCCGCAGGTGGTACTGCAAAGCAGGGGCGTAATCGTAAAACACAGGCGGTACTTGCTTTAAGAGGGAAAATTCTAAACGTAGAACGTGCAGGGCTGGATCGTATTTTTTCATCTGCAGAAATTGGCTCTCTGATCACGGCAATTGGGGCTGGGATAGGGAGTGAGCACTTCGATATTGAAAAAACTAGGTATCATAAAATTATCATTATGACAGACGCAGATGTTGATGGCTCGCATATAAGAACTTTGATTCTAACTTTCTTTTTTAGACATATGCGTGAAGTAATTGAAAAAGGATATTTATACATAGCGCAGCCACCTCTCTATAAAGTTACAAAAAATGCTAAAGATACTTATATCAAAGATGATGAAACTTTTGAAGATTATATAGTAAATTCAGCGATTAAAAGATTAACATTAAATGGTGTAGGCAAAGATTTGCGTTTCGTTTTGAATAAGTGTCTCAGTATTTCAAACATTAGCAAAATTTATGATAGGGAAATACCAAAAGATCTCTTAGAATCATTGCTAATTTTAAGCAAAAAGAATGCTCTATTCTCTGCTGATGAGATATTAAAATATTTAAAATTGATGTATAGTGAATATACTTGGGAAGTAGAAGTGAAAGATGAGGAAATTCACATTGCTAAATTGTTTCAAGGGTTAGCAGACAAATATGTATTCTCGCTTAGTATGCTTGAAAGCAAAGAAATACGGAATATATTGAGTTCTCTTGAGAACATAATTGACTTATTTAATGGTGATTCATTTTTACAGTTGCAAGAAACTGAAATAAAAATAAAGTCTCCAAGTGCACTCGCAAGAATAGTGATGGATTATGGTAAAAAAGGTTTAACTCTGCAGAGATTTAAAGGCCTTGGTGAAATGAATGCTGATCAGCTTTGGGAAACTACACTCAATCCAGAAACTAGAACTCTGTTAAAAGTTGAAATAAAAGATTGTGAGGAAGCAGATAGCATATTCTCGGTGCTAATGGGTGATATAGTTGAACCACGTCGTGACTTTATAAATAACAATGCACTTAACGTGCATGATATTGATATTTGATTTTAGAAATTTAGATATGAAGGCCCTTAGGGCTTGTGATTCCAGCATTGTGTGCCGATATAACATTTAAAACGTACTACTAATCGGTCTATTTCATAAATATGAATTGATCTTGATTGTGTTCCTATTTTCGATCATAAATATATAGATTTCTGCCCTACTGTTGTTATAATTAATACCTCGCTAAAATTGAATATTAATGAATGAATTGAGAAGGCTCACTATTACAGAGATGCATGATGGACTAAGGCGGGGGGATTTTTCTGCTATTGAGCTTGTGGAGACGCATGTTAATGCGGTCGAAAATGAGCAACTGAATGCATTTGTAACAAAAACCCCAGAAATCGCGATAAAAGCTGCTAAAATAGCAGGTGAATACTTTTTAAAACAAAAAGATAATATTTCATCACTTATGGGCATACCAGTTGGTATTAAAGATTTATTCTGTACACAAGGAATAAAAACAACAGCATGCTCAAAAATGCTGGAAAATTTCATCCCGACTTATGAATCTACGGTATCTAATGCGCTTTTAAAAAGTGGAGCAGCCATGCTTGGTAAACTTAACATGGATGAATTTGCTATGGGCTCTGCGAACACAAATAGCTATTTTGGTCCTGTTAAAAATGTATGGATTAGAAAAAGTGACGGAGAAAAAGTTGTTCCTGGTGGATCATCTGGTGGATCTGCAGCATCAGTTGCTGGGTTTTTATGCGCTGGAGCATTAGGAAGCGATACTGGTGGGTCTGTACGTCAACCAGCAGCTTATTGCGGAGTAGTGGGAATAAAGCCAACTTATGGAAGGTGTTCGCGTTTTGGTATGATTGCATTTGCGAGCTCTCTTGATCAAGCAGGAGTAATTACCCGTTCCGTTGCTGATTCAGCGTTAATGCTGGAAACAATTTGTGGCTATGATGAAAAAGATTCAACATCGAGCGAAAGACCAGTGCCTAAATTCTCTAATCTTATAAATGGTGATATCAAGGGTAAGCGCATTGGTATACCAAAAGAATATAGAATGGATGGAATTTCAGAAGAAATCGTTCATCATTGGGAAAAAGTTTCTTTCAATTTAAAAGAAAATGGTGCTGAAGTTGTTGACATTACTCTACCTCATACTAAATATGCAATACCGGTTTACTATCTAATTTGTTCTGCTGAAACTTCATCCAACCTTGCTCGCTATGATGGTGTACGTTACGGATTCAGGGTTGATGCTGATACCCTTGAAGAAATGTATTCGCTAACAAGAGCAGAAGGTTTTGGTAAAGAAGTGAAAAGGAGAATTTTAATTGGTGCTTATACACTTTCTTCAGGTCATTACAATGAGTATTATGAAAAAGCACAGTGCATTAGGGCATTAATTAGAAATGATTTTATAAAAGCGTTTGAAAAAATAGATTACATACTTGTGCCATCTGCTCCAACAGAAGCTTTTGGCTTAAATGAAAAGCCAGACCCGCTAATTATGTGCATCAATGATGTGTTTACCGTGCCGGCAAGCTTGGCAGGTTTACCTGCTATTTCTGTCCCTGTTGGGCTCTCAAATGAAGGCTTACCACTTGCTTTGCAAGTAATTGGAAATTATTACGATGAGGCTGGAATACTAAATATGGCAAGTGTGATAGAGCAAAATTGTGGTAGAATAGTTAATTCCCTTACGTAATATGTTTTCTTATAGTAACTATAGTGTTATGATTATTTTGGCATAGGAAACAAGAGCTTGATTTTTATAGCTAAATAACAGACCATCAAAGGCGCACATAAATATCTACAATGAAAGAAAAAACTTTCACAATCATTGATGGTTATGGTTTTCTTTTCAGGGCTTACTATGTCTTACATCATTTAACTACCACAGCTGGTATTCCAGTAGGTGCTGTGTACGGTTTTCTTAATATGGTTCTGAAGTATATTTCCCATTCGGACTACTTAACTATAGCACTTGATTCTGGCAAAAAAAATTTCAGGCACAGTTTATATTCTGAGTACAAAGCAAACAGAGTAATACCTCCTGAGGATCTAATTCCACAATTTACAATACTGAGAGAAGCGGTAGAAGCTTTTAACTTTAGCTATGAAGAGATTGAAGGCTATGAAGCAGATGACATAATTGCAACACTAGCTGCAAAATATGCCAACCACGAAGACTTTAAAGTAGTAGTAGTCTCATCAGATAAAGACTTATTTCAACTTTTGAATTACAACATTCTAATATTTGATCCTATCAAAAATATATACGTAGATGAAAAACAAGTGATAGAAAAATTTGGTGTAAATTCAAATAAGCTTCTTGATTTATTTTCTCTAACTGGAGATGCATCTGATAACATTCCAGGTGTTCCAGGAATAGGGCCAAAGACTGCAGCTAAATTACTAGATGAATTTGATTCATTGGATAACACTATAGAAAACATCAATAACATTGAGCAAACAAGAGTTCGTAATATTCTTACTGAGCATAAGGAAAAAGCACTAATTTCAAGAGAACTTTTGTCACTATGCAAAAAAGTAGATCTTCAACATGATATTGTAAAATATGAAGTCCATCCTCCAAATATGGAAAAATTGTTATCCTTTTTGAAGAAATATGAATTTAATTCATTGATAGGAAAAGTAGAAAAGCTCTTTTCTTATAGTGGATCTAACACAAAAGAGAAAACAGAATATAGTAGTGAAGAATTAGAAAAATTTTTGGAGCATTGCAGATATGAAGGTAAAATTGCAATTCATTGCCACTTTGAAAACAATAGATTGAACAAAATTTCCTTGTCTTATAGTGAGGATAATATTTTCTACATAGATCAAAGCTGCCTACAAGATGCACTTACTATAATAAATTCAACTTTATTTTCAAATGGGGTGCTTAAAATAGTACATGATATTAGAAAGATCAGAGAAATATTTCCTACAATAGAGAGAGTGCTAGACTCAATTGATGACCTGATGATCATGTCATACAGCCTTGACACAGGTAAGCATGATCATAGCATTCCAAACATAATTGCACACAATTTAAGTAAAAATGTAGAAACTTTCTCGGCAAAAATTTTAATAGCGATCCATGAGAAACTGACACAAAGATTATTTCAGGAAAAACTTTTTACGATTTACGAACGCTTTGATAGACCTCTCATGAAAGTAATATTTGATATGGAGCAAAATGGAATACTGCTAAATATTGAAAAACTACAGGAATTGTCTGATAAGTTTGAGAAGCTAATTGCTGTACTTGAAAACGATATACATAATTTAGCAGGAGAAAAATTCAACATTGCATCGCCAAAACAATTAAGTGATGTTTTGTTTAATAAAATGGAGCTAAGAAAAAAGAAAAAGTCAAAATCTGGGTCTTATAGCACAAACTCTGAAGTTCTAGAGGCTCTTGAAGAGGAGGGTACAGAAATCGCAGGTAAAATTTTAAGTTGGCGACATTTAAGTAAATTAAAGGGTACCTATACTGACGCGTTAATAAAACAGGTTGATCCTCTTGATGGTAGGATACATACAAGCTTTTCAATTACTGTGACTGCAACTGGAAGGCTTAGCTCTAGCAATCCTAATTTACAAAATATTCCTATCAGAAGCGAAGAAGGTAGTCTTATCAGGCAAGCGTTTATTGTGCCAAAAGGGTGCAAGATAATTTCTGCCGACTATTCGCAAATAGAATTAAGACTTCTGGCACATGTGGCAGATGTTGCGGCATTTAAAGAAGCTTTTGCAAATAGGGAAGATATTCATGATATTACCGCAAGACAAGTTTTTGGAGTGCAAGAAATAGATGAGCAATTAAGACGCAAAGCAAAAACCATTAATTTTGGTATTATATATGGCATTAGTCCATTTGGCCTTGCAAAGCGACTTGGCATTACCTTTCAAGAGGCTGCTGAATACATTAATTACTATTTTTCTTGTTACCCAGAAATAAAGGTCTATATGGAAAAAGTAGTATCTATCGCGAGAAATCATGGTTATATAGAGACTTTGTTTGGTAGAAGATGTTTTGTAAGAGACATAAATAATAAAATTCCTTATCTAAGACAATTTGCAGAAAGGGCAGCAATCAATGCACCGCTGCAAGGAACCGCCGCTGATATAATAAGACGTGCAATGATTCAGCTTTTTGATCAATTGAAAATAGGTAAAATAATCCTCCAAGTCCACGATGAGCTACTAGTTGAAGTAGAGGACGACAAGGTACAAGAAACAGCAAAACTTATGAAAGATATAATGGAAAATGCGATAGAAATCTCTATACCACTTGAAGTAGAAATAAAAATTAGCGACAACTGGGGCTTTTCTTAATTATACCGTAGATCCTAAGAACCTGTCTTGAAAGTACTTAAGTGGTTAAGCATATATTAAATACTTCTTGAAGTAAGGAGAGTACACTCAGACGTCAAGCAAACAACATTTACCTAAAATCTGTGACATTAGCAGCTTTCTTGGCAATCATATCCCGTTTTCAGTAAACAGTGATTTTTCTATATATTACTGATCTAGAAAATTTTTTATTTTAATTATTGTTAAACAATAGGCGCATATTGGTTTTTAGCTAAAGTAAAGGTCAAATATCTCGAATTCTGGACATAAAATCCCCCTGTGTAAAAAAAAGATTAGAAAAAAAAGTGCAGCGCACATACAACAGAGATTAGGCATATTTATGTGCACTAAAGAAGATACGCTACGCTTTTTGATTAAAGTTTGGCTGAAAAGTCTGCAGATAAAGATAGATTTTGAGCTCTTAAAATATATCTAACCGTAGTTATAATCAGATTTAAAATATATGGAAGCAATTTTTACATTCCCTTATCACTTATATCATTTGTTACTCTTCTATTTTTTGCTTTATTCTTTTCTTTTTCCCTTTCAAGATAGGTTCTAAGAAATTTGAACTAATGTGAAAATATGCTATAATCAGAACATAGGTTAGTACAAGTAGGTCATTATGGAGGTTCCAAAAGCAAAAAATAATCCTTTAGAGTCATCTACTCGGGTGACCGAGCAAAATGAGATACTCTTCAAGAAGGAACATAAGGAAATTTACGATTACTTTGCAAAAGTATTAGAAGTTAAAGCTAAATTAAAGAAGGACAAAGGCATAACTGATGATTTTATATCAGTTTATAAGGACATACTACTTAATAATGTCAATCCAAAAGATATAGAATTACTCGGTGAGGAGAATTTTTGTCAGTTTTTACTTTCTGTATTTAAAGAAGTTAGAGAGAAAAAATTAGCGAACAAAGAGAATGTCAAGAATGTTGAAATAAAGAAATTAGTAGCTGATTGTGTAGCTGATATACGCGATATAGAAGCTAAGGATTCACTAATAAAACTTGTTGGGTTCCCATTGGGAATAAGAATAGAACCGAAAAATATTTTGGGCTCCTTTATGGATGGAGTGAAAGAAAAAATACCATTTTTAGGTGGAGATAAAAAAGAAGAGGATGAACCACTACTTAATGACCAAGAGATGGTAACAAAGTGCTTACGTAAGGTTTTTCTGCCTATTATTTTTTCTATTGCTTCAATATTAATTTTTGGTACTACTACACCTGCGATAGTTGCTGCTGTTATTGGTACAATATTTGCTGTAAAGGGAGGAGTTGAGGTTCTTTTTTCAAATAACAAAAAAGGTACTTTATATGATCCTAGTTCACAAGATAAAGATGATACAGAAAAGAGAGCAAAATTGAATAAAAAAATTGACAAGGGTATTGATGATATTTTAAAAACCCCAATTGAAAGCTCTCTTGAAACAATTGCTGACGGGAGTAAAAAACAACCTACTACGGAACAAGCTCCTCAGGTAGGAAATAAAGGGGGTGAGCAGCTTACTATGCTTAATGGAAAAATTACTATAGATCAGCCAGCCAAAAGCACAGAAAGTACAGCGGTCAAGTAAGACCTATTTTCCAAAGGTAAATTGTGTAATAGGTCTTTTATTGTTTTATAACACATACAACGGGAGTATGATCAGATGGGTTTTCTAGTTTACGCAACCTATCATCTATGTAACATATTTCCAATTTGTCTGCAGCTTGTGGCGATAATAGCATATAATCTATTCGCATTCCTTGATTGTTTCTGAGTGAACTGCCTTGATAATTCCACCAAGTGAATTGTTGCAAATTTGGGTGAGATATTCTAAACGCGTCTTTAAACCGAAGATTCAAGATTGTTCTTAACTTCTCACGCTCTTTTATATGAAAGCATACTTGGCCATTTAATAAATTTGAATCAAAAACATCAACTTCATCCAGTGCAACATTATAATCGCCAGCTATGATGGTTAACTCTTCATTCTTCAACAAAGTGCCCATCCTTTCATATAGGTTATCAAAAAACTTGAGTTTATACTCAAACGTATGAGAGTCTGGGCTTTGACCGTTTGGAACGTATACACTTCCTACCCTTACCTTATTATTGCTGTGTTTTATCACACACTCTATATAACGAGCTTCTTGATGACTTTCCACAATATCAATTTTAAATTTCTCCAGTATTGGATATTTAGATAAAACACAAACGCCATTTCTTGCAACCTGTCCATAGATAGCATATTCATATTCTAATTTTTCTATTTCTGCATAAGGAAATTGCTCTTCCGTACATTTTATCTCTTGCAGCAAAACTATATCTATCTGACTATCAACTATAAAACTACAAAGTTGGTTAATTCTTTTACGTATGGAGTTTACATTCCAAGTTGCAATCTTTAGCATCAATAATCCTTATTAATTATATCAATTAAACTCTCACCTGTAGGCAACCTCGATGTTATAACTTTTTTCCACTTGATTAACTTTAAACTATCAGCAATGTTTTTACTCATGGTATATGCAACTGTATTATTCATCAAAGGAGATAGCCCGCTTTTTAGAACTAATGAACAAAACACCCTTGCAGTTTGTGAGGAAAAAAAAGCAACGCTATCGATTTTAGCGTCCAATAGTAAATTTTTACACCTATTAGTTAGACTCCTTTTAGTAATTGTTTTATAGAGTACAACTTCTCTTACGTTAAAACCTTCTTCAGATAATCTCTTTTTTAGGTCACATGATACTTCTTGTCCTCTTATATATAAGAACTTTATTGCATTTGAATAATGAGATTTTATGAATGATATCAGACCATCAACGTTGCTGTCTGCTGAGATTATATCGTAAAATCCCAAAATTTTTGCAGCCTGCATGGTTGAATTACCAACCGTAATAATTGGAAAGCCATCTTCTTTGCATATTTGACTGAAAGCCTTTACACTGTTTTTACTTGTAGATATCACAACGTCAAATTCATACGTAGATATATCGGGATTTAAGTACTTTATTGTGAATACTGGTTCTATAAAAACTTTGTATCCATATTTTTTTAGCGTGCTTCTTGTGCTCAACGAATCTAATAAAGGCCTTGTCAATAAAATAGACTTCATTCTGGTTTATTTCACTAGCAGTAAAATAATATCCGTTATACACAAATTATTGAATAAAAACTTTTATTTTTTAAGTTTCTTGCGTAACCTATGAAAAAGGCAAGAGAAACTCAATAGTTGGCCTAGTAATGAAAAATTGATCATAAATAAGCTAATGCTTTTGACCAAATGAAAAAAAAAGATGTTACTCAGTGAGTAACATCTTTTTTAAGAAGATAGATAGTTTTATTTGCTCTCTATATCTTCATTTTTGGAGCTCGATACTCTACATCAACTTCATCGGTTACTATTGAAGAAGGTCCCACCAATCTTTCCAAAGAATCTGTCTTTCTTAAGTCAGCTTGGACTTTTAACTTGCCATTTTTCCCAGTAAATATAACATGTTGCGGAGAAGAACTTGGTGAATTGAACCCACTATCAGGATCACGATGGTAACTGTCAAAGCTAGAAGTTTTAGCAGTACTGTTAGTGCTTAAAGAACCCATTGAATTGCCTCTTGACAGTTCCAGCGTATCAACATAAGAACGGCTCTTTCCTATCTCCAAAGAACCCATTGAATTGCTTCTTGATAGTTCCAGCGTATCAGCAGAAAAACTGCTCTTTCCTATATCAGGATCACGATGGTAAATGTCAGAGCTAGAAGTTGTAGCAGTACCGTAAGTGCCTAAAGAATCCATTGAATTGCTTCTTGACAGTTTCAGCGGATCAACAGAAAAACGGCTCTTTTCTATCTCCACAGATTGTATCTGATCCGACTCAGAATCTAGATATCTTACATAAGCATCTTCCTCTGGCTTTTTGCCACCTTTTAGTGATGATAACAACTTGCTCCAAACTGAAGTAGGTGCTTTTACTTCCTTATGCTCATTAGGATTTAATAATTCTGCTTTGCTGCTAATAGTACTTATATAACTCATTGAACTACTATCTGATAAGCTATTTTCCAGTGAATTCATAGGACTTGCTTTATGCCTTTTTGCTGACTTATTAAGTCTTTCTAAAGTATTAAAACGAGTATGCTCTTCCTTGCATTCTTTAACAACTTTCTTAATCTCATCATGATGTTCAAAGAAAATACTGTCTCTAAAGTATTTATCTTTATCTGATAATCTTTTTGTAACTAAGTTACGCAAACCATCTGCGTCCAAGTTATCAATAAATTTTTTCTGCTCTATCCATTTATCCACTAGCTGGTCTGGCAAATGATCTCTCTGATCAAGATATGTTTCTTTTTTTCCTCCTATTTTTTCTGATATTCCAGAAAGTATGCTCTCTATTAACGTGGAACTATTTTTTCCATCAGTACAAATTGCTCTAAGATCTTCTTTCACTTCTTGAATTCTCTTCTTTTGTGGTGAATCAGGAATAAGCTCATTATCTATTTTATCTGAATAATTCTCATTACCAGCTGCACGATATAATCTATTCGCTGTTGCAGTGAGCGCATTACTTGTCTTTTCCTTTGTTTTTTCACTTACAAAACCAGCACCTCTCTTCAGTGAATCTGCTGAATGCTCGTAACCACCCTTAATTTTTCTGCCAATATGCTTCGCTCCTTCAACTGTTTTTTCTGCTGAATATTTGAGCCCTTTATATCCAGATTGAACTGCTTTTACAGCAACTTTCACAGCGTAAAATAGAGTAAGACCAACTATAGCACTTGGTATAGCAAGTGTTGCACCAGCTGCCAAAAGTGGTAGCATTGCTGCAAATAATCCACTTGCTGCACCTACTACAAGGACCTGATCTCTTTGCTTCATTTTGGAGAATTCTTTATCTCCTTTTAACAAGTCAGTAATTCTTTCCTTTAGTTTTTTAGAATCATGAACAATATCTTCACTTAATGAATCTTGCATCATTGTACTAACACTCAAATTGTCTTGTTGAGCTTCAACAGGACGTGAGTTAGATCTTATTTCACTAGGTGACATTTTTAACCTCACTATTAATTAAACATACTAATATTCTATATACTTGATTCTTAAGTTAGGGTTAATTCACCTAACAATGTCCACTTGCTTTCAAATGATTTTGCTTGATGTGTGTTTTTGAAAGTACAGAAAATTAGTGATTGTTGCAATATAATATCTCATTTGGATTAGCTATAGTTGAAGAAAAAACTCCTAATCCTAAAGGGGTGGATTTTTCCGTAGCCTTAGTAGGAACTGTGTTTGGATCTGATATCTATATTGACCTTAGTTGGCTATAATGGAGTTTTCTGCTCTTCTGGTTTATCATTAGGAGTTGGAAAAGGCCAATCCATAATGGTTTTTGGTCTGTTTATTTGATCTTCCTCTTCTTTTGCCTCTTTTTGACCTGTTAAAGATGATTCATTAACATCTTTTTATTTTTAGCTTGTGTACCTTGTTCTTGTGTTTTAGGAACTGTAGTTTCGTGATCACTTGCCTCGATTCCTCTACTTTCATTATTCAACTTAAGTTTGAGTTGAAGTAGCTACTTTCGTAGTTACTTCACTCATCTCATCCGCAAGTGATTTTTCCAGATTTAAGTTGTCTAATTTTCCTCTCTAAGTCTTCGTTTTTTTCTCTGTAATGCATTGAATTCTTGAGATAATTGTTTCATCTTTTTAGCCAATGTATTGTTTTCATTTCTTGCTTCCGTCAATTCTTCTGCCAACTGCTTTTCATTATTATCTTTTGAACCTTCTACCAATATTTCCGTTATATCATTTCTCAGCTTTGTGTTTTCTTCTCTCAACTTACTTGGTTCACTCTCATTTTGATCCAATTTTTTCTGTAGTTCCTCATTTATTCTATTTGTTGACTGAATCTCACTTTCTTTATCTTTCAATTGATTGGTTAAATCTATTATTTCAACATTTTTATTTTTTTTGACTTTATTCTAGTACGGTTACTTTTGGTTGTAATTGCTTTATGTCTTGATCCTTTTTAGCTAACTCTTTTTCCTTTCTTTTCAATTCATCTTTAAGTCTTGTGACTTCTTTTCCCAAATCTTGCTTTTCCTCGGTTAATTTATTTTGTTCCTCATCACCTTCTTCTGTTATCCTTTTATTATGTTTTTTTAACTTTGCGTTTTGCTCCTTGAAATATGTGTTTTCTTCCTCTAATTCCCTTATTCTATCCTGTAACTCATTTCCTTCTTGTTTGTTCTCTTCTTCATCAAACGTATTACTCTCAAATATTTCATCTTCACCATTGAATTCACTACTAATAGACAAAGAACTTCTGCGTGAACCAGGAGAGTGATATCCACTGCTACTCGATGTAGCTAACTTTGGTGAATCTTTTGTAAATATTTCCTCTACCAGCGTTTGCTGCTCGTTCACACTTTTGACCATGTCAGTGAAAGTTTGATATAGAGTTTTGCCATTGATAAAAACTTCTTTATTCTGCTCAACTAATTTTAATCCTTCTTCTGAACTCGTTATTCCTCCAAATTTTGGTTCACCAATCACTCTTTTTATGCCCTTAGAATTTACTTCTACAGTCATGCTACAATCTACACTATTGCCTTTAGAATCCTTAGTCTACCAGTTAATGGTCATTTCACATGAAGCTTGAACCAGTAAGATCATAGTGCCTTTCGCTGCCTTTTTTGCTTGCAGTTATTTGACTATCTTTCCCTAAAGATAGGTTATAAACCTTACCTTCGTCGCTGGCTCTTAAAGGTGTGCTAATCTCTATTGGTTTTTCTTTATTTTTAAACCTGATTTTAAAGTCATTATCTTTATCTTTTATTGCATATACTAAGAAAATTTCACCTGGTAGAGATTATGCAAATTTTTTATGTGTTTCATTTATTAATTGCTCAAACTTGTGAAACTCCTCTTTCCACTTTGAAGTTACCTGTTCTTTGATGTTCTCATCTTTCTGCAAAGTACCAACAAAGTACCAGATTAAATTTTCTTCTTCTAGTTTTCTGATAAAATCCTGAAAATTTTTGCAAGATTTAATGAAACCTAAAATATCATTTTTCTTTTGCTCATCTACGTCTAAACCTTGATTTTCAGCTATAAATAAGTTTTCTTTTAGCATGATTTCTATTTTTAGAGAACTATATTATAGTATTAGCATTTTTTCTTAAAAATCAACTAATCTTATAGTTAAACAAACTTGAGTATTTGACGGGAATGTTATATATTAACCACTTCAAGAAGTGCAGTATGGACAATACTATTATAAGAAAATACGATATTAGAGGTGTGGTAGGCAAAGACCTGCAAATCAGTGATGGGTATGAAATAGGTAGAAAATTTGGTCAAACTGCAGCTAACGTTTGTGTAGGCTATGACAGCAGGATAGATTCACCAAGTATAGAAAAAGAATTAATCAGAGGCTTGATTTTATCCGGTGCAAATGTTATACGACTTGGACTCTGTTCTTCACCTATGCTCTACGCTGCAACAATGAATGCAGATCTTGGGATTATGATCACTGCTTCTCATAATCCAAGAGAATATAACGGCTTTAAATTTTTCAGTAGTAAAAAAGTTTACTCAGATCAAGAAATGAAGGAAATTATAGGCAGTACAATTAAAAACAGCGCGAAAATTGGAAGCGTAATTAACACGAATATATATAGTGAGTACGTTAACATATTAAAAAATGCGCTCAAGAATAACGCTACACAAAAACTAAAAATAGCTTGGGATTTCGGCAATAGTCCAACAATTGTAAGGTATATTGAAAAGATTTTACCAGATCATATACACATCGTAACCAATAGCTTTATAGATGGAACGTTTCCACTGCATGACCCAGATCCCATAGAAGAGAAAAATCTTGCTCAGTTAATAGATATTATCAAGAAAGATAAATGTGATCTTGGTATTGCACTTGATGGTGATGGTGATAGGGTACGCTTGATTGATAATAAAGGTAATGTTGTTTCCAATGATCACTTGTTTATGATTTTTTCACGTGAAGTATTGGCGGAATACCCAAAAAGCAAGGTTGTTGCCAACGTAAAAATGAGTATGAAAGTGCATGATTTCGTTAGCAAATTAGGAGGGCAAATAATTACCTGTGCCACTGGACACTCATTAGTTAAGAAAAAGATGGTAGAAGAAGGGGCGAAATTTGCTGGTGAACTGAGTGGACATTTTTTCTTTTCTGAGCTGGGTTTCGATGATGGACTATATTCTGCTGTTAAAGTCATTAACATTTTACTTAAGAAAAAGCAAAGCCTGTCTGAGATGATTGAAGATTTGCCAAAGTTATATATCACTCATGAAGTGAAAATTGTAGTGAAGGATGAGAAAAAATTTCAAATACTTGAGTCAGTAAAGGAGGCACTAAAGCAGAAAAGTATTGTATTTTCAGAGCTTGATGGTATTAAGGTAACCGATAATAAAGGTTGGTGGCTTCTTAGAGTATCAAATACGCAAAACTGTATTACAGCAAGATGTGAAGGAAATACCTTAGAAAATTTTGAACTCACTAAAAAAGTTTTGTTCAATTACATTGATGCACTAAAGTTATACATTTAAATTTTTTTTTGATGATTTACTTATTCGTCAATGCTTGCAGTTTTGTTTGATTAGCAATAGGAATTGGTAAACTATGGCGCACTGCTGTGGATAACAGCTGTCTAAGCTAATTTAGCTATAGAAAATGAACACTCACTTTTCTTTATTGTTTTGAGATTTTTCTTGATCAACCATTTCCTCACCGATCTCTTTTATTTTTAGTATCAATGACTCTGGCACATACATGTTAATTACTTCTTCTGTTGTCACAAATAAAGCCTGATAAGAGTGTGAACTTATTATCCAATTGGGCAATATGTCTTCTGCTTCTACTTTATACTCTCCCTCTTGTTTACCGTATACTGTGTGGCAATATAAGTGCACAGCAAAAAATAGTACATAAGAAAGCAATATTCCTCTAAGTGTTCCGACAAACATTCCAGTAACTCTATCCACTAATCCCAACCTTATAGGTGATAATATGTACATTAGCCAGTTATTCATTATCATGAATGTAAGATTAAGTATGATAAATACAGAGATTGCAGAAAGTATGTTTTGTGTAGCTTTAGAGTTAAAATACTTACTATAATTTATAATAAAAAAATCATAGTAACTAGCTGTCAAAAAGACTGATAAGAGCAAGAACATTAATGCACATAGCTCTTTTATAAAACCTCTAGTTATCGATATTATTACACACAAGACAATAATAAAGATAATTAGGCTATCGAAAAACATATTTTGTATCTATATAATTTTCAAGATATAATAGTTGTAGATAACAAAGTTGTAAAATTAATTGTGTTGATACTTTATCAGCTGGTCTAAGTACCGAGCAATCATATCAACTTCCAAATTTAGGTAATTACCTTTTTTGTTATATTGAAAAGTTGTATTTTTCCATGTGTAGGGAATAATGTTCACAGTCAATTCTTGGTTGATAACTAAATTGACCGTAAGGGAAACCCCATCTAGCGTTACAGAACCTTTTTTTGCAATAAATTTAATTAATTCTTGTGGGCATGATAGTCTGATTTCATGAGATTCTAAATTTTGATTGATTGTTAAGATTTCTGTTGTGTCATCCACATGACCCTGAACCAAGTGGCCGTCAATTCTGTCACTCATTTTCATTGCTTGTTCTAGGTTTATTTTTTTCCCTATTTTCCACGTATTTAAGTTAGAAACCTTCATGGTTTCTTGAGATACTTGAACTGTGAATACATTGCTCATTATGTTGACAATAGTTAAACACACTCCGGAGCAGGATATTGAATCTCCTTTGTTTATAGAGGATAAACTTTGTGTCTCAATATGGAAGATTTGATCAGAGTTAGGGTGGATAGTGATATCAGTTATAGTGCCAATATCTTTGATAATTCCTTTAAACATTCAATAAAATAAATGATTATATCACAAAATATCTTATTTGTTAGGTGCGAAAAGGAAGATCTTTTTTACTTATCTGCTCAATAGATTCTACATAATATTCAGAATATAGAAAGTAAGCCAGGTTCAAAACGCACAGTGTAATTAATATTGGTAACCCTATGTTTAATGTTAGACCGATACTCCACTTTTTTCGGTTGGCACCAATTCCTTTAAAATTGACACTTTTCCCAGCGGCAAGTGCCATAGGTAGAGTGCTGATATAGAAGCTGCTATTAAAAATAGACAAAAATAAGTCTCTTTCGAAGAAAATATAGCTTTTAATGGTGATTTGAGCCTACTATTAGTAGGCAATCGAGTTTTAGCTTCATTTGTTTTTGGTAAATGGTCTACAGCTTTGCTTGGTAAAATTTCATGAGAAACATTTTTAGGCTGTGGAGAAGGTTGGCCTGAAATTAATTTAATCAACTGCTCTTTTTTTTCTCTATACTTACTTTCGTAAATATTCTTTACCTAAAAGTGAATTATTAGGAGGTTGTGGCCTTTTGAGTACCTCTAGCACTTCTGATATCTCATCTGGTTCTAATACTTCATGTAGTTGTTTATCTTGGAAATAAATAACATTAAATACTGAGTTGAAAATATTGTAAAATGTATCTGAGTCTTGATTTTTATATTCACTTACTACTTCTACTAATATTTCATCGAGTTTTTTTCCTTGTGCTCAGCTACATTATCTATCATAGCTACTCCAGCATCAATTTGAGCTTATTTTATGATTGATTGTTTTTCTTCTTGCAATAATTCTTTAGCCTGCTTTTTTTTTGACTTCTTTTTCTGTTAGCTTTAAAGTAGTCTGTGTGCGGCTTAGTTTGACCTATATCCCGCTTTGTTTCTTGAGGTACTAGATTTCCTATACTATCCTCTGTTATCAGAGTTTCTGACACTGTTTCTTTTTGCGCTGGAATGACACCAGATGGTATATTGCTATTCTGTATAGAAAATTTGCAGTTGTGGGAAAAAGAATTGTGTTGCATTAAAAAAAATTGAATTGCTGAAAAGAGACCTAAACCAGGAAAAATTTTCATGCATTCCAGCACCAATTAATGGTGCACGTGTAATTTGCTTTCTGTTACTTGCTATATTGTAGCCAAACGAACCTTGTACAATTTGTTTATCTTGCGTGTTCCTTTTTTTTCAACCACATTTTCGTTTTTATTTTTAGTTTCTTCTACTTGTAATGTATCTTGACTTTGCCCATCACTTTTGGCTTTTTCTAAATGTTTTAGCTGCTCATCTAAGAATATCTCGATTTGTTGCAAGCTATCGAGGTTAATGTTTTAAAGTCTGTTCTTAGCGTTATCGTTATGCCGTGCAGGAGGATTTGAATTGGAGCATTACTTATACATTCTTCCAAAGTTTTATTAGCTTTATGGTAGTTATTTTATAGTTCTTCGCTTTCTTTTGCTACTTTTATATTGGCTGTGAAGTTTTTCTCCTGAGAAAGGCAGATTTTAAAAAAGTCAATTAAATGTTTTATTTGAGGTAATATTGTATTAGGGTTTGCCTCTGTCAGCAGCTTGATCTTAAATGAAAACTTTTGCTTATCACTTGTAATATTTTTTGAGCGAATGGTGCTAATCTCCAGTACTTCGTTAGAAAATGCCTTACTTATGTCTTTGGATCTATTCTTAAAAAACCTAGGTAAATCCTTGATTTCGTATTTTTTCTTAGTTTCTATGTTACTACTATGCATGAGTGAATTTTATAATATAATGATAGTGTTTATCCTTGTTTTTAATCTCTGCGGATTTAATAACAAAATTCAGTAAAAAAACTCAGGTATATATTGGCAGATTACATAAAATTATAGCGTCTGCATGTCTTTTTTATTTTTCTACATTCAGCCAAAACGCGCTTTAAATAAGCGTTAGCACATTATTACAATGACGGTTTACCTTATTATAAGGTCAAACCACTACTGGGGGATTCTGTTGCCTTTTTTTTGCCTGGTAAATTCTTTAATATTCTGGATTAGTTAGGAGTACTATAGAGATGTCATTCCAGCACTTCTTGTTACCTCTTATGGATCCCAGTGTCAAGCACTGGGATGACACCTTTTCATCCAAATAGTTTTATTGATGATATTAAAGATTGCACTATAATGAGAGTTTAAGCTAGTGTTTTTAAGGTGAATAAAGAGCTAATAAGTGAAGTACCTTTACTTGAAGATAAGGCTATTTCTGAGATTGAAAATGCTGCTTCTTTGCAGGATTTAGAAAAAGTTAGGTTGTCATACTTGGGGAGAAAGGGTGTAGTAAAAGCTTATTTCGATGACTTAAAGAATATAGATGATGCAGGAGAAAAACGCGACCTAGGTACAGTGATTAATGTTTTACGCAATAAGGTAGAACAGCTTATAAAAATCAAAGAAAATGAACTAAAAGATAAAGAAGTTAAGTTAAAACTGCAAAATGAAGCAGTTGATATCACACTTCCTGTCAGACCAGAAAGAGTTGGCAAGATTCATCCACTGAGCAAAGTGATAAGTGAAGTAAAGCTCATTTTTGCACATACGGGATTCAAAGCAGTTGATGGTCCTGATATTGAAGATGAATTTCACGTGTTTGATGCGCTAAATACCCCAAGTAATCATCCTGCGCGAGAGGAGCAAGATACCTTCTACTTAAAGAATAAAATAAACGATAAAAGAATGGTGCTGCGTACTCATACCTCATCTGTGGAGATCAGAGTTATGGAAAAAGCGAAAACTTTTCCGATTAAAATCGTATCTCCTGGTAGAGTATACAGAAACGACTTTGATGCAACTCACACTCCTATGTTTCATCAGATAGAAGGGCTTTATGTTGATGAAAATGTCAATATGGGCCAATTAAAATTTACTATTCATCGCTTCCTTAGTAAATTTTTCGGAGATAAAGGTCTAAAAATACGCTTTCGTAATAGTTTTTTCCCTTTTACCGAGCCTTCTGCAGAAGTGGACATAAGTTATAAAGGTAGTAAATGGATTGAAGTACTTGGATGTGGTATGGTTCATCCAAATGTCTTTAAAAATGTTGGAATAGACCATACTAAATACAGTGGCTTTGCATTTGGGATTGGTATAGAAAGGCTAGCAATGCTGAAATATCAAATTAGTGATCTAAGGAGCTTTTACGACAATAAAGTTGGTTGGCTAAACCATTATGGTTTTCATTTTTCGTCTTTAAGATAAGTGACAAATATATCTTATATATTTGTTGTACTTGCTGCTGGGCATGGTAAACGAATGAATTCAAGCTTGCCTAAGGTTCTGCACAAAATAGGTAATTTCTCCATGCTTGAGCATGTAATTTACAATGCAAAGCAGCTGAATCCTGAAAAAATAGTTATTGTAGTCGATTTGCCTTTAACTCAAAGGCTGAAATGCTTTGAGGGTATAAAAGTAATTGTACAAGAGTCAAAGCTCGGTACAGGGGATGCAGTCAAAATTGCAATGAGAGACCTGAAAGAACTGTCAGATATAGTTGTTGTGCAGTATGGGGATACTCCACTAATAAAAAGCAGCACAATAACTAAAATGATAAGCTGCTTAGGAGAGAGCAATGCTTTGGTTTGTCTTGGGTTTAAAACTAATAATAAAGGATACGGTAGACTAATTATTGAGAACGGTTCCCCAAGAGAAATCGTAGAAGCACAAAATGGTAGAAATAATGATGAGGAATTTCTTGCTAATGCCGGAATAATGGTTGCGCGTGAAAAGAATCTACGTGAATTGGTGGAGAAAATAGAGTGTAATAACCAAGCTCATGAATATTACTTGACCGATATCGTTGCCATTGCAGTAAAGAGTAATTTAAATGTCGGCTATGTTATTGCTGATGAGGAGGAGGCAACTGGCATAAATAATAGGAATGACCTTGCAACGGCCGAGTTTTACTTTCAAGAAGAAAAAAGAAAGTTTTTTACTAACTCTGGAGTAACGCTTGTTGCTCCAGAAACTGTTTTCTTCTCTCTTGACACGCAAATTGGTATGGATTCGATTGTTTACCCATACGTTTTTTTTGGTACTGGAGTAAAAATAGGATCTGGTGTTAGGGTTGGTCCATTTGCCAAATGTGAAAATACAACAATAGGTGATGGTGCAATCATAGGTAATTTTGTTGAAACAAAAGCAAGTGATATAGGTATAAATACTAAGATAAAGCATTTAAGTTATATAGGAAATACTCAGGTAGGGCAGGAGAGTAATATAGGTGCAGGTACCGTTATTTGTAATTATGATGGGAAAAAGAAACATAAAACAAATATTGGAAGCAATTGTTTTATTGGTGCCAATAGTTCATTAATTGCACCGCTTAATGTGCATTATGACTCTGTCATTGCAGCAGGTAGCGTTATAGTAGAGGATGTGCCAGAGAAAAGTCTTGCAATTGCAAGAGAAAGGCAAATAACTAAGAAAATAAAATAACTCTAATTTTTATTACGCGAACTATGTTATTTTTAATATAAATATTAGTATACATTTATATCAATATACATGTTAAAAATGAAAAAGTTGCTTATTTTGGTGGTCTGTTGTTTCCTGTCAGTACCGTTTTTTGGAGTTGATTGGATTAAGATAGAATCTATACTTCGTCATCATACGGCAATCTTGGTGTTAATTATGATCTTGGCTATCATTATACAGATAGCATAAAAATTTCAGCTGTTCCTGTAGTCAAATCTGTTTTGTTTGGAGGATCTTTGGCAGAGCTAGGATTCATGGCAAAGCTTCGTTATCATTATAAATTTGAAAGTACGGATATTACGCCTTATGTTGCTTTTGGTGTAGGAGGTGGAGCTAAAGTATCTCCATCAGCACAGCAAGATCAACAGCCAGACGTAGAAAAGTTTTTCCTACCAGATAGGTGCTGGTATTAATCTTCTTCTTTCTGAGAGAACGAATGTTTTCGCTGGCTATAAACTTCACAAGTTAAGTAATTTTTCTCATGGGTTTGAACTTGGAATGAGCTTTAATTTATAAGCTCCGATTGAATGTTTTTAGTGAAAGCTTGAGTTTTTATTAACGTCGTAAAGTTTTCATGAGACTAAGAGAATGTAAGAGTAGTCAAGTTTTAAAACTTGACTACTCTCCACGAGGAAAAGCAGATAAAGGTAGAAGTATTTCATGTTTTTATTTATATTGACAGTATATGTAACATCATTTACAATTAGTGTTAATAACAACAGTTGATATTTATCATGTTTGCAGTAATCGAAACTGGTGGGAAGCAGTATTTAGTAGAAAAAGGCAGCGTAATTAAAGTAGAAAGATTACAAGCTGAAGAAAAAGAGGAAGTAGAAATCAATAGAGTGATTTGTGTTTCAAGTAATGGCTTATCTTGTTCATCTAATGCTGTTGTTAAAGCTGAAGTACTGAGGCAGTGTAGAGATAAAAAAATTATAATCTTTAAGAAAAAGAGAAGAAAAAATTACCGTAGGAAAAATGGTCATAGACAGTATATTACTGTTCTTCGTATCAATGAAATTATTCTTAAAAAGTAAGAGGTAAGATATGGCAACTAAAAAATCAGGTGGTAGTTCCTGTAATGGTAGAGATTCGGCAGGGCGTCGCCTCGGGATAAAGAAGAATGGTGAGGTTATTCCAGGTAATATAATTGTACGTCAAAGAGGTACAAAATTTCATCCTGGAAAGAATGTTGGTATGGGTAGAGATCATACGATTTTTGCTAAAACGAAAGGCTGGGTGAGTTTTAGAAAATCAGCAAATAAAAAGACATTTATTGATGTTGTACCTACAGATGATATGCAAGCCTTGGCTTAAATAGATAAGGGTCTGTAGCTCAGGTGGTTAGAGCGCACGCCTGATAAGCGTGAGGTCGGAGGTTCAACTCTTCCCAGACCCACCGTTTAAATTTGCAACAGTTTTGATATCGTGTGACTAAGCGATCGTTTTGCATAAGAATTCAGTAACCAGTGAATCAGTAGCAGAAGGTCATCCAGACAAAGTAGCAGACCCGATTTCAGATGCAATACTTGACGAATGCCTCTTTAATGACTCTTCTTCTCGTACTGCAATAGAGACTTTGGTTACTAAAGATAATGTTATTATAGCTGGGGAAGTATTTGGGCCGAACATTGAAAATAGCAAGATTGAAAGTATTGTACGGAATACAATAAAAGATATTGGTTATGAGCATGATGGTTTCCACTGGGAAACAGTGAAAGTAAATATATTACTACATGAACAATCAAATGACATTGCAATAGGTGTTGATCAAGGTGCTGGGGATCAGGGCATAATGTATGGCTATGCAACAATAGAGACAGAAAGCCTCATACCAGCACCCATTTTTTATGCACACTCGATTCTGAGAAATATTATGAGTATGGTCAAAGAGGTAAAGCTTGGTCCGGATGCAAAATCGCAAATCACTTTGGTGTATTAGAATGACCTTCCAGTACGTGCTGAAAGTATTGTTGTTTCAATACAGCATCTTGAGGATCTTAGTCAATCGAAAGTCAAGGAAATAATTTATCCTTACATAGCTTCATCTTTGCCTGAAGGGTGGATGTGCCCTAAAGAAAATCTCTTAGTCAATCCAGCAGGTAGATTTGTTATTGGTGGACCAGTTGGTGATTGTGGATTAACCGGACGAAAAGTTATGGTTGATACTTATGGAGGCTATATTCCACACGGTGGAGGAGCGTTTTCTGGAAAAGATGCAACAAAAGTTGATAGATCCGCAGCTTATATGGCGAGATACCTTGCTAAAAATATTGTCTTTGCAGGTTTAGCTGAACGTTGTCTTGTGCATCTTTCTTATGCTATTGGTGTCTCAAAACCTACTTCATTTTACATTGATACATTTGGCACGAATACAATAGATGAAGAGAGGATTAAAGGGTTTATTGAACGTAACATAGATTTATCAACTAAAGGCATAATAAGACATTTATCACTTAATCGTCCTATATATAAACGTACAGCCTGCTATGGGCATTTTGGTAAAGAATCAGAAAGTGATGGTGGATTTTCTTGGGAAGGTGTAGACTTATCTACTGATTTTTATAAAGAATTTAATATAGAAGAAGAAAAGAGAGAATTTCTTTAAACTATTAAACTCTTTTGTTTCTAGCTTTATACTGATCAAATAACTTATTGTAAATTGTAAGTAAATTTTTAGTAACTATACTAGTTTTAATACTTATGAGGCTTACAAGATGTCCGACAAACCAAAAGAAGAATTTTATGATATTGCTATAAAAGAATCATCTAATCTTATTGAGGAAATAAAAGAACATCCTTTCAATGTTGACTTGATAAACAATACGCTAGATTATGAAAAGTTCAAAATTTATCTTCAGTAGGATTTTATATTTAGTCGACTATACTCGTGCTTTATTGATTATTGCATCTAAAGTTGATGACATTGAAATAATGAGCAGTTTGGTTAATGTAGCAAGGGGGAACATTTGCGGTTCGAAAGCAGTATACTGAATATTTTGAGACTTGTGATTTGTCCGATAATCATAAAAAATCAGAATCTTATTCTGCTTTCACTGACTTTTTTATGCGTGCTGCATATCATAATTCTGTTGCTGAATCTTTAGCAGATTCTTGTCCTTGTTTTAATATATACCAAATTATTATAAATCCTATGGTAGGAGAGGTTATGCCTAAAAAAAATTGAAGATCACAGATATCAAGGGTGGATTGATATCTATAATAACACAGTAATGAATGCTACGATTAATCAAGTTACTGACGTTGCAAATAATCTATATGCAAAGGCTGGTGATTGTGAGAGGAAAAAGATGAGTGAGTTTTTTAAGAGAGGTCTAGAGCTAGAAATAATGTTTTGGGATGAGATATATTCTCTAGCATAGTCTGTAGTATTAACACTAAATTATATTCTAATTTATGTGATGTTTAGTGGTATAGTTAAGAGTTATTGTGGGTCAAATCTTTTAAAGGATATTGTTGAGCATCCTTTCAATGTTGAGTTAGCAAGTGATACTTTAAACATAGAAAATTTCAAGTTTTATATACAACAAGATGCATTTTTTATAGCTGATTATGTTCGTACTGTTTTAATTATTGCATCAAAAATGGAGAGTTGTAACAACATTGTTCCATTGATTGAGGTGGCTCAAGGAGGAATAGAGATTATAAGAGTGTTATGCGAATACTACTTTGCTGTATAATCCATAAATTGTGGAGAAAAGTCGCTAGAGTGTTTCAATTTTACTAACTTTCTTTTGTCTACTTCGTATAGAGAAATTGATGAAGCTGTAACAGTTATCTACTCTTGCCATTTTATATATAAAGTTGCTATTGGTAATATGAGAAGTAAAATTAAAAAAAATAATAGGTATAAGGATTGGTTTGATTTTTTTTGGCAGTAGCTTGATGGAATCTGGATTTGTTGCTTTGGAAGGTATTGTTGACGAGTATTGTAACAAAGTAAGGGAAAGTGAAAGGACCATAATGCTTGAATTATTTAAAATAACTGCACAATTTGAGTTAGGCTTGTGGAATAGCGCATATAATTTTTCAAAATTTGATCGAGATTTTAAGAAATATTGACAATTTTAAGCTAATTTGTATGCTTGGTACGTATTTTTGAAGATGATATGAAAAGTAAAGAACATGATTTTCATTTAGTAGAATCAAGTCCCTGGCCAATTGCTATATCAGCAGCAATTCTTGTTCTTGCACTTGGATTAGTTGGTACACTCCATAAACAAATTTATGGAATATTTGGTTTAGTTTTGGGAATCTCTGCGGTATCAGGAGTGCTGTTTTATTGGTGGAGAGATGTAATAAGAGAAGCAATTTATGATAAATGCCATACTGCTATTGTGAAGCATGGACTCAAGCTTGCAATGTACTTATTTATCCTCTCGGAAGTTGTGTTTTTTATAGCGTTCTTTTGTTCATTCTTTAAAGCCTGGCTTGATCCGATCTTTTTGTTTGAAGCGTTTTCTCCTACAAAAAAAATTGAATGGCCACCTGAAGGGATTTTACCACCTGATCCATGGTCGTTACCATTCATGAATACACTAATATTATTACTTTCTGGCACAACAATTACCTCAGCACATCGTTTTTTACTTGAAAATGATAAAAAAAGCATGATTAAAATGCTGTCTATAACTATATTGCTTGGGATGTTCTTTATAATAGTGCAAGCAATTGAATATCATGAAGCAGGTTTTTCTTTACGAGAAACAGGAGAAAAACTTATTTATGCATCCAACTTTTACATAATTACTGGTTTTCATTGTGTGCATGTTATAATAGGTATAATATTTTTGTCAGTATGTTTATTTAGAGCTCGAAAAGATCAATTTACGCCTCAAGATCACTTATGCTTTGAGTTTGCTTCTTGGTATTGGCACTTTGTCGATCTAGTCTGGATATTTTTATTTCTTTTTATTTATTGGTTAAGCCTTTATTAAGTGATTAAAATAATAGGTCTAGATCCAGGGATAAGCAAAACCGGTTGGGCCATTATCAGCCTGGAAGAAAAGAATAGTATTGAATTTTTGGGTGGTGGTGCCATATCAACTGATGGTAAATTGGATGTAGGTGAACGTCTACATATAATTTTTGAGGAATTAAAGAAAGTAATTTCTCTATATTCTCCAAATGAAGCTGCTGTAGAGAAAATTTTTGTTAATAAAAACCCAAAATCTTCACTAACTTTAGGATATGCAAGAGCAATTACAATTTTAGTATTACAAATGACGAAGTTGACTATGAATGAATATGATGCAAATTATATAAAAAAGAGCATTACCGGAGACGGTCATGCTGGTAAGGATCAGATTATATTTATGGTGAAGCAAGTAGTTAAAAACTCAAATATAAAATGTCACCATGCTGCTGATGCTCTTGCTACAGCAATTTGTCATGCTTATACGAAAAGTTCTTGTTTGATCAAGTAATTTTATGTGAATTCAGTTTAAAAAACTATTTGATGGTATTTATCTTATCCAATGTTCGTTGCAGAATAATACATGCGGCAATTTTATCATCTATTTTCTTTGATTTTGTGATTGATATTCCGGTAATTTTTAGTGCGTAAGTTGCAAGAGATGTTGATAAACTTTCGTCTTGTAGATATATGTTTATCTTACATTTTTTTATTATTTTATTTGCGAATTGGATTATTGCTTTACACCATTCGGTCTCTTGGTCATCTATTTTGAATGGTAGTCCTATTACCATTGATCCAGCTTCATTTTCTTTGAATATTCTATACAGATAACCTAAATCTTTGCTTATATTTCTTCTGTAGTATATACTATGAGCTGTAGCTATAAGCTGTGTTTTATCACTAAATGCTACGCCTATTTGTTTTTCTCCCATATCAAGGCAGACTATACGTTTATCTCTTGGAATAGACTTTAGAAATTCATCTGGATTTCTATGTAGCATCTATGAAAACATAACTTTTGTACAATTGTATTTTTGTGACAGTAAGGTATGTACAGTCTACTGGCATGATAGACATTCATCATAATTAATATCTGTTTTTTGTTGCAATATTTCACTTTTTTTGAATATGTCATGTGAGACCTTGTCAGCTCTCTGCATTGATTGTGATCTGCAGTAATATAAGCTCTTTAATCCTTTTTTCCAAGCAAGCATGTGTATTTTATGTAAGTAACGTTTATGCACATTGGCAGGTAAGAACAGATTTACTGATTGAGATTGACAAATATAAGAAGTTCTATCACTTGCATGTTCTATGATCCATTGTTGATCAAGTTCGTATGCTGTTTTAAATGTCAGTTTTTCATGCTTGCTAAGAAAATCTAAATGCTGAACAGAACCCTCATTTGTTGAAATTGAGGACCATGTTTCATCATTGTCTTGATTTTTTTCTGCTAGTAGTTTTTGCAAGAATTTATTTCGTACTACAAATGAACCTGTCAATGTCTTCTGTATAAATACGTTTGCTGCATATGGCTCTATTCCAGGGGAAGTGTTGCCTGCAATAATTGAAATTGAGGCAGTGGGAGCAATAGCGAGCTTATGTGTGAACCTTTCCATTAGATCGATTTCTTTAGCGTCAAGACATGGCCCTTTTTCTTCTGCTAATTTTTTAGAAACTACATCTGCTTGCTCGCGCAAATGCTTAAATATTTTTTTATTCCATTGTTGGGCTGTTACTGATTCAAAAGGAACCATTTTACTTTGTAAAAATGAATGAAAACCCATCACGCCAAGACCGATACTACGCTCTCTTATTGCGGAATATTTTGCTCGCTGTATTTCATTTGGTGCTTGGTTTGTGAAATCCTCTAATACATTATCAAGAAAACGCATTATATCTTCTATGAAAAGCTCATTATCTTTCCATTCTTCGTAGTATTCAAGATTTACGGATGATAAACAACATACAGCAGTGCGCGACTTGTTTAGGTGATCGTAACCTGTAGTTAAAGTTATTTCACTGCATAGATTTGACATTTTGATATCTAAATTGAGCTTTTTGTAAGGTTCTGGTTTATTGTTATTTGTTGCATTAAGAAAGATAATATAAGGTTCTCCAGTTTCAATTCTTGCTGTTAATATTTTAATCCATATATCCCGTGCTTTTACTGTTGAAATAACTTTATTGTTATGAGGGCTTATTAAATCCCATTCTTGATCATCTTCAACAGCTTGCATAAACTTATCTGTTACTATTACAGCATGATGTATATTTAATGCTTTGCGATTTGGGTCACCACCAGTTGGCTTACGTAAATCTAGAAACTCTTCTATTTCTGGATGCCATACAGGAAGATAAACTGCTGAGCTTCCTCTTCTTAAGGATCCCTGGCTAATTGCAAGCGTCAGAGCGTTTTGTACTACGATAAATGGCACAATTCCCGATGTTTTACCGCTACCTTTGACACTTTCACCAATTGAACGTAAATTTCCCCAATAACTACCTATTCCACCACCACGTGCAGCGAGCCAAACATTTTCATTCCATAGATCAACTATTCCCTTCAAGCTATCTTCAGTTTCATTAAGAAAGCAGGAAATAGGCAATCCTCTTTTGGTACCGCCGTTACTAAGTATTGGTGTTGAAGGCATGAACCACAAGTTGCTCATGTAATCATAAAGACGTTGTGCATGTTTTCTATCATCAGAATAGTAATTAGCAATACGTATAAAGAGATCTTGATAACTTTCATTTTCTATTAAATACCTATCCAATAGAACTGCTTTTCCAAAATCGGTTAATTTGCTATCTTTTGCGTAATTAATAGTAATGTAATTCATGAGGCTCCTTTTATGATAATATAGAAATTTGTTTGAGCGATTTCTCGATTAAGTTGTTGAATTTGTTTGTGGATGTTGTAATGCAAATAAGATACCATCAACCTGACCGCCATATATTTTACAGTAACTCATTTGACTTATTTGCATATTTGTTTCTTTTGCAACATGCTGAATATAGTCTTCTGAATGACGAAAATAATCTCCTTTGTTTACAAAGTCAATACCTCTACCTTCCTTTCTTCTTACTAAACATACAATGACCCCTTTTTTGTTTGTCAATCTTTTTGCTAGTTCCAATTCTGCTAGAAAATCATGTAGATAGTGTAGCACTTCAGCAAAGATAATTACATCATACTGCTGGTTCTTCTCTTGTTTAAGAAACTCTTTCATTTCTGTGTGTATTAACTCATTGTAAACAGGTTTACCTTTTATAAGACATCCTCTCGCAATATTGAGCATTCTATTTGAGATGTCAACTCCTGTTATGCTGCTTCTAATATTATTTATTTTTAGGAAGTGACCACATATTCCAGTACCGCAACCAAGGTCAAGTATATTCAGTTCAGAAGTGGAGTTGTGAAAGATTTTTTTGATTATCATATGTACTAGTTCATGTCCTTTGTATTGTTTGGCAATTAACCAATGTTCAACAAAATATTCACCTGTGTAATCAAAATATTGCTTTATGAGATTTTTAGGCAATTCTACGACATCTGATGTGTTTGTTATTTTCTTTACATAGTAAGAAGCTTCTTTGTGACTACTATCTAATTTTAGCGTCTTTGTTAAATAATTATAGGCTTTATTAGTATTGCCTACTGCAAAATGACATCTTCCGATATTATACCAGACTAGAGGTAAATTAGGGTAGAATATGCTAATTAACCAAAATCTTAACTTTGCATCTGATATATTACCTTTATAGAAGTGATATAACCCGATTTCAGTGTTGGTATTTAACAGGTTTTTAGATTTTTCAAGAAACACTACAATTTCTTTATGGAGAGTGCTGTATTTATCCACAATAAGATTTTTTACTTTTTTACTATTTAATAAGCCAGTGAGCTTGGATATACAATTCAAAGCAAAGTTTTTTATAAAAGATAGATTACTTTTCATACATTAGAAATACTCCGAATGTTCATTTTTATTTTTAGGTAACTAATTTTAACACATTTTATCTTACAAAATATCTTTTTCATTAATTTTTCTGTACATATCAATTTTCCGAATATTTCTCAGATTGTACTGTTTAAGGTTGCTGGTATATTGTTGTTGATAATAATAGGTAAATGTTTTGTGTAAAAAGGCGTTGACATCTGATTTATCAGATTGTAAGATATAAAAGATTAGTTTTTAGATGTTTGAAAAGTTTTATGGTAGAGATTGTTTAATCTCAATTCAATTGTAAGTTAATATTTAACTCTGCATATTCTACATATAGTCAGATAAATAAATTATTAAGAGCACTTGATGGATGCCTTGGCGTTAAGAGGCGATGAAGGACGTGGCAGGCTGCGATAAGCTGTGGGAAATTGTCAACAAATTTTGATCCGCAGATTTCCGAATGGGGAAACCCAACTAGCTTAGCTAGTTATTATATACTAAGTATATAAGGCAAACTTGGTGAACTGAAATATCTAAGTAGCCAAAGGAAAAGAAATCAACCGAGATTCTGTTAGTAGTGACGAGCGAAAGCGGAAAAGGCTAGTGATTTAAAAATAAGAATTAGAATACTCTGGAAATGGTAACCATAGAAGGTGATAGTCCTGTACAAGTAGAAAGTTTTTAAATCCTTGAGTAGAGCGGGACACGTGAAATCCTGTTTGAATATGGGGGGACCATCCTCCAAGCCTAAATACTCCTTAACGACCGATAGTGAACAAGTACCGTGAGGGAAAGGTGAAAAGAACCCCGGGAGGGGAGTGAAATAGAATCTGAAATCAAGTGCTTACAAACAGTTGGAGCTCTATATCAATTTATTGATATTTAGAGTGACAGCGTACCTTTTGCATAATGGGTCAGCGAGTTAATCTATGAAGCAAGCTTAAGCCGGTAGGTGTAGGCGTAGCGAAAGCAAGTCTGAATAGGGCATTTAGTTTTATGGATTAGACCCGAAACCAAGTGATCTAGTCATGACCAGATTGAAGGTATGGTAAAACATACTGAAGGATCGAACCAGTTAATGTTGCAACATTATTGGATGAGTTGTGATTAGGGGTGAAAGGCCAATCAAACTTGGAAATAGCTGGTTCTCCGCGAAATCTATTTAGGTAGAGCGTTGTATTTATGTTATTGGGGGTAGAGCACTGGATAGACTAGGGGGATTCGTCATCTTACCAAATCTAACCAAACTCCGAATACCAGTAATTAATTATACAGCAGACACACTATGGGTGCTAAGTCCATGGTGGAAAGGGAAACAGCCCAGATCACTATCTAAGGTCCCAAAATTGCAGCTAAGTGGGAAAGGAAGTAGAAAAACCATTACAGCTAGGAGGTTGGCTTGGAAGCAGCCATCCTTTAAAGAAAGCGTAACAGCTCACTTGTCTAAATAAGTTTTTCTGCGCCGAAAATGTACCGGGGCTAAAGCTGTATACCGAAGATGTGGGTGCCTATTAATTTCGATTAATAGGCGCGGTAGCGGAGCGTTCCGTAAGTCTGTGAAGGTGGTTTGTAAAAACCGCTGGAGATATCGGAAGTGAGAATGCTGACATAAGTAGCGTAAAAGAGTGTGAAAAACACTCTCACCAAAAATCTAAGGTTTCCTACGTTAAGTTAATCTGCGTAGGGTTAGTCGGTTCCTAAGGCGAGTCCGTAAAGGAGTAGTCGATGGCAATTAGGTTAATATTCCTAAACCTCTTAAGTGTGACGGGTTTTGTATTTGTATAGGTCTGATTGGATTGATCTATGCTTAAAAGAAGCTCCAGGAAATAGCACTTATATTTATGAGGCCGTACCGTAAACCGACACTGGTGGATGAGTAGAGTATACTAAGGTGTTGAAAGAATGATGTTGAAGGAACTCGGCAAATTATACCTGTAACTTCGGAAGAAGGGTAACCTACTTTTAGGCAACTATAAGTAGGTGGCACAAAATAGGGAGTAGCGACTGTTTACTAAAAACACAGGACTCTGCAAACACGTAAGTGGAAGTATAGGGTCTGACGCCTGCCCGGTGCTGGAAGGTCAATAGGAGGGGTGTAAGCTCTGAATTGAAGCCCCAGTAAACGGCGGCCGTAACACTGACGGTCCTAAGGTAGCGAAATTCCTTGTCGGGTAAGTTCCGACCCGCACGAATGGCGTAACGATTTCTCCACTGTCTCCAACATCACTTCAGCGAAATTGAATTCCCCGTGCAGATGCGGGGTACCCGCGGTTAGACGAAGAGACCCCGTGCACCTTTACTATAGCTTTACATTGCTATTAGAAGCGTGATGTGCAGGATAGGTGGGAGATTTTGAAGTTATGGCGCTAGCTATAATGGAATCAACCTTGAGATACCACCCTTTATGCTTTTGATATCTAACTATGTTTCATTATCTGGAACTAGGACATTGTATGGTGGGTAGTTTGACTGGGGCGGTCGCCTCCTAAAAAGTAACGGAGGCGTGCGAAGGTAAGCTAGAGCTGGTCGGAAATCAGCTTGATAGTACAATGGCACAAGCTTGCCTGACTGCGAGGCTGACAAGCCAAGCAGAGACGAAAGTCGGTCATAGTGATCCGGTAATTCTGTATGGAAGGGTTATCGCTCAACGGATAAAAGGTACGCCGGGGATAACAGGCTGATGGTGTTCGAGAGTTCATATCGACGACACCGTTTGGCACCTCGATGTCGACTCATCACATCCTGGGGCTGGAGAAGGTCCCAAGGGTTCGGCTGTTCGCCGATTAAAGTGTTACGTGAGTTGGGTTTAGAACGTCGTGAGACAGTTCGGTTTCTATCTGCCGTGGGTGAAGGAAATTTGAGAAGATCTGACTCTAGTACGAGAGGACCGAGATGTATATACCTCTGGTGTACCAGCTGTTATGCCAATAGCATCGCTGGGTAGCTATGTATAGATGGGATAATTGCTGAAAGCATATAAGCAAGAAACCCTCTTCAAAAAAATTTCCCAATTAGGGCCGTGGGAGACTACCACGTTGATAGGCTAGGTGTAGAAGCATGGTAACATGTGAAGCTAACTAGTACTAATAGCCTGATTGATTTATTTGCTTTCTATATGTGTATATGCAGTGTTAAATATTAAATTGAATTTTGCTAGGTTAGAAATTTTTGTTGACTTGGTGGCTATAGCAAAAATGAACCACCCGATCTCATTTCGAACTCGGAAGTGAAACTTTTTAGCGCCGATGATACTTAAAAAGGGAAAGTAGGTCGTTGCCAAGTTTATAAAAATTTCTTTTTATTTGTGTCTTTTTATTAGAGGGCTGAAGCAGGGTAGGCATAGGGTAGCTGTCAGATAATATGAATGATCTTTTAGCACTCTGCCAAAACTTTAAGATGAGAGTATAAAATTTAAGAGTGGAATTTGTCGCCTATTTGCAAATTAGGAGCAGGGGTAGCAACATTTAGCAAATCATCAAACAATTGATCTTCCGAAAGTTAGACTTTATATAATTGAGTACTAATTAAATTAGTGGGGATGAGGAGAAAGAAGAAGTGGAAAACTACCAAGAAGTAGATACATTTGGTCCAAGAGTTAGTTGATAATTGTAGTACTAAGTTGATTTTATAAAAATTCAAAACGTGAGAATTATAAGTGATGTTTTTAATGTAAATTGAAAGCGTATTAAATAGTGAATATAGAGTTACTTCAAAATGCAAAAAGGTGTATGAGAAGATTGAATAAGAAAAATGAGGTTTTGCACGTCAACATGTTATAATAAAGGTAAACTTAGTTAGTGCTGAAGCAATACTGCAAGTTTTAAAGGGAAAGAAGATTTAAAAGGAAGTGTATGTTGCTATCGCAATAGTTGCTGACAGGTACTTTGAAACATAGCTGAACTATTGAAGTTAAAATTCTGGGCTATTGCTTAAAAAATGCATCTACTGAGTTATTTATGCTAAAAAAAGCTTTATTAAAAATGAAACAGAAGTGTAAGAAAGTTGTAAAACATATAAGCTATCACTTGAATCTACCTATCTGAAGCAACTGGAGCTTCTCAAGTTGCGAAAAATACTTTAAAATCTGATACTGTAAAAGCTCATGTTTTACGTAATCAGAGCTAGGAACTTGAAAGGATAATTTTATTAGACTTAACAAGCAAATAAAGAGAACTATACAATCCCCTGCCTGTCGCTTCTTGAACCACTTCTCTGAACGGTTACTTTTATCAAACTATTCTCTTATTGTAATTAGTTGCCTCTATATTAAAATTCAGCAACTTCCCTCTGGGATTATCTTTATTTTGTTCTAAGTATCGGCTTTGTTCAAATGCCATCCCCCATTGTGTACGACAGCTAGAGTTTCTATATTCATAAAAACTCTCCTCAGCATTATTTGTATTGAGCCTTATACCTTGTTTTTTTACACTCGCTACCTCAAGTACCCACATCTGTTAATTTATTTTAAAAACTTCACTTATCTTATCATAAAAAATATAGCTGTAAATACTTTAGTGAAAATTCCTTCTTATTTTATCTTTCTTTAAGCAAATATTGAGGTCTTTTTGTAAATTTTTATAGCCTGCTTGCATAATGTTTTTATGGGTTAGTATTATGTAATAGTATCCCACATTACTTATATTAGAAATGCTAACTTTAGCTAGCATTCGTAATTGCCTTTTTATTTTATTTCTTTTTGCTGCTTTTCCGACTTTTTTACTGATAGCCAGACCTACTCTAATAACATGAATATACTTTTCAGGTTCTCTTTCTTTTATAGCATATAGTGATATATATATCCCTCGATAAAAAAGGCTGTAAGGTGCTAATCTGTTTTTAAAAGCAAGGGAAAACTCTTTTTTTTTATGCTTACTATGCGCATAATTTATTACACCCTAATGAGCGACGCTTATTAAGAATTTTTCTTCCAGCTTTTGTTGACATACGTGAACGAAATCCATGTTTGTGCTTTTTTTTTAAATTTTTTGGTTGAAATGTTCTTTTCATTGTTTTTATATTAATACGACTATTTATTTTAAACTATTTTGCTCTATTGTCAAATAATGGTCAACTTCTATGGCATTCTTGTTGAATAAAATTTGATATATGGAAAAATGAATTTAATTATAGGCGTACCTATTTTACTAATCCTTTTACTTTGTTTGAGTAAGTTTCAAGCAGTAAGTAAAATTAAGTCTTATATATATTTGAGTTGTATGTGGATGCTACCTTGTTTGTTAGCATTCTATGATGGTTATTTTATAACTTCTATTTCTATAGCGTTACTTTTTTTTATGCTGATTTTTATCTTTAAAAGTAAAAGAAGTAAGATGGTAAAATTTTTGTTGTTTGTGGCTTTAGCAATATCACTTTTTATCACTTTATTTATAATGCTATCTATTTTTGTTCAGTCCATTTCTTTTTTTAATAAAGTAGCTATTTCAGAATTCTTATTTTGCTTAAAATGGAAGCATAATGTAGCTATTGTTGGTGAAGGAGAGGTTGGGTGTTTTGGTATAGCGCCACTTTTAGTGGGTACATTACTTATAACTATTGTAGCAATGTTAGTTGCGGTGCCGCTTGGTTTATTTTCTGCAATATATATTAGTGAGTATGCGGGTGAAAAAGTGCGTTATGTTATTAATACAGCCTTACAGATTTTGTCTGCTATTCCTACTGTTGTATATGGATACTTCTCAGTTGTATTTTTGTCTTTTTTTATAAAGCAGGTAGCGAAATTTTTTAATCTAAGTATACACTCAGAAAGTGCTTTGATTGCTGGTTTATCGATTGGAATAATGATTCTTCCTTTTATTATTTCTTTGCTTGAAGATGCTATAAGATCTGTTCCAAAAAGTTTACGTTATGGTTTTATGGCGCTTGGCGCAACACCAGCGGAAACTATATGGAATGTAACAATACCTTATGCAATGCCTACAATTTTAAGTGCAGTTTTATTATCAATTTCAAGGGTGATAGGTGAAACAATGATTGTACTAATGGCTGTGGGAATCAATGCAAATTTGACCTTTAATCCTCTCAATTCAGTTACTACTGTCACTGTACAAATTGCTACATTACTTACCGGAGATCAGGATTTCAATAGTGTGCAAACTCTTGCTGCTTATGCGCTTAGTTTGGTGCTGTTTGTTATTACTTGGCTATTAAATGCATTTGCATTGTTTATAATGAAACGTAACTAGTAAGTGTTTTAATATTGCAAAATTTCTCTTAATAATATAAGATTTATTTTCTTTAGAAGTTCTTTTATAGAATTGTAGTATTTGGTGATGAAAGAGATGAGCACAGGTAAAGTAATTAAAATAACTCAAGCAGTTGTTGATTTAAAATTTGAAGCCGAGTTACCTAAGATATTTAATGCTTTAAAAAGCAAACTAAAATGTAAGGGTAAGGAGCTAGTTTTAGAGGTTTCACAACATATAGGTGACAATATAGTTCGTTGCATTGCTATGGATAGCACAGACGGTATGTCAAGAGGTGATGAATTTGTTGATACAGGTGCACCAATATCAGTTCCGGTTGGACGCTCAACTTTAGGAAGGATTTTTAATGTTGTAGGAGAGCTTATAGATGAGTGTGGTCCCTTAAAAGGAAAGTATAATTTAGAACCTATACATAGATCACCTCCAAGTTTTACCGAGCAGAAGATACAGGAAGAAGTTTTAGTTACAGGAATAAAGGTTATAGATCTTCTTGCTCCTTATCTTAAAGGAGGAAAAATTGGCTTGTTTGGTGGCGCTGGTGTTGGTAAAACAGTTCTGATAATGGAATTGATTAACAATATAGCAAAAGCTCATAAAGGATTTTCTGTGTTTGCTGGAGTAGGAGAGAGAACGCGTGAAGGTAATGATCTTTATAACGAGATGATTACTTCAAATGTTATAGATATAAATGAGCACGAAAAATCTCAAGCCATTTTGGTTTATGGTCAAATGAATGAACCTCCTGGAGCAAGGGCTAGGGTTGCTTTAACAGCACTAACTATGGCGGAGTATTTTCGTGATCATGAAAATCAAGATGTTCTATTTTTTGTAGATAATATCTTCCGTTTTACTCAAGCTGGCTCTGAAATTTCTGCTTTACTTGGAAGAATACCTTCGGCTGTTGGTTATCAGCCAACTCTTGCGACCGATATGGGCTCTATGCAAGAGAGAATAGCCTCAACCACTGCTGGTTCTATTACTTCTGTGCAAGCTATATATGTTCCTGCAGACGATTTGACCGATCCAGCTCCAGCAACGACATTCTCTCATCTTGATGCCACTACAGTGTTGTCAAGGCAGATAGCTGAAATGGGTATATACCCTGCTGTTGATCCACTTGACTCAACTTCTCAGTCTTTGTCTGCTGAAATCATTGGTGAAGAACATTATAATGTGGCTTCTGAGGTGAAACGTATATTGCAAACTTATAAGTCGCTGCAAGATATTATCGCAATACTTGGTATGGATGAACTGTCTGATGAAGATAAAATTATTGTTGGTAGAGCTCGTAAAATTCAGAAATTTCTTTCTCAACCTTTTCATGTTGCGGAGGTATTTACTGGCATGTCTGGCAAATTTGTTTCACTTTATGATACTATTTCTAGTTTTAAAGGAATTATTGAAGGTAAATATGATCATCTGCCAGAAGCTGCTTTTTATATGGTGGGAAGTATAAGTGAAGCAATAGAAAAGGCTGAATCAATAAGAGCTGAGGTTGGAGCCGGACATTAAAGATTATGAACACTTTTAAGGTGCAATTTTTTTCTCCTGATAATCGAATTTTATTCGATGAAGTGGTTTCGCTTTCAGTGAGTGGGCTTGAAGGGAAATTGATGATTTTAGCCTGCCATTCCCCTTATTTAATTTATTTATTGCCTGGTATAATTACTGTTAAAATGAGTAGCCAAACAAAGGAAAGAGTTGTAATTGATAATGGTATATTAGAGGTTACAAATAATAATTGTAGCATTCTAACAAATCAAATTCAGGTTTTTGATCACCTGACTCGTTATGAGGAATCACTAAAAGATAAGAGAATTGGTATATATTTAAGTTATCTTGATGTCAAATCTCTTTAGGGGGCTCTTTCTTTTTATTCAAGAAATAAATCTACTCTTGTCATCTCAATGTTTGTTGTTCAAGTAGCTGACACACAACTGTACGAACATTAGAATGATATCATCCCAGTGCTCAGACACTGAAATCTCGAAATTTTTACAACTAGGATCGTCTGGTCAAGACTACAACTGTGCAAAAGTTGCAGCTTTGAAGGTAAAAGTACAAAAAATAGTGTCATCCCAGTGCGTGACACTGGGATCTATCTTATTTTCATCATGGATATGATTTTAACATACGCTCCTAGAATCTCTTTTCCATTGCATAATTTTCAAAAGACCTAGTTTTTTTTCTGAATCATCAAATGCCTCTGTAAGCTGGTAAAAAATTTTTATTAACAAGTACTTTATCACTTACTATACTTAACACTTCTACTTCGCTACTTAAGTATTGTACTTCATCGTTTAGCCCTTTTCTTTTTCCTGTTATTCTTTCAATTCTCTGAACTTTATCTTCAACTATTTGCATCAATCCCTCAACGTTATCTTCATATTCTTTAAGCTTTAATTTCAGTAATGGATGATATTCATTTGTTGTTTCTTCTTCTATCTCGTGCCGTAACTGCTTTCTTATTCTCTCAATCTGCTGACCTTTAAGCCTCAGATCGTTTTTTAACTCTTCAAACTCCCACGTTAACTGATCTGCCTCTTGTGCATCAAATGCTAAATGTTTGTTATGCTCATTTTCTAAATTTTGTATTTGAGATTTATAACCCTCTATACGCTTGTCCCTTTCACTTATTATGTGTTCTGCTTCCTCTATATCTTCCTCTATTTTTTTAAGCTGGTTGAATTTACCTTGTAGTTTCTCTTGTTCTGCATTAGCAGTTTTTAGCTTTTCCTTCAGTTCTTCTACCTTTTCTTCCAGTTCCTTATTTTTTCCATAAATTTCTTGAATTTTCTGCTCTTGCTCTTTATTGAACTGGATTATTCGCTCATCTTTTTTACTCATTTCTTTCTCAAGTCTTTGTTCATTTTTTTTATACTCAATTTGTAAATTATTGTGCTGTTCCTTCAATTCCTCAATTTTTTGCTTAGCCTTCACGAGTTCTTGTTCTGATTCTACTTGCTTTGCTTTTAACATTTGATTTACTTCTTTCAGTAATAATAACTCTTCTTTCAAATCTGATATTTGTTGTTCACTGCTTTCTTTTGTACTACTGCTATAGCGTTCTGCTTGATTAAGCTTGTTTTCGAAACTATACCTTTCTTCTTTCAGTTGATTTAATTTCCCATGCAATCTTCTTAACTGACTTATCAACTCTTCTTTTCCTGCATTGGCAACTTCCAGCTTTTTCTTCAGGTCTTTCTTTTCTTCATATGCACCTTCAAGTTCTTGCGCTCTTTCTTGCAGCTCTGTTGATATATTTGCTAGTTTTTCATCTTTTTGTCTCATTTTAGTTTGTAATTTTGCATTTTTTTGCTTTTCTTCTCCAAGTTTATCCTGTAAATCGCTATTGTGCTTTTCTAACTCTTCAAGTTCTTGTTCAGCGTTGTCGAACCTATATTGTAAATTGTTCCTCAGTTCATTTAATTCTCTAATTTCTTGTTCAGTTTTTGTAAGGTTTTGATCTAGTTGTTGTAAGTTAACTTCTGTCTGAATTCCAGTTTGTTGAGAGCCAATTTCTGTTTGAGTCTTAACGTGTTGTACAGAGACCTCTGTCTGAGTTTCAGTGTGCTGTGAATTAACTCCTGTTTGAGTTGCAATTGCCTGAGTTGCAATCTGCTGTGGATTAACCTCTGATACATTGTTGCTAGTGAAAGAAAGAATAGGATTGCTTTTAGCATCATTTTCAAGATTTTTCATCTTTTCATCTTTATTGATTACGATATGTTCATTATTTTGCAGATTAATAACAGCTGGAGCATCTTTATTCTTCTCCAATAATGATTTGACAGCGTCATGCAGAGAGAGACCTTGAATATATAATTCTTCATTTTGTCTTATTAATTCCAAAATCTCCTTAGATGAAGATTCAAAATCTTTACCATTAAACTTTAGTACTTCAGTTATACCAGCACTACTTACATTCATAACCATAGTACAGGTAAAAGTTTTCCCATCCTTGTCCTGCACGGGCCAAGTGCTTGTCATTTCATAGTATGCACCCTCTTTAAATTCATAATGCCTTTCCTTATCTTTTCGATAAGCATATATTTTGTGCTTTTTATTGCAATAAATATTCAATGTGCTAATATCCCTTTCTTGCTGTAAGATATCACTGATTCTTATTGGCTCACTTCTATTGTAATTAATAAGATTAATGTTTAACACTTTATCAGAATTGTTAGTTTCTACATAAAAAGCTTGAAGGTCTATATCTTTGTCTCTAAAATACTTAGTTACAGATTTTTTTACCTGATTTGCTGATTCTACAAAGCTTTTTTTAAAGCTCTTGTTGAAAGGTAGATCCATATATGCTTGCCTAAAATTTTCATCATTTATTAAATCCATGAGTAAGTCATAAACCTCCCATTTTTTCTGACAATTTTCTTGTAAAACAGTAATGATATTTTTTCTTTTTATCTCCGCTAATATATTTTTCAATTTTGTTAACATAGTATACCCCCTATTACTATTTTTTTGATAACATCCTTACCCTAGGAGTAATTAAGCTATCAAAACTCCTTTGATATTAACCTTTTTAATTGAATTTAATTGCGAGCGTTAAACTCGACCTTAGTCGTTTTGTTCATTGTTCCTGATCACCCATTTATGTTACTATACTGATAGTAGCACTAAGTTTTAGGATATGCAAGAATTTCTATTGAACGTAAAGCTAGTAAACTTCAGAAATTGGTTATGCTAATTCTGTTAATAAAATGCAACCAATGAAGGAAAGCGCTATACCGTGTCTCAGTGCAATATTTTCTTTCCTAACGGACTAAAAATTGAATTGAGTTAAAAATCCGATTTTATTTAATACTTTTCAAAGATGACAATATTTTGTAAAAATAGTTTTTGAATAGGACGATAATATGGAAATTTTTCTTGATAGTGCTGATTTACATGAAATTAAAGAGCTAAAAGAGTTCATTGATGGTATAACAACTAATCCTTCTTTAATAGCAAAGTCTGGGCATAAAGATAAATACGAAGATTTAGTAAGTGAAATATGCTCTATTATAAAAGGTCCTGTTAGTGTTGAAGTTGTTGCAGATAGCCATGAGGATATGGTTAAGGAAGGCCTAAAGTTAGCGAAAATATCTAGTACTATCGTAGTAAAGTTACCCCTTACACATGAAGGATTAATTTCTTGTAAAAGGTTGTGGACAGAACACGAAATACCTGCTAACATTACACTGTGTTTTTCTCCTGGACAAGCACTGTTTGCCGCTAAGGCCCGTGCTTGCTTTATTTCTCCTTTTGTTGGTCGCCTTGATGATATAAGCTATGATGGCTTATCACTAATAGGAGATATATGCACTATATACTCTAATTATAATTTTAAGACAAAAGTTCTTGTTGCATCAGTAAGAAGTCCGGCACATGTAATAGAAGCTGCACGGCTTGGTGCTCATTCAATTACTGTGCCAGCAAAAATACTTAGACAGTTAATTAATCATCCACTTACTGATCAAGGGCTCGCAATATTTGAAAAAGACTGGGGCGTAAAGTAATACATGATATCGATATAAAATATAATATAAAAAGGACATAGGTGCCACCTGTTCCTTAAAGACATGCGGGTTAATGATATGCATAATTCAGAATTTAAACATAATGGTCCTCCTATTAATAAAAAAGATTCAGAAAAATGTATACAGCTACGACCGAAGTATAGCAAAAATATATTTTAACTGAAGATTACAGACTAATTGAATTAAAAGGTCTGCAGACGAAGATAGATTCTGAGCTCTAGAACACCTTGACTGTGCTTGATAACAAAACTATTAGAGTTTATCAAGTAATTTTTATCGTAATTTTACGAACGTGCCATGCTAGTAATTATATCTAGTTAAATTTGTAAAGTAATACAGTGTTTTCGATAGTTATAAAAAAGCTGGATTTCAGTACTGGAGTAATATTTTGGAAATTGGGATGAAAAGAGGGATGTTGGTTTGAAATTAAGTTTTCTGGATTCCAGTATCAAGTGCTGGAATGATAAGAGAGAAGTTCTAGGTACAGCTGTTAACTATAGAATGGCAGTACTAGAATGATAACAAAGAGGCTAACTGAATGACATACTTAATCTCTATACAGATGTACATCACGCACCGATTTCCATTCAGGGTAATGTCATTGTAGTACTGGAATCTAGTTAGATTTACGAGTATAAAAATAATACAAAGTTTTTGATGATGGAAGCCATTACTAGGATGACAAGAAAGGAAGTGCTGATTTCAGTGTTTATACGTTAGCCATGGATCTAAAAATTTACAAACAAAAGATTACACTTCGCAACTTTGTGATGGAATAAGTTTCTTAATGCTGTTGACGCAAAACTCAGTTATATTATTAGCTATTTCATCGAATCTATCATTTATATACTTACCTATTTTTTCATCTTTAATATATTCGTACAGAGCTAAAATAGCTATAGTTGAACATATTGCGATGAAACCAACTTTTTCTGTAATAAGTAATGATAGCCCACCTGCAAATATGGACAGCCCTCCAATAGCTAGGTTTATAATTTTATTTTGCATTGATTGATTCTCCTTATCCTCTAAAGCGTTTGATATTGCTTTTGAGGAGGTTTTTATTGCTATTGCTGTAGTTGAGATTATAACAAACATCATGGCTATTTTTGCTAAGAGAAAAACTAATGGTAGCATTATTACAAGAAACAATAAAGCACCTCCTATAAACAACCATCTCCCACTTATTTTTTTAGACTGATTTGTACTATTAGGCAACGTAAAGCTCGAATTTCATTATCATTTTATCCTTGTAACATGAAACACGACGATAGTCAAGATGTTTTTGTGTGGAGAAGCTTGCGATTGAGTTTTGAAGAGCTTTAGCTTTACAAGATGGTAGATCTGGTGATTATCGTAAGATTCTTGCAGTCATTTTGGTGGGAAGAATTTGTAAAATATGAAAAAGTAACCGCCAGAAATTGGAAAAACTATAACTTTCTTTCCCTTAAATATACTTTTAAAATATATGCTGCAGCTTTTTCTGGCTCCCATATGAAGGAAAGTGGTTTATTAGACTTAAACATATCTGTTTTTACTGTCCCTGGCATTATGGTGATAAACTTTATACTACTGTTAGTATATTAGATTTTTAGTGATTGAACACAACTTTTTAGTGCTGCTTTGCTGGCACAGTATGCAGAAGCATGTGGTGTTGCATGCATAATAACAAGAGAAGATATAACTGCAAAAGTTGCCAAGGAATTATGATGAATCCATTCTTCAGTCCAGTTGATAACGCCAAAATAATTGGTTTCAAATATTTTTTTTATGAATGTTGGTATGAAACTTATCTTCTATTTTGCCACATCCTGCATTAAGAAAAAAGAGATTTGGTATAATATTTTGCTTTTTTAAAAATCAGACGAGTTTTTAACATTTTCACTTTTGCTTACATCACACGTTATAGGTAAAAAATTACTACCTAATTCTTCTTTTAATTTTTCCAGTTTTTTAGTGCTCCTTGCAATGCCAATCACAAACCATCCATCTTTAATGAGCAACCATGCTAGACTTTCTCCAATGCATAGATGATGCTCCTGTAGTGAAACAAGTTTTCTATCTATGTAAATTTACATAACATGAAGCATGAATGTAATGACTATTACCTATTTACACAAGTTAAGTTTGCTATAATTTTGCTAAATAATAAAAAAAAGAAAGCTGCTTATAATTTTGAATTTTATATAAACTTAAAGGGAAATTTAGTATTTACTTACTTGTAATTTAAAATTCTTATATAATACCTTAAATGAGTTGAGAGAATTAAATGCAGGATGCAGCTTTGGTTTTACAAGATGGCAAGTGCTTTTTGGGAAGATCGATAGGTAAAAACGGTAAATGTATAGGCGAAGTTTGTTTTATTACTGGTATGACCGGATATCAACATACTATAACCGATCCTTCTTTTGCTAATCAAATCATAGCGTTCACTTTTCCTCATATTGGTAATGTTGGAATAAATCACAAAGATAATGAAGGAGAGAAAATTTTTGCAAGTGGGGTGGTTATGCGTGAACTTTCTCTTATGTCTCACCCTTCTTCATATATTAGTTTACATGATTGGTTGGGGAAAAATAATGTAGTTGGGATATCGGGAATTGATACTAGAGCTTTGACGAGATATTTGAGAAAACATGGATCTCAAAATGGAATGATATGTCTGTCAAGTGAGGCACATATATTAGATGAATTGAAGAAATACAAATCTGTAAATGGAATAGAAATAACTAAGAAAGTCAGTTTAAGTAATAACTTTCAAAGCGCTCTTAATGCAAAATATAGGGTTGTAATTGTTGATTTCGGTGTAAAAAATAGTATAATCTCACGCTTAGTAGAACTTGATTGTACGGTTGAATTAGTCAAACCAGATACAGGTTTTGCTCACAAAATATTAAGCATGAATCCAGATGGTATAGTACTTTCAAATGGCCCTGGTGATCCACAAGTGATAGGAGAGAGTGTAATTTTAGAAATAGAAATTATTGTAAAATCTAAAATACCAGTTTTTGGCATATGCCTCGGCCATCAATTACTTGCAGTTACTTTGGGAGCAAAGACTGTCAAGATGGATATTGGTCATCGGGGTAGTAATCATCCAGTTTATGATCTGGAGAATAAAAAAGTTGAGATAACTAGCCAAAATCACGGTTTTGTTGTTGATTCATCTTCTCTTCCAAGTAACGTTGAAGTTACTCATATTTCTCTATTTGATAATAGTGTAGAGGGAATAATGATGAAGGATTACCCAGTCTTTTCTACTCAATACCATCCAGAAGAAGCTCCAGGTACACATGATTCACATCATTTATTTGGGCGTTTTATTGACAATATTTTGTTATACAAAAGTAAAATCTAACTGAAATCAGTTAGATTAGCTTTTATTACTTGATCTTTTGGATTTGGGTGTTTAATATTGAGAATAATAAGGCTTAAGTTAAGGTAGTGTTCTCTTAACGGACTCTTGTGGAGGAGTGACCGAGTGGTTAAAGGTAACAGACTGTAAATCTGTCCGCATTGCGTACGTAGGTTCGAATCCTACCTCCTCCATGTGCGGGTATAGCTTAATGGTAGAGCTCTAGCCTTCCAAGCTAGTGACGTGGGTTCGATTCCCACTATCCGCTCTTTTTTTGTTGTATTTATATAAAATCAACATATCATCTATTGATGTATTTATATTTTAGGTAGAAGAATTAAGATTATGACAGCGATAGTAGAAGCATTTGGAAAGCCGCATGTAAACGTGGGAACGA
>NODE_2_length_83915_cov_19.697245
CTTTTTCTTTTCTTTACACCAACTTTACCTCACTTCTTCTTAACTTTACACGTATGGTCTTGAATGGGAGGCAGTGCCAACGATGTGCCATATTGGAATGTTTGTACAGTTGCGACTTAAGTCAATAAGGAAAGGTGTTATTCCATTACCTCCTCTCTTGTCATCCCAGACTGGAATCCAGGAGTATAAAAATGGTGAATAAAATTTATATAAAAAATTGCTTGTGCTGACAATTGATTCTTAATATATTCGTTACATAATAATTTAATTTAGAGGTTGATATGCATGGTAACAATGATTCAGGAAAAAGAGTATTTGATAATACTGCTCCAGGAGGAGGAAAGATTAATCTGAAAAATTTGAGGGGTGAAAATGTTACAATAGATGATTTTAGAGACAGGATTAAACGTGAAGAGGAAAGAAAGAAAAATCAATCTAGTGGTCAAGCTAGTAGTAAGTAATTATGTTAATTTAATTTAGGGGGTGGTGTTATGCCTAATAAAAGTGAAATAAATCGAGAATTAGTAAGAGCGTTTAACGTTATTCTTCACTATAATAATGCTATTGCTACTAATCTGGTCGTAGAAAAAGGTTCTTGTAGGGATCATATAGTTATCTCATTTGATGAAAACATGAATAAAGAGAAATGCATGAAATACCTGAGTCAGTTGAAAGAAAGTATAGTAGATAAGCATTATGGAGAATATGAAAAAGGCGAGAGGTATGATGTAGCTAGATTGTCTTTTGATATGGATTCTTTTCCTTTTAAAGGTGATAAAAAGCTTCTAAAAAAAGATAAAGGGAGATATAAATTTTCAATACCAATAGATAATAAGGTGGTTTTTAACTTAAAATGTTTGATAGCCAATGAATTTGTACATAGTCGAAAGAACTATTTAGTAGAAAAATATCCAGATTCTATGGATAAGTATTGGGGGGAGGAGTTAGAAGTTAGGGATAGAAAAAATTACCTATATGCTATACGTTTTGATTCCAATGGTAGGGAATTACAAGACATGTTTAAAGATTCATTGTTATCAAAGATAAGAGAGTATAGGAAGCATCCTGAGGAAGCTTTAGAAATCAAGGATAATGAGATACGTATAAAGTCAAACGTTTTTGATGAGATTCAGTTCATTAACAATATTGTAAGAGAAATCTCAATGATTGAGTATCGTGTTTTTGAAATTTCAAATGATGATAATCCACGTTTTGTAGACGGAAAATTTTCGCTCATTGATTTATGTCGCAAAGCAGTCAGGTCAGTTAATACTACAATGCGTGTCCCTTGCTCTGATAAAGAACGCCCTGACTATCTGAGCGAAGGAGAAAAGTCGATTTTAATCCCTGCTTTTCAGTATGATGATGATCATCTTATTCTTTTAGAAAAAGAGGAGGTTGATCATCTTAATAAGATATTTGGCATGGATGTATTAAATAATATGGAAGATTATATTGACGAGAGTGTGCTATCAAAGCTAGATCTTAATGGTAAAGGAATATATGCAATAGATTGTGCTAATCCAGACATTGCTTACTGTGTAATGAATAAAGTCATGGAAAGCTCTGTAATCAATGAGGATTATAAACTTTCCATTGATCCTGCGCGTGTGCCAGCTATGAAACCACAAACTCTTGCCCCTTCTGAAGAAAAAGTAGAGACGGATAAACCAAGTGCAGATACAAGTGTAGATAGTGGTTTTGTTGATTCACCTGATAGTTCAGTTATAGGTAAGTCACATACTGGAAACTCAAGCAAATTCTTTAGGGTCGACCACTATGTTGAAGGTAAAAGTAGGGATGATGCTTCGGATAAAGATAGTGGCTTTCTCCGTTCTTCAGCACGATCTTCTCCTAATAAGCCCAAAACAAAATTTAACCAACCTTCTGTATCACAGCCTGACCAATGTTCTTCAAAAAAGCGGACATCAACTAGTAAAAAATCAGTTTGTTGTGTTTTATAGCCAAAGAAAATTAGACTATTTGAGGACGAATTGTGAATGAAGGTTTATTTGCCAAGGTAGAGCTGCCTTGGCCTACAAATCTTGGTTTCTTTATCGTTTACCATTTCATACCACTGGGCAACCCAACCAGTGGTTCTCGCAAGTGCAAAAATGGGTGTAAACATACTGGAAGGGATACCAATAGCATTCATTATTATTCCTGAATAAAAATCAACGTTTGGATACAACTTACGTGTAATAAAATACTCATCTTTTAAAGCTATCTCTTCAAGTTTTTTTGCAATTTCAAGTAATTCGTTGTTTTGCTCTAGTTTGCTTAAAATCTCATGACAAGCATCCTTTAATATAAGCGCACGCGGATCATAGTTTTTATAAACACGATGCCCAAATCCCATTAGCTTAAATGGATCTTTATCATCTTTAGCTTTCTCAATGAATCTATCTACACTTCCACTTTGCTCTATCTCTTTGAGCATATTTATAACTGCCTCATTAGCTCCACCGTGTGCTGGACCCCAAAGTGTAGCAACTCCTGCAGACAGGCTTGCAAATAGATTAGAACCGGCTGATCCTACCAATCTGACAGCTGCTGTAGAAGCATTCTGTTCATGATCAGCATGGAGAGTAAATATTTTATCCAGTGCTTTTACAAAAAGGGTATTATTAACAGCACTACCAAATATCATATTCAAGAAATTCTCACTATAACTTAATTTATTATTAGCATTTATGAATTCCTGATTGTTGATATGTCTATAAATCATTGCTACAATTGTAGGAACTTTTGCTATTGCAGAAATTCCAAAATCTAAATCTTCACCATTGACATTTTTGCCATGCATTTCATGGTAAGACGCTGACAAATTTGCAAAACATGCAACTAAAATCGACATAGGGTGAGCAGTTTTTGGAAATGCTTTGATTACATTTGTAACTTGCTCTGATACTTTGGATGATTCTTGTATTTTGAGAAGAAATTTTTTGTGTTGCTCTGAACTGGGTAATTCACCATAGAGCAATAAATAAATCACAGCAGTAAAATTATTATCCTCTGCCAAATCAGCTATATTATGTCCCCTATATTTAAGAACTCCTTCATCTCCATCAATAAATGTAATTGAAGAAGAACATGAAGCTGTGGAAACAAATCCTGGATCGTAAGTGAATAATCCTGTCTTCTTATATAAATCCTTAATATTTAACACATCAGGACCTACTGTTCCACTTAATACGGGCAGATCAATCTTTGACCCATTACTCAGTTCCAATAATGCTTTTTTATCCATCACTTGAGTTACTTAATTTTATACAAAATATACAAACTGAAGATTATATATTAATACAGCTAACTTCACATTAACCGTATCAAGCGGTCATCAATGCTTTTACTTTTGCATTTAAGCGACTTATTTTACGCGCAGCAGTATTCCTATGAATGACACCTTTATTTACACATTTGTGTAAATTGGATTCAGCATTCCGAAATGCCAAGACAACATTGTCTTTATCACCAGACTTGATTATATCAACTAATCTTCTAATAGCAGTACGAGTTTTGCTTTTTCGCATCTTATTTACTAAAGTACGCTTTGCTATTACCTTCATCATTTTTTTAGCACTCTTATGATTCGCCATATATTAATACCTGTACTTTTCTCCCAATTATAAAGTTTTTTTGTTAATTTGCAATATCAGTTTTTTCTGCAATTAATCTACTACTTCTTTCTTCAATGATTTTTTCTAAACTTTGCAAGAATGCATTTTTGTTTAACCCAGGATATATGGGAGGTAATATTTCTATTACCGCCTTTCCGGGATTCTTTCTCAGAGAAAGTATGTTTTTTGGCCAAAACAAACCAGTGTTTAAAGCAATCGGTAAAACAGGAACAGATAATACGCTATATAAAGCAGCAACACCCGATTGATATTTTATATTTTGGTTTATAGTTGTTCTTGTACCTTCAGGAAATATTATTATGCCTCTATTTTCTTTTATACACACTTTTGCTAATTTCATGATATGACGCACAGAACTAATACCATCTGAGCGGTTAATAAAAATCATTTTTAACGCCATGAGATGCAAACCAATGAATGGAATCCATTTTAATTCACGTTTTAAAATAAAAACTGCTTTTCTAAAGAGTAGTATAAAAATAAATGTTTCAAATGGAGATTGGTGTTTAGATGCAATTATAAAAGGTTGCTTAGGAATGTTTTCCATTCCCCTCACTTCATATTTAATGCCACATAATAAACGCAACATGAATAATACAACTCTCACCGAGTAAACAAGGAAAATGGTTATTACACACTCAGGAAAGAAAATTACAGGGAGAGTAATTAAAGTATAGAATACTTCCCATAATATAAGGAATAAATTAAACAATAAACTTGCAATCACAAACATACGTAAACTTACTTAAAGTTAACTTTACTACAAAACTAAAAGCAATAAGTTTAATTATTTATCATCTGAGTAATAGGATGAGAATCAGCTAATTTGTCCTTTAACTTTTCGTTAGCAATATGAGTATATATTTGTGTTGTAGAAAGATTAGTATGGCCAAGAATTTTTTGTATCAGCACAATATTTGCTCCGCTATTCAGTAGATGGGTAGCAAGAGAATGCCTGACCACATGTGGAGAGATTTTATTTTCATCAATATCGCACTTTCTCGCTAATTCCTTTATTAATTGACCAACTCTTTGTCTTGTAATTGGTTTATTAGGTTTATCACCTGGGAATAGCCAATCAGATTTTTTGTTGTTAGGGAGCAGATTGTCACGAATTGATAAATAATCTTGAAGGCTTTGCAATGCTTGCTCATTAAAAAAGATTTGCCTTTCTCTACCACTTTTTCCTTTTATTATTATATAGCCTTCTTTACCTTTACTGTTTACTAAATGTGATACTTCACATAACTTCATATTAATTAGTTCAGAAATACGCATCCCGGAAGAGTAAAGGATATCTAAAATTGCACATAGCCTTTTACTGCTTATCTTTTTATTCGATCCTCTTGCTGATTTTTTTACTGTTTCCATGAGCAAAAATATTTCTTGGACACTTAAATGCTTAGGCAAAGGACGGGAAACCTTTGGATTTCTTAACTCATTATCACTAGCCGGTGCTGGATTAAAGTCTATTATTCCATCATTAAATAGGCACTTATAGAAATTTTTGATAGCAGATATTTTTCTTGATATAGAGCTAGTTTTATATTTATTTCGTGTATGTAAAAAGTTTACATAACCTTTAATATCAGCTTTACTTGCACCAACTAGGGTAGTGCCTCCTTCTAATAAAAATTTTTCAAGTTGGTGTAAATCTGAACGATAACTTTCCAAAGTATTTTGTGTAGAAGATTTTTCGGAAACCAAAGTATCTATGTAATACGTTATGTAAAGATTCTCTTTTTTATTTTGTAGTTGTTTATCTTTCATTATCTGCTCCTATATTTATTTCTTTGACTACAATTTGATTGAAAGTATTTTTTGTCTTTTTTATAAGAAAATATGAGATAAGCAAAGCATTTATCAATAAAGCAAGTACTACAAACCTTTGTTTTAACCTTTTTTTTAAATTTGATCTTATCTTTACCATGTTTTAATTATAACATCAAATCTATAAAAAACATCCTATAAAGGAAGTTTTACTATCGTATAAAATATCCCTTAGCTATGTCTGTTTATTCTTATTACATCACAGCATTTATCATAGTTTTAACATAAAAGAAAAAGTGATTTCAACTTCATTATTGTATGGGTACTAATAAATATCCAATATATAGAATAAACACTTTACAAAAAAAAGCAATCAATTGGCACTTTTTTTTAATAAAGTGTTAATAAAAGGAATGGTTAAATTTGATCCCATAGATTCATTGTCTATTTTTTCTATAACTTTATTAATGCTGTGGAAAGAACGTTCTATTCTTGCTAGAATATAATCAATTACCTTTAGATCAATTTTTAACTGTTTATCTGAAAATTGTTTTATTAGCATAATTCTTAATAATTCCTCGCTTGCAGGTAAAATTTTTACGCTGATAGTTGATAATATTCGCGAGCTTAAATCCTTTAGTTTAAAATTAAGCTTTTTCGGTAAAATCGAAGAAGTAATTAGCAGTCTCTTATCATTTTCTTTCATGTAATTATAACAATGTAATAACATTTCCTCATCTTTAATGTTTTGTACATCTTCTAAAATAAACGAATCGCTGTACCTTATTTCGCTTACAAAATTATTTACATCAATGAAAATAGCATCGTTTTTTGATTGCCAGATATGAGCAAGGTGAGTTTTCCCAGAGTTTTTAGGCCCAAACAGAATTAAGCATTTCCAAGATAAATCATTAATTATCGAGTTATATATGTGCTTGTTTTCGTCTAAGACGATATAATTTTGCCAACAGTAATCAACTTGATTATTGTTAAATAAATTTAATTGCATGTAAAGCCTCTTACATTACTACTTTTTGATAATAATTTTTGCATAAAAATTTACTTACATCTCTCAAATGTATCAGAGGTCCTTTTTCTTTTTATCGTGAACTAATTAGCCATTTTTATAAAGATCACTTTCAAAATATTTATTAACTGTATATTCTACTAATACACTGAACATTGCTATTATTGGAATAAAAAATAATATACCTATAAACCCAAAATATGAGGTGCATATGACAACTCCTAAAATAATGATAGTTGGATGTATATGAACTTTTTTTCCTATTAATAAAGGCACTAATATGCTTGAATCTATTAATTGACCAACACTAAATAATAGCAAGACAGCAGCACTTTCAAACCATCCACTAAATTGAGTAATGGCGCTCAAAAATCCGATAATAGTGTATAATAATGGCCCTATATAGGGTATAAATGTTAATGTCCCTGATAAAATTCCAATAGCTACAGAATGTTTCAGCCCAATTATGCCAAGGCCCACGGAGTAAAAGATCATCATAACTATACATACGTTTAGCTGTCCCTTTAGGTAATTAGATATAATGAAATCTACTTTAGAAAAATAACCTACAGCTTTTTCTCTGTAAAGAATGGGAATTAGTTTACTAACCTTTTCTACAATTGAAGGCCAATCACGTAATACATAAAAAAACACCATAAGCGTAATAGCTATTAATGATACCATGTAAATCAAACTAAAGCTTGAACTTAGTACTTGAATTATAAGATTACTGCCCATGCTAAGAGCATTTATAAAATAAGATATATAATCACTGTAATTTTCTACTAGATTTTTAGACAAGTGATCAAATAAACTATCTTCAGTTTTTATATTAAGAAATTCTAGCACAGAAGGAATCACTTTAAGTTTTAGTGAAGGTATCTTATTGACTAAGAAATTTAATATTAAAGTAATTTGAAAATATATAATAGGTAAAACAAATGTAATAACTAATATAAAAGCTATCAATAAGGAAAGTGTTATAAAAAATACAGAACATGAACGCGGTATTCTGCATTTTTCAAACTTGGTTACTAGAGGGTTAAACAAATGTGCAACAAAAACGGATGTTAGACACGGAGCAATTATAGGACGCATCAAAAACAATGTCCCCATTATAAAAAGTAGTACACAACAAATAGTTATATGACGTTTTTGCATATGTCTAACATAGTCAATTTACCAAAAAAATATACAGTTTTTTGTAAGTACTATCTATGCATTGTTTTATTAAGTATCAGATCAGCTAAATTTTCATCCAATTCACAACCAGATAAAACTCCGTTGTGCGGGTCATATTCAAAGCTTTTCAAATTAACGATTTTGGTCAAGTTTTTATTTAACGATTGATTATCTTCTAGTCCTTTTGCTAATTTTGCAGCATATGGTATTAAGATATCTCTTTCATGATTAATGATCGCTATTAATATATCATTTTTGTAGCTTTTGTATATTGCTTACTATATAAAAGTCTAAATTTAGGACCTTAAGAATTTTTTAACAAACAAGAGGGTAGTATGATTAGAATTTTTGTCTGAGAAATTGGAAAATGCTTTATTGAATTGTAAAAAGAGCTAAAAGTGATGGTAAAAATAATACCTCCGAGCTTAATATCTCTGTCTGTAAAATATTTCAGCACTTCTGATGCAATTGCTCCTCCAAAGAAATGGCCAAGAAGTATAATGTTTTCAGGCTTCACACCATTGTCAATTAATTTACTAATTTCTTTTACTGAAGGCTGAGACAAGCTTTGATTCTTATTTATAAACGTAATCATGAGTGGTGGTACAGATAAAAAGGTGCAAGTTAAAGCTGCTAAGATGGCTAAGCTTGCTGTCCTAGATGTCATTGGATTAGTAAGTAATATTAAAGTTGGTAATAGTATTGATGTTCCTAAAAACAAGAAACTAGCTATTGCATAAGTTATATAGTTTTGAAATGCAATTGGGTGTTTATGTGCATGAGTGTGAAAATTAGACCTATGGAGATATGTAGATCTATCTTGTATATATCTGGCAACATTCTTATAATTATCACCTATTCCATGAAAAATATAAGATGTACCTCACTTTCTTTATTATAATTAGCAACGTGTATTATTTTCCTCTAGCATATATTACACCTAGTAAAAGAATATTCTTTTTTGAGAATTGGATCAACTTTTTTAAAATGCTAGATAACTAGTATTAACAACGAAAATGGTAAGCATGTACACTAACAGACTTGAGGAATACAAGATAGCAGCATTAATAGTTGCAGCAGGAGTAGGCAGTAGATGCAATGCCAAAACCCCTAAACAGTATATAAAATTGGCAGGTAAGTCCGTTTTATTTCACATAATTAGGAAATTCTTAGCTAATCAGCACATAAGTTACATAAGAGTGGTAGTGAATGAAAGTCAAAAAGATTTCTATAAAGAAGTTACGTCATCAACTATAGATACTAAATTGCTGAGTCCAGTATGTGGAGGAAAAAGCAGGCAGAGTTCAGTTGAACTTGGACTGGAGAGTTTGCAAAAGATCAATCCAGATTTTGTTATTATACACGACGCTTGTAGGCCTTTTGTATCAAATATTCTAATAAACAACTTGATTGAATCTATGATTAATGGTCAATATACAGGAGTAGTTCCAGCAATAGAAGTCGAGGATACTATATCGTTGGTGAGTAATAATTTCATTAAATCCACGATTTCAAGAGAAAAACTTAGAGCCATGCAAACTCCTCAAATTTTTAATTTCAGAGAATTATTATCGTGCCATCAATCAGTCAAAGAATTTACTGATGATTCATCACTAATAGTGGAGCATAAAAAACATGTTGCGATTATTGAAGGTGAGAAAAAGAATTTTAAGTTAACTACAAAAGAGGATATCAATATGGCAAAACTTCTCTTTGGAGAGCCAAAATTCCGTGTCGGAACCGGTTATGATATACATAAATTTGTTAAAATTCAAAATGATGCTAAGAGCTTTATAAAAATTTGCGGTGTGGAAATTGAGCATAATATGGCAATAGAGGCACATTCCGATGGTGATGTTGCAATACATGCAATCGTTGATGCAATACTCGGAGCACTAGGATGTGGCGATATAGGAGAACATTTTCCTCCTAATTCCTCTAAATGGAAGGATTGCAATTCATCTCATTTTCTTGGCTTTGCTGCTAAAAAAGCACAGGAAAAAGGATATAGCGTGTCTAATTTAGATATTACTATAGTTTGTGAAGAGCCTAAAATATTGCCTTACAAAGCAGGAATGAAGGAATTCATATCAAAAATATTAGAAATTAATGGTGAATTCGTAAGTATCAAAGCAACCACAGCGGAAAAATTAGGTTCTATTGGCAGAAATGAGGCAATAGCAACGTATGCTTCTGTGCTATTGCGTGCAAATTTTTATTGAAGGTAAAAACGAAACAACTTACTTGACAAACTCCACCATTCACTGCCATTACAAGGAAAGTGAGAAGTTTGTCAAGAAATTTCTATGAGCTACTTTCGACATTAATAGCTGATTCAAGTCTTCTATTCAAAATTTTCAATATAAAATCCAATTCATTTGAGTTGTTATAACGTATCATGACTTTACCCTTAGAATTACTTTCATTAATTTTGATCTTTAAACCAAGCTGAGAAGATATAGCTCCTTCTAATTCTGCCATATCTTGATTTTTAGTACACTTATGCTCTTTTTGGTCGTTATTTTGTTGTAAGTCTTTTATCAATTTTTCAGTTCGCCTAACGCTCAGGCCCTGAGAAACTATTCTTTCTGCAATACTTTCCGCATTTTTAACATTAATCAATGCTCTTGCATGACCCATAGACAATTTTTTCTCGTTGATCATTGTTTTTACTCCATTAGGGAGTGACAGCATTCGTATCATATTGGTTATGTGACTGCGGCTTTTACCTAAAGTTAAGGCTAATTCTTCGTGTGTATAGGAGAATTCATCTATTAGTTTTCTGTACGCCTCACCTTCTTCTATTGGATTAATATCTTGCCTCTGTATGTTTTCAATTATCGATACTTCTAAGCATTCCTTGTCATTTAAATCTTTTATGATAACCGGCACACTATCAAGATTTATGACCTTACTTGCTCGCCAACGACGTTCCCCTGCTACTATTTCATAACCTTCATTATTTGGATCTTTGCGCACCACAACAGGTTGTATTATACCATTTTTCTCTATCGAACCTGCAAGTTCTTTTAATGACTCCTTATCAAAATATTTTCTCGGCTGAAATTTACTCGGGTGTAGTAATGAAACAGGTAACCGATCTTCTTTATTACCATAATTATCGCCTATGAGGCCAGCAAGACCTCTACCTAATCGCCTATTGTCCTTCACGCTGCACCCTCACTCATCAGCTTTTCCTCTTTACAGATGCTCATGTGTTTCTTTAAAATTTCTTTTGCTAAACTTATATATGCTTGTGCACCAGGACACTTAAGATCATATACAATAGCAGGTTTTCCATGAGAAGGCGCTTCTGATAACCGTACATTACGTGGAATAATGGTCTCATACAAGGGGATAATAGTCTTATATACTTTATCATCTAAATATTGGCAAATATCATTTTTAATCTGCTCACTAAGTTTATTGCGTCTGTCATACATTGTGAGCAATATTCCCTCTATTAACAGGAAAGGGTTTAGGTTATTTCTTTTTATCAGCTCTACAGTCTTAACTAAATGGCTCAATCCTTCCAGAGCGAAAAATTCACACTGAAGAGGAACAATAATCGAGTCAGCAGCGGTCAGAGCATTGATAGTAAGCAGACCAAGTGATGGAGGACAATCGATAATTATGTACTCATAATTATTACGTACTTTCTCTAGCGTATCTTTTAGTACGAATTTTCCCTGCTCAAGTTGTGATAGCTCAATTTCTGCAGCTGATAAGTCAACCACCGATGAAATCAGCGACAGACTTGGAATTTCCTTTATATTGAAAATTGCCGATTCCACCAATTCACTTTCTCTGCTCAGCAGTATTTTATATATATTTTTTTCTTCCCTGCTACGATAAGAAATCCCAAGTCCTGTACTAGCATTTCCTTGAGGGTCAAGATCTACCAGTAAAGTACTTTTTCCCACAGCAGCAAAGGCTGTTGATAAATTTATACTAGTTGTAGTTTTACCAACTCCACCCTTTTGATTTACTACTGCAATGATCTTGCTCACGCCTTTTATCTTATGTATGAAATAATTCTATTGTATATATGCAAGAAATTTTTGCATTAGAAAAATTTTTTTTGTTGCCAATCATACTCAAAGTAAACTGCCTTTTTTTGTCTTGTGTAACACACTTTGAACCTTATTTCCCAACTCATTCAGAGTAAATGGTTTGGGTAAAAAATGGAAGTCTTCTATATTGATTTCATCACTCTTTAAGAAAGCATCCTCTGCATACCCAGAAATAAAAATAACTTTGATGTTTGGCCTATGTATCAATGTTTCTTTAACTATTTCTGGACCACTCACCTCTGGCATGATTACATCAGTGATTATTAGATCTATGTGTTGATTTTTTTTTCTAATGATCTCTAGTGCCTCGCTGCCTATACTCGCTTCTATTACATTAAATCCTTTTCTTGTAAGAGCCTTAGCAGTAAATTCCCTTACTGAATCTTCATCTTCAATTAATAAAATTATACCATTACCTTTAGTCTCTACCGGTTTCTCTATTTCTTTACTATCTTCCTCTTTATCATTTTCATCCGATATGTAAACTATGGGCAAAAATATGCTAAATTTAGTTCCATGATTCACTTTGCTAGCAACATAGATGTATCCTTCGGTTTGTTTAATAATGCCATATACAGTAGAGAGGCCAAGACCTGTACCAGAAGTAATATCTTTGGTAGAAAAAAATGGATCAAATGCCTTTTCAATTATATCACTCGTCATTCCACATCCAGTATCAATCACTTCAATCACAACATAATTCCCATGTTCAATCGTTTCCTTATCTGGAGAAAACATATCCTGAGGTGTAGAATTTAATGAATCAACCTTTTGATTAAAGGTTCGTATAGTTAACTCTCCCCCCTTTTCCATAGCAGCACCAGCATTAACTGCTAAGTTAAGCATAACTTGCTCTAATTGTCCCTGGTCAGCCCTAACAGCACCCAAATCGCTACCATAATAAATATTAAATTTTATATTTTCACCTATTAATCTTTTGATCATTTCATAAAGATTAGCTATCGTACCATTTACATTAATAATCTTTGGCTGCAAAGTCTGTCTTCTTGAAAAAGCAAGCAGTTGCCTTACTAAATTTGAACCACGTTTTGCATTTTGCTGTATCTGTATTATATCTCCAAAAGATGGATCGCTAGCTGAGTGCTGGAGTAAAAGCAAATCACAAAATCCTATTATTCCGGTTAATATATTATTGAAATCATGTGCAATACCACCTACTAATTGCCCTATAGCTTGAACCTTTTGATAATGCTCAAGTTTTATCTCTAGTTTTTTACGTTCAGTATTATCAATAAAATAACAAAGTATGAACATCACTTTATTATGAAGAAACTTATTAAAATATATTTTCATGTTATTACCGCCATTGAGCTGCACATCAAAGGAGGCATTATTTATCCTATTACTTGAAAAATATTCACGCACTTTCATGTGATAACCATCTGATATCAATGTAAAGATAGAATCATTATTTGACCCCGCAAGTTTTACTAATGCTATATTTTTCTTTATAAAATTGCCATTTATGTCGCATTGTGCAATAGCAATTGACGAATTTGTAAAACAAGGGTGTAGTTGATAATCAACAATATTTGATTCAGTTGGTGTTATAAAGCCATGTATATAGCTATGATTGTATTTATCACAAAATATAGCAGTACTCATATAAGCCTTAAATGGAGCACCGCTTATAGTAAAAAACATAATTTCATTTTTGGTTATTGTATCGTCATACTTAGATTGAGATATAAAATCATTGATTGAGCTACCTTTTTCCAATTTTTTTAGTTCAAACATGTCTAAAAATCTTTTATTTACAGATAAGATACCTCCTTTTGTATTTGCAACGTAAGTTGCTATATTGTGTTTCTCTATCAACTCTTCATATACCTGCTCTTTGTTTACCTGTGTTGCCTTCAGTACAAAATACCCATTCGGTCTTGCTATTGGGGCTAATGATAAATTTAAAGTCTTGTTACTATTTATAGCAATTTGTGGATTATCCGGTATTGGTTCAGAGAGCAAAAGAAAGTTAGATATTCTACTCTTCTTGCTTAAGGAGATGCATACTTTTACGGAAGTGTTATTTCTTAAAGCATGATAGAGTGATTTTCTGTCTTTTTCTGACACATCTCCTGCTTCAAGAATTTTATCTAGCGTAACATCATCGTTTATGTGATCTTTAAACCTTGCGTAGAACCTCGCATCAGCATAAATAATACCCTCATCTTTATGTAAAATGAGACAAAACTCTGTATTATGATTCAGCGCATTTGCAAATATCGCATTTTGAAACTCTATGATATTAAGTAGGTACTTGCAACGTTTTATATTATATACCACAAAGAGAGTCATTAGAATGCTAATTAATAAATTAATCTCTATATTAACATGCTGACTATATACATTAGAAAAATAGAGCAGTGATATTGCTATTGGAGGTAAGAACATAATGACTGCCATCACAATAATTGATATCTCATAATTTCTTAGTATGAAGTCAACTCTGTTCTCTTTTTTCTTATCTATGTATCTTTTACCCATTATTACTGCTTGGCATCCTTGCACATATAAAAATACTCTACTATATTAATTTAATTATTATAGATTTATTAATATCCTTGATAGGTAGTTGCTATCCCAATCTAATTAAGCCCTGTAAACATAGAGTACAGTAATATTAATAAGCAAACAGAAGGCATTATGGAAAAACAAAAGACACAAGCATTTGAATGGTTCTGCGCACTGAGAAACAAGATCACCGAATCTTTCTTATCAATTGAGGTACAGTCATTCACACAACCAAAAATCGAAAAAAGAAAGTGGAACCGACCAGGTGGAGGAAGTGGTGAATCTACAATTATCTTTGGTAATATTTTTGAAAAAGTTGGAGTAAACGTTTCAAGAGTATACGGAAAGCTCGAAGACTCAGCCATTAATGAAATTCCTGGTGCAAGTGAAAGCAATGGAGAGTTTTGGGCAAGCGGTATATCTTTAGTGTCTCACATGCAGTCTCCCCTTATCCCTGCAGCACATATGAACACAAGGCTGATATATACCTCAAAACAATGGTTTGGTGGAGGAATGGACTTTACTCCAATTTATAAAGATGAGGGAGATTGCAAGTATATTCACGAATCAATTAAAACAACTTGCGATGAGTTCAACATCGAATATTATCCGAAATTTAAAAAGCAATGTGATGATTACTTTTTTTTACAACATAGGAAAGAGCCACGTGGTATTGGTGGAATTTTTTATGACAATCTAACTTCTGGCAACTGGAAAAATGATTTTGAGTTCACAAAAGCAGTAGGTGAAGCCTTTTTAGAAATTTACTTACACATCATACGCAAACATATGCAAAAATCTTGGACAAAAGAACAACGAGAAGAACAATTGATAAAACGTGGCAGATATGTGGAGTTCAATCTTCTCTATGATCGTGGTACAAGGTTTGGTTTAATGACTAATGGCAACCCCGATGCAATTATGATATCGATGCCTCCTCTTGTTAAGTGGGTGTAAAAAGCAGTTATTAATATAAAATAAATCGTTATAGTTTAAGATTGTACCAGAATGGTAAGCTTTTGTATAGAGGGGTACAATCATGGGTTAGTAGATAGTTTTTTTTAATTAAATCCTCTAGAAGTAGCAATATTAAGAGGCATGAGGCTAGCTTCAAGTCTCCATAATATAGTAAACAGCTTTGAAAAACTCTTTTCTAAAATTAATCCTTTTAGGAACAAGTGGTGATTTGGCTTGAATAATAATCAAACTCTAAATCGAGCTTTAGAGTATGCAGTAACAAATCTTGATCATAATGTAATGACGTTACTTATTAGTGCTGAAGCAAATATTAATGAAATAAATAATAGTATAGGAAATGTAATCCTTCAATACAAAATAGCATCAGAAGATATGCAGTACGGAGATAAGGACAGTCTCAAAGATCATACCTAAAAAACCTACTAGAATTTTTGAGCATGATGATTTTTTCTTTTAAAAGAGCCCATTTATGATGAGGTATATGACGCTAAGGTTAGCAACTAATTAGAAAAGTTGAGAGTATCGGAAGAATCCATTTATGCTGAAGTATATGATATGCATAAAGGGTCTGCTGAATTTATTATTGAAAGATAGTGGTTGTTCTAGTATATCAGGATAACCTGTTTATGAAGATGTATCAGATACAAAAGTTAAACAAATTAGAATTAGGATCTAAAGCTCCTAAATCTGAGATAGGTTCAGTAAGCATTAAACATGGGGTAATAGGAGACTGTCGATATAAAATCACTGATATATCACTCTAACTGTGTGATTCAAAATAATTGAATTGACTTTATATGTATAATCGATATAACTCAGTTAGATTCAAGTTGACTCTTTCGTCTAGTGGTTAGGACACCACCCTTTCACGGTGGTAACACGGGTTCAAATCCCGTAAGAGTCACTCAAACAGAATGCAAATAACTAAAGTTTTCAATGAAAAAAATTAGGCTTTATGTTGAAGAAGCTTTATCAAAAAATGTAAGTTCGGTGCTTCATCCACGACAAAGTCACTATATTTACAATGTAATGCGGCTTAAGAAGCATGATAAAATCTATCTTTTTAATGGAAAGGATGGAGAATGGTTAGGAGAAGTAGTGAATATATCAAGCAAATCGACAAAAATTATAATAAAAGAACGCACTAAACAACAACAACATGAAAAAAATCTATATTTGTATTGTGCTCTGGTAAAAAGCGGCGCCTTAAGCAACATAGTAAGACAAGCAACTGAAATGGGAGTAACCTGCATTCAATTTATTTCAACAGAACGTACAGTAGTAAAAAACATTAACCTAAGTAGAGCGAAATTACAGGCAATTGAAGCTGCGGAACAATCCGGTAGGACAAGTATACCACAGATTTTTCTTCCTATTAATTTTTGTGAATTATCCGATTCTCAGAATAAAAATTTTGTTTTGTGTGATGAAACAGGTGAAGGACAACCTCCTAATAAAGTTCTAAAAGGCAAGAAAAACGTTGCTATTATTGTTGGCCCCGAAGGGGGTTTTTCATCTTGCGAACTTGATTCTGCCAATAAATTTTGTCAGAAACTGAGTCTAGGAAAAAGAATTTTGAGAGTTGATACTGCTGTAGTTGCTGCATTAACCTTCACCAATTGGTATAGCTAGATTTTTTTAATATGGCTAGTGCAACTTGACACTCTATATAAAGAAATCTGAATTATATTTTTCCTAAAAGAAATAAATGAAACTTGCATTTTTCCGAACTATAGATACTCTTAGTAAAGAAGTCGGGGCGTAGCGCAGCCTGGTAGCGCATTTGGTTTGGGACCAAAGGGTCGGGAGTTCAAATCTCTCCGCCCCGAGATTGGAAAAATTACAAGAGCACTGTAGCCCAAGAGCAATTTTTATCAGCAAGTAAATGATTGACAGCAAAATGAAGCTTTTTTTCATATAAATCACTGCATATCATATTCTATCGCTCAAGTTTATAAAATAATTGACAATGTTAATTTTCTAATCTATAAATGGATTTTGAAGTGATTACCGAAGGAGGTATAGAGTTTGATTGAAGTATCAGTCCATTATGGTGATGTAGATAGAGCTCTTCCGGTGTTGAAAAAAATAATTCAGAAGGAAGGAAGAGGGGTCAAAATGAAAAAAAAATATCACGAAAAGAAATCGGAGAAAACAGCTAAAAAAAAAGCTGAAGCAAGGAAAAAGAGGTATCAGCAGGAATGCAGGAGACAGCGTTATGGTTGGTAGCTTTTACTAAGGTTAATAATTAGTTATCTTATGAATATTCACGAATATCAAGCAAAGGAAATTTTACACAAGTTTAATGTTCCGGTACCAAAGGGTTTTGTTGCCACATCTGCAGAAGAAGTAGAAACTCAAATAAATCAACTGAAATCTGACGTGTATGTGGTTAAAGCTCAGATTCATGCAGGTGGTCGGGGTAAAGCTGGTGGAGTAAAGCTAGCAAAGTCAGCTAAAGAGGCTCAACAACTTGTAAAGGACATGCTTGGCGTAGCTTTAGTTACTCATCAAACAGGGCCAAGCGGACAGCAGGTAAAGAGAGTATACATTGAAGAAGGTTCAAGCATTAAAAAGGAATACTATTTGAGTCTAGTAGTCGATCCAAAGCTTAGTAGACTAGTATTTATATTTTCTTCGGAAGGTGGAATGGATATCGAAGAAGTAGCAAAAAATTCTCCTGCAAAGATTGTGAATTTTGATATTGACCCTGCTACTGGTTTTACAAGTTTTGGTAACAATGAGCTTTGCAATAGCTTTAATCTGAGTTCAGAACAAATAGGAAAGGTAACTAATATTGCAAAAAATATATATGATGCGTTTATTACAACTGATGCGAGCCAGATAGAAATTAATCCCCTAGTTGAAACGAATGCCGGGGATTTTATTGCACTTGATGCTAAAATTAATTTTGATGACAATGCTCTGTACCGTCATTCAGAAATCGTGAGCCTACGTGATTACGATGAAGAAGTCAAAGAAGAAATAGAAGCTTCAAAGCATGGTCTCAGTTATATAAAAATGGATGGCAATATTGGTTGCATGGTGAACGGTGCAGGTCTTGCTATGGCAACAATGGATATAATAAAGTACTATGGAGCAGAGCCTGCTAACTTTCTAGATGTTGGTGGTGGAGCAAGTAAGGAAACTGTCACTGAAGCATTTAAAATTATATTGTCTGATAGTAATGTAAAAGGAATTTTGGTTAATATATTTGGCGGTATAATGCGTTGTGATCTCATTGCAAATGGAGTAGTTGAAGCTGCAAAAGAAATAGATATTAAGGTCCCTTTAGTGGTTAGATTATCAGGCACTAACTTCAAAGAAGGAAAAAGAATTTTAGAAGAGTCGGGGCTAAATATTATTGCTGCAGACGAACTTGACGAGGCTGCACAGAAAATAGTACAAGAGGTGAAGTAGGGTATGTCTGTTTTAGTAAATAAAGATACAAGATTAATATGTCAGGGCTTTACTGGTGCACAAGGCACATTTCATTCGGAACAAGCAATTAGCTATGGAGTCAAAATGGTTGGTGGTATAACTCCTAGCAAGGGTGGAAGCACTCACCTTAATTTACCAGTTTTTAATACCGTAGTAGAGGCTAAAGAAAAAACTGACGTGAATGCTACTGTTATATATGTACCTGCTAGATTTGCAGCTGATGCGATACTTGAGGCAATAGATGCAGAGATAGAATTAATAGTTTGCATCACAGAGGGCATTCCTATACTTGACATGGTAAAGGTAAAGCACGCTCTCTCTGGTTCAAACAGTCGATTGATTGGCCCAAACTGTCCAGGGGTTATTACACCCGAAGAATGCAAAGTAGGAATTATGCCAGGACATATTCACAGACGTGGACATATAGGAATTATGTCTCGCTCTGGAACTTTAACTTATGAGGCGGTAGCACAAACAACTGCTGTTGGTCTTGGTCAGTCAACATGTATAGGAATTGGAGGGGATCCTGTTCATGGTATGACGTTTGTTGATTGTATGGAATTGTTTTTGAAAGATGATGACACTCATGGTATTGTGGTTATTGGTGAAATAGGTGGAAACGAAGAAGAGGATGTATCACATTTTGTGAGAACAGAAAAAACTAAAAAGCCAATCATTGGTTTTGTAGCAGGTCAAACAGCACCTCCAGGAAGACGTATGGGGCACGCTGGGGCTATTATCTCCTCTAGTGGAGGAAGTGCTGGTGCAAAGTTAGAGATTATGCGTAGTGCTGGAATTGCGATTGCAGAAACCCCTGCTGTGATTGGTAAAAAGGTGTTAGAAGTAATGAGTGTCAGTGCCTAGCATAAGTCATAAAAACCCTATATCCCCCGTCATCAGTATATTTTTCGACCACTCAATCAGTAACTGACCTCCTGGTAAATGCACTGAAGTTTGTTTGGTAGCCAAGCACTTACGAAGTATAGATGCAACAAGTGCTGCACAAGCCGCACTACCACATGAAGCAGTAATACCCGTTCCTCTTTCCCAAACTCTTAAGTTTATTTCTCCAGATTTTTCTATTTGTGCAATACTAACATTTGTTTTCTGAGGAAATAATTCGTGATTTTCTAGCTTTGGTCCTAAATTCTGCAATGGTATTTCGCTTATGTTATCAACAAAAAAAACTATATGAGGGTTACCAATATTTACTGAAACTGGCTCTTTCAGCATTTCAACCTCTATAGGTAGATAAAGGGGATCGCATTCACAAGAAAGAGGAATTTCATTCCATTTAAGAAGTGGTTTACCCATATTGACCTTTATTGATTTATCACCTACTTTAAAACATTCTAAGATACGATTATTTATCAGCTCAATAGTGATATATTCAGTACCTTTTTCTGACATTATCAAATATCCAACACAGCGTGCTGCGTTTCCACACATTTCAGCTCGACTACCGTCAGCATTGTAGATATGCATAAAGCAGTTTGCAGCATTAGACATTGTTATAATTATCACTTGATCACAACTGCCTTGATCAGCAATTTGTCTATAATTCCAGTCTAAATTATTTGCTGAACGTGAGTCTATGATAACAAAACTATTACCAGTACCATGCATCTTTACAAACGGGATCTTGTCTGTTAGGTTACTTATCATTATAGCAAAATTATATAAGTGAAATTTTTTTTCTAATTACAGCTGTTTTGTATTCTATAGTTTTCTGTAATGTGAGTGCTAAGTCAATACCGGAGAACAGCAAAATGCTCTTTTGGCAAACTGGAGTTAGAAAGGGAGCAAATGTTTTAAATAGAAAAGTTGATAGTGACTTAATCAAAGCAGCAAAGGAATACAAAATTGGTTTTATTCGTCTTGCTCCTGACAAATTTAAAACTACGCAACGTGACTCCCTCTTAGGCAATGCAGACAATTATCCGGGCCTGATTTCCAAAGACCTGAAAGGTCTGAAAGATGTTTTAGATGCTTTTCATCAATAAAAAATAACAGTAGTGTTAACGATGCTTAGCTTACCTGGATCTAGATGGAAGCAAAATAATCACGATAAAGATGATTTACGTTTATAGTCAGATCAATCTTTTCAAAAACAAGCAGCAAAATTTTGGCAAGATCTTGCGAAAGAGCTTAAAGATCGTCCTGCTATTTTAGATATAATATCTTAAATGAACCACATCCAGAAAGGCTTTATAATACTGCAGACTCGGCTATTTCTAACCTAGAATAAAGCAAAGTTCAGAAGAATCTATTTGGCTTTTATAGCAACGTGGTAAACAGTATCCGCCAAGTTGGCTCAGATACCCCAATAATACTTGATAGCAGCAGTTATGCTGACTCTAATACTTTTAAAAAATTTGAACCAGTTAGTGATAAATGTTCTTTATTCATTTCATATATGTGAGCCCTTTGCTTATACAAACTTAAAATTAAACCAAGGTAACTTCGCCTACCCTGAACATGTTCAATCTTTTGATGCAAAAAAAGTAGAGTATTGGAATAAAGATAAGTTAAAATCATATATAGAACCTGTAAAAATTTTCCAAAAGAGGTATAATATAACAGATTATAAGATCCTTGCTGGAGAGTTTGGCGGGCACCGCTGCTCAAAAGGATTAGAGCACTATTTTCGAGATATTACTTCTATTTTTAATGAATATAATTGGCATTTTGCTGTTTATGGCTTTCGAGAAGATATATGGGATGGACTATGAACTTGGAAGTAAGAAATTATCGTGGAAAGATTGGCAAGCAATTGAAGAGGGTAGGATGAAAAAAAAATTATTTGCCAAATAATTCATATATTAAGATATTAAGAGAAGAATGGTCAAGTCAGCTCGCTGGCCATTCGTCATAAAAGAATATTTCTTTTATTGGTCTTCTTTGTTTTTCTTTGACTTCAGTACCCTCTTTTTCATAACCAACTGCTATCACTGACATTACATTAAAATCATCAGGTATATTGAATCTCTTAACTATTTTATCTCTATTAAACCCACCCATTTGATGAGCTACTAAGTTCATAGCTGCAGCCTGCAGCATAAGTGCATAATTTGCTGCACCAGTATCATGCTTAGCCCAAAAATTTTCTCCTTTACCTTGTTTGCGAAAGTTCTTAGCGCTTAGAGATATAATTAGTATTTGTGCATCTTTTGCCCACTTTTGATTAGATTCATCAAGACAACCGAACAATTTTTTCCATGCGCTTTGATTGTTCTGTTTGTTGCATATCACATATCGCCAAGGTTCATCACCAAAACATGAGGGTGTGAGCCTTACAGCTTCTATTAAAATATCCATTTCTTTCTGAGAAATTGCTCTTGTAGGATCGTATGAACGTCCGCTGTGTCTTTCTTTCATTAACGATAATAGATCTTGTTTACTCATCATTTTTAAATAGTGCATAAACAATTCATTATAGCGCAATATAAGCAAAATTTAAATTGCAAAACCTCTTATACACATATATTACATATAGTAAGTTATTTTTATTGGGAAGATATGTTTATAACACAATCAAGCAGTAGGTCAACACTGGCTGAAATATTGTCTTGTGTTTTACTTTTATTCTTGATGGCTCAAATAAGCATACCATTGCAGCCTGTGCCTATCACATTGCAAACTTTAGGATTAATGATTGTTGGGCTTAAATTTAACCGCAGAACAGCATTCTATTCTGTGCTTACATATCTGTCACTTGGTGTAGCAGGATTTCCTGTTTTTGCGAATTTTTCTGGTGGTCATCACATTTTTCTCGGGCCAACAGGTGGATATTTGATTGGCTGTTTAGTTTCTGTTGTAGTAATGAGTAGAGTAAATGAATTACTGAACTCTAAATATAAATCATTTATGTGTAATTCTTTAAGTTGTCTGGCGGGTACAGTCGTAGTCTTTATTTATGGTATCAGTTGGCTTACTATTTACGTGGGTCTAAAACAAGCAATAATGGTAGGTGTTTTACCATTCATCCTTCCTGGTTTAGTAAAAATTTTTCTACTTGTAGCAGCTTTGCATTATTTGAAAAAGTGATAAGGTTTCGTCCTCATCATTTTATGTGCACTCCTGCATTTCAAGGGTATGGATATTCTCGGAGCTTTGTAGAAAATTACAAAAAGATAGCAAGTAAAGTAATTAGTGATCCTAATACTAAAATCGAAGTAGTTGATAATCTTGACAATATTTGCAGTGTTTGCCCAAACCAGACTAAACAAGGTAAATGTACCACACAAGCTAAAGTTTTAGAGCTAGATAGAAGGCATATGGAAATATTAGGAATAAAAATTGGCGAGATTTTGACCTGGAGTAAAGCAGTCAAAAGAATTAGAAAGAAAATGTCTTTAGAGAAATTTGACTACGCATGTGAGGAGTGTAATTGGCAACCATATGGAATGTGTAGAAGTGCTCTTTTAACTCATTCTAAATATTATCTGCCAATTAATAATATCTTTATTATTAGATAAGATAAGTAATTTAGCATTTATGAATTTGTAATGTGTTGCGTATAGTTCAAAGAAATAAGATTTACTGGTTACGCGCTGCAGCCAACGCCACAACACTAGGATCTATGTTTGTCTGCATGTTAATTTGCGTTGTGATTTTATGGAGGTCTTCTGTTACCTATGCTAGTGAAAATTTGGAGATACAGAAGGTCTTTGATAGTGTTATCAAGCATATAAAAGATGATAAAAAATATAAAGATCTTGATGTTCTCGAGAGAAAAAGTGACAAATTTAATATCAAAATTTCGCATAATTCTGGTAAGAATTTTGATATACACTCTATTTTAAAAAAAGCAAAAGATTCCTTTGAGTTAGGAGATAGTGAAACAGCTACTTCTCTCCTCAATCAGATTATTGCAAGATTTCCTTATCATGAAAGTGCTTTAATTGGACTAGGGAATATCTATTACGCTAACAAAGAATTTAAAAAAGCTGTAGAGATTTACACAAGACTGTTAAAAGAATATCCTAGCAACCCTTATGTATTAAAGAATTTTCTGACGATAATCTCACAATATGATCCTAATTTAGCATTGAGTAAAATGTTGAAATTGTATAATACACTCAGAAATAGCGCCCCTTTATCAGCAAATTTAGGTTTGATCTATATGAAAAAAGGGGATTACGTAAAAGCTAAAGAATATATGAAAGCAGCAACTTCTTTAGATCAAAACAATGTTTTTTATACCTATAATTTAGCTGTTATTCTAGATAAGCTCTCAGATTTTAAAAATGCCACAGCATGTTATTCAAAGTTGTTGAACATGTCAAAAAATGCAAGTGAAAGAATACCTTTATACAAGGTAGCAGCAAGACTAAAATTTATACAACTCCATAGTGCACACCCAGCGATTCCATAAGAGTTGCTTGTATCGCTATTTTTGTTTACAACAACAACATTGAGCTATAGAATTGTTTCTAGAGGGGCAATTAGCTCAGCTGGTAGAGCATCTCGTTTACACCGAGGAGGTCGGCAGTTCAAGTCTGTCATTGCCCATTAGCCTAGCTGAATATTAACATTACGATTATTTCAATCAAAATATAGGAAATGCAAGACAACATAGTACCAGTTTCAATAGTGAAAGAGCTAGAGGATTCTTATCTCTCCTACGCAATGAGTGTGATCATAAGTCGAGCTATACCTGATGTGCGAGATGGATTTAAACCTGTTCATAGGCGCATATTATACGCAATGTCGAGGGCTGGGTTCGATGCCGGTAAACCGTATAAAAAAGCAGCTCGTATAGTCGGGGATGTAATGGGGAAATATCACCCACATGGTGACATGGCTATCTATGATTCCTTGGTCAGGATGGCTCAAGATTTTTCTCTTCTTTTACCACTGATTGATGGGCAAGGTAACTTTGGTTCAATAGATGGAGATCCGCCAGCTTCAATGCGATATACAGAAGCAAGGCTCCACAGAGTGTCGCATTTTTTACTAAATGATATTGACGAAGATACAGTTGATTTTAGGCCAAACTATGATGGAAATGAAACAGAGCCTGTTGTACTGCCTGCAGAATTTCCGAATCTATTGGTAAATGGTGCAAGCGGTGTTGCAGTTGGTATGGCAACCAATATTCCTTCTCACAACCTTGGAGAAATAATAGATGCTTGTATGTTATATATAGATAATCCTGAAGTTACTTTGGATGAGTTACTTGAAGTGATACCAGGTCCGGATTTTCCAACTGGGGGAACGATTCTTGGAAGGTCTGGAATAAGATCAGCATTTGCAACGGGTCGTGGATCAATTGTTGTGCAAGGCAAGACTCACATGGAAGACCTGACACAAGATAGGCAAGCAATAGTGATTGATGAAATACCTTACCAGGTAAATAAAGTAAAATTAATTGAGAAGATAGGTGAGCTTGTAAAAGAAAAAAGAATTGATGGCATAACAGAAATTAGGGATGAGTCAGATCAGTCTGGTATTAGGATAGTAATTGAACTCAGAAGAAATGCTGAAGCGAGTTTTATACTTAATCAAATATTGGGACTAACTCCACTAAGAAGTAGTTTTAGTGTTAACACTCTAGTCCTCAACAATAACAAGCCTGCTTTGATGTCATTAAGGGAAATTATAGCTGCTTTTGTTGATTTTAGAAAAGAAGTATTAATCAGGAGAACAGAATTTCGTCTAAGAAAAACTAGGGAAAAAGCTCATATATATACAGGGCTCTACATTGCGGTCTTGAGCATAGATGAAGTGATAAAAATCATCCGTGGTGCAAAAGATCCTGCAGAAGCAAGTAGAGAGCTTTTAAATAAAGAATGGAAAACTTCAGCTGAGATAAACACAATTATTGGATTAATCTCAGACAGCATGAGCTTTTTGAAAGACGGAGTGTATAGATTAACTGAGTTGCAAACGAGAGCTATTCTTGACATAAAATTGCAACGTTTAACAGGCCTTGAAAAAGGCAAATTAGAAGCTGAGCTAAGTTCAATGATCAACCTGATAAAAGAATATATCGCTTTTCTTGGCTCAAGAGAGAAGTTGATGAAAGAAATAAAAAACAATCTACAAGAAATAAAGAACAGATTTGCTGTGCCGCGAAAAACTTCAATAGAGGAATCAGATACGGACATTGAAGCTGAAGATCTAATTCCACAAGAGGATATGGTGATAACCGTAACTATGAATGGTTATATTAAGCGTGTGAAGCTTTCTCATTATAGAACTCAGCGTCGTGGTGGAAAAGGAAAGCTAGGACAAGGATTAAAAGAAGAGGATGTAACCACAAAATTATTTGTTGGGAATACCCATACTAGCCTTTTATTCTTTTCTAATATTGGCCGAGTTTATAGATTAAAAGTTTATAAGTTACCTCTTGCAGAGCCAACTGCACGTGGAAGAGCACTTGTTAATATATTCCCGCTTAGTGATGGTGAAACTATGACTAATATAATGCCATTACCAAGTGAAAATGACGAAAATCAAAACATAGTTTTTGCTACTGCTCATGGGAACATAAGGCGCAATTCTTTAGCGGATTTTCACTATATTCCAAGCAATGGAAAAATAGCAATCAAGCTTGATGAAGGAGATAAGTTAATATCAGTTAAAGTATGCAATGAAATTGATCATGTTTTTCTTTCAACAAGATTCGGCAAAAGCATCAGATTTGTTGTGAGTGATGTGCGTCAATTTAAAAGTCGCAATTCAGATGGCGTAAGAGGTATCAAACTTGCAAAGAATGACGGCGTGATATCTATGACCATATTAAATGGGATAGGTGTAGCAACAGAAACAAAAGAACTTTACTTAAAAGTTCCACTTGCAAAAAGATTGGGGGCTGCGATTAATAGCTCCATTGATTCTAAATTGGAAAGGACTTTGAATGATTTAGGGATAGATAACGAATTATTCTTAAAACTTGTAGTGAATGAGGAGTTTATATTAACTATTACCGAAAATGGCTTTGGTAAAAGAACTTCTGCGTATGAGTATAGGATAACAAGTAGAGGTGGTGTTGGTATTACAAATATCCTTACTACCGATAGAAACGGTAATGTTGTTGCTAGCTTTCCAGTTGAACAGGGTGATAATATCATGCTTATTACAGATAAAGGAAAGTTAATTCGTATTTCAGTAAATGATATCAGAATTGCAGGACGTAGCACTCAAGGAGTCACTCTGTTTAAAACAGAGAGTAGAGAAAAGGTGGTGTCAGTCGCGAAAATTGAGGATCCTGATTCCACTGAAGATAGTATTTCCGAAATTGAAAACTCTGTTTCTTCTTAACTGTATAGCAAAGGTTAAGCAAATAGTGCAAATTTCTATTGATTAATCTATAGTGTTTAAATTAAAATGTATGTCTATGTTCAAGTAGAGATTGATGGATAAGAAGTTAACTAAAAATAAAAAATCATTGACGAATGAGAAGAATAAAAAAACATCTCTTGTTAAAGATTTTGCCAAAAATAAGAGTAGAAGAGATTTTATCACATTAACTACGTGTGCCATGGCAGGTATAGGAGCTGCAAGCGGTCTTTGGCCATTGGTTAAGTCTATGAGTCCTTCTGCTGAGGTTTTAGCGATGTCTACGGTTGAGGTTAATCTATCTGATATTCAAGAAGGACAAGGAAAAAAGGTAAAATGGCAAGGTAAGCCAGTATTTATCCGCAAGCGCACAAAACAAGAGATTGAGGCTGCAAGAGCCATAAATGAAGAAAATTTGAGAGATCCTGAATCAGATGAAAAAAGAGTATACAAAGGGAAAGATGAATGGTTAATTATGATTGGAATATGCACCCATCTTGGATGTGTACCAGTTGATCACGCTACGAAAGACGGCAACGGTTGGTTCTGTCCTTGTCACGGTTCATATTATGACACATCAGGCCGAGTAATTGGCGGTCCTGCACCAAAAAACATGGCCATACCTGACTACTTTTTTCCAAGTGAAAATATTGTAGTAATTGGCAAGAAGGCTTAACGTATTTTTATAATTAAAGTAATAGGACTATACTCCATTTTAAGAAGCACACTGACTTCATAGGCAAAGCTCTTGAAGTCTATCAAGCTAGTTTTATACTATGCACATATTCGGGTGATAATTAAGAAACTTGCCTGCCAAATCTTCAGAGTTGATAGCTAAATTTAAAACTTGTTCCTTTGCGTCAGAAAAATGCTGACTAACTTGCTTAAAGTTATTTTCCAACTCTTCGAGGATGGAGCTGAAATTAAAAAAAACTTTTCTGCATTTTATCAAGATTTTGAGTTATATAGCTTAATACATAAAGATAGAGACAAGAGGGGAAGAGATATGGTAAAGCAAGAAAAAGTTAAAAGTGAGGGAATAAATGGAGTCAACATATCAATATGAATTAAGGGAAAGAGTGATTTTAGTGGAATCGGGAGTCGCAATAGTAAAAGTGAAAGAAATCTTCCCCCTAAAGCTGCACATGAACATAGAATATCTTTTATCAGGGATTGACGTAAACATTGAAGATCTTCCTCTAGAGCTGGATATAGATATAAAGTCATTTATACCATTCCCTATATTCGGGAAAAATATCATATGCCAAGAACCTTGTCAAAATTATATAATCTATCTCTAGAGCAGGTTATTGAGAATGTCAATTAACATAAAAGAGCCAGGTATTCCTAACACCACTAAACTCACAAATTCATTTGCTAGAGTTTATAAGTTCTTGTTTATAATAATTTTATTATATCGTAAAACCATCTATATCGGCCTATTTAAACAGTATTTTACTTTCCTTAAGGATTTTGAAAGACCACCTATTGAATTCTATGATATTATTTTTTGTGAGATTGTTATACACGTTATGGCAAGGAAGGCAGAGAAATTTGTTAAGTAGTTTTTGCATCTATATGAGCTACTTGAATAATGGTCACAATATTGTACAATCGTACAGTATGAGCTGAGTTTGCTTAGGCCCTATCTACATGTTCAGTTCCACCAACAGTTATTGCATCAACCTTGAGTGTTGGCTGACCAACTCCAACAGGTAGATTTTGCCCGTCTTTTGAGCACGTACCAACACCAGGATCTAACTTTAGATCATTACCAATCATTGATACTTTTTTTAGCACTGTTGGCCCATCACCAATTAGCGTTGCTCCTTTGACTGGTTGTGTAATTTTACCATTTTTTATTAGGTAAGCTTCCGAAGATGAGAAAACAAATTTTCCTGATGTTATATCAACTTGTCCACCACCAAAATTTACTGCATATAGGCCTCTCTTTACACTGGATATTATTTCTTCTGGTGTATATTTTCCTGGCAACATATAGGTGTTTGTCATGCGTGGCATAGTAACTTCTTTGTAACTTTCTCTTCTACCATTACCAGTTGGATTTACACCCATAAGTTTAGCGTTCATATGATCCTGCATATATCCTCTTAGAATTCCATCTTCTATAAGCACATTATAGCCAGGTAAAGTACCCTCATCGTCTATGCTAATAGAACCACGCAAATTAGGTAGAGTTCCATCATCAATTACAGTAATGTTACTGGCTGCCACTTGTTTACCCATAGAATTTGAAAATGCCGAGATTCCTTTACGGTTAAAATCACCTTCAAGTCCATGACCTACAGCTTCATGCAATAATATTCCTGGCCAACCTGAACCTAAAACAACTGTCATCTCTCCAGCCGGAGCTGGAATTGCCTCAAGATTTACTAGTGCTTGCTCTAACGCTTGGTTTGCAACTTCTTTCCACTTCTTCTCAGAAACAAATTTACTATAAGAGTCTCTTCCACCGCACCCTGCAGAACCTCTCTCAGCCCGGCCATTTTTCTCTACGATGACTAGTACATTAAAACGTACCAAAGGCCTAATATCGCTTAACCTGTGATCATCTTTTATTATTTGTACAACTTGCCATTCTTCATTTAGAGTTATTTTTACCTGCTTCACGCAGTTATTCTTCGACCTTACATACTCATTAATCTCATTGAGTAGTTTAATTTTTGAGCTCAGATCCATTTCATTTATGGGATTAATCGTTGAATACAGGCTTTTTGCCTCCTCATTTAAGTTTACTGAATTTGTTTTGCTTAAAGATGCTGAACTTTTTACCATAGAAGCAGCTTTACTAATTTCTTTTTCGCTAATCTCAGAAGAGCAAACAAAAGACGTACTATCTTGACAAAAAGACCTTAGACCAAATCCTCTTCTGATATTTAAATCCATATGTTTTAATATATTATCATCAAAAATTAGGGATTCTGATTGGCAAAACTCTAAAAATAGCTCACCACCATCACTATTGCTCAAAGCGTTGTTGACTATTTTATATACATTATTAATATTAACGTTGTTCTGAGTAAAAAATATTTGATCTAGATTTGGCATAACCTTTGAGCTAAAAACTACTTGAGTATATTATTTTATTTTAACATGGTAAATCACAAAAAGCCCGGGTGGCGGAATTGGTAGACGCGCTAGCTTCAGGTGCTAGTAACTTTTCAAGTTATGGAAGTTCAAGTCTTCTCCCGGGCACTCTATATTGATTTTCAAGTCAACTAATGTTATGATAGAATGTGCGTTTGCTGCTGAGTTTGTGAGTTATGAGGAAGAGAGTCTTATTTACAGAAAAAAAATACGAACTTATTCAAAACACTTGGTTGCTGCACTATCTATTGTTTCTTTGATGGGTATACAGTAGCATTAGCCCTAAATATTTCTTCCTTAAGATTGGAATGTACTATTGTCAGCACTATGCTAGGTGAACTTTCCCTTGCTTTAAATATATGGTCATTAAATGATCATTTTAGGCAGTGTGGCCTTAATAAGCAACTCGATACCTCTTGGCAAGATAAATTAATGAAGATCTGCCTCGACATTACATCTAACGTTTCATTTTTAATAGGAGAAATTACATCTATATTACCTCTTGAATTTCCTATTATCCCCTTTATTTGTATTGCTTTTTTTATTCTAGGCTGTGCCTTTATGGCAACCAATTTCATTCGAACTATGATTAGTCAGCCGCAAACAGATGAAACCAAAACCTCAAAGCTAGTGAACATTCAATCTGCAATAGCTCCCTGCATTATTACATGTTAATAACTTAGCTTATTTAACTTGACAAATTACGCCATCTCCCTTACCATAGTAGCGAGGTTATTTATCCTTGTTTTTAATATTCACGGATTTAACAGCAAAATTCAGTAAAAATCAGATATTTATTGGTAAATTACATAAACATTATAGCGGCTGTATGTCTTTTAAATTTTTCTACATTCAGCCAAATCACTCCTAAAATAAGAGTTAGCACATTATTATAACGCCAATTTACATTATCATAGGGTCAAAACTCACTGCTGGAGGGGGTTTTTGCCTTTTTTTTGCTTGGTAAATTTCTTCTTCTTTATTAAGAAAGTAATTTAAAAAGGTGTCATTCCAGCGCGTGGCGCTGGAATCCAGCTTTTTCATAAGCATCGGAAACATTGTATTTTAACATTACTTTTATACTAGTAAATTTCACTAGATCCCAGTGTCTAGCACTGGGATAACAGCATCATAAAGGAATCAATGTCAGATACTTGAATGACATCACTATGAAGTAGATTCCTGTGCTGAAATAGAGGCTACTTAAGTGACAAGATAGATAGAACTGGCATTAATCGGATTTGAGTTACTCAAATGACTAATGAAAACTGTAACCCTAAACATTGAAGCGCTATTATGCACTAAGTGATAACTTTCATACACTTATCATGGTAGTCGTGAAAGAAATAATTCATACAATAAGCATGAATGAAATGATTTGGAAATTTATATATTATAAAGCATTAATAGTTAGTTAATTTATTAGGTGGGGATATGGGGTATAAGTTAAGAAAAAGAGAATACAATTATAATGAAAGTTTATTTAAAGAGATAGGCATTCAGGTATAAGAAGTAGAAGGTCGTAACTTCTTAGAAATATCTAATATAACAGTAAAAATTATAGAAGGTTATCAAGAAAGTGTCACTAATATAAACCAGGAGGTAGCGATAAAAAATGGAGGCCTTTAACAGAAATCAAGCAGCACTTTTGCAATATATTAAACCACTAAGTGGAAGTCAGGGATTAATCATTCCTGAAGAATGGAAAAGGTGTTTACAGTCAATTCAGCAAGGTCAGAATGATAAGCGTACAAAGTATTATTTTGTTTTTAGTTTGGTAAGATTCCTACTGTCCGTCTCGTCATTAGTGTCGTATATTTAATTGGGGTTAAAGCTATATAAGGCTGCTAATTTTACTGATGCACCTGGCATTTTGTTTAGTGCGAGCCTAATAAAATTAGTTACAACTTTTTTTTCTTATCTGGTTATTTGATAGCTTCTGTAGTTAAAGAAGCTGTGGACTTGCAGAATTCTCAACGTGAACAAGGTGAAAATTTAGATCAAGAAGAGAGACGGGAAGAAATATTAAAAAGCAAAAGATTTAAATATTTCATTTTTACTTTCCAATGTCCGAGTTATCTACCTCCTATTTTATTAATAGCAGGTTTGGTGTTACAGTACCAATCTAATTGCTTAGACAGTAAAATACTCATCGGATTCGCTGCATTATTAGGTTGTAGTTTATTACTACACTTAGCAAGTGAAATCTACGAGGGAAAAGTTGTAAATCTTGTAAAAACTGAAGGAATAGGTGATGAACAAAATGTATCTATAGGAGTATTAACCAAAAAGCCAAGCAGCATTGTAAATCCTTATGGTGCTTTTAACGTCTCTGCTCATCAAGTAGGTTGATTATTCTCCATACTCAAATCTCTGGCTAAAAATAACGAGCCACAGATTAGTATGGTTTTGATGTTTTGTATAGAAGCTTTTAGTATGTGATTTGATATAGCATCTCTGATTGATTCACATTCAACAGCATTTACTCCTATATTATGAGCTACTTCTCTGATGAAATCTGTACTTGTTGCTTGAGGTTCAGATTTAACACAAACGGCGCATAGTAGTTTGATGTATGGCTTTAAGTGCTCTAAGAACTCTGCCACATTTCTATTGCGAGTGACACCAAAGATCGTATAAACACCTTCAGAAAAATTGTCTTTTATCCACCCAGCTAACACTCTGGCACCATCATTGTTGTGTGCACCATCTAGAAATAATTGCCAATCTTTTGGTAATAAAGAAATTAAATTACCTTCTTTTATAGACTCTAGCCGTGCAGGCCAATAAGTGCTCTGTAAACCTGAAGCAATATCCTCTTCTCCAATATTAAATCCATACTTCCCACTCAAAATGCTACATGCTGCAATTGCGTTTCCTGCATTGATTATTTGATGGTCTCCTTTTAAAGATGGCAAAGAAAATTCTATTGATTGAATAGTCGATTGAAAGACCATCCTGTTATTCTGTTTTTCGCAATTCCATTCAAGCCCTCCTCTATACAGAGGAGATTTCTTATTTATTGCATGATGTTCTAATGTGTTCGTTATAGATTTTTCTTGTGGTGCTATTACGCAAGGAACATTGGGTTTCATTATTCCAGCCTTTTCACCTGCTATGGTTTCTACGGTAGGACCAAGATATTCTGTATGGTCAAGTGCAATGGAAGTGATGATCGTTAGAATCGGATTATCTATAACATTTGTTGCATCAAGCCTTCCACCCATACCTACCTCAACTAAAGTAATATCCGCTTTATGGCGAGCAAAAGCTAAGAAAGCTGCAATTGTTGCGGCCTCAAATAGAGTGATAGGTTGTTCCGCAACTGCTATACGGCATTCTTCCAGTGAGTTATGTAATTCACTATCATCGACATCATTGCCTGCAACAACTATTCTCTCATTAAAATTCACTAAATGTGGAGAAATGTACGTATGAACTTTATACCCTGCTGCTTGCATTATATATCTTATAAACGATAGCGTTGATCCTTTGCCATTAGTGCCAGCTATGTGAATTATTGGCGGTATTTTTTTCTCAGGATTACCCAATTTATTTAGAAAGCTTTTTATGCGATCAAGAGAAAAATCCTTTGGCCTACTGCCAACCAGCTTAGGCCAATGAGGCATGTATATCATAAATTATTGTTACGTTTTAATTCATCTATTACACTTTCCATGCCATTCGTGTCGATCTTTTTACTAAATTGAGAACGTTGATTAATAGCAATACTTATTCCACTCATTACAACATCGTTTATTGAGAAAGAACCGTCACTTTTAGTAACTTTAAAGTCAATATTTGTAAACTCCTCATCACCATAAGAAAATCTTGTTCCTATCAGACAAGTTTCATCGTCAACTACTCTTGTACTCATTATGATCATTTCACTATTATTTATGTATTTATACAAAATTTTAGCGCACAAACGCGCGAGATATACTTCATATTCTTTTAGAAACTCTTCTTTTTCTTTCTGAGTAGATAAATTCCAATATTTCCCCATTACAAATCGAGATATTTCTTTGAGGTTAACATTATTCTGAATGATCTTCCGAAGCTTTTCGTGTATATATTCTGAATTGTTTCCATTCCCTTTCATAGACGAATTATCTACTTGCTGCTTCATGGCAAGCACAAAAGTTTTGTGACCTATACAACTCGCGTAAGCACTTGAGGATATTAAAATAAAAATGGTTAAGAGCGCAATAACATTCATAAGATATATTTATTAGCTATGATACTCAGAATGCAAAATTTAACAAAGGCAAAATAATAATCGCTAGCTCTAATATATCTATAGACATACCCTATATAAATAATCTATAATTGAAAGGGTTCTGTGCTATACGTTATGAGTTAAGTTAAATTTCCCGAGCGATAATTTCTGATCAAGGGAATTGCCTCTGCTAATTTCATTGAAATTGGTACGTGATGCCCACCTTAACTTTAGGTCTCAGGAGTCTACTAAGACTGACGGTAGATATGGATCCCATTTTTATTATTCAGATTTATGTTACACCAATATAAAGAACAAGGTGTTTTTTTCTGTTCATCTCGTAGGGTGTTTCAAGTTGTAATTGACGTTGAGAAGTATCCTGATTTTGTTCCTTGGTGCAAAGCTGTTTATATAAAAGAAAAAACTGATAGCCAAATGATTGTGGATCTCCTTGCGGCTTTTCATGGCATTAAAGGAAGTTACACATCAGAAGTGACCTCCCTTGCTCCAAATGGAATAAGTGAAAGTTGGATAAAAGCTGTCTCTTCAAATGGAATATTTAAAAATTTATACAACGAATGGAAATTCACTCCTATGAGCGAAAATAAAACCATGGTAGAATTCTATGTAGAATTTGAGTTTAAATCCAATTTGTTTTCTACTTTATTAAACTCGGTGTATAAATATGCACAAAATAAAATAATTACTGCATTCAAAGACAGACTAGAAAGTCTTGCTGAGTAAAAGTTATCTTGACATCATTTATATAAATGCATAAATTTTTAATAAGTTCAGTATTTCCATTGTAATGATTTTTAGATTATTATTCTTACTTATTTTTATAAGTGTTAGTTCTCATGCAACTATTGAACAAAACTTACCCAACACTCAAAAAACTGATGAAATAACGCCAAAAGAACTACTGTCGCTATTGCCTGATGATAAATTATTAGGAGATCGAAAAGCACCAATTTTAATGATAGAATACGCCTCGCTCACTTGTTATCACTGTTCTCTTTTTCATAAGAAAGTTTTTCCTAGAATCAAAGAGAAGTACATAGATACAGGTAAGATGTTATACATATTCCGTCATTTTCCTCTAGATTACAGAGGATTAAAAGCTGCAATGCTAAGTTATTGCTATGAAAAAGAAAAAGACTATTTTAATTTTAACAAAGCTGTGTTTAATGCAATAGACTCGTGGAACTACTCTAATTTTAGTGATTTAAGTGTACTACAAAAAATTGCTGCACTAAGCAATTTGAAGCGAGATGTATTTAACCAATGCATTAACGATAAAAAGATGATGGACAAAATTATAAATGATAAATCACTCGCAATTAATAAACTTGATATCAAAGCTACTCCTGTATTCATCATCAAGCTTAACAATGACAAATCATACGTAGAGAATGGCAAAATCAAACATGAAGGATATAGAGATCTGGAATACTTCACTAATGTAATAGATGAGTTATATGGAAAAGCTATAGTGAAGTAATAACACCGTAGCTTACCATATAAAAACCTATACTGAATCAGTATTTTTTGATACTGTTTGTTGTTTTTTGCGCTCAAACTCTCTTTTTTTACTGTGCCAAGCATAATAATACATAGCAATTTTATTCTCTATTAATACTATCGTTCCATCATAAAATTGGACCATATCCATAACTTTTTTCTGAGCTTCGTTAAAGCGTTCTTTGTACTTCTCGCGATAAGCTGGATTGTGCAGTAATTTCACTCCTTCATTATTATTAGATTTCTTGCTTAACCTTTCAAGTTCGTTAGCAATGTTATAAGACATATAACCCCCCTCTAATCGATCATAAAAATTACATTTAAGAGAGATGTAAATAAACGATCCCTTAATTCTAGTATAACAATTGGTTGTTATACTAGTTAACTATGGTAGAATATATAATAATCTTTGTCACTTAAAATTTTACTTTATAAAATAACAACTTAAAATAAAAATTTATTATTCTTAAATCTATTGTTATCTTTATATATCTTATATAGATTAAACCTCCTTGGTTTATATTATAAAACTTAATGCGTCATAACTTTAGCAGAAAATCGTTGTACATAAGAAGCTTATTTGCAAAAGAGTATAAAAAAATAGAAGAACATTGTACTCTTGATAAGAAACAACGCATTCAAATTACTCCTGAAGAAGGAAAATTATTAAATTTATTTATCAAAATCCATAAAGTTAAAAGCATAGTTGAAATTGGCACGTTATATGGTTATTCGTCAATTTGTATGGTAAAAGCTTTACCGAAAGATGGTCATATATATACAATAGAAAATAATCCTCAACACTCAAGAGTAGCAAAAAAAAATTTTAGTGCTTTTAATCTAAGTGATAAAATTACTCTAATAGAAGGTGATGCACTGGAAAAAATTAATGAATTATCAGCAAAGGCACCATTTGACATGATATTCATCGATGCTGACAAAAGTAGTTATCCTAAGTATTTAGATTGGGCAGAGTCATACATTAAACAAGATGGGCTAATCGTTGCAGATAACACTCTATTATTTGATACAGTATTTTTAGAATCACCTCCAAAAGAAGTATCAGAAAAGTCATGGCATGCTATGAGAGAGTTTAACGATAGATTATCAGATGAAAAAAAATATTTCTCCATATTGATCCCTACTGACGAAGGAATGACTGTAGCTTTAAAACTAATGCAAGTTAAAAATCAAGGTCAGCGTAATGTCTAGGGGGAGTTAAGCCAAAAACTCTCTCTAATAATATTTCACGAAAACAAGGCCTTGATTTAACAATGGAGTACCATTCTTTTAAAATCTTACTTTTTTCCCATGGGAAACTATTTACGTAGTCTATTATAGAAATATGTGATGCTAAAGCAATATCGGCTAAAGTGAACTTATCGGTTGCAAGCCAAACGTTCTTGTTAATTAAGTGTTCGATGTATTCCATATGGCAAGGCAGGTTATGCTGAGCTGCATGAAGAAATCTAGAGTCAGGGCTGCGGTTAGTAATTACTTTTTCATTCATAATATACTTAGTAACTTCATTGTAAAATTTGCTATCGAACCAATTGATTAAAGCGCGTATTTTAGACTTAATAATAGTTGATGAACCAAGTAATTTGACGTCACTATTGTAAGTCTCTTCTATATATTCACAAATGGCATTACTATCCGCTATTACAAAGTTATTATCTATTAATACTGGTACTTGTCCGATTGGATTGATATCCATGAATTCATTCCGCTTTTCCCATGGATTTTCATATATAAAATCACAGCTCAGCTTTTTTTCCTTGAGAAGAGCTCTAACTTTTCGTGAAAACGGACAAAGAGGAAAATGATATAAAATCATAATATTCCTCTTTTGTTATTACAATAACTATATATTGTCATGCCAGTACGTAACATTGGAATCCAGTTCTTATTATACAATAGCCTAATGTATTCATTTAAAATTAAGTTTTCCGGGTCCCAGTGTCTGGGCACTGGGATGACAGAAGAAGAGTATTTTAGGTAACAGCTGTTTACTCCAAAGTAATGTTGCAAAAGGTCTAACATATAAATTATAAGGCTAATATAGAATATACCTTGCTAAAAAAAAAAAAAAGTATAACCTTTTATAAGGTATGCAGGCAAAAATTCTGTAACTTGGTCAGGTCAGAAATGAAGCAACCATATCAGAATCTTTTTGGGTTGCATACCTATTTGTACTATTTGTTTTATTCTGGGCTATGAACATAGCATTAAAATATCGTCCTAGTAGCTTTAAAGATTTAGTAGGTCAAGATATATTGGTGCGTATACTAGAAAATGCTTTCACTCTCAACAAAATTCCACAATCTATGCTGCTTTCTGGTAGAAGTGGAATTGGTAAAACCACCACTGCAAGAATAATAGCTTTATGTTTGAACTGCTCATTGGGGCCAACTTTTGAACCTTGTGGATCATGTACAAGTTGTCTGGCAATAAAAAATTCAAGCCATCCAGATGTGGTTGAAATCGATGCGGCAAGTCACACTAGTGTTGAGGATGTTAGAGCGATCTTGGGAGATATTTGCTATTTACCAATAAGTTCTAAGTTTAAAGTTTACATTATAGATGAAGTACACATGTTATCTAGCAATGCATTTAATGCATTGCTTAAAACTTTAGAAGAACCACCATCTAGCGTAAAGTTTATTCTAGCAACTACAGAAATAAAAAAGATACCAATAACTGTTATTGCACGTTGTCAAAGGTTTGACTTACATAACATTCCTTCAGCTAAGATAATGGAGCGTTTAAATGATATTGCACAAAAAGAAAATTATTTTATTGAAAAAGAAGCATCGGAATTAATTGCGCACCACTGTAGCAATTCAATGCGTAACGCTTTGTTTTTGATGAATCAAGCAGCGCTGTATAGCAAAGATGGTACAATATCCACTCAAAGTGTTACAGACATACTTGGTCTAGTAGATAGAAACGTTATATTTGATCTACTGGAAGGAGTATTAGACAGTGATTTACAGAAGGCTTTGTTAGTATTTGACAATGTGGTAAAAACAGCAAATCCACTCAATATTTTTGAAGATCTACTGCAAACAATCCAGTTAATATGCCGTTTTTTAATTACAAAAGAGATTGATACAGAATATGAGAAGAGCAGAGTAAAAGATTTGAGTACAAAAAAGTCTTTAATATTTTTTTCGAGATTGTGGAAGGTGCTGCTTAAGGGTATTCAAGATATAAAGGTTTCAACATGTAATGAAATTGCCGCTGAAATGATATTAATTAGCCTTTGTTATCTTTCTGATTTGCCTTCTCCGGAACAGGTAATTAAAAAAATTCTTTCACAGAATGTGGAGCAAGGAAATAGACAGGGCAGACCTGTTGCACCTTCCCCTACTGTCATTCAAGTAGCTGGCCACTCTGATCCAAAAAAATATGTGGAAAAACCCCACTCTGTCATCCCAGTGTGTGACACTGGGATCCATGTGAAAAACAAACAACAAAATTACGATTTTGATAAGATTTTGCAACTATTAAAGCGTAGTAACCAAATTTATCTTTACAAACAACTGTGTAGCAATCTACAATTAGTAGATTGCAGATTTGGGTATTTAAGATTAAAAGCTGTATCTAACTTAAACAGTAATTTTTGTAGTGACTTGAAAAGTTACTTAAATCAAGCTACTAATCACGAGTGGGTTATTATAGTTGATACGAGTTATATGAATAGGGAACTGAGTAATTTAAGTTATGCACCTGCGGTTAAGGATATATTAAATACGTTTAAAGGTGCTAAGGTGGTTAATGTAGAAAATAAGGAGTAGGTTGTGGATTTCAGTCAAATAATGAAGCAAGCGCAAGAAATGCAGAAAAAGCTTGCGGAAGCTCAAGAAAAGTATATTGGAAAAGAGTTTCAAGGTATTTCTGGTGGTGGTAAAGTTTCTGTATTAGTGGAAGTGATAAAAATAGGTAGCTATAAAGCTAAAAAGGTAAATATAGACTTAGAACTTATGAGAGATGAAGAAAAAGATATAGTAGAAGATCTAGTGACAGCGGCATTCAATGATGCTATCAAAAGAGCAGAAGAAGATATGGCAAGTGCAACCTCTGATCTTGCAGGCATGATGGGGTTACCACCTGGATTTAAACTTCCTTTTTAAATTTACTACTGAAGTTTGCCTTAGTGCAGTAACATAAGTGTTTTCCTTTTATACAAGTAATTTCATGAAGTACATTCATATTACTTCATGAATACGCAGCAATTCACAATGATGAATCCAGATCAGGAGATAAAAAGACATTAGTGAAATAGGTGTCAGAAGATCAAGAGTGAAAAAAAAAGTAGAGTAATTCTATTTATTAATTAATAAAATCTTTGTATTTTCCTAAAAGTTAGTTAAGATACAGAAGGTTTTGTGTTATTAAGTTAGCACTTGACTTAACTTTAGTTATTATTTAGACTGCTAAAGTGGAATTTTAATTTTTTTTAACGAGGGCAATTATGTATTATAAAAAGTTTTTTTCGGCAGCTGCTTTAGTGACGTTGCTAAGCCTATCAAACTCTGCTTTTTCATCTGACCCTATTGGTCCAATAAATGATGAAGAAACTAGCTACTACGTTCGTTTACAATACAACGGTGAAATTTTACCTTTTTATACAAAAGTTGATGGTATTAAAAATGCAGCAAATAAAGACAAGGATAGTACCTTAAAAAGATCTTTTATAGCTGGTGGTGTTGCATTTGGTTATAAAATGGATGACATTAGAGTTGATGTTGAAGGGCTTTACTCACGATTGGCTAAAAATAAAGACGTGATAGATGCTTCTGAAGCAAGTGTTGCAGAAAGTTTAACAGCATTTTCAGGATTGGTTAACGTTTATTACGATATAGTGATTGAAGATATGCCTATTATTCCATACGTTGGTGTTGGTGTTGGTGCAGCATATATCAGCAATCCTTCAAACGTTGCTGAAGTTAAGGATCAAAGGAGCTTCGGTTTTGCTTATCAAGCAAAAGGTGGTGTTAGTTATGATGTAACCCCAGAAATCAAACTCTTTGCTGGAGCTCGTTACTTCGGTTCTTATGGTGCTAGTTTTGATAAGACAACTAAGGGTGATGCTGGTATCAAAAATGTTGTTTACAACACTTTTGGTGCAGAAGCTGGAGTAGCGTTTAATTTCTAGTCTGTCTCAGACTTGTCATCCCGGTGAGTTTTCCTTGTTATTCAAGTGGCTGGGATCTAGAAAAAAAAACAAATGTGGGTTCCAGTGTTTGAGCACTGGAATAACACATTATTCATTTAGTGAAGTTTTTATCGTTACGCTTTAGCAACTTTGATGCCACATTTAAGTGGCTGTTGTTAAAATCTCAGCCAGGTATAAAGTTGTACTTTTTTAATTAGAGCTTGAATTTTTTGCTGAGAGTCAATATGTTATGTACGTGGAGTTTTAATTTAGGTTGTTATGTTGGCCCCAGTAGCAAATTTATCTGTTAATAGTAGCACTAATCTCATGCAGTATATTGCTGAAGTGCGAAAATTTCCTATGCTTTCCCAAGAGGAGGAAGTGCGATTAGCAAAAAATTGGCAAGAATACCAGGATATTTCTTCTGCTCACAGGTTGATTACTAGCCATTTGAATTTGGTAGTAAAAATTGCAATGAAATTTAAGAATTATGGTCTACTGTTGATGGACCTGGTCATGGAAGGAAATATGGGTTTAATGCATGCAGTGAAAAAGTTCAATCCTAATTTGGGATTTCGTTTTTCAACTTATGCAGTGTGGTGGATTGAAGCTTCAATGAAAGACTTTATATTAAAATCTTGGTCACTTGTAAAAATAGGTACAACGCAAGCACAAAGGAGATTGTTTTTTAGTTTACGTAAAATAAAAAAAAGAATTTTACAATACACAAACAGAGAAACTTTGAGTAACGAAGAAATAAAAGCAATATCAAATGAGCTTTCTGTATCTGAAGAAGATGTTGTACAAATGAACTATCGTTTGGCTTGTAAGGATCAGTCGTTAAATAATTGTGTAAAAATAGGTGATGACTCTAAAAAGGAGTTACAAGATATGATTCCGTGTAATTTAGTTAGTCAAGAAGTAGCTTACCAGAATCATGAAGAAAAGGCATTAAAAGAAACAATTTTAAGCAATGCGCTGGCAAGTCTTAATGAAAGATCAAGAGACGTTTTCATTAGCAGATATTTATCTGAAAGTACTCAGACTTTGGATGAGCTTAGCAAAAAATATTGTGTTTCAAGAGAAAGAATAAGGCAGTTGGCTGAGCAAGCAATGAATAAGGTAAAACAACATGTAAAATCAGAGAGTTTGAAACTCGGTTTACATGCGTAGTCTTTTTGTATTTCTGATATTTTTTTCAATAGGTACCCTTGCATCGGTTAGTAACGTACAACTGAAGGAAAAATATAAAGATTGGCTTGTGTACACTGCATTGGAAGATGGTGAAAAAGTGTGTTACATTGTAACTCATCCTAAGAAAAAAAGTGAACATTATACAGCTGACCGCAAGCCGTATGTAATGGTCAGTTACGTTGATAAAAAAGCAGATGAGGTGAGCGTCACTTCTGGCTTTAAGTATAATAATGAGCCTGTAGTTCTCAATATCGATAAAAAAATTAAATATCAATTGCCAATAATACAGGGAAGTATTGCGTGGACAGATGATACAAAAATGGACCAAGATTTGATTCTAAAAATGAAGCAGGGATTATCAATGGTAGTTAATGGAAAAGTCAAAACAGTAAATGTTGATGATACTTATTCCTTGATTGGCTTTCAAAAAGCGTACCAAAAAATGCATGACTTATGCCATACAAAGTAAATGATTGATCACTAAAGTATAAGATAGGCTGTTTTGTCTCTCAGACAAAAATATGGATATCACTTTACATAGAAAGTAAATATCATTTAAAATATATTTTTGAGAATTAATATGTCAAAAATTGTAGATATAGGAATCAAAGAACAAAGTTCTATGTGTGAACAAATGCGTTTTAGTGTGAGTCGTGCAAGCCTTTTAAATACGCTATCCAGAGTAAGTGGAGTGGTTGAAAGGCGCAACGCGATAGATGTTTTAGCGTGTATAAATATCAAAGCACAACATGGCAGCATAAAATTGAAGGCTACTGATCTTGACATTTCAATATTTGCCTCACTTACTGCAAATGTATCAGCAGAAGGAGAAGTGAAAATCTCAGCACATACTTTACATGACATAGTGAAAAAATTGCCAACTAATTTGGATGTCAATTGCGAAATGAATAATCAAGGAAAATTATTGATATCCTGTGGAAATGCAAATTTTTCTTTACCGAACGTAGTTTCAAATAACTTCCCTGTTCTTGAAGAAGGTGATCATCAATACGATTTCACTCTACTAAGTACAGATTTGGTAGACTTGTTGACTAAAACGAAGTTTGCTGTGTCGCTGGATGATACAAGGTATAATTTAAACGGGATATATCTGCATACAGATGAGCAATTTCTGTACTGCGTTGCAACTGATGGCCACCGTTTATCATGTATAAAAAGGCCTAAACCTGAAGATATCAACGGAGAATTTGGGGTGATCATTCCACGTAAAACTATCATGGAACTGTTGAAAGTATTGGGTGATTGTAATGAGATAAATATAAAACTTTCAGATAGAAAAATCAAATTTACATGTGGTGAGTATATTCTAATATCAAAATTGATAGATGGGACTTTTCCAGATTACAAAGCTGTCATTCCAACGTCTCAAGATAAACAAATGATTGTTAAGAGTAGCGAACTTGCTAGTGTTATAGACCGAGTTTCCGTTGTTGTGTCCGATAAAATAAAATCAATTAAATTTTCATTGCAAGAGAATTTATTAACTCTACATTCAAATTCCCAAGAGTGCAGTGATGCAACTGAGTCTATAGAGGTGGATTATGATGGAGCTCTTATGGAAGTAGGATTTAATTCTCGTTATTTGCTTGATGCTTTATCTTGTATAAAAAACAAATGTAAGATCAGCCTATCAGATGGTAATAGCGCTACAATTATCACTGATGAAGATGATCCAAGTGCACTATATATAGTAATGCCAATGAGGACTTAAGCTAGTAATCTATCTTTACTAAGTATAAGCCGTGAGAAGGCGCAGTGACCCCAGCGGCGTTTCTTCTACATTGACTTAATATGTTTAGCATTTCTTGTGGATTAGTTCTATTTTTTCCAAATTCAACTAAAGTACCAACAATAATCCTCACCTGGTTATGTAAAAAGGAAATCGCAGATATTTTGATGTATATGTGACTTCCGTTTTGTACTATATCAATATCATCGATTGTTCTGACCGGATTTGTAGCTTGACAATCTTTTGAGCGGAAGCTTGAAAGATTATGCTTTCCAAGCAGGTGTCTAGCAGCTTCACGCATGATGTTTACGTCAAGTGGGTAAAATACTTGCCACACATAACCGATTTCCAGAGCTGCAGGAGCGTAACGATTAATTATTCTATATTCATAATATCTTTTTTTTGCTGAAAATCGTGCATGAAATGCATCATCTACAGCTTCTGCACTAAGCACAACTATAGGAATCGCTTTTAAGTGATAGTTTATTCCATTTCTTATTCTGTAAAGCTCGAATTGCCTTTCCATATTGAAATGAGCAACTTGCCCTAAAGAATGAACCCCTGTGTCAGTTCTGCCACCACAATGCAAAGAGACTCTCTCGCCACTGAAATTAAATATAGCGTTTTCTATGGTTTCCTGAATTGAGTTAGCAGAGTGTTGTTGCTTTTGCCAGCCAGAGAAACCACTACCATTGTATTCTATCGTTATTTTGTATCGCACTACAAAGTGTATCTATCCAATTTTCGGTAACTAACGTTCTTCGTTATTAAAAAAGCCTTGGCAGATTGGTTGCGTTCAATTACCATGGAGACTACACAAGTTAATAAATGATCCATGGCACATAATCCAGAAGAAAGAAATAATGATAAGCAAAAAGCACTAGATAATGCAATAAGTCAAATTGAAAAAGCATTCGGTAAAGGTGCAATAATGAAGCTAAAGCAAAACCCTGTAGAAAAAATAGACACGATATCTACAGGGTCGATTGCACTTGATTCAGCTCTGGGTGTTGGGGGATTGCCAAAAGGACGTATAATTGAGATATTTGGCCCTGAGAGTTCTGGTAAAACCACCCTTGCTTTGCAAGTAATTGCTGAAGCACAGAAAAAAGGAGGTTTATGTGCATTTATCGATGCGGAGCACGCACTGGATGTTATATATGCTCGTAAACTTGGAGTAAACACCGATGATTTAGTGATTTCACAACCAGACACTGGCGAACAAGCGTTGCATATTGTTGAGTATTTAGTATGTTCTGGTGCAGTTGATGTAATAGTTATTGACTCTGTTGCAGCACTAACTCCAAGAGTTGAAATTGAAGGAGATATGGGCGACCAGCACATGGGACTACAAGCGAGACTTCTAAGTCATGGGCTACGAAAGCTCACCTCTGCAGTTTCAAAAGCAAACTGTATATTAATATTTATTAACCAAATTCGTATGAAAATAGGAGTAGTATATGGAAATCCTGAAACTACCACTGGTGGTAATGCATTAAAGTTCTATGCTTCTATAAGACTTGATATAAGAAAAGTTGGTGCGATAAAGGATAAGGAGAATGTTACGGGCAATGAAACGAGAGTTAAAGTTGTAAAAAATAAAGTTGCTCCTCCATTTAGAGAAGCAAAATTTGATATAATGTACAATGAAGGCATATCAAAATTTGGAGAAATAATAGATATAGGAGCAAAGCTTGGTGTGCTTGAAAAGGCAGGTGCTTATTATTCATATAACAATACGCGTCTTGGCCAAGGAAGAGAAAATGTAAAAAGTTACCTCAAGGCAAACAAAGAAATTGCAAATGAAATAGAAACAAAAATCAGAGATTTATTTAAAAATCATGATAATTCTATTGCAATAGAAGAGGAACGCGAACAACTTCTAGAAGAATCAGTATTCTAATCTAAATTAGTTTGTATTGGGCAGTATTCGTTTGCTATACTAAAGTTTCACTCTCAACCGAGTTGATGAAAGCTGCGTTATTTCCTTGCAGCATTAGGTGTATATTCCTTGCTATTTTTTCCACTAAGAGGATAGCGTTATCAAAATTTTCAAATTTTGATAATACATAATCTGCTAAGCTTTTCTGATTTTCAGGCCTACCTACTCCAAATCTCAAACGCCAATAATCGTTACCAATAAAGCTATCTATAGACTTAAGTCCATTGTGTCCAGCAGAGCTACCGCCTTTTTTTACTTTTATTCTTCCGAATTTTAAGTCAGCATCATCATGTATGACAACAATATTGTCTAGCGATAATTTGTAAAAATTTTTTATTTTTGCAATAGGAATACCTGAATTATTCATAAATGAGTAAGGTTTTATCAGCATAATTTTATTATTATTCGTTATGCCAGAGGTTATCAAGTAACCATCTTTATTAGAAAACGACTGAAAATTCCAATATTTGTGAATTGCGTCAATAACTATGAAACCAATGTTATGGTGAGTTAGTTCATATTTACTACCAGGATTACCAAGCCCAGCTATTAAATGCACTACTCTTCTGTTTTTGTTTGAGGATCTTCAACATCACTATCAGCAGCAGAGATTGTTACAATGGTGAAATTTTCTTCTTCATGAGCCACAAATTTAACACCTTCTGGCAATTTTACATCATTGATATGTATAGACTGACCAATCATTTTGCCAGACAAATCAATTTCTATGACTTGAGGTATTTTCTCAGGAGAGCATTTGACAGTAACAGAACGACACAAAACATTGAGCACTCCACCTAATTTAATTCCTGGTGATTTACTTTCATTGATGAATGATAAAGGTATATCTATTTTAATTTCACTACCTTTATCAACAAACTGAAAATCAACATGTTGCACAGTATCCTTTACTACATGCCATTGAATATCACGAACAAGAGCATATTCTTTTTTTCCTGAAATATCTAGTTCTATTAAATGTGCAGAAAGAGCACCTGATTTATATTGTTTAGTAAATTCCTTTGCAGACAATGTCAAATTTACGTTATCATGCCCTTTACCATATATAACTGCAGGTATACTTCCCTTCTCCCTTAGAGCCTGAATCGCTTTCTTTTTTTTTACATCACGTAACTCTGCATTAATTGTTACTATTTCTTGCTGTTCCATTGATTACTCCTATTCAGCTAATCCTTTTTGTATAATTTAATAATATAACATAAAAACATTTATTTCAAACTTCATTCTTTCACACTAATTCTTTGTGGAAAATTTATTTAGATATATACTTAAGATTATGTAGTAAGGACTATGAGTATTGACGATCAAATAGTTTTTAAGATTTATAAGCCAACAAAAACTGCAACACAATCTGGTTTAGGTAATACAAAATTCTGGCACCTAAAAATTGAGCCTTGTTCCTACTATATTGAACCTTTGATGGGGTGGTTTGGATCAAAAGATCCCCAAAAACAGATTGTATTAAAGTTTTATTCTCTTGAAAAAGCAGTATCTTACGCAAAGAAACACAACACAAAGTACACAATTGAAATGCCAAAAGATGTTAAAAGACTGCCAAAATCTTATGCAAATAATTTCGTATCAAAGTAAGTTTTATCGTAGTGTGTTTATCTAAAAGCCTAAATTTAAGAACATATCTTGAAAGGGCTTAAGTGGTTGAGCGTATATTAAAGAGTTCTTGAAGTAAGGAGAGAACGCTTATACGTCAAGCAAACAATGTTTACCTAAAATTCTTTGACATTAGCATCTTTCTTGTCCCATTTTCAGTAACAGTGATTTTGTAATTCTTCTATATATTAGAAAAATTTTTATTTTAATTAGCCATAGGCGACTATTGGTTTTTAGCTAAAGTAAAGGTCAAGTATCTGGAATACTGGACATAAAATCCTCCTGTGTAAAAAAGATTAGAAAAAAGTTCAGCGCACATATGAAAGAAATTAAGCACACTTACATGCTCTGAAGAAGACACGCTACGCTTTTCGATTAAAAATTTGACTGAAAAGTCTTCAGACAAAGATAGATTTGAGCTCTTAAAATATCTCTAACTGTAGTGATAATCAGATTTAAAATATATGGAAGAAATTTTTTACGTTAATATTTCAAATTTCCCTTTCAAGATAGGTTCTAATTGTTACTCTAGGTTTTAAATTGTGCTAACGCACTGCGGCTATTTAGAGAGTTGAACCTGGATAGCTAGTATCAAAGAGTTATTTTTTATATACTTCTCCATAAGCTTTACAAGCCCCTTTTGGATTACTCAAATAACTTCATTCTGCTTGAAGAACTTTTATGTTGCTTTGCACTAAATTAATTTCACGTTCTATTTGTGTTAGCTATTTATTTAGTGAGTGGACATGTAATTTTACCTTAAATGACCCTATAACAAAAACATAGTTATTGAAATAATACAGAAGGTTCTCATGATAACCTCTGTATAGCTCTTAACTTTGCTGAACGCGCACGCGGATTTGCATTTATTTCTTCCGCACTTGCTTTAATCACTTTTTTGTTTAAAAGGGAGAATGTCTTGGTATGTCCTGGTTCACACAAATCTTTAAAAAGGGTTTTAACTATACGATCTTCTAGAGAATGAAAGGTAACTACAATTAATTTGCCGTTTTCACTTAAAATCTCAGATGAAGCTTTAATACCCTTTTCAAGCTCTCCTAGCTCATCATTTACCCATATTCTGATTGCCTGAAATGTTCTAGTTGCAGGGTCAATCTTGCTTTTTCCACGAAACACTACAGAACGTACAATATCCGCAAGTTCAAATGTAGTTTTGATAATTTTCTTCTTCCGCGCATTTACTATCGCTCTTGCTATTTTACGAGAATGATACTCACCCCCATAATTATATATAGTGTTCGCAATCTCTTCTTCACGTAAAGCGTTAACAAACGTCGAAGCATTCATATGAGAATAGTTATCCATTCTCATGTTAAGTGGGCCATCACGTAGAAATGAGAATCCTCTATCTCCATTATCAAGCTGCATAGATGAAACTCCAACGTCGAAAACTATTCCATTGATACCTTTAATGCTATTACTATCTAATATATTTTTAATATTACTAAATTTCTCAATAAATAGATTTATTCTATCAGGGTATTTAACGTTCAGATCATCATAAAATTTGGTAACTGTTTCATCCCTATCAATTGCATACACTTTGCAATCAGCGGATTCCAATATTGCTTTGCTATATCCTCCAGCTCCAAACGTGGCATCCACATATATACTACCACTGTGTGGTGACAATTGCAGTAGCATCTCTCTTAACAAAACTGGAATATGTGTCATATCAAGAGACTTTGTGCACTTAAATTAAAATAACTTTCTCGCCAAAAAATATATGGAAATATATAGGTATAGTATAAGAATATTTAAGTATAATCAACGATATAAAAATATAATAAGATAATATTATTAATATAACATTTACATAATTCACGTTTGAAAAAGTAAGTAATATTACTATAATGTCAAACAAATTACGGAAGATTTCGTGCAACAAATAACAAAAGTAATACTATCAAGTTTAATTTGTAACACTTTGTTATAGTATGATCACATGCTTTTCAGCCGTCTAATAAGCATAATAGGAGATGTGTTTTTCCATCAGACGACAAATTAGTCAGCATACTTAAAGCTTTTGGAGTGTTTGTAGTGGGTTCCTTAATAAGACCAATTGGTGCTGCTAATATTTGGCCACATTGGCGATAAATATGGAAAAAGGATTGCTCTATTTCTCTCTATCATACTGATGACTCTATCAACCGTACTTATTGCATTTGTTCCAGGGTATCAGAACATTGGGGTACTCGTATCAGTACTGGTAGTATGTTTAAGATTATTGCAGGGTATATCTCTTGGAGGAGAGGCAGGAAATGCCCCATTTTTAGAGCATGCTCCTAAAAATAAAAGAGGATTCTTTGGCAGTATTGAAGTATTGAGCGCAATTCTTGGCTCAACATTAAGTCTTATAGTGGTGCTTATATGCAAAAAAGTATCAGATTTTGAATCTTGGGGATGGAGATTGCCTTTTATTTTCAGTTTTGTAATAGGATTAATCATTATATATATGAGATATATACTCGATGAAAGCCCAGAATATAAAAAGTAGGAAAAGCCACATGAATTACCTTTAAAAGAACTGTTAAATGGCTATAAAAAAACCTTTTCTAATATCAGTTGGAGTTGACATAGTTGAGAATGCATCTCTTTACATATATTTAGTGTTTTTTATCTACTTGCATCAACAATAGAAACTCACTTTAATCACGCAATAGAAATATTGAATCAGGTTGCACTTAGAGGAGTGACTATACTATTTGCAATACTTTCGGATAAGGTAGGGAGAGAAAGAGTCATGAAATTTGCATTTGTGACTTTTATAGTAGTAAGTTATCCAGTTTTTTTAATGATACTAAGTGGTAATAATTTGCTTACCATAATGGCGCACGTTCCTTTTTATAATCCCAATAGCTGCTTCTCTTGGTACTGTTAGCGCGTTTATGTGCGAATTATTCCCAATAAAGGGACGATAGAGTAGATTTGGTTTATCAAGAAATATAGCTTCGGGATTTTTTGGTAGTCTTGCACCATTTATATGCACAACTATTATCAAAGTTACAGGACAAGGAACTTTAGCAAGTTTTTACATGATTTTCTGTGCACTAATCGGGTTAGTTGCTATATCACAAGTTAAGAGTTAGATTTTTTTTTTAAAACCAAGTGTTTAAAAAACTAATCATAAGGTGGAAAATGCCAATTTCTAGGTGATAGTGTAAATATTTCAACTCCATCTTTTGTGACTCCAAGCGTATGCTCAAACTGTGCAGAAAGTGAAAGATCACGTGTTGTCACTGTCCAGCCATCTAGCTTGCTGAGAAGAGTTTCATGTTTTCCAGCATTGATCATTGGTTCTATCGTAAAAAACATACCTTCTTTTAAGATAAGATCCTCACCTTCATCATAAAAATGTACAACATTTGGTGGAGCATGAAAAATCTTTCCTATGCCATGTCCACAATAATTGCGTACGATAGAATATCCAAAATCTTCAATATATTTTTCTATAGCAAATCCTATTTCATTTAACTTATTGCCAGGCTTAACTTGTTTTATCGCTTCCATTAGCGCGTTGTAGGCAGCATTACACAAACGCTTTGCTTTTATTGAGGGTTTACCAGTCCAAAACATGCGACTTGTATCACCATACCAGCCATTTAAAATCACTGTAACGTCAATATTTAAAATGTCTCCATCTTTAAGAGGTTTATCATCAGGAATACCATGACATACAACAGCATTTTCCGAAGTACAAATTGATTTCGGATATCCCTTATAATTCAGTGGTGCTGGAATTGCACCTGCATTGATTATAAAATCGTGACATAGATCATTTAATTCATTAGTTGTTACACCTACTTTGACGTATGGTGCAATAAAATCAAGGGTTTCAGCTGCAAGCCTGCCAGCTTTACGCATAAAGTGAAAATCTTCTTGTGAATGTATAGTTATGTTCATGTTTCTTACGTTTTTATTGTAATTTTTTGCTTTCCTTACGGATACATCAGTGTCATTATACTATAAAAATAAGCTCCTAGATCAAGCCATTTTTATATTAAGAGATAAAGACAGAAATCTAGACTGTGACTTTTGATTTAACCCAATGGTATAACTTGCTTATTTTGCCATCGTGACCAAGCATTCCAGAACTATTTGTATAAAAGGTGTCAACTATTAGCTTTATGGAGCCTAAAGCAGCAGAAAATACAGGATTTTTGTCGTATTCGCCATCAAGACCGCTACAAGATTCAGGGCATCCGATACGGACTTGTTTATTGAATATATAGCTTGCAATTTCTTTCATGCTTGTGAGTTGACTGGTTCCACCTGTGATCACTACTTTATTAATTGGATCTTTCTGTTCTTGAAATTGTTCTCTTATCAGATCAAGTATTTCCTCAATCCTTGGTCTTATGATGTTAACAAGTTCAGACTTAAACACTTGAGTTGGTTCATCGCTTTCATTACTTTGCACTGCAATACATTCATTCTCATCTATTGAAGTTACAATAGTGCTACCGTATAGTATTTTTATGCGTTCAGCATGCTCTATACTTGTGCATAGTCCATAAGCTATATCTCGGGTAATGTGAATGCCACCAATTGGAATGCTGCTTGTGTACACAAGTTTTCCTCTCTTAAAAATTCCAATTGCAGTGCATCCACCTCCTATGTCAACAACGGCAGTTCCTAGCTCTTTTTCATCTTTACTTAGACAGGCAAGGCCTGCAGAATATGCAGAAGCAACACAACCAGCCATACTTATCCCACTATTATTAGTTATACAATTTTCGATATTGGTAAGCGCTGGACGCGAAGCAGTGACAACATTAACATCAGCAGATAATCTTTTTCCATATAATCCACTGACTTCCTTTATGTCAGTCATATCATCTAAGTGATATTTCAATGGAATATTGTGAATGATGACATTTTCTTCGATATATTTCTCAAATGTCTGAAAGACTACACGTTTTATGTCTCGGTCTGAAATTTCGTGATTAGCTGCAATTATTTCGTTATGTACATAAAAAGATGAGATTCCACATCCGGCTACATTCACATATATCTGGTCTATAGTCTCTTCTGATACTTGTTCAGCTAAACCTACAGTTGATGAAATAGAGTAACTTGCATGCTTTGCGTCAGTTATTGATCCGCCACTTATACCTTCTGCACTTTTATAACCCGTTCCTATTATTTTATAGCTGAAATTGCTATTGATCTTAACGATAAGGCAGATAATTTTTGTTGTACCTACGTCTAAAACAGCAAAAACATTCTGCTTTGGTTTTGTGATTACTGCAGAGTACATTAGTTGACCTTATGACGCGATTCCATTTAAATTGTAGCTTCTCTGAATGAATTTATACTTCTATCATAAATGTAGCAACATTTTAATATACCTAGACAAAAAGAAAAATAAAACACAGAATTGCAATTTTTATGTCTAAGTTACCAATTGTAATTGCTCCTGACGAAAGATTAACTACACGCGCCAGTGAAGTAATAGATGTGACCGATAAAATTAAAGAATTAGTAAACGACATGTTTGAAACTATGTACGATGCAGAAGGTCTTGGTCTTGCTGCAGTACAAGTTGGAGTACTGAAGAGAATTTTTGTCATGGACGTTAGTCCAGAGAAGGAAGAAGATGAACTAGCAGGGTATGACTCAGTTGGTAAGTTTTGTATGATTAACCCTAAAATTAAGGAATTATCTGATGAACAAGTCATTATGAGTGAAGGATGTCTTTCAATTCCGGAGCAAAGGCATGAAATCAAGCGTCCAAAATATTTAACTGTAAAATATAAAAACTTAAACAACGAAGAACAAACGCTAAAAGCTAGTGGTTGGCTTGCAAGGTGTATTCAGCATGAACTGGATCACTTAAATGGTATATTATACATTAGACATTTATCTAGGTTAAAATATGATTTGGCTATGAAAAAAGCACAAAAGGTTAAGAGGCACTATGAGCAATGAAGATCTAGAATTGTTGAAGTTCTATTATGAAGTGGGAGTTGATTGCACACTGACTGAAAGTGAAGAGGAAAAAAAAATGGAAAATGAGAGAGCTGCACAATCTTCTGTCATCGAGCAGAAAAAAGAACAACGAACCATGTTCCCAAGTGACTGGATCCTTGAAGCAAGGAAGCTTGCAAGTCAATGTAGTAGTGTAGATGAACTAAGAAGTGCAGTTAAGTCATTTGAGGGTTGTGAAATAAAAAAAACTGCAACTAATACTGTTTTGTCTGATGGTAATCCGAATGCAAAAATTATGCTTATTGGTGAAGCACCAGGAGCAAATGAAGACCTGAAAGGTATACCATTTTGTGGTGCAAGCGGAATGCTGCTCGATAAGATGCTCGGTGCAATTAGTCTGGACCGGACTAAGGTGTATATAAGCAACGCGGTGTTTTGGCGTCCACCAGGTAATAGAAAACCAACTGACCTAGAGCTTGATATGTGCAGACCATTTGTTGAGAAGTACATTGCTCTTATTTTACCGCAAATTCTGATTTTTGTCGGAGGAATTGCATGTTATAGCCTTCTTGATAACACAAAGACTATATCGAACTTGCGTGGCAGATTTCATACTTATACTAACCAATATTTATCTCATTCAATTACTACAGCCGCTATATTTCATCCAGCCTATCTACTTCGTCAACCAGCACAAAAACGCTTAGCTTGGGAAGATTTGAAGAAGATTAGGGAATATCTTGATAATACCAATAACTACAAGGATGTTTAGCTTACTACTCGTTATCATCTTAGTACCGGCTAATTGAATTAAATGTTGAAAAATCTACTAAACAGAGAAAAAGGCAAAAGAAAATCTATCAGCTACTACCTATTTTTTAATTGGAGTTTTCCATTCTGTTAAATCCTTCGATAAGCGCATTTTAGGTTGTGTGGGTAAAAGTTTTATAAAGACATAGAGTGCACATAGCACAAAAAATTAAACATCAAGTATACTGAGCTTTTTGTCGCTTTATTTGCATAGACTGAAGATAAGTAATATATCTTCACCCTTATTTTAAAGAGAATGGCGAAGTTCGTCAAGTAACTCTTGCCGTTGCTATAGCTGCTTGAGTTCCTATAATCACAATGTTGGTGCAATGCACACATGGAATTTTATTTACTCTATAATATGTTGGTTTATAGTAGTACCAATGCAGAAATAAGTGGAGGAGACATTGGAAAGCAATATAAAAAAATTGAAAGGAAGTTTTTTAGAACAAGTAATTAGAGTAAATCATGCTGGCGAATATGGAGCCATTTGTATTTATTCTGGTCAAAAATTTATTCTTAAAAAATCTTCCATAATTGACAAAATAATTGAAATGGAGGAGCAGGAAAAAAAACATTTCCACTATTTTAATGAGAAAATCAAGGAGCAAAGAGTTCGTCCTACTGTTTTGTTGCCGATTTGGCGTGCTTTGGGGGTGTCACTTGGTGTTGTAACTTCTATGATGGGTAAAAAAGCTGCTATGGCTTGCACTGCTGCAGTTGAAGAAGTGATCGGAGAGCACTACAAGGAGCAAGTCTTACATTTAGAAGATAGGGAATTAAGAGAAACCATAAGTAAGTTTCGTGATGAGGAGTTAGAACACAGAGATATTGCAATTCAGCACAATGCCGAAAGCGCACTTGGCTACAACGTTTTATCTTTGTTCATAAAAACAAGCTGCAAGGCTGCTATTTATCTCTCTAAATTGATTTAATCAATTACTATTTGACAACCAACCACATTTGCCTTTAGTTCTTGTGCTAGTTGCTACCCCATATCCTCTACTCTAATCGAATGCGTATGAATGTTTGTAATTAATTTCTTAATTATTATCCTAATAATACATTAATTTAATTCCCTATTAGAGTTTTCTTGTTGTTGTAAACATGTTTGCATAAGACTAGTAGATGGAACGTTTTTAATAGTCTGAGTTAACTCCTCAGGAATATTTTTAAAACTCTTGCACATAACTTCTAAAACACTTTCCCCCTGTATTAAGACAATTCCATCCAAAGCTTGATTTATTTTCCAACTTGCTAAACCTTATTTAGCTTTTCTCATCAATTTCTACTACCATTTTATTACCATTTTTCCGTAGATAAATACTAATCTCTCCTATTTTAATAGTGAAAAATATTTCAATACTACCTTTTAAGATATCTGTGTAATTTCTTTTTCCATCTTGTGTAATTTTAACTTTTACTATACTTCCCTCAATCTAAAATATGCCAACTTCTAAATCCTTAGCTTTTTCATTATTTAAAGTTCTTGCAGTTTCAACAATACTACCTTGTGGATACTTAGTATGAAAATATTTATTATCTACTTCTACTTCAAGATCATATTTATCAATTTGCTTGTTATTTTCTTTCACAATACCTTCATATGCTATACCCTCTAGCATTTTTTCTTACTCTTACATTGTTCGTTAAGATCGTTTAAATAATTAGATCCGTAATATCCACCTTCAATATCGCTATAAAAAGATAATCCTTTTTCTACCCCACCTTTTAACACTAAATTACGAGTGATCTTCTGTATGATATTTTTTGTAGTTGAATTGTGTGGATTTGCATGAAAGCGATTAATTAATTCTTCCATTTTTCAAAAAAAATATGTTACAGTCTTATTATCCTTACCGTAACATGAGTTTAATCTTATTCCTTGATTTAAATAATCCTCTATTATGCGTTCCATGTACTTTAAACGCTTTCTTGCTCATCGTGTTCTGTTATACATTTTATCATCTCATCACAAAATTTTTTAACTAGAATTTGTTCATCTGTAGTCAATGATATTTGCAATTTCGTAGAAGATGGTTCTCGCTCAAAAAGATAAATTATTGACAATTCCTCTGCTCTTTTAATAAAGTCACAACTCCTTAGATATTCTGCAACATCTTTGTTTTTTGCGTACCTTTTCTTGGTTAAATCCATATGCCTATCTTTACGACTTATAGTCGTTGTTTGGATTTGATGAACTACTCTGTTGACTATTGAAGAACCTGTTAGAGAACTGTTCAGGCTCTAAAATAAGATTACTTTCACCTTGTTTACCTACTTTCTTAGACATATTATATACCATAATCACTAAAACTTTTTAGTGATTACTTCAATACATAGATAAGTTAATAAAATATCTTTTTCTCTTCAGTGCTAAAAAATTGTCAAAAATCTCAAAATTGGTTAATTACATATAACCTACTTTCTAGTATACATCAAAACTAACGTAGCAAGCTTCAAATTTGAAAAGGATTAACAAATAAAATTCTTGTACTTTGCCTCTACTAAAGTACAATCAGGCTTTATTAAATATTTTTCATGCTTGATGAAGTACATGAGGAGTGTGGGGTATTTGGCATAAGTTACAACCAAAGTGCTGCTTTTAACTCTATACTTGCTCTCCACGCTTTGCAGCATAGAGGTCAAGAGTCTTTTGGCGTAGTAACCAGTAACAACGATAAGCTGCTCTCTTATCACTTTCAAGGCCAAGTGAGCAGTGTATTCTCTGATATAGATGAAATAAAGAAATCCTTACCTGGGGATTGTGCAATAGGTCATGTTCGATACTCAACAAGTGGTAGTAAATTTGGAGTGCAACCCATGTTTGGCAAAAGTGGCAAATTTGGGGATTTTGCCATAGCACATAATGGTAATTTAATTAATATTTCTCCGATACGCGAACAATTAATTAAACAAGAGTGCGTTTTTCAGTCAGATATTGATACAGAAGTAGTAGTGCATTTGACAGCAAGCAGTGAAAAAGATAGCTTTTTAGAGAGTTTTATATATGCATTAAAGCAAATACAAGGTGCTTATTCTTTTGTGGCAATCAATCAAGAAGTAGTTATTGGAGTACGTGATCCATCTGGAATTAGGCCTCTTGTTTTAGGAAAATTAAACGGTTCTTACGTTCTTGCATCTGAAACTTGTGCTCTTGATATAATAAATGCAGAGTTTATTAGAGAAATAGAACCGGGCGAATTAGTTACCATCAGTGCGGATAGTAAGCTAGCCTCAATGTTTCCTTTCCCACAGCAAAAATCAAGTTTTTGTATTTTTGAATACGTTTATTTCTCGAGACCAGACAGCATAATGGGGAAGAGGTCCATATATGATATAAGAAAAGAAATAGGAAGAATACTTGCAGAAGAGAGCCCACCAAAAAACAATGTAGATATGGTTGTACCAATACCTGATTCTGGAATACCTGCAGCTATTGGATATGCAAAGCATTCAGGATTACCTATGGAACTGGGGATAATTCGTAATCATTATATAGGAAGAACTTTTATACAACCCACCGCTGAAGTACGTAAAGTTAGAATAAAATTAAAATTCAATGCTAATAAGCACACTTTGAAAGGCAAAAACATAATTTTAATAGATGATAGTATAGTGCGTGGTAGTACGCTCAGAAATATAATAGTTATGCTAAAGGATGCGGAAGTAAAAGAGATTCACCTCAAAATTTCAAGCCCACCAATTAAGCATTCTTGTTTTTATGGAATAGATACGCCAGAGAGCAAAGATTTAATTGCTGCAAATAAATCTGTAGAGGAAATTAAGGAAATTATAGGAGTAAATAGCCTGGCCTTCTTGAGTATTGATGGACTATACAGGGCTGTTAAAGAAGAAAAACGTAACAACGCTACACCGCAATATTGTGATGCTTGCTTCACTGGTGACTACCCAATTGGTAAGTAATCTATTATTAGTGAAGGTGAGGTTTTTTCTATGTTATATTAACAGTTTTAAAAATAGATTTTTTGCATAACCATATAGTTTTTGCCTGGGCGTCATTTGAGTAAAAACCACTTTACAAATTTCGTCATTCCCTTTACTCTGATACTCCGAGTATTTATCCTTGTTTTTGACCTGCAGTCTCAATCAGAAAATTCAGTAAATCAATGTTTATTGGCAAATCACAAAAAAATTATAGCGTCTGCATGTCTTTTAAGTTTTTTCTACATTCAGCTAAACCGCTCTTAATTTAAAGCGTTAGCACACTATTACAATGCCAATTTAAATTATTATAGGGTCAAAACTCGTTACAAGGGGACTTTTTTGCCTTTTTTCTTCATTTAGTAAATTTCTTAATATTTATAACTAAAGTAATTTTAAAGAGGCGTTATGTAAGTAGCTGACACACAGTCGTACGAGCATTCATTTTTGAAGATATCAAAGGTGTCATTGAAGTAGCTGACACTGGGATCCATCTCTTAATACAGCCTCATCAAAAATGTTGTGTTTTAACATAAAATTAGCTGCTTCTATGCTCATAAACTTAACATCCAATCAATTTCCTGGATCCAAGTGTCACGCACTGGGATGACAAGAGAGGGACTACTCGAATAACACCTTTATGGTGGCTTAAGTCACAAGTTCGTCAATGATGGCGCTCCTTAAAGAAGCACCATTTTGTTTTGAAGCTTTAATGCTTATTATGCGCATGTATTTTTTGCTGAATCCCATCTTTTACCATCAGGGCAAGCAGTTGTACCATCTTTACAAATCACACCACCTGGTACTATTTTTGAAACAACGACAGGTGCACCAAAAAACACAGCAGTAAATGCACCAAGTGCAAAAAGCGCTGGCCATGGCATTCTGCCAAATATTGCCAGCAAAGCTGCACCTATTATCACTATTGTAATCATAGGTCCTCCTATACCGTGAGTATAGCCTACTATTTTGCATATTGTATTGGTTGTTACATCATCAGTAACATCAGCAGCAAAAGCATTATCAAATGTAAAGGAAAGAATTAAAGATACAAGTAGAAGAAAGTTTTTCATTATGCCTCCGTATTCAACGCTGTATTATCTATCATTTTAATTAAATTTAAGTAAACGTTGAGGATTTTTTGCTTAAAATTATGCTTTGTTTCATTTAGAATACTTTTCTTAGTTTATTTACATATACAAGTGCTACAGAAATTTTATAGTATCGTTTATTGCCTTTATCGTGCTTTAATTGACACAACTTATAATGATGGAGTGGAGCATGCAGGGTACCTATCATTTTTAATCCTGTTATCAATATTTCCTTTTCTTATTGTTTTAATAGCCATGGCATCAACGTTCGCAAATTTCTTAGATCAATACAATGTCGGCTGGGCATTTATTATTGATAACATGCCACAGGATATTTTATCATCTTTGATGCCACGTATTAGGGAGATAATATCAGGCCCTCCGCAAAGCTTATTAACCTTGGCAATTGTAGGCGCTGTTTGGACTGCCTCATCAACAATTGAAGGATTTAGAACGATACTGAATAAGGCCTATAAAGTTCCGGTTTCATCGCCATATATATGGAGAAGGGTGCTCAGTATATTACAATTTTTAGTAATTACGCTTGTTACGACTCTGACTATAACATTTTTTACATTAGTGCCAATGTTAATTGATTTTTCTTACCAAGGGCTAAGTTATACTAGATATTTACTTATTGATTTTTTGCTTTTTACTATAGTATCTTGGCTATATTTTACATTGCCAAATATAAAGCAAAACTTATCAGACGTATTTCCCGGATCTTGTGTAGCTGTTATTCTTTGGACGATTTCTGCTTCAGCTTTCAAGCAATATTTAAAAGCTTCCTTTGATCAACTGAATTTGATATATGGAAGTTTAGGTGGTGTTGTGATGTCGTTGCTATTTTTTTATGTGCTAAGTTTGATTTTTATATATGGAGCAAAATTTAATTTTCAGCTAAAATATTTCAATAAATCTTACTAAAGAGAAAGAAAATGGGTAAGTTACAAGGTAAAATAGCTTTAATTACCGGGGCTTCAGGTGGAATGGGCTCTTCTGTTGCAAAAAGATTTGTAAAAGAAGGTGCATGTGTGATTCTGATTTCCAGATCTCTTGATAATCTCAAGCCATTGTATAACGAAATTGAAGAGCTTAAAGAAGGCTCTGTGAAACTAATTCAGCTTGATCTTTTAGACTTTGAAAACGTAGAAAAACTGGCAAATATGATAGAAAGCCCAAAATTATCAGAATCTGGAACACTCGATATACTGATTACATGCACTGAAATTTTAGGTAAGTTGAGCTCTGTTCATGATTGTGAGCTTGAAGATCTACAGAACGTAATGGATACAAATTTTACTGCCAGTTGGTACTTGCTAAAAAATTTGGGTCCAATACTAAAAAAGTCTAATGCTGGAAGAGCGATATTCATGACCTCAGAGATAACACTTTCTCCTTCCTCTTATCCATATTGGGTGCCATATGCTGCAAGTAAGACTGCACTAGAAGTAATGGTGAAGATATATGCATCTGAGACAAAGCATACGAACTTATGCATAAATGCCGTGTATTCGGAAGGGCCTATCGATAGTGAAATGTATAAGCAAGCATTTTCGGGAAAAGATATATCTGAATTAGTATCGCCTGAGAAGTTAACAAATAAATTCGTAGAGTTAGCTTCTGATGACTGCAGTATATCAGGACAAATCTTGCCACTTAGCAAATCTACCGAGTAAATTACCATAGTATCCGTAAAGACACCGTTAAGCCCATAAGTGTATGAACGTTGCGATTTGAGTCCGCTAGGAAGGATGTCATCCCAGTCTGGGTCTAGCCTTTATTGTCTGGATCGCAGATTGGGATGACACCTCTGGGCGCCGCCGTCATAAAGGAACAAGTGTCAGCTACTTGAATGAAATCATTTGCTGTGCAATTTACCTTCAAACATGAAGGTTTGTACACCTGTGTGTCAAGCCTAAAAGTAGTTAGCTAATAGGCTTAATAAAAATTCACATACACAGGAAAGATTGGTAACATTATTTGAGACGAGACTATTATTGTAATTATGCCGAAACGCACAGATATAGAATCTATATTAGTAATAGGAGCAGGCCCAATAGTTATAGGTCAGGCATGCGAGTTTGATTATTCCGGAACGCAAAGCTGTAAAGTACTAAAAAGTGAAGGTTATAAAGTAATTTTGGTTAACTCCAATCCTGCAACTATAATGACAGATCCTGAATTCTCTGATGCGACTTATATTGAGCCGTTACTGCCTGAAATCATAGAGAAAATTATAATCAAGGAGATGCCAGATGCAATATTGCCAACAATGGGCGGGCAAACAGCACTCAATTGCGCAATAAAACTTGCAGATGATGAAGTATTAGACAAATACAACGTAGAATTAATAGGGGTAAATAGAGAAGCAATAAGAAAAGCAGAGGATAGAGAGTTATTCCGTAAGTCCATGGATAGAATAGGACTGAAATACCCCAAAAGTATCATTATAAAAAATCAAGAACAAATAAAAGAGGCTTTGGACTACATTGGATTACCAGCAATCATCCGCTCATCATTCACTCTTGGTGGTGCAGGTAGCGGCATAGCATACAATAAAGAGGAGTTTTTTAATATTGCAGAAAGTGCTCTCAAAATTTCGCCAATAAATGAAGTTCAGATAGATGAATCAATTATCGGCTGGAAAGAATATGAAATGGAAGTTATCCGTGATTGTAAAGATAACTGCATAATAGTCTGTTCAATAGAAAATATTGATCCAATGGGAGTGCACACCGGAGATAGTATCACGGTTGCTCCTGCTTTGACTCTGCGTGACGTAGAATACCAACAGATGAGAAATGCATCTATAGCAGTGCTAAGAGAAATTGATATTAGTGCCGGTGGTTCAAATGTTCAGTTTGCAGTGAATCCTAAAGAAGATGGAAGCCTCGTTGTGATTGAAATGAATCCAAGGGTTTCTCGCTCTTCTGCACTTGCTTCAAAAGCAACAGGTTATCCTATTGCAAAAGTTGTAACTAAACTTGCTATCGGCTATTCACTCGATGAGATACGTAATGATTGCGCTCCAGTTATACCTGCTGCATTTGAACCAGTGATTGATTATATCGTCACTAAAATTCCTCGTTTTGAATTTGAGAAGTTTAAGGGGACGAAGTGTGAACTATCAACTTCCATGAAATCGGTGGGGGAAGTGATGTCTATAGGCCGCACTTTTAATGAGTCACTGCAGAAAGCTTTTCGTTCACTTGAAACTGGTCTTACAGGACTTGATGAAGTATTTCCTGAGAACATTGATATTGATCACGTAAAATCTCAATTAGCAAAATTGCTACCAAACAGATTACTGATTGCTGCTGACTCAATGCGTCACGGAATTAGCATAGAAGAAATAAATTCGATTACAGGATATGACTTATGGTTTTTGCAGAATATACAGCTAATTATATTAGCTGAACAAAAAATCAAGAAAAACGGCCTTCCTGAGACTGCATGTGAAATGTTAGAGCTGAAAAAAATGGGGTTTTCAGATGCAAGATTGGCAAAATTAAGCAATAAGAAAGTAGAACAGATTGAAGCAATGAGAAAAAAAACTGGTGTTAATCCAGTTTATAAACGTGTAGATACTTGTGCAGCTGAATTTGAATCAAGCACTGCTTATATGTATGGCTGCTATGAGGGTGATGTTGAAAATAAAAAGGAATGTGAGGCGAATATTTCGGACCGAAAAAAAGTTGTCATTTTAGGAAGTGGTCCAAATCGCATTGGTCAAGGTATTGAGTTTGATTATGCATGCGTACATGCAGCTTCTGCCGCCAAAGAAATGGGGTATGAAACAATAATGATTAACTGTAATCCGGAAACCGTTTCAACTGATTATGATACCGCTGATCGTTTATATTTTGCCCCACTGATTGCAGAGGATGTGCTTGAAATACTAAGCAAAGAGCAAGAAAATGGCACACTGGTTGGTGTAATGGTTCAAATAGGTGGTCAAACACCTTTAAAGTTAGCCAAAGTGCTTAACGAGAGAGGTTTTAAAATTCTGGGAACTTCGTTTGATTCTATTGACCTTGCAGAAGATCGCATGAGATTTAAAAATCTTGCTTTGCAACTTAATTTAAAACAACCTGAAAATTCTATCTGTCATTCAGTAAAAGAAGCGTTAATCAACGCAGAAAAGGTGGGGTTTCCACTAGTAGTTAGGCCATCATATGTCCTCGGCGGTCATTCTATGTCGATTAGACACGATACTCAGAGCTTTAAAGAGTATGTCTTGAATCAAACCAAAATTTTTGAACACGGGTCACTGCTTCTTGATAAATTTTTAGTCAATGCAGTTGAGGTTGACGTTGATGCTGTATGTGATGGGAAAAAAGTTTTCATTGCAGCAGTCATAGAGCACATTGAAGAAGCTGGTATCCACTCTGGCGATTCAACATGCTCAATACCGACAAATACATTGAGTGACAAAGTAATAAAAGAGATCGAGCTCCAAACTGAAAGAATAGCTCTTGCACTAGAAGTGAAAGGTCTGATAAACATTCAGTTTGCTGTTCAAGAGAGTGATGTATACATACTTGAAGTGAATTTAAGGGCTAGCCGTACAGTTCCTTTTATTTCCAAGGTAATCAATATTCCTATTGCAAAGCTTGCTACTCAGGTTATCTTGGGTAAAAAATTGAATCAGGAAAACAAGCCTTTCAATCATTTTGCAGTTAAAGCTGCTGTTTTTCCATTTACGCGTTTTTCGGGGATTGACACTTTACTTGGTCCTGAAATGAAATCAACAGGAGAAGTGATGGGAATTGACTTATCTTTCGGAGCTGCACTTGCAAAAGTGCACATGGCTGCAGGATACAATTTACCAACAGAAGGAACAGCTTTGGTTTCAGTAAAAGATGATGATAAAGAGTATATATTGCCTGTTGTACGAATGTTGAAAGAACTGAGTTTTGAAGTATATGCCACCAAAGGTACAGCTTTGCATCTGAACAATAACGGCATTGCTGCAAAAGCTGTAAATAAAGTGAGAGAAGGCAGACCCCACATAGTTGATATGCTCAAAGATGGAAAAATAAATCTAGTAATCAATACTTCAAAAGGTGTGAAATCAGTCTCAGATAGCAAAGATATCAGGAGAACTGCTATTTTGCAAAATATAGCTTATAGCACCACAGCTTCTGGGAGTAAAGCGTTAGCGCTTGCAATTCAATATGTAAAGAATAGCAAATTGGAAGTAAAATCATTACAGCAGATACAAAATGTTTAAATATCAAGACTACAATAAATTATTACTTATTTCAAAATGAGGATCGTGTAAGCTAAGGCGAGAGAAATTTAATTAAAGGATTTTTTGTGTCAGTATCAATATATAACTGCCTTGAGCGTTTGTTGAAAGGCTTTTTACTAATTTTCTTGATTCAAACAATATGCTAGACTTTAACTTAAAAATCTTTGTAAGTGATCACGACTGAAAGGTGTTTTCATGCATTTTTACCTGAGTGCAACAAGTGTAATTCATTGAGTTTCCAAAATTGATAATGAAGAAAAGCATTACTTGTCTAATAAAAGCAATTCGATACTCTTGTGAAGGAATAAAATCAGCTTTTATATCAGAAATTGCGTTCAGACAGGAGTTACTACTTTTTATGGTATGCGTTTCAACTTTGTTTGTTTTAGATGTAAGTAATTTAGAACGTACAGTAATGGTAAGCAGCCTATTTTGGTGTTAATTGTAGAAATTATTAACACTGCTTTTAAAACAACAATTGAGCGTATTTCAAGTGAACAACATATACTTTCAAAAAAAAGTGAAAGATCTAGGTGGTACAGTAGTTTTTCTCTCATTAATTAACTTCTTGATAATATAAATGATAATATTGATATGAATGTTGTTAAGATATATTTTCAAATTCACCGATTAAGACTTGCATGTCTTGTGGTAAATCAGAAACAAATTCTATATATTCTTTACTTTTTGGATGATATAAGCCTAGAGTGTGAGCATGTAGTGCCTGTCTATTGAAATTACGGATAAAGTCAGAGTTTTTAGCATATTTTTCACTTTTACTACTATTTTTTCCGTAAACTTGATCACCAACTACAGAATGTCCTATGTGGCTCATGTGTACTCGAATTTGGTGTGTTCTACCTGTCTCTAAAGTACATTTAACCAGGCTTGCTTGCCCTATAATTTTCTTCACTGAATAATGAGTGATTGCTAATTTACCTGCTGTTTTTGTGACACACATCATTTCTTTATTACTGCGTTTTGGAGTAATATGGGTTTTTACTGTTCCTTGCAGATTAGGTAATGCTCCCCAAATTACTGCTAAGTATTCCCGTTTTATTTTACGATTTGATAGCAGTTCAGACAAGAAGCTGTGGGATTGTTCATTTTTTGCAATTACCATGAGTCCACTAGTATCTCTATCAAGCCTGTGAACAATTCCTGGTCTTGTATTTGTATATGGAATTTTGCCAAGGTGAGCGATCACTGCATTCAGGAGTGTATCATTGTTTGTTCCAGCACCTGGGTGTACTGTTAATCTACTTTGTTTACTCAGAACTATAATGTCCCCATCTTCGTAGATGATATCAAGCTTTATATTATAGTTAGGTTCAATTGATGTGGATATGTCAGGTTGAACACGATGTACTATATACTCCTCACCTGGTTTTACTATGTGGTCATTATTAATTATTGGTGTGCCAAGTAATGTTACCCGCTCATCTTGTATCAATCTTTGTGCTTTACTGCGTGATATGTTACACTTTTTAGCTATGTAAATATCTAGCCTTAATTTTTTTTCGTCACTATTAACATTTAAGGTTATATCCATGGTCACCACCCTGCGCAAGCTACTTTGAATGCTGCATGAATATCTGGATTCACAAATTCAACTTTTGTACTAGGTTGAATTTGAGGGACGTCTTGTTTTTTAATATGGCAAATTGTTTGAGAGCCATCTTTCCAGTAAATTGTTATTTTATTATCAAAATCCCGTAGCGTTAACTCCCTCTTTTCTTCTTTTTTATCTTTTTCTTCTAGCTTAATAGACTCTAATAAACAATATAGAAAGCCACTTGCTTTACCGTTAACTTTTTTTCTCCATTCATCCATTTTTTCTTGTTCAGATAATTCTTTTTCCAATTGTGCATTTTCCTGCTCTAGCTCTTTCATCCTTTTTTTTGATTTTAATAATCTATGTTTTTCTATTGCTTTTTTCTCTTCATCTAGCTGTTTTTCAAGAGAAGTAGCAGTAATACTGCCTTCACTGCTATTAGGTTCGGTTGATTGAGTTTGTTTATTCTTTAATTCTTCTAGTTCATCTTTTACTTTTTTTAGCTCTTCCTCTAATTTCTTCCTTATCTTTTCCGCCTCTTCTTTTTGCTTTTTCAACATATCTATAAACGAAAGATCATCACTAACTGTGCTTTCCATAGATTTAAAATAGCCAATCAATCTGCTTGGTTCAAATCGCTCAACCTTATCTTTAGCGATTTTAATAGCATTATCTAAACTAGAAAAAATACTTTCAATTTTTAGTGAACTTGCTCTTTTTACCAGCCCTTTAGCTTCATTTAAAATGGGCGAGATTTCCTTGCACAACCCATCCAAATCTTCTTTGATGTCTTCTCTGACTCTTCGTAGATGAACAAGTGTTTCTTTAATTTCATCATTTTCAGGCTTTAGAAGCTTATTATCGAGTAGAACTTTAACTTCATCTAACTGCTTATCAAGTGAGTCAACAATTTTATCTGTAAAATCAGTCAAGTGCTTATCAAGTAATTTTATCAATCGAAATGTAGAATCATTTTCTTCCTCATCTTTTGTCTTTTTTCCATTACTGATACAACCCCACCTCTTCTGAATGGAAAGAGAATATCCAAATTGTTAAACTTTTTAACAATATTATGATTATTGTTTATCTCATTGTTTTTTAGCTTGCTGAATGTTATACATATCCCATCAATAGCAATGATACCAGCCAGTGTAACTATGGCCCATTCCAAATCCTGAACATTGGCAAAGCTAAATCTATTTTGTATTAATGCACCAACGATGATTGCAGTACTAACTACATATGGTATGGCAAGAAAAATGCCCTCATTCTTATTCGCTTGTCTGTGATCATCTAATATTTCTTTTTGATTTTTAGAGATTGGTAAAATTATTGAAAAGCTTGCTTTTTTGTGACTTATAAAACTTAAATTTGGTTTTATCTCTATTTTCAGAGCATTTTCAACGATTTCACTTATCTCGTTATCTTTGCCACCTCTAATTTTATCATTTATTAATTCCTCTATCGACTTTTTTCCTTCTTTTATCTTCTGCTTATTCATATATCTCATAGCAGAAGAGGCTACAAAAGTTGTTAAAAGAATAACAGAAACCAAAGTGTAAGTTGGCATGAATGTTGGGTTAAAAATATCTGTAATAAAGCTTAAATTATTACTAGTTATTATTATTGCAGCTACATAAGCCAAAGAAAATTGAAGCCAAGTATTTACATCTGCTATAGTTAGAGTGTTACTTACAGAATATTTCTCTGCTGCACGCCATAACATAGGAAAGAAACCAATAGCATCATCTATTTTGGCAAAACTATGATCTACTTTAACATTGAAACGATTTGTTGTATCTAAAGGCATAAATCTCCTTATATACTAATTAAGCAATTGTATATAAATGATACTTTAAAAACAAGTTTTTGACTTATGTCAAGGACGATTAGAACGCACTTTACTAACCTTTATAACACTATCTGTTATCCAAACAGAGTGTGTGTCATATGCCTCTAAGTCAGCATATTTGATGATTTTAGTGTTGCAAGCTGGATAGTTAAACTTGCTTAACTGAGTTACTAGATCAACATTGTTACAATTTTCTAAAATATCTTCTCTTTTGTGAGCTGGCAACACTGACTTATTATTTCCTTTATTACATATGCAGTCATAATCATTACATTCTAGCCTTTTATTTGAATTACTGAATTTAGTATGATTCACAATTTGATTCTGCCCGTTTTGCTTTGCCCACGTTTTGACAACAAAATTTCTGTTTTTTCTAGTAAGAGAATATAGTAAATTGTCATCTTCTTTTACAGCAAGATTATCAGCACTGACTAGAATATCAGGAGTTGTATACATATCCCTAGAGAAAATACCTAGCACAATAAAGAAAATTCCAAAGAAACGCCAATCCTCTCCCACAAGCATAACCATAACAGCCCAAGCGTTATTATAATAATGAATGAGGCAGGAAAAGTGCGAATAGGAACAACCAAATACTAAAAACTGGTAATTGCGTTTGTTATATATAAAACGCTGTCAATTGGGCGTTCCATGAGAGGCGTTATAATCCACTGAGCACCTAAAGTAATCAATAAAACATAGATTATTCCAAGTGGAATAATAATGAGTGTAACTATTGGTATAGCAATCAAATTTGTGACAATGCCACTGATTAAAAAATAGTTAAAATTGTATATTGTGTACGGAATAGTTGCTAAACTTTCTATTATTGAGCTGATCATTATCGACACAAAATATTTTATTATTTTTATTTTGAATAACTTATTAGCATTGATCTGATAGCTGGCAACTAGTGCAAAAAAGCAGAAATGACATTTGAAAACCTGGCTTTAAGATTGTTTCTGGCTCCACTGTGAGTATCACCGAAGCAGCAAACGCAATTGCTATTAATCCTCGATATTTCCTTTCTATGATTATTGCAACAAGTACCAAGATCACCATGATGTAGGCACGCTGAGCAGAAATTTGCATATCGGCAATCAACAAATAAAAGGTAGTTGGCAAGATAGTAAAGAATGCAGATATTTTTTTAGTGTTATATTTAAGAGTCAAAGTTTCAGACATTGCAAATAAATTATGGAATACTATAAAAAATAGACCAGCAACAAACGATAAATGTAGACCAGATATAGCGAATAAATGTGCTATACCTGAATCTCGTATCGTATTCATAGTTTTTTGATCTATCCCGTCTTTTTTTTGCCAATTAATAATGCAGAGATTATGTCCCCGTGTGGCTTTTTGGTATTTTAATGTAGGTTTTCATAGATATATTGACGGAAAGATTCTATATACTCTTGAAATTTTCTTGCTTCAGCTTTTTGTACAGGACTATTTTGCTTATTGCAAAGCCTGTTGCACTTATTTTCTGATAATATGCTATTCTTGCAAAATCATATGCATATTCCGAAGGTGCAATTTTTGGAGGCAAGAGTTTTGCTGATAATTTTACTTGATCCCCTGTTTTAATGACTTCTTCCGCTTTGCTTCTAACTGATATTCTGATGTTATCCAGCTTGAACTTCGTGTTTTTTATTTCATAAAGCAAAAATTTCTCATACGAGCCCTTGTTATTAATATCCTTCACTGTAGCAACAATATTTTTCACATACCTTTCCTTATCAAGAAGGTGAGTATTAACTGAATCTGTTCTGAATTTGCTGGCTGTAAATCCTATGAGCACTGCAATTAAAGAAATGCATAATATTACGTATTTCCTGTATAATATTGCAATAAGAATTAGTATGAATGAAAGCAAGAGAAAAATAGATATAGTGAAAGCACAACTTGGTTCAAAATTTAATGAGAAATAGGTTAAAATTCCTGCACACTGAAAAACAGGGAACCACAATATCAAGTTATATTTTTCATTGCACAGATTGTTATGTATATAATTTACTATTATGTTAAGAAAGGTTAATAGATATATAAATATATATAATAGTGTGATTTTATTCTTTTATTTATTATTATTACGAATATAATAATAGATAAGCAACGACGCGGGGTGGAGCAGCTCGGTAGCTCGTCAGGCTCATAACCTGAAGGTCGTAGGTTCAAATCCTACTCCCGCAACCGTCTTTCAATCAGACAAACATTGCGGTTTCTCTTATTATAATGGCAGTGGTGTTTCTAACTTAAAGCTTGTTTTTTACCTATAGGCTCAATCATAACATTCAGTAAAAACTCAGGGTATTTATTGACAAAATTATAGCGGCTGCATGCATTTTTTCTTTTTTCTTATTACATCAAGAATTTCACTATACACTTTATTGTTGTCCTTATCTGCAATTACAGTAATAACATTACATCTATTAGGTTCTTTTACGGCTATTTCTTGAAATCCTTTTCGAATTTTGTGATAGAAATCAATGCTCATTTCTTCATACTTATTTTTGTCCTTTGCTCTACTGAGTCCAACTTGAACATCAATATCTAAAATAAATGTGATATCTGGATATTTAATTTCCACTAATTTGTGTAAGTCTCTTATTATACTCAATTCAACACCTAGTCCATACCCTTGATACGCAATAGTTGAATCGATAAATCGATCACAAATAACTATCTTTCCCTCTTCAAGAGATGGCAATATTAATTTTTTCATATGTTCGTGCCTCATCGAGATAAGCAGCAAGAGTTCAGAAATAGGATCAATATTATCCTTAAGTAGTAATCCTCTTATTTTTTCTGCAAAATCAGTACCACCTGGTTCTCTAGTCAATACGACATTATTTTCACCGTGAATTTGCTTGAAATAATTTGCAAGTAACTCAGACTGTGCTGTTTTACCAGAACCATCTATTCCTTCGAAGGTTATGAACATAAATTTTATAGTTACAATGCTAAATGAAAACAGTGTACATAGAAACCATTTGACATTTAAGCAATAAGATCATAGATTATGGTATACAATACTCTGTGGTATGGTTAAGCTAGACACTCCTAAAATAGATTTAGACTTTAATGCAAAGAATTTTAATCTCCTGGGAGTGGATAACAAATATTATACATTAAGTGACTGCTATGGGGAAAATGGTCTCATTGTAATGTTTATATGCAATCACTGTCCTTACGTTCAATCAATTATTAGCAATCTAGTAAGCGATGTTAATTTGTTGAAAAAAGATTATCAGGTAAACGCCGTTGCAATCATGCCAAATGATGTAAATGAGTACCCAGAAGACTCCTTTAAAAACATGATTAATTTTGCGAGGGAAAATAAGTTTACATTTCCATATTTGATTGATAATAACCAAGAAGTAGCTAAAGAGTATGGTGCTGTTTGTACCCCTGATTTTTTTGGCTTTAATTCCAAACTAGCCCTCTGCTATCGCGGGCGTTTTAACAACACAAAAAAAGAGAAAGTTCAAAATTACGAAGTAGGAAGTAGTGATCTATTTCAAGCCATGAAATTTATTGCAGAAACTAGCAATCCTCCAGTTGACCAAAAATCAGGCATTGGTTGTTCGATAAAATGGTCTAATTCTACAGGTTAAATATTATGCACAGCGGCTCTCAGCATTTGTTTGATATTATAATTTTACTCTCTGCTGCTGTGTTTATAGTCATAGCGTTTTGGAAAATGAATATTAGTCCAGTACTTGGTTACTTTGTTGCAGGTGCATTGATTGGTTCTCATGGATTTAATCTGATAAATTCAGTTGAAGTAATGGATAACTTTGCAGAGTTTGGCGTAGTTTTCCTATTGTTCATTATAGGTCTTGAATTGACATTTGAACGCCTTATAGCTATGCGTAGGCATGTGTTTGGGTTTGGTTCCCTTCAAGTTATAGTTACCATGATAGCAATATGGTGCATTGCTCTTGCCTTTGGAGTAAATACAAACATGGCAGCAGTTATCGGTGGTGGACTTGCACTATCCTCAACAGCAATAGTGTTGCAGGTCCTGCAAGAAAAGGGTTCCCAAGCAAGCCAAGTTGGTAGATTATCAATAGCAGTGCTACTAATGCAGGACTTTGCAGTGGTACCTCTAATAGTACTAGTGCCCCTGCTTACTGGCAATTCTGAACACAGCTTAATAAGCTCGTTGGCAGGCTCATTAGTGCAAGCAGCTATTGCATTGGTGTTGATATTTGTAACTGGTAGGTTGTTACTGAGGCCATTGTTTTCGGTTATTGCCAAAATGGAGAGTAATGAAATCTTTATATCAACAACACTTCTGATAATATTAGGATCAGCATTTATTACTGAACAATTTCATTTATCAATGGCATTAGGCGCATTTGTTGCTGGGTTACTAGTTGCAGAAACAGAACACAGGAATTCGGTAGAGCATGCAGTATTGCCATTTAAAGACTTATTTCTTGGTTTATTCTTTATGACTGTTGGCATGTCTATTGATATTGACCTTTTACTCAATAAGTTACCACTCGTTACTTTATTATCAATTATCCTTATCATTTTAAAGACGTCCATTATATATACATTGTGTAGATTTTTTGGATTTAGAAGTGCACCTGCAATACAAGCTGGATTACTTCTTGCACAAGGAGGTGAATTTGCATTTATTTTATTCCGTTTAGCAGATGAATTAGATGTACTATCAAGTGAAATCGCTCAAGTGCTTATGATGGTAACTACAGTAACTATGGCTTTTACCCCCCTTTTATCGGGAATTGGAGACTGGATAGCAAATTCATTTAGCACTGAAAAAATAATACTAGACGATGAAGCAATCGAAACAGACACACAAGATCTTTATAACCACGTAATAGTTGCCGGTTTTGGTAGAGTGGGATATATGGTAACGAAAATGCTTACTGCGGAGCATTTAAGTTATGTTATTGTGGATATTCAATCAAAAATAGTGAAAGAAGGAAAAAATGACAGTTTCCCTATATATCTTGGGGATGCTACAAGATATGAAATTTTAAAATCAGTAGGAATAGAAAGAGCTCAAGCTCTTGTGGTTTCAATAAAGAACGAAGTCACTATAAAGAAAATAGTTTCTCTAGTTGCAACAAACTTCCCGCATGTAAATATTATAATACGTTTACCAGATTTGAATAATGTGGAGGTTTATAAAGATCTAGGGGTTAGTAAAGTTATTCCCGAAACGTCTGAAATTGGATTGCAGCTAGGTGGAGCAGCATTAAGTTTAAGTGGTATTAGCGACAGCGGAGTTACATCTTTAAAAGGTAAATTTAGAAAAGGCAACTACAGTATGTTAAAAGACCTTGGTAGTGATAAAGATGAGTAATCCTCTATTACTTTAATTAGTGATCAGAAAAACACATTTATTAAGCAACTATACTCTCTAGAAAGGTGAAATTGACCTTATTGTAACTATGAACAAAATAATAATAAAAAAATTTGGTGGTACTTCGCTAACTGACTTAAATCGAGTTGCAAATCTAATAAAAAACGATATTGAAAAAGGTTATAATGTAATTGCTGTTGTATCCGCTGCTGCAGGATTCACTGACCAAATGGCTTTTCAAGCCAGGCAAATTTCAAATTTAAACTGTAGACAAGAGTTATCAGAGTATGATGTCCTGCTTTCAGCAGGAGAACAAGTCTCTTGCGGGTTATTAGCTATCACTCTTCTGTCTATTGGAGTTAATGCTAAATCATGGCTCGCCTGGCAGTTACCAATTCTAACGGATAATTTTTATTCTGAATCTAAAATAAAAAAGATAAAAATTGACCATATAAAAAGATCTTTTGCTGAGGGTTATACTACTGCAATCATTGCTGGTTTTCAGGGTATATACGATGATAGAATCACTACTTTTGGTAGAGGAGGATCCGACATCTCAGCAATTGCCTTTGCTGTAGTTTTTGGTATCAGGACTTGTGAAATTTTTACTGATATTGACGGAATATATACAGCAGACCCAAAAATTATTCCAAGAGCACGCAAGCTTAAATCTATCTCTTACAATGAAATATTGGAGATGTCGTCATCTGGTGCTAAAATATTGCATAATCGTTCAGTACAACTTGCAATGAAGCATAATATTAAGGTGCAAGTGTTATCCACTTTTGAGAAAGGAGAAGGCACTACAGTACTACACGAAAAAGATGTACTGGAAAGATACTTAATTACTGGAATAACTTATAGCACTCACGAAGCTCTTGTAACTTTTACTAACTTTGTAAATACTATGGATACTTTAAGAGATATAGCAAGAGCAAACGTTAAAGTTGACATGATACATGGGTCAAGCTTTTTGATTTCTAAATTTGATGTTGATTTAATGACAAAGTTATTGAACAAAAATGAAAATTATGTCGTAAATAATAATATAGCTAAAATTTCAATAATTGGTATTGGTGTTATGTCTAACACTGAAGTGATGTACCGCACACTCAAGGTTTTAAGCGAAAAAAAAATAGAAATACTTGCTATCACAATGTCCGAAATCAAGATCAGTATAGTTGTTCAAAAAAAACACGCTGAGGCTTTAATTAGAGATTTACATACCGAATATGAGCTTGATGTATGACAGCACGCTTGAAATTTATTTACTTGATAATTCAAAAAACTTGAAAGAGCAAAGATAGTTATTGAAATTATCTTGATTTACATCGGTTATCCAAGTTTGACATTGAATGCTTAACACCTCCTCAATTAACACCTTTCTGTAATCTTTATCCAGATGAGACATTATATCGTCAAGCAGGAGAAGAGGTGCTTTATTGTAATGAATACACCTTGCTTTTACACTAGATAAGATGATAGAAAGCAGTAATAGCTTTTGCTCTCCAGTAGAACAAAGATTTATTGGCATGTCCCCTTTTTGGCAAAAAACCCGAAAATTATCATTATGTACAGAAAAGGTTACTCTACCAGTTAATGAGTCTTTTTCTCTATTTTCCTTTAGACGATTCTGAAAATATTCAGCAGTATCGTTCAAAGTTAGCTGACTACTAAATTTCAAACTTGCCTTTGGAAAAGACTCACAAGAATGGTTATCAATTGTGTCCTGTAGTATTTTTAAAACAGAAAAACGCATACGTAAAATATCAACTGCATTGGTAGCCATGACATTTTCAAGGCTAGAGAGCCAATTTTCTTCTAAAATATTCTCTCTAAGCAGTTTACTTCGCTCATGTTTAGCTTTCCTGTATTTCATATAGCAATAAGTGTAATTTTCTTCAAACAGTGAGACGATACGATCTAAAAATTTTAATCTGTCACTCGGAGAATTAAGAAGAATATAGTCCATTTGTGGAATGAGCCATATTACATTGGATATTCTATATAGAGATGAATAACTTGATTGTGTTTTTCCATCAATTTGTATTAGTTTATTATTAAGATTCTTTCCTATACCAATTGAGTTAAAGTATGTTCCATTAAAAAAGTCATAATGCACTGCCCAATCTTCATTACTGAGTCTATTTTGCATCTCACTAATTTTTACTTTTTTCATGCCATTACTTTTAGCAAGCAATGAGATTGCTTCAAGTATATTAGTTTTACCAATACCATTTTGACCAGTTATTACAACCGATCTATCGTCTAAATCCAGTTCGAAATTTGAATGACTACGGAAATTATGTAATTTCAATTTTTTTATATAGCAATGGGTAGCCATTCTTTAATTTATATTCTGCTTACTTCCTCTAAAACCTCATCAACATGTCCACTTACTTTTACATTTTTCCAAATCTTCACTACTTTACCTTTTTTATCTATTAAAAAAGTAGTACGCTCTACTCCTATATACTTTTTGCCAAACATACTTTTCTCTACCAAAACACCATACTTTTCCAATATTTCAGCATTTTCATCAGAAACTAAAGAAAATGGAAGAGAATATTTTGCTTTGAAGTTAGCGTGGCACTTAACACTATCTTTTGATACACCAATTATCACTGTGTCAAGAGAAGAAAAATTTTCTATATTGTCTCTAAAGCCTTTTGCCTCCATTGTGCAGCCCGGAGTATCGTCCTTAGGATAAAAATAAAGAACTACATTTTTTTTATCAAAAAATTCACTCAGTGATAAAATCACACCAGAGTCTGTTGGCAAGCTAAAATCAGGTGCATTATTTCCTATTGTTAATTCCATACTTTTCTCCATTATCAACACTTTTATGTTACTATATTATATAGTAATAGGAAGAGAGGATAAATGAAAGTAGCTTTTCAGATGGATGAAAGTATAAATTTTGAAGCTGATACTACATTTTCATTAATAAAAGAAGCGCAAAGAAGGAGGTACGAAATTTTTGTTTATGTACCTAATAATTTAGCACTAAAGTTAAATCAGCCAATTGCCCTTGCTCAGAAAGTAAGTGTTGATGATTGTAGCTTCATTTCAAAAGAGGATGTAGTAATCAACCTAAATGAAATGGATATCATATTTATCAGACAAAATCCACCATTTGATATGCGGTACATTACAACAACCTATATCTTAGAAAAGACTACTGCGTTAGTAATAAATAATCCAACAGAAATAAGAAACTGCCCTGAAAAATTAATTACTTTACTGTTTACAGAGCTAATTCCTCCAACTTTGATCACTGAAAATATATTGATGATTAGAAATTTTTATCACGACTATCAAGATATCATCTTGAAACCACTATATAGCTATGGAGGAAATGACGTAATAAGAATACAAGATCAAAATAGCATTCAAGTGGTAGTCGATCTCATGATTGCAAAACATGAATGTCCTATAATTGCACAAGCGTTTTGTAAAAAGATAAATACAGATAAAAGAATACTGCTATTGGATGGAAAGCCAATAGCAGTAATGAAGCGAGTTCCAAAGTCTAGCGGAGAAATAAGAACAAATTTGAGACTCGGAGCAAGTTTTGAGCCTGTCCAAATGAATGATAGAGACAACGAAATATGTAATAAAATTGGTCCTGAGCTAAAGAAAAGAGGGCTAATATTCGTTGGCATTGATATTATAGATGACTTCCTTCTTGAAATTAACACAACTTCGCCTACGGGAGTAGTTTATATCAATAAGTTGTATAGTAAATCACTAGAAAAAGAACTATGGGATGTATTTGAAGAAAAAGCAATTCGTCAACTAAGTTCTTGAGCTATTTCCTTAATAAATTCAGCAACTCCATTCCTTATTCTTGTTTTCTTAGTATTATTAGCCATATCAAGCAATTTTTGACAATTTTGTAATAAATCAACTAGCAACTCTCCTAGATTCTTTTTTGCGTTACTATTTTGCTCAACCATTACAGCTGCTCCCGAATCTTCAATATGTTTTGCATTATAAAATTGATGGTTATCTTTTGAATGAGGATAAGGAATATATACAGCAGGACGCTCAGCAAGAGTAATCTCTGCTATTGAAGTTGCCCCCGCTCTGCTAATTACTAAATGAGCATTGGCCAGTTTATTTTCCATATCATTGAGAAACTCACTTAACTCACAATCAATTCCTTCACTTTTGTATAGACTCTTGACCTTGTTTATATTTTTCTTCGTACATTGCTGCGTTACTCTAATCCTTTCTTTTACTTCAACAGGTAGATCACAAATTACACTGCTCACTACATCATCAAAAAAATTTGCACCCTGACTGCCTGCTATTATTAACACGTTTAAAACTGTTTCAGCTCTAGAATAGCCTTGTGCTTCTATATCGACAAAATTTCCTGTAAAAACGCATTTACTACCTTCTGCATACTTAGTCTCTGGAAAGCTAGTTGCAATTAATTTTGCACTCTTGAAAAAGAATCTATTTACTCTCCCTAAAACTATATTTTGTTCATGTAAAATTATAGGTATAGAAAAAATCTTTGCTGCAAAAAGAGTTGGAAAAGAAGCGTAGCTACCAAAACCAATGATTAGCTTTGGTTTTAATTTTCTTGTTTGATACAGTGCTAATAGAAAACTATACATTAATAAAAAGAGAAACTTAAATTTGTTACCACTTGGCTTGCACAATGGTAAAATATAACTTTCTGTGTTGATGGTTTTTTGATCAGTGAATAATATACAATTGTGCCCTTGTGCCTTTAGTGCTTTTGCTAAGGTTATAGCTGGAAAAACATGCCCACCTGTACCGCCTGTTGCTAGAATAATATCCATCTGTGAATAGCAATGTGATAATAGATTATTAATCATTTTTTAATAATCTGCATGTAAAATTTTATTAAGCTTTGTGATAGTTGAGTCTAAAATGCCTGAAAGTAGCAACAGTAAAAACGTAAAAACAAGCCTCAAGAGCAAAGAGAAGGCGAAAGAGGAGGTTTTATAGGATTGTTAAAAAGCATAACAAAAGCTCTTTTTAACTCAGTTGTTGATCTACCTCAGCAAGAACAACTCAATAAAAATATTGATAGACAACAAGGTTTAGACAGTAAAAGAACAAGCCCAGAGGATCTTAATCAGGAAAAAAAAACTTGAAGTGAAAGAAGCAGCTGAAGGGTTAAAAGAAAAGTTAGAAAATCCGATATTGGTAATCAATCTATTAGAATTCAATCGCCTAATCAGGATAATTGTAGCTCTAAAACAATGAATCATTAGCTTAACTATTTAACGATTCATCATCTGCAGAAAGTACTGATTCGTGTATAATTTCCGAAACAGTTGGATGAGGAAAAATAGTAGATTTTACGTCGCAGTCTGTTCCCTCTAGTTGCTTTGCAAGAGCGAAATTGCTAATTAACTCTGTTACTTCCGCTCCTATCATGTGAGCTCCAAGAAGTTCGCCTGTTTTTTTGTCTATAATTGTTTTCACTAAACCTTCAGTTTCACTTAGCGCAATAGATTTACCATTAAAGTTGGAGTGAAATTTTCCTACTTTTATATCGCATCCACTTTTTATTGCCTGTTCCTCAGTAAGGCCAACGCTTGCTACTTGCGGATGAGAGTAAGTGCAATTTGGCATGCACTCTTTTTTTAACTTATGAGCATTTTTACCAGCAATTTTCTCAACACAGATTACAGCTTCATGACTTGCTTTATGCGCTAAACACGGGGGACCAGCTACATCACCTATTGCATACACACTTGATTCACTTGTTTCATACCACTCATTCGTTTCAATAAAACCAGAAGGACTAAACTTAATTTTTGTATTTTCTAAACCTATATTTTCAGTGTTTGCTTGAACGCCAACTGCAACAATTACTCTATCGAATTCTTTATTATCACCACTACTTAGCTGCACTTGAACAGAGTCTTTATTTTTAGTAAAAGTTTTTACACTATTGCTCGTATATATTTTTATTCCTTGTTTTGTAAATATCTCTTGTACTAAATTTGAAATGTCTTTATCTTCCAGCGGCAAAATAGTGTCTTTTACTTCTATAATTGTTACATCAACACCCAAAGTACTATAAAAACTTGCAAATTCTATTCCTATCGCACCAGAACCTATGATTAGTAGCGATTTTGGTAACTTCTTTGGAGTCATAGCGTGCTGCGCATTCCATATTAAATCTCCATCTACTTCTATTCCAGGTAGATTTCGCGCTCTAACACCTGTTGCTAAAATGATATGATTGGAAAAAATTTCCTCCTCCTTTTTGTCATTAAGAATTTTTACAGTACGATTACCTACAAGTTTACCAAAGCCTTGATGAACTTTGATGTTATTTTTTTTCATCAAATATGCAACACCGCTTGACAATTTATCAACAACGTTTCTTGAGTATTTCACTATTGATTGTATATCAAAACTTGCATCCTTTACTTTTATGCCAAATTCTTCTGATCTTGTTATTAACCTATAAATTTCAGATACTCTAAGTAGCGATTTTGTTGGTATACAACCCCAATTTAAGCATATACCACCCAAATTTTCTTCCTTTTCAACAATTGCAGTTTTCAATCCAAACTGTGCCGCTCTAATTGCTGCTATATAACCACCAGGACCGCTGCCTATAACTGTAATATCATACTCATTCATCAGATTTCTTCGTATTCAAAAAGATTATATATAACATATGGAACCCGTATGATCAATGCTCAGGTGCATAGAAGCGGCTTGACAAAGCTTCCCACATTTCTTCTTATACTAATAAGAGTATTTATCCTTATTTTTAATCTCCGCGGGTTTAACAACAAAACTCAGATATTTATTGGCAGATTACATAAAAATTATAGCGGATGCATGTTTTTTAAATTTTTTCTACTTCAGCCAAAACATGCTTGTTAGCACATTATCAATTTACATTATTAAAACTCGCTATATAGGGATTCTTTTGCCTTTTTTTTATTTGGTAAATTTATTAATATTTATAGCTAAAGCTTCAGAACAGCACTTGATGCTGAAATCTTTACTATAAATAGGTATATTGAGCACAAAATTATGCTAAAACACAACGTTTTGGTGAGACTATGAACAAACTTAATCCCAGTATCTGGGCACTGGGATGACAAGAAATAGGCTACTTGAATAACAACGGAAGGTTGTTTGGATGATAGTTACACTTCCAGTGTCAGCTACTCGGATGACAAGAAAGAGGGCACTGACATGCTGAACCATAATGCTCGTACAGCTGTGCAAGAATCAGTGGGTGTGACTTGCAAAATTTTTAAATTACGGACAGAACCAAGTAAAGTACAAGTACAGCGTCTATACCAGTTGTTGTTGTGCCTTATTTCTTTCTCTACAATACATTTTACCTGATAAGAATAGAGCTACTATAAGATAAATAAGATTCCATGTTGCTAACGAAACACCAAAGATATAATGAGGTCTGTCACAAGACGGAGAGTAATTAGGGTTTAATAGATTATTTCTTAGCTCTTCTATGCTAACGTTACCACTTACTTGCTGTGTACAGCCTAAAACATCATGAAATAAGTGGAGTTCAAGACCTACATGATAAAAAGATATTATTGCACCAATGAGATAGCTGCAAAACATCGCATAGATTAGGATTTTGTTTTCTTTGAACATGTACGCAACTGCAAGTAGCCCTGTAACATAGTAAGCTACTCGCTCATATATACATAACTTACACGGTATCATATTGAAAAAATACTCTAGCACATATGCAAAAATTAAAGCGACAGCGCTTGACAGGAGAAAAATTATAGAACTGTTATTTACATCTGACATAGTTGATGGATTACTACAATATCTGCGAATAGTCAACTCTTGTTTTACAACGTTCCATGTAACGATAGAACACTAAGTACTATGTTACCACTTTTACACCCTATAAATATGCTCGCCGTTATATATTGGTTTAGTAATCAGACCTTTCATATCAGTTGCAACTCTAGTATCACTATCTATTTTTGCAATTTCTTCTTTGGTATACAATACATCCTTGTTTTTCGTCCAGCTATTGTCATATTGAATATCAACTTCTCCTCCATTTGTTTTGAAGACGAATATTTCTTCTATAAATGATTTTTATCAAATGAGTATTCATTAGAAAGAATGTGACATATTATAACATCTGTAATTGTGTAAACATAAGATGATGCTGATCTAAACATAGGATAATATGTTTTAAATATTCTCTTAACTTCATTATAAATTTTCTTGATCTTTATTCTACCAGCATCACTTACAGCAATGATAGCGTTCTCAATATCTATCATACCGCTGTAGCTGTGACCTGTTACTTCATTTTCAGCAAGTAGAAAGCCCTGTTTAGCATGAATCTCACCAATTTTCCTGTCTTCTGTAGGTAAGATATCAAAATCAAAATAGATCATAGGAAACTTCAGTGCCAACAACATAAATATACGTATACTGTCTATCTCAAAACCAAAAGATAATCTTTCATCTTCTGGAGTAGAGTATAGATCTCTAAAATATTGAGAAACCTTGTATAAAGAACATTTAGATTTTTCAATTTGCCACATTTTTTGTAAATGAAAGCTAAACTCATATTCCCCTAAATCCAGTTCATTAAAATCTATAAGCTATATATTTTTATTTGGGTTAAATTTTCTGTTTGATATTTTATTCTCCAACTCTTTACGTTGCATAGTAGTAAAACCAGATCCATTTATTACTAATTTCACTACACGTATACTTTCCCTCTTTGCCCATTCGATCAATCTCTCCACGTATTTTTCTGGAATTAGATATCCATATTTTCGGGGAAGCCAATGAAACACTAAGGGTGTATCAACCGTGAAAGCATGTGGAGATCCAGGACTTAAATCTTGTCCTTTATAATTCATAGCAAAAGTACTAAATAAGTTAATACTTTGCTATATAATATTAATTTATCAACTACTTATTTAAGTAATATTTTTAATAAATAATATTACTTAAATAATATTACCTACTTTACATAGGGATTTTTGTTCTTTTTCAAAAGTAATCTGACTGGTACGCCTTCAACAAAGAAGTTTTTTCTAAGACCATTAGTCAAATAACGTTTATAACTCTCATCAATACTTTCCGGGACGTTGCATACCAAAGAAAAAGCTGGAGGTTTGGTGCCAATTTGAGCAATATACTTCATTCTAATTGCTCTACCTTTTATAAGTGGGTGAGAATGTTTTTCCACAGCATCTATTAGCCAATTATTCAGTTTTGCAGTGCTGATCTTCTTGTTTAAGGATTCACTCACTTCAAGACACTTATCTATCACATCACCACAGCGCATACCTTTCAATGCAGAAATTGTTACAGTTGGCACTTCCAAAAATAACCGAGTCACTTCCTGTTGTTTGACAAATTTTATTAACTTACTTCTGTCATCCTTACCTATTAAATCCCACTTATTTAAAACAATGATAATTCCCTTACCCCCTTTAATTGCAGATTCAGCAATTGATAAATCCTGCTGCTCAACGCCAAGTAAGGAATCTAGCATTAAAATCACTACATGAGAGCGCTTTATTGACTCTATACTTTTTTCAACAAATCTTGATTCTAAGTTATCAACAACATTTGCCTTTCTGCGGATTCCCGCAGTATCGATGAGAGTGATTAATTTCCCATTATGGTCGTATGAAATATCCACAGAGTCACGCGTGGTACCAGGTTTTGAGCTTACTATTAGTCTATTTTCTGCAAGTAAACTGTTTAAAAAAGTTGATTTTCCAACGTTTGGGCGACCAATGATTGCAATCCTCAGTCTAATGGACTCACTTTCAGGCAGCTCAGTTTTTTTGTTAAAATCTTCAATAAAACCAGCTAATATATCATAAAGATCAATCATACCGAGGTTATGTTCGGCTGAGATGTACACCGGACCTATGAAGTTGAAGAACTGCAAATAATCAACATTTTCCGATTTATGACTTTCGCATTTGTTTGCTATTAGTATTACAGGCTTGTTCGTTTTTCTCTTCAGCCACTTTGCAAACTCTTTGTTCTGCTCGTTTTGCACTTTTGCATCAACAAGAAAAAAAATTACATCTGCGCTTAATAAAGAAAACTCTATTTGTTCAATAACTTGTAGTGAAAAAGCGGTTTGGTCATTCCATCCTCCTGTATCTATAACTTTAAACTCTAAATCACCAATTCTTCCAATTCCTTCACGCCTATCTCTCGTTACTCCTGGGATGTCACTAACTACAGCTGCTTTTCTTCTTACTAGCCTATTAAACAGAGTTGACTTACCTGCATTTGGAAGGCCTATTATGACTATTTTCAGCATAGTTTAAGAGCGTATTTTATACATAGTAAATTATAATCAAAATTTTTCATTTTAACTATTGACTTGATAGATTATACACCTACTACTAAAATTAGTATATTTTATCTTAAGTTTATTAAGTAGAATTGGAGGCACTATGCATAATGAAAATGAAACTTTAATAATGAATTTCGATCAAGTTGCTCAATTAACTCCTCAAATTTATAAATTAGGGACACCTTATAACAAAAGGACACGTATATATAACTATATAACTTTAGCTAAAGCATTGGAGAATCTCAATGATCAATACGTGTAAAGTTAAGAAGAAGTGAGGTAAAGTTGGTGTAAAGAAAAGAAAAAG
>NODE_3_length_80306_cov_19.418985
ACTGACTCTCATTTTTTGTGGGATATTTTTCTTTAGTAGGTTAAATCCTTGTCTTGTATTGAATTTTGTCAGTAACTGCAAGTTCTTTTTATTTGACCTATGCAACAAAGCCCACTGGTATCCAGTTTTTTTGTGCAATTCCGTCAAAAAAAAGCGCTTTCGTGTTTACCAACTTAGTTGGATTCCAGTGTCAACACTGGAATGACACCAAAGAGGCTACTCGGATGACAACGAAGGTGCTGGAATGAAAGGAGTGCTAGATAAAGCTACTTGTATAACTGTTGCACATCCATAAACTCCTTCTCGTCTTGAACGCTAATGGTAGCGTGAGTGTTGAAAGGTAAAGGGTCATTTACACGTCCATGGCCTACTCCTTTCATTGTAAATACTGGAAAGTTGACACTTTTTGCAAACCTTTCTTTTACAATTTCGACAAGATTATCATTATAACAGTTAACAAAGTCACCGAATATTACTGCATCTACTCCATCAAAAATATGAGCTTGTTTAAGGTGATCTAAACTGCGTTCAATTAAATATGGATAAACTCTTATGTCTTCTAAAAATAGAATTTTGTTTTTTGCGTTTATTTGCCAAGCAGTTCCTATGCTATTTTCAACCAAAGTCATATTACCACCGATGATTTTAGATTCTAGTCTGCCATTTTCTAGTCTAACTCCATTATTTATCATCTTTAAGTTGTCAAATCTGATAGAGTTGCATTGCTTATGAATTAACTCTTTCAATTTCTCAACAGAACTTTCAGCAACGGAGTTATTTACTATCATTTCTAACATGGTGCCGTGGAGAGTTTGCCAATCATATTTAACTTGTAGATAAATATGTAAAGCAGTGATATCACTATAGCCTATAAGAATTTTTTTGTTTTGAACAATTCTTTCTTTTTTATCATTGGGCAGCTTTTCTAGGTAAGTAATTAGCCGAGAAGCCCCTTTTCCTCCTCTGATACACCAAATTATTTTGCTATCATCAGTGAGCGCATTAACCAAATCATTCGCTCTAAACTCATCAGAGTTAGAATAAAATGGATTGTCATTACTGTATATTTTCTCTGAAATATGGGGATTAAAACCCAAAGTTTTTACGTATTCTCTTATAGTAGGAAGATCTGATTCTTTTCCTTTCGAAGAAGGAGCAATAATATCAACTTGATTGATTGTGTGTGCAGGATTAGTGAGTAAAAGGCATAGAAAATAAAGAATAAAGGAGTACATTAAAATATCTTATGAAACTCTTGCTTTAATATATCATCTAATTCGCAAAGAGAAACTTTTACTCCTAGTTTTTCCATTGATGTAACGCCGTAATCTTTTAGTCCACAAGGAATAATACCCTCATAGTGGGAAAGGTTTGGAGAGACATTAAGTGCTATGCCATGATAAGTTATCCATTTTCTCAAGCGAATGCCAAAAGCTGCTATTTTTTCTTCTACTCCGTTGTTGTTTACCCAAATGCCTATTCTATCTTCCTTAAATTCCCCAAATATATTAAAGTATTTTAAAACATTAATGATCCAATTACTTAGGTCTCTGATATATAGTTTTATGTCACATTTGTTTCTTTTTTTAAGATTTAGCATTAAATATATAATGCGCTGCCCTGGTCCGTGATATGTATATTTACCACCCCTACCTGTTTTATATATAGGAAATAATTTTTCAATAATGTCATCATCTGTTGCACCGATTCCTGCAGTATAAAGTGGAGGGTGCTGGAGTAGCCATACTAACCCATCAGATAAATTATTGTGAATTTGTTGGATTTTTGCTTCCATGAATTTCACAGAATGGTTATAATCAACAGGTCGGTTAGATATTAGCCATTCTATCATATTCAACTTCTTTTATTTAGTTTTATAATACTTACTTGCTTTTTAAGCAAGTTTAGGTTGTTAGTGAGCTTTTAAAGCGTTCCATATAAAGCTATATAAGGCTTTGTAACAAAAAAGGGAAGCTATCGCCTAATGATGAAGAATTTGACATATGTTGCTAGATATGCTAACATCATTAATAAATATTTAACATTTATATTTTTAGCTAGGGGGCAATTATACCAAACATAAGTACATAGTTTAAACAAAAAACTTAACTTCTTGAAAAACATTTCCATGATAGAGCACTCCAGCCTATGAGCGAGTTCAAGAAAGCATGAGAGAAAGAAGTAGGCTGAAGTTCAGGATTTCAAGTAGAGTACGAGTATAGCGACAATGAAGGTGATAAGGTAGCTTTCATGATCAATTCTGTTCTAAATCACACGCTTATAAAAGAGGAAGAACAATCTAAGTTAGCACAATTCAAAGAATCCTTTTACAAAGGATCAAGAAAAGTTACAAAATTGTAAAATCCTTATTTGCCAAATTTTGTGATGAATAATAGTCTTGATTTATTATGGCAGCAAGTAGAAAGCGATATATGTTATGATGACCTTAATATTGCTGATTTTATCAGGGAATATGTTGCTGGTGATTTATATAAGCTGTTTTTATATGACAGAGCTACAATGATTGAATTGGTAACAAATAACGATTTGCCAAAGGAAAGATTTGCTGATAGTAATGGTCAATTTAAAGAGCGCATTGAGCAAGAGAAAAATCAAGGACAACTTCATTTGAGATCAAAGTTTTTGGACAAATTTACAACATTAATGGATCTTAAAGAAAAAGGAAAAAACCACCAAGATGCAAAAGTTTTTGAGAAAATACTGGCTGCTCAAATATTACTTGGAGAAGATGATATTGTGAACCCAGAAAATTTTGGTGTAATAGAACAGGAGTATGAAAATGCAAAGGGTAAGAAAGTAAAAGAAAAACTCTGGGCGAAAATTGATCATGGTAGATCATTTTATTTGATCTTTAGTGGCACCAAAAGTTATTTACAAAACTTTTTTGTGCCTTTCTGACCATATTGAGAAGCTATGGCATAAAAATAGATCTAGAAAAGCTATCAATAGATAGGAAGGCAAGCACTTTAAATCATGTATTGAATCCTAACATGCAATTTAACCTTGGGTATATTGATGGATCCATATTGAATGTTAGGAATTTTAAGTACATGAAAGGAGAATTTAAAGGCCAGAAGATGAAGAAGGTAGGTTTTTCTTTTTCTCTTTCAATTCTTGATAACGATTCTCCAAGTACTAGTTTTAGTGATTACTTTAAGCAAAACTTAGAAACCCAGGTTAAAATGGCAAGAAATCTTACTGGTTCATTGAAAGATCTTGCTGGACTATGGAAAATTTCGATAGAATTAAAAAGATTTATAGTTACGTAATCAAACCCTCATTCTGTCTATTTGTTACAACGTTAATAGCAGCTATATTTACAAGTGGAACCTTAGGCATAGCTTTTACTGTAGCTGCAATGATTACAGGAATGTGTATGCTTGTTGGAATAGTGACAAACATTTGTCTTAATGTTTATGCAATGAGTAGCTGCAATAGCAAAATTAATGATCCAAAAGTTGAGGGATTTCAACGATAGCTTCAGCTTTGATAAAAGCTTTTCTGGTTTCTTTAACGATGGTGTGGTTGAACTAGTCCATGTTTGTCATCCGAGTAGATGACACTGGGATCTAGCTTTTCATACAATCTAGTCAAAGATGTTCGTTGTGGTATAAAACAGCTATGCTCACCAGTTAAGTAGGCTATCTACACTACAATTAAATTCTTGGATCCCAGTGTCAAGCACTGGGATGAAATCATTCTTCTAACACTAGAGGTGTTTTATGTATCAAGAAGAAGAAAATTCAGTAGGTAATTCTCGATTTATTCTTCCTCATATAGAATTGTCATCGAGACGCAAAGCAAATATTAATGTAGTAGATCGTAATGGTGAAACTCCTTTACATTACGCTGCTAAAAGAAATCGCTTAGAGCAAGTGAAATTATTGCTTAAAAAAGGAGAAGATATTAATATATCAAGTAATTCTTGTGTTACTGTTTTACATTTATCTTTTCTCAAAGACTATAGGAAGATAACACGTTTATTGCTTGGAGAGACAGAGAGTTCAAGTACAGGCTGCAGCGACGCAAACATTGAGAAGGTACAAACAATCAATCAGTTTTATCCTTGGTGAGAGTAGAACATCTTTTACTAAGGTCTAACTTAAAGACAGATGGTCCCTTAAATCCTACATCTAAATGAGTTAACTATTTTTCTTGCTAACTAAGGTGTTGTAAATTTGGTCTACATCAAAACTCATCTTAGGGCACCAAATAGGGCCATCTAAGTGTGCCTCGATATAAAGAGGAATATTATGATTTGGTAGTATGAAAAAGAGTCTGAATATAGAAGTTAAGGAGAAATTAGATAAGATTAAATTAGAAGAGATAGAACCTGATGCTTGATCGGTACTAAACTGTGAACTAGTTGAACATACACCACTGTTAATACTTACTTTTCCATTAATATTTTCAAAAAGCGTACTGCCATTATATATATCAACGTAAGCAAGCTTGGAAATTTCAGGTTTATTCTTACTACTTAACAACTTAGTGATGAATGAATTAAAATCCACATTTGTAAACTCTATTTTCTGTGCTTGAAAGTTTACATTTCCTGATAAGTTACTAGCCCAATCATCAAAGCTTGCTCCTTGAGTTTTAATTTCACCACTTAAGCTTATCTTGCCATTTATGTTATTAACTCCTATAACTTCCTTGGTGTCCAAATTTGCAATAGAAAATTTTGTGTGAATTGATCCTGCTTTTAGATAACCCTGAAAAAACATTTGTCCATGTTCTAGTATGTAACTTATCTGTTTGATAGTGATAGTGTTGTTTCTTATCACTGTATCCAAGTTAAAATCTTTTAAGACGTTTTGCCCAATTTTAAATTCTGTAGTTTTGATTTGCACGTTTGCATCAAAATCTCCTTTCTCATCTAAAAAATTAAGCTGCTTTGTTGACCATTGAATTTGATTTATTTCATTTCTTGAGTTTCTTTTTACCTCTAATAGTTTTGGTAATTTAAAGATATTTCCATTAAATTTATTACCTGTAAGGTTTACGTCTAATAAAGGCTTAGTGTATTTTTGATCCACTAATATTTTTACACTACCGGTAATGTCAAAATCTTCTCCGAATAACTTTATTTTATCTGCAAATAGCTTGTTCTCTTGTATTTCTAATGAAAAATCCAAATCTTCAATTTTTGTACCATTGAATATAGAATCTTTAACACTAGTTCTTATATTTACATCATATTTAAGATTTTTCAGCCATTGCACTTTGCTGAATAATAAATAATCATATTTATCCATATTAATGTTATGTATGCTAAACTTACTATCGATCATATTGTGTTTTTTTGTGTGATTTATCTTAATTGATCCTTGCCAAGACTCTTTGTTATTTAGCAATCTGATATCTGAAAGAGATAATATTCTAGGTGCTAAATATAGTTTAGAACTTGCTGTAAATTGACTTTTCTCTCTTTCTTGCATCTTGATAGAAGGTAAAATATGTGAAATAAACGACTCACCCTTTATCAATATATCACCATTAAATTCAGACAAGTTGCCATTGTTTGAAACTCTTCCTGATAAGCGAGATATATTATTTTTTCCAGGAAATTGAAGAAGAGTATCAACGTTTATTTCGCCATTAGCAAATTTTAGCGTAGCATGAAATTTGTCCAACATCCTGTTTTGATATTGAATATTTGAAGCTTCCATATTAAAATCCAAGCTCAGGTTCTTTGGCACAACCTTTCTAAAAGATTCTAAAAGACCCTTCATATCTGTTGTTTTGTGTGAGCCGTTTTTTAGGTTGACTTTACTAAAACTAATATTGATATTAGTATGATCACTTTTTCTATCATTTTGTATTATACCAGTGCCTTGAATGCTTTTGGACTCAATTTTTAAATCAGTTGCCGTAAACTCGCTTTCATTGAGATTGATATTGGATGATATCTCAATATTTTCGCTGGGAATCACATAAGAAAGGAAGCTAAGATTAATGATTTTTGCCAGGTCGCTCATAGAATCAGAATTATTATTAATCGTCAATACTAAATTGCCCTTGAGCTCTTCTTGATTTCTATTACCTTCAAATAGCAAATTTGCAAAACTTGAATCAACACTAATGTGTACATTATTTTTTGTGACATTAACCTTTCCAGAAAAATCGTAATTGTTGTCACCAACCTGTACTTCACCAAAAAACTTCTTATTTTTTTTTATAGCAAATTCCTTGATGTTAATAGTATCGGCGCCAAAACTTATTTGGCTGTCCTTTATTAATATATCAACTATATTATCATTGGCTTTCGTATTTATAATATTAAGTAAATTTTCTTTGTTGCTTTTTATGCCCAAAAATGAGATTGACTTTGGTTGCAATAAAAATGAAAACATCGATAATAGCGATGGCCTTATTTCAATTTTTTTTGCACTAATTAAATCTGATAATTTTTGTTCCTTGTTTTTATTATATTGTACATATACATCGTGAATAGTAAGTTTTGGAGTAATGAGCGAAACTTCAATTTTTCCTCCAACATGCACTTTAGCATCATACGTCTTCTCTAACTCTTTTACGATATATTCTCCGTAGCCACTCCAATCCTTAAAAGTTGCAGCAACGTGCATGAGAACTAATAGCAACGAGATTGATAATATGGCGTATAAAGAAAGTTTCATAATAGACCTCTCATTCCAGCATCCCTTCTCTTCTTGTCATCCCAGTGTCAAGCACTGGGATCCAGGAAATTTGATTAGACATTAAGTTAATTAGCAAAAAAGTAGCTATTCTTATGTTAAAATACAGCATTTTTACATGAGAATCTGGTCTGATGAGCACTGGGTTCCCAGTGGAAATTACTCTCAAACCACAACACTCATACAGTTGTGTGTGTGACGCTGTGATCCGTTGTGACTTAAATAAGGTTTTCCAGATTATATAATTAATAAAATTTCTGGATCCCAGTGCTTGACACTGGGATGACAGTAATAGGTGCTGGGATGAAAGGAGTGGATATTGGAATAGTAGCTGAAATGACATATAGCAATACAAAGGGTGTAATTTATACATATTTCAAATTATTCAAATTTCCTCTAAAAATTAGGTAAAGAGTGCTAGAATAAATAATAACACTCAAAGCTATTAAAGTTACTAAATAAATAATGCGAGCTAGCCCTCTATCGAAAAACAACCCTGCTGATAAGTAATTAGAGAGATAAAGAACCATTGACATAACCAATGTTGCAGTGAGTATTTTTACAATATTTAGTAACAATGTTTGGCTAATCTTGTACATCCTATTTATTGTTAAATAATTAATCAATAAAATAGAATTTATCCAAGTGGAAATGGAAGTAGCAATAGCAATTCCTATATGTTGGTATTTGTTCATTAATATGAGATTTAGTATTATATTAATTCCAAGGCACGTTAATGAGAACATAGTCGGTATTTTTAGCTTTCCCCTAGCAAAGAGTGTGGGTAGCAATACTTTATTTATAATAAATGCGGGTAAAGAAAGAGAAAATGCTACTAATGTAGGAACAGTTTGCTGCACTGCATAATAATCAAATCGGCCGTAAGAAAAAAGCGTAAGTAAAATTATGTCAGGAATAATGATAAAAGCAGCAACTATTGGCATAATTAATATTAACCCTATATTAAGGGCCTTGTTCTGTATTTTGACTATATTCTCAGTATCATTTATTCGTTTTGAAATCAGAGGAAGAAGTACTGTACCAATTGCAGTACCAATTACTCCTTGTGGTAGTTGATTTAGTCTATCGGCATAATATATATAAGAAACTGCATTTGGTATAAAACTCGCCATGATTGTGTCAATCCATACACTTATTTGTATTACACAATTGTTGATAATTGCAGGTATCACACGTTTAAAAAACAATTTTACTTCGTTACTTAATTTTAAACTAAAAGAAAAGAAAGCCTTTAATTTGTATGCACTAAATATTATTAAAAGTAGCTGCAAAATCCCTCCAATCAGGACGGCTATAGAAAGGTTATGAGCTGGTGTTTCGATGTAAGGTAAAAACAAACTGATGATTAAACAGAGGTTCAAAATGATTGGTGAAATAGCTGTTGAAGCAAAATGATGTTTTACTTGCAACATTCCACCAATAAGTGATACGATTGACACGAAGATTATGTAGGGCATCATAATTTTCGACAAAGTTACAGCAAAGGTAAGTTTATTTTGGTCAAATCCAGGAGTGAAGACTTTGATCATATAGGGGAAGAAGGTTTGTGTGATAAGGCAAAAAATTACTAGAATAATAAACGTAATGGATATTACACTACTTGCGAAATTAAATGCCTTTTTATTATCATATGACTCTGCAGAGTATAATGGTATGAATGAGGTGGTAAATGCCCCCTCTGCAAAAAACGATCGAAATAAATTAGCAAAGCGAAACGAGGAAAAGAATATATCTGCAAGAGAGGTTGCACCAATAACCGTAGCAATCAATACATCTCTTATTAGCCCTGAGATTCTTGAAATAGCTGTAAAAAAACTAAATGTGAAAATACTTTTGAACATATCACGGTATCAATACGATTGAGTATAATGATAAAAGCATGAATGAAAATATTTAAAACCCTCTAAAAGGAGGTAGCTTAAATAATCAATTGACTATTTGTGTTCGTATGTTAGATATTTTATATCTTGGCGGGCGTAGCTCAGTTGGTAGAGCGTCAGTTTGTGGTACTGAATGTCGCCAGTTCAATCCTGGTCGCTCGCCCCACTCAAAATTCCACTTTACATAAATGTAAACACTAGATATTTTGCACGGCCGTTAGCATTCCTTGTTGCTCTAGTATTTAGATGGCGGAGGGAAAGTTTGCAATTTAGAGTAAAAATGATACCTATTAATTAGTGAGAGGGATTATATGTATATTTGTTTGTTAGCTTACAGTATAGTGTCAGCACTAGGAGTATTAGCTTGTTGGTTAAGTTTTGACACTTCATCACCTTTAGCTATAGGTGCAATTGCTGTTTCTGTGGCTCTAGTATTGATTGCGATTTTGCACGTAGGATGTTTGCTATATAGGTTTTGCAAAAGAGATCCTATTGAGGAAGATCATGGAAAATAGCATTTTTTGGGTATGGCTATACCTATAAGTACTATGATTGGGGTAGTGCTTAATGCAAGTGTGATTGCTGTTCTTCCTAATCCAATAGTAACCAGTGATTATCTTAGTAAGTGCAATCACAGGGCTAATAGCAACAATTATGGGGGTTTATGTAGCCACATCTTTAGTGCATTGTGTAGATGAAGCAGCAATTACATTTGCAGCAAGTGCAACTTCGATTACAGATTCTAAATATATTGGAATATTTCAGGAAGAAGAAGTGGATGAGTGTATTACCTCTCCTACAGTTGAAAAAGTTTCTTCTGTAAAAGAGAAGATGATTTGAGCTAAGTTAGTGTGTAACACTGGAATCTGTAAAATTTGACATCAATCACTGATAGTTGGAATATTATAGAGTAGGAATTACTCAAGAAGATGCATAAGTACGACGTAGTGGTAGTAGGTGGCGGTCATGCAGGGTGTGAAGCAGCTACAGCTGCAGCACGCCTTGGTGCAAGTACGCTACTTATAACTCACAAAATTTCAACTATAGGAGAAATGTCTTGTAATCCAGCAATTGGAGGAGTTGCAAAGGGTGTTGTAGTTAGGGAAGTGGATGCCCTTGATGGAATAATGGGAAGAGCTATCGACCGAGCAAGCATACACTCGGTCGTTTTAAATGGCAGCAGAGGCGCAGCGGTATGGGGCCCACGTGCACAGGCAGACCGAAAATTATACAAAAAAGTAATACAGGAAATTATCCTAAATTATAACAACTTGACAGTAAAAGAAGAGTCAGTTGACGATTTTCTTATCGAAAGTGATAGCAATGGAGAATCTTATATAAAAGCTGTAATAACAGACTCAGGTGAATGTACACTGACAAGCAGAGTTGTTTTGACTACAGGGACTTTTTTACGTGGTGTGATTCATATAGGAGAGCAAACAACTCCTTCTGGAAGAATGGGAGATAAACCTTCAATAGAGCTTGCAAACACGCTAAAGAAGTATGATTTTAAACTCGGCAGATTACGTACCGGAACTCCACCTAGGCTTGATCGTGGTACTATAAACTGGTCGGTATTACAAGAGCAAGTGGGTGACAATCCACCTACACCATTTTCTTATCTTACAGACAAAATTAACCATCCTCAGGTTTCATGTTTTATTACTCATACTAATGAGCATACACACAGAGTAATTCGAGAGAATCTTCACAGATCAGCTTCTTCATATTTAGATAACGTTATTGCACCAAGATACTGTCCATCAATTGAAACTAAAGTTAAAAAATTTGCAGAAAAAAATAATCACCAAATATTTCTAGAACCAGAAGGGATTGATGATAACACTATATATCCAAATGGAATTTCAAATTCATTGCCCATCGAAGTGCAGTATGAAATGATAAAGAGTATAAAAGGGCTTGAAAATGCAGAAATATTAAGACCTGGATATGCAATTGAATACGATTATATCGATCCACGAGAGCTATTTCATACTCTCGAAACTAAGAAAGTTAAAGGACTATATTTTGCTGGTCAAATTAATGGTACCACTGGATATGAAGAAGCAGCCGGGCAGGGAATTATTGCCGGAATCAATGCAGTACTCTCTTTATCTCAAAAAAGTTTTGTTCTTCATCGTGCAGACTCATATGTCGGTGTAATGATAGATGACTTGGTCACTAAGGGAATTGCTGAGCCTTACAGATTATTCACCTCGCGTGCAGAATATAGACTGGCAATCAGGTCAGATAATGCAGATAGAAGATTGACACAAAAAGGTTATGACATCTCTCTTGTGTCGCATGGGAGATACTCTGTTTTGCAGGGTAAACTTAAATCCATCAAGCAACTTGAGGAGAAATTAGAGAGCCTAACAATTACTCCTGAGCAGCTCAGGTCCTATGGCATTAAAATATCTTATGATGGAATAAGAAAAACAGCATTAGATTTGCTCGGTTATCCAAATATCGACTGGAATAAATTACGAGAAATATGGCCAGAGTTAAACATGGATTCCAGTGTCAGCTATTTGCATAACACCAAAGCAGCTCTTCCTGTCATCCCAGTGCTTGACACTGGGATCCAGTACTTGAATGATGATAGAATGGATGCAGTTGAAACTGAAAAAAATGTAGATTCCAGCTTCATGTTCTGGAATAACACTATAACTGATAGCATAGCCAAGAATGAAATATATGAAGCAGTTGCAATTGAAGCAAAATACAAGCCTTATTTAGTAAGACAAGAAGCAGATATGAAGTTTCTACAAGAGGAAGTTAATACTCAAATTCCAACTAATTTCAACTACTCACAGATTAAAGGCTTGTCAACTGAAGTGATAGAGAAGTTGCAATCAATAAAACCATCAACAATTGGCATTGCAAAGCAAATACAGGGTATCACTCCAGCAGCAATAGTTAGCATATTGGTGTACCTTAGGAATAAGAAAACGAAAATAGCTTCTAATTCTGCATAAGGTATTCCATGTCAAAAATCGAAGAATTTCGCTCTTTTATGCACGAAATAAATGTTGATGCATTTATGTTGCATACTAAAGACGAGTATTTAAATGAATATTCAAAAGAGTTAGCAGAGTTATGTGGCTTCACGGGAACAAATGGGCTACTTATCGTTACAAAGAGTGATAAGTGCCCATTTTTTACAGATGGACGCTATATCACACAAGCTCGCATTCAGCTTGATCAGGGGAGTTTTCGAGTATATAATATACAAGAAGAGGATCCATACAAATGGGTAAAAGAAAACTTAACATTGACTACCTCACTGGGTTACCATCCGCAATATTTTACTATGAAGGACATAAGAAAATATGAAGGCATTTGTAAACTGGTACCATACTTAATGAAAAAAGATAGTAGTCATAAAGTACAAAAAATAGTCTCACATGTATCTGGTGAGGGTAGTAAGGATAAATGTGAAAGAGTAGCTAAAAACATAGAGGCTGAAGCAGTTCTTCTGACTGATCCAAATTCAATTTCGTGGTTATTAAATTTAAGAAATGAAAGTGCGGAATATACTCCTTGTATATTGGGTCGTGCTATATTGTATAAAAATGCCAATGTTGATTTATTTATTCAAGATAAAAAACATTCAACTATAGAAGCAAATTTTGATAACCATATAAATGTTTTTGATATTAGTGAGCTAGAAAATTCACTACATAAGTTAAATTTGGTGGTGATAGATCCAAGCACGACTCCAATGAGCATTATGAATGCAATAGATTCCTTGTATAACCATTATTTAAATAAAAAATCAGCTTCGGTGTCATTCCAGTGCTTGACAAGAAATAAAAAAGCATTGATCCCAGTGTCAAGCACTGAGATGACAATAAGTAATGAAAGAGGTCTTATAGAAAATAAGCAGATAATTGAGAAGGAGGATCCTTGTTTACTTCACAAAGCAGTAAAAAATCAAACTGAAATAACTGGAGCTATAAGTGCGCACATCAAAGATGGAGTAGCAGTTACAAATTTTCTATATTGGCTTGAAAACACTATTGATAGTGAAATTACTGAGCTTGAAGCTGAAGAAAAAGTTTTAGAATACAGAAAAGAGCAGAATTTGTTTAAGCAATCGAGTTTTCCAACAATTTCAGCATTCAACGAGAATGGAGCAATCATTCATTACCGTGCAAGCAATAAGACAAATAAAGCTATTAAAAAAGATGGACTATATTTGATCGATTCTGGTGGTCAGTACCTTGATGGTACAACCGATATTACAAGAACTATAGCAGTTGGCAACCCAACTAATGAGCAACGGGCTCATTACACAATAGTACTAAAAGCTCACATTTCGATAGCAAGTGCAGTCTTTCTCCCTGGTACCAATGGTGGGGAATTGGACATATTAGCGCGTATACATTTATGGAAATTTGGAATAGATTACATGCACGGTACAGGACATGGAGTAGGAAGTTACCTTTCGGTACACGAAGGACCGCAAGCAATATCAAGAGGAAATAAAGTGGAGCTCATTCCAGGCATGATACTTTCTAACGAGCCTGGTTATTATATTCCAGGAAAGTATGGAATAAGAATTGAGAATCTGATGTATATTGAAAGACGAGAAAACGTCTTTTTAAGCTTTAAACAATTGACCTCTGTTCCTTATGACAAAAAGCTAATAGATATACAAATGCTTACTGAAGATGAAGTTAAATGGATAAATAGCTATCACCAATTTGTTTATAAAAATATAGAAAATTGCATAAAAGATAAGGAATGGTTAAAGAGAGTATGTGAACCTTTAAAATAGTTAATTTGTCATTTAATCAAGTATTAATATAGTTGTTCTTGTATTGTTTTTAATTAAAAACAATATATAATACTAGTTTCAAATAGGTGTAATTATGACAGATAAAGTGCAAGATGATGAATTTATGAGGCAGTACATGGATACTTGCAAAGAGCAAATAGAAAAATTGGCAAGCGACCCTAATTTGCTTCAACAGACCTTAAAGCCATTCATACAAATGTCTCAGCAACTTATGGCTGGCGGTATGCTAGAAGGAAGTATGACTAGCATGATACCTGATATGGATGGTATGGATATCAACAAGATGATTGCTCAGATGAAGGAAATGTATGATTACATAAAGAGTAATCACAAAGAGCTCATGAGAAAAGATGTCTCACAAATTCAAGAGCTTGATGATTCCAGCAGAAGATTGAGAGGCTTGGTCAAGAAATTGATAGAGAAAGTTGAAGCTAAGTAGTTTTTATTACAAGTAGTATTCAAAGAGCTATGGCAGTAGTGAGGTTCCTCTCATTCCAATTTTAAATAGAAGGCATAAGTATTAAAAGAAAAAGTCTACAAAATGCCTTCATTCCTTAATAGGGATTGAGATGGTTTCGAAGTTTATTCAGGGGGCTAGTAAATAGTATATACTTTTAACAGTAAAGCAATACTTGATGCTTTGTTAGAATATTGTGGTATAAATAGAGAAATTGAAGAAAGTGACAAATCTAATACTGTAAAAAATTTATTGAGTTGTTTCACAAAAGAGGATCTTGATTATTTCACACATTTAGTTCCTTGGCTAAAAAATCTTGTACCAAAATTAGAAGGTGATACTCAAGAATTGAGACAACCTTCTACGTTACAAGCATTATCAATTGCACGAATAGTTAGAAGTTGTACTGAGCTACTTTCTAAAGTATTTTCATCTGCCTAAATGGTGATTTAGAGGCAGTGAAATACCTGGTAGAAAGAGCAGAAGTAGATGTTAATGCAAGAAGTAATGGTAGACGCTTTGAAGAAAAAACTGCTCTAATATCAGCTATATATAAGGCTCATTGGGATGTAGTAAAGTATCTAGTAAAAGAAGGAAATACAGATGTTAATACGCAAGATAGAAAAGGAAACCCTCCTCTAATGCTAGCTGCTCAGAGAAGTGATTTAGGTATAGTAAAGTGCCTGGTAGAAGCAAAATCAGATGCTAACACAAAAAACTACTATAGAGCAACTGCTCTAACACGTACTACTCAAGATGCAAGAAAGTACTTGAAAAATCATGTACGAAAAATTAATGAAATAGAACTTCGGAAGGAGCGTATCTGTATTAGCGTTTGTGGTGCAGTAGGTTTTATTAAGGGTTTTGTGGTAGCATATAATATACAAGCAGATATTTCAACGTGTGCAACATCAGCTATTACTGGTTTATTGTTGGGTGCAGTAGTTGGTTATTTGGCTATAAAAGTAGAAAGAGAAAAACGTGAAGATCCAGATATGACTGTAGTTACTGCACTTAAAAATACCTTACTATTCAATGGAGTACCTCGCTGAAAGTATGCTAAGGACGAGAAGCTCGGATTTAAATAACAATAAAAAAGTATTTGAAAAGGTATAGCTCTTTTGAGATACTGCTTTGTTTTTAAATAGGATTTTTATCTTTAAAATAGTACTTACCTTTTTGGGTGATATGGAAATTCTTGAATTTTATAGAATTTTGTCTAATATTGATGGATCAGTCAGTTTTACAAAAAAAAACACAAATACAAAAGAGATGATTAAACTACAAAGCCAAGAAATTTGCCCAAATGAAAATAAGAAAAATTTGATTATTTTTTTTCATGGTTGGGGCTCAAGTGGCGATAATTTCATGCATCTTGCTAAAGTTATGAGCAAGTTTTTGCCTGATTCATATTTAGTAGTTCCCAATGCTCCATTTGAAAGAGAAATAGGTGATGGTTATCAGTGGTTTAGTTTAGAGGATCGTAGTGAGGAAGCACTATATAATGGGGTGAAAAATGCTGCATCAATTGTAAATCATTTTATTGGTACAAAATTAAAGGAGCTTAATTTAAAAGATACTCAGCTTTCTTTAGTTGGATTTTCTCAAGGGGCAATGCTTGCAATGCATGTAGCTCTTACCCGGCTTCAGTCTTGTGCATCGGTTGTTGCATATTCTGGTAGGTTTCTTTCACCTTCAAAAATTGCACCGGAGATCAAATCAAAACCCAGCATATGTATTATTCATGGTGATGCTGATGATGTGGTACCTTTTTCTTCCCTTGGTTTAGCGGTTAAAGCTCTAAAAGAAAATGGAGTAAACGCTCAAGGATACCCAATTCATGGATTAGGCCATATTATTAATGAAGAAGGAATAAGGTTAGGGGTTGAGTTTATCAAGAAGAATTTTGGGAATTAATTTCCATGCACTTGTTTTGCTTTGGTTACGGATATGTAGCTAAATTTCTATCGAAAAAATTGCTAAATTTAGGCTGGAAAGTTGATGGTACATCAAGAAATAAAGATATACATCTTTTTGATTATGAAAAGGTTGATCAAGATCTGCTTAAAAGCGTAACGCATGTTTTAGTTTCTATTCCTCCAGATGGCGATGATGTTATGGAGAGATACGGTCATTGTCTGGAGAATATTAAATGGCTTGGTTATCTGTCTGCAACTAATGTTTATGGTGACCACTGTGGTAATTGGGTGAATGAAGAATCTGAAACAAAGCCTATAGAAATTAGAGGAGAAAAGCGCCTTGAGTCTGAAAAGAAGTGGCTAAGTAGCAAATTGCCTGTACATATTTTTCGTTTGGCTGGGATATATGGTCCTGGTAGAAATGCGCTAATTGACCTGCAGCTTGGCAAAGCAAGAAATGTGAAAAAAATTTTTTCTCGTGTTCATGTTGAAGATATATCGAATATTTTATTTTCTTCCATGCAAAATATAAAGCCTTATGAGATATACAATTGTGCAGATGATTTACCTTCTACGCAATCTGAAGTGGTCACGTATGCAGCCGAGCTTCTCAATATTAGCCCTCCAGAGCCAGTTGAGATTTCTTCCGTACCAAATTACGCACGGGGTTTTTATTTAGGGTCAAAAAAAGTAAGCAATACTAAAATTAAAAAAGATCTTGGTGTCTCTCTAGTTTATCCTGATTACAAGGTGGGTTTAAATAGTTTGTATATATTAGAATAGAGAAAATAGATTGCCAGATGCAAAATCTTGAATGTTCCTTGTTTTGATGTAGCACCACTAGGCATACTATTATATAGAGGTAAATATATTCAGCACTCAATCGCTCCCGGTTGAAAATATTCTATTACATCAAGCCGCTTATAACGGTAACATAAATGAAGTTAGGTTATTACTTAATGTAAAAACTGATATCAATATCAAGGATAAAAAAGGATTTACAGCCTTGCATTTTGCTTTTTATTCAGGACATTTGGACGTAGTAAAGTTACTAATCAGTAAAGAAGCTAATATTCATGAAAGAACTACTAAAGGTAGTACAGTTTTACACTTTGCTGTTGTAGCTAAAAGCAAAGCTATAATAGAGGAGTTAATTAAAGCGGGAGATGATCCCAATATAAAAGACTGTACTGACGGTAAGACACCTTTACATATTGCTGCTCAAAATGGACTTGTAGAAGTTGTAAAGGTGTTACTTAATACTCAAGAAATTAAGATTGATGCTAAAGACAATGAATTTGGTATAACAGCTCTGTACTTAGCCTCTCAGAATGGACATACTGAAATAGTTGAACTATTAATTATCACAAAAAAAATGCTGATGTTAACATAGTAGAAAAATAATTTCACACCTTTGTATCTAACTGCTCAGAATGGGCATGCATCAGTAGTTAAGTTGTTTCTTGATAATGGTGCTAAAGTCAATGGCTGTGATACCAGTATGAATCCTTTATGTGTAGCTATTAATAATGGCTATGACGAGGTAGCTCAATTATTACTTAGTATAGAGGGGTGAATGTTAATATTGGCAATCAGCTTGGCAATACACCTCTACATATAGCAGCTATGAAAGGTAATGAAAAAATGGCAAGATTAATGCTAGAAAAAGGTGCTGATCCTAATATTAAAAACCTTTTGGGAGATACTTCCTTACAAGCTGCTGAATACGTAAGAAACATTAGCTGGCATGATAATCCTCCAAATTTACAAGGAGGGTTCTTCGTGTTAGTTGGCTAGAATGGAATATATTCATTTCAGCAATTTTATGAGCAAAAAAAAATTATGGAGCTTTTGGTACAACATATAAAGTACAGTAGACCTAGCTAATCAGTAGATGAAATTGACGTATCTGTTCGGCAGAGTAGCAAAATAAGATAGATGGGAAAACTAGTTTGTGAAATTGGCATCCAGTTAAATTTACATGGATTCCAGTGTCACGCACTGGAATGACATCTTCAATGTTCTGTACAGCTGTGCATTACGCACTGGGATGACATTATGAGAACTGAGATACAAAAAAAGAAACACTGGTTTCACATGCATCTGAACAGATAATCTCAGTGATGTAAATTCAACTTTACCCCATTTGCAACTATCAGGGTTCTTTGACTATAGACCTAACAATTCTTTTCTAATTTCTTCTTTAATTGTATCAATAATCTCTTTATCAAGTTTATTTATTAAGGAATCATCAATACCTGTGATGTCATCTGTATTTTGTATCATTTTTTCAATAGCACCATCTATTTTTCTTACTCTTTCTTTATCGATTTTATCAAACATAGGTTTAATTTTTACATAACCAGGAGCGCCCTTGCTATAACTTTTTCTGCTTTCGTTGATACAACCACCAGCACCATATGTTTTATTCATGTAGTTTTTACTACATTTTGTTACATCTTTGTACCTAATCTCACCGTTTTCTATATATGCTATTTTATCATCTTTACTAGAGTTTAGCTTATCCACTTTCTTAATTTCTTCTTTTAATTTTAAACTTTGTTCATGAATTATTGTATCTTTGTAATCCTTTCTCCCATAGATTCTGTATCTACCTCCACCTGCAACAGTAATTAAATCTTTACAAAGTGTTTGTGAAAGGTCCATGCACATTTTTACTAAAGTAGGTCCCCCATCCTTGTTAGATTTATCATTTTCTTGTCCACCACCTCCTTCTGTTACTTTTACTTGAATATATGGATAACTAGGGTTGACTCTCAGTTTAGCTTTAATGTAATCACCTGGCATTCCTGGTCTATTTTCTGTAGACTGAGCTTTACCAGCTATATGACCAGCTTCACCACTTCCCCATGCTTCTATTTCAACGTAATCATACATTGACAGATCACCTGTATAGCCATCTCCAAGCTCATAAAGTTTTTGATCCCTTTCTTCAATAATCTGCTTCTTATGTTTCAATTGTGCTATTATTATTTCACTCAATCTCTTTTTTAAACCATCTAAATCGAATCTGCATAATTTATCAGCAAAAAAGACTTCTGTTCTATTTGCTTTAATTGGATGATCTAACTTCTTTACAACTCCATTTTTATCCTGTGAAACTCTTAAGTAAAAAGGCTTGTTGTCCTTGTTCACATACTGTGTTGAGCGACTACACACTCTGTCAAAGCAGAGGCAACCATCATCACCGTGATTACAGTTTTTTTCTTCATACTTTCCATCTGTTAACTCATATACTATTTTGCATTTGTTACAATTTTGTTTCGTATCTACGTCTTTATCCTTTTTTGCCATGCAATTACCTCGATGCTTATTTTCTTCAGGAATAGAAATATATCCTTTCTTATTGAATATTATTTCATCTAGTGCATCTTGTGGCTTTGCTAAAACATCAACTAATTCAATAATTTCCCCTCTTTTGCAAGGAAAATAATAAGATTGATTTGATTCTTTCGAGTAAACAGTATTGTGTTTAGCATAGCTTGCTCTCATTGACTTTAGTGATATTAGCTCACTTCCTTTTTCAAGAACGAATTCCTCCGGTTCTGGCTGCCAACCAGAAAGGCATAGCATTTTACTTTTAGGATTTTCTTTATATTTTACTTCTATTTTAGGATATCCTAAATTATCCAGTTTGCAGTTATTTCCCTTAAACTCTTTACATTCTGCTTCGATATCGGGAACATACCCATATCTTTCTAGAACTTCAAATTGCGAATTACTTTTTAATATACCTTCCATTATGTTATCGATATCGCTTTTTATGTTACCGGTACCAGTTGTTTTTTCTACTATTGCCGGCTTTACTACTTTTAAGAATAGAGGGCCAACTTCTATAGAGCGACTGGTGTCAGCATTAACATTAAAAGTACAGACTCGATTATTGTGAGTTCCACGTGCCCTTTCAGTACAAACTCTCTCATCCATCTTCATTTTTACCTCTAGCGTATTTTCATTTACTACCTTTATTTCCTCAGGCTTTGGAGCAGTTGGTGATGGAAAACAACGGGCAGGAAATTGTAATTTCCTTTTCGATTCTTCTTTTTCAGTACCATAATATTCAGCGCAGAGCTGACCTTTCTTTCTATAGGTTTTGAAATAATGGATAGTATCTTTATATGGAATGGGATATGTCCAACTTGAAATATTCTTGTGATTTGAAACAGCAGATGGAACATATATCTCCCTTCTTTCTTTCAGCTCACCAATAATGACTCCAACTCTTGGATGGAAATAATCATTTTCTTCATTTGTTATAGGAACAATTTTAACTTGCGGTGGTGATATCGCAAGTTGTTCACAAAATGCAGGTGGGCCAGGTGCAAGTTGTACAGGGGCACACTTTACTTTTGTTTGATAGCATGTATCACAAGCTTTTCCCATCTCTCCAAGAAGAAAAATATTTTCCCCAGAAAATACTCTAGAGCCCCATGAAGAAATTCCTGACATACAAGCCCCCTTTTGACTACAAACGCATATTTTAGGGGCATTAGCAAATTTTACTTTTTCTTCATCAGTAACACCATCTGCCCATTCCCATCCAAGACCTTGGTCAAATTCTCCTCCAGCTTTTGTTTTATCTCCTTCCCAATCGATAAAAGCTGCTGCAGAAACTCCAGCTCCTGTACTCTGCGTTCCATATATCTTGCGGCAGAATGTTCCACCGGATAATATATGACAGTTGTCGTTCCCTTCGTAATCACAGACCTTAATCTTTGGATCGAAGTAACCTTCTGTTCCCTGATTATTTACTGCTGTAACTTTAATAAGTTGCAATAATTTTGCGTCAAAATCTAAATCGCTCCACTTGCCTGTAAAAAAATGCGCAATACCTTTTCCTGCTTTACTTCCTATAGCTTCAATTTCAGTATTACTTTTTACAAATGCTGGACAATCAGCATATCCTTGATAAGAAAGACAAAATATCAAGGAGAATATCAATAAAAAATTAAGCTTTACATTTTTCATAGAACGCCGGTAACCACTTACTCACTTTTTCTCCTTTTTCCTTTATTGCTTCATACATATACTTTATAGTCTCTTTATTAGCTGAAAGTACATGTATTTCTTTCATATTCTTCAAATCTAGATTTAAAGTTACTAAACCTTTGTACTGCTTTATCAAAAACAAACCTTCCTGTGTTGGTGTTTGCAAAATGACATTCAGTTCCTCTTTCGACAGAGAAAATGCTTTCATGTATAACCTGTTTGCATTTATGTTCGGCATCAGGATTCTTGTATCGACATGCTTATCTAAATATTTAGTAAACTTGCTAGCAAATGCTAGGTTTAAGTTTTCAGTACTTAGAATTACTACAACATTTAACTTTGTCATTCTTTGCATCCAGTCGTCAAACTCTTCCTCTGTAGGAAAAATATTACTTATCTCCCATGCTTCATCCAAAACAAGTATTGCAGGTGAGCCATCACATTTTGCTTCGAAAGAGTATAAGAAATAGTAAAGTATCACGGACATACATTCTTTTTGCTTAGTGAGATTTGCAATATTGAGGGATATAGTTTTTGTTCCCCAGTTAATGTCTGACTCATCATCACCTTGTAATAAGTAAGCCAATTCACCATCATCACACCATTTACTTATTTTACCCCCAAGAAGTAATAGCACTTCAGAAATTTGAGAAATAGATCGCGATTCTCTTGGTATAGCAAATATGGAATCTATAATTTTTTTTATCTTTTCTTCTATGTCTACCAAACTTGCATCTGCAACCATCCTTTTGATCAATTCAACAAGCATATTGCGATTAGAAGCACTATTTTCAATGTTCAGTGGGTTGAATTTTAGACTTTTATCTTTATATTTTGGATCAATTATGTAATATTGACCTCTTACTGCTTTAGTAAATATTATTGATTTTCCAGTATTATCCAATATAACAATCCTAGGGTTAAATTTTCTTGATTCCGAGAGTAAGAAGTTGATCAGTGAGGTTCTACCTGAATTTGGAGCTCCAAGTATTGTGGTATGACCATTGTTTTTTTTTCCATGAAAGTTAAAAAAGTAAGGACTGTCTTTTTTTGAAAAAAAAACTGTTACTGCTTCTTTCCATCTTCCTCCTTTTAACGTACCTGATGTAAAATCATGCAACATAGCAAAGCTGCAAGCATATTTTTCTAATATATTTTTTGGTTGTGTAACAAAAGCAAAGTTTCCAGGAAGCTGTGCCCAAAAATGATTTTCCATGTGCAGATCAGTTCTAAACATCATCAACCCGATTAACGACATTACAGAGGATAAATCGCTGATATTTTTAGCTAACCTATTCTTATCATCTGCAAAGATTGTAACAATAATTTTCTGTTGACAAAAATCCATAGCAGAAATTTTTTCAAGCTCTATTATTTCATTTATTCCTGAGTTTTGAAGTAAGGTATTGTCCTCACTGATTTGCAGAATATTAATTTGTTTTTTAAATTCTTTTACTGCTTTATTATTACTAGTAAATATTATTATTTCTGTGATGATAAGCTCGGAGTCAAGTTGCAAACACCTATCTATATTTTCTAAGGGGATTTCTCGATATTCCTTTATGCAAAAAATAGAACCAAACTTCTGTTGACCTTCAAACGATGTCTGAAATTTATTGAAACCAAAAGCTACTTTTAAATTTTTAACATGCTGCGATAGGTCCCTTTCACATATTGGATAATCTTTATGCGTTAATGTAATAATGTAATGGAGAAATTCCATCATTTGAGAATATATTTTGCCTTCACTAGACCTAAGGCCCAATTTTTTAGCTCCAAAAGGTTCTAAATCTTTTTGAATCAGGTCAGTTATTTTTTGTAATTCTTGATGATTTTTTTGTAAAAATAACTTGTGCCTATTCTTTATCCCGCCAAAAAAAAATACATTATTAATATGTTTGCCAAAACTACCAAGTAACACTACAATGTACAATTCATTTATATACTGTAGTTTACTATCAACTAGTTTATTAAACCACGTTGAGTGTAGCTGATCAGAAAAGTCTGCAGTTTTATTCCACTTTAAGCTAAGTTTATTGCGCTTACGGACAGTGTGAATCCAAACGGTAAAATATAAACTCTTGATATTTTTTGATATACTTTTTCTAATTTCAGTTCTAAGATCACCATAGTTATCAACTGAAGAATAGTCTTCTAATTTGATTATTTTTAATAATTCCCCCTGTTTTGTTAGTATAGTTTCTTCATCGTAGTGGCAAGCATAAGGGACAAAATCTAAATTAATACTTTCTAGTAACGCTAAATTGTTCTTTTTTTCAGAATTAGAGCTAGTGGCTGGTACTTTTGGTTGCATATAATATCATGCGTATTCAATAAAAAGATAACAAAGAATCATCTATCCTACTTAATCCTTATCGTCTTTTTTGTTATTGGATTGTAACTGCATTTCCTTTGCAAAGTTGAATTTTTCTTTCAGGTAATCTGTTGCCTTTTCTGTGCTTCCAAACATCATGATCAGTACGCCAAATATTATCATGAAAAAAATTAGGCCTCTGAACACTGCCGCAAGTATCACTGTAGCTATACATAAACCTATAATTGTTGAGGGACTCATATTTTCCATAGTATCTTTAACTGAAAATGAGGAAATAAGTTCTTTCAATGTTCCTGGTATATTTTTCAATTCATCACTTGCTTTACTGGAAAATGACATGAAGACAAAACTTAACAGGGCTACAACAGCAAAAACTCTACCCAATTGAATGTGCATCAGCTAAATACTTTTAAGATACTCCTCAAGTGTAACAATTTTTACATCAATAGGCAAGAACCTAATTCACTTGCTCACCATAAGTAACTCATATTTAACTTTTATCACCGTGTTAGCTCTTTATTATCAACAAGAGGACTCACACTAATGGATGTCAATTTACTTGACAGAATATTTGAACAAAATTCAGCGGCAGCTGCTGTAGCAAACACTCCAGCCAGCATAAACAGTCCTGCTCCTACTAATCCTGATGTCATTACTCCTGCAACAATGCACTCTATTGCTAAGAGAGCAGAACTTATTACAAGTGCAACGTGAAGATTTTTGTTTTTACTATTATTTTCATAATTATTGGATTGCATTGTATCTTTTACCTTACTGCCTGTCACTGAGATCACACAATGAGGACCTTCTTCAGTCTTATTATAATGTTTAGAAGGGGGTATTCTTCCGCTTGCGCCTTTGGGCCTTATTTTGTTCGGATGTGCTAATTTTGCTTTTCCTTCATCTTCTAGTTGTAAACTATTATCTTCCTCAGTAGGGTTTGATTTTAAGTGTACACTTTCCTCAGATGAAATGCTTGTTACTGAAGTTAAGCTGTTCCTTCTGCTACTTGATGCCAAGCTAGATGAATTTATTCCACTATCTAAATCACTACTACTGAGTTCAGGAGTATTTGCACCGCTTGGCACTTCTACAGCATTCATAGTTATATTAGGATTTTCATTTTTTAAATCCTTACTATCAATCGAAAGATCAGATTGACTATTCAATTGTGATTGTGTGATCTTCTTTCTTTTTTGCGATTGTTTTGATGTAAGAATTGTTGAAGTATCATAATGATCTAAACTTCTCAAGGAATTATGTATTTCAGGGGTTCCTTTTCCACTTACACCCTTAGCTAAACAATCCTTTTCCAGAGTATCAATACCTAAATTTTTAGGAATTTCAATTTCACCAGAAAGACTTTGTTTATTAAAACTTTCCATAGCATTAACTTGTCTATTTTTGTGATTTTGAATAATGCTACTAGAATGATTTTTGTCACTAATTTTATTATTAATCTCTGAAACCATCTCTAATACTTTTCCTCTTTTTGTTGGTGATCCTTGTGATTGTTCTATTTCATTCTTAAACACTGGAAATTCGACTTTTAATTCCGTTGCTCCTTTTTCCAAACTACTACTGAGTTCAGGAGTATTTGCACCGCTTGGCACTTCTACAGCATTCATAGTTATATTAGGATTTTCATTTTTTAAATCCTTACTATCAATCGAAAGATCAGATTGACTATTCAATTGTGATTGTGTGATCTTCTTTCTTTTTTGCGATTGTTTTGATGTAAGAATTGTTGAAGTATCATAATGATCTAAACTTCTCAAGGAATTATGTATTTCAGGGGTTCCTTTTCCACTTACACCCTTAGCTAAACAATCCTTTTCCAGAGTATCAATACCTAAATTTTTAGGAATTTCAATTTCACCAGAAAGACTTTGTTTATTAAAACTTTCCATAGCATTAACTTGTCTATTTTTGTGATTTTGAATAATGCTACTAGAATGATTTTTGTCACTAATTTTATTATTAATCTCTGAAACCATCTCTAATACTTTTCCTCTTTTTGTTGGTGATCCTTGTGATTGTTCTATTTCATTCTTAAACACTGGAAATTCGACTTTTAATTCCATTGCTTCTTTTTTCAATGCTGGAAGAAATTTCTCGGTGTAATAATTATAATATTCTTGATATTTTTCTTTCTCTCTCGATAATTTTTCTAATTTCGTTAATATCTCAATTAACATCTCAGGAGCAGCTCCTTTGTTAAGCAATTCTATGCATTCTGTGATATTACTCCCTCCCTTTTTTGGATTTTCATCATTATGTTTTTTTTGTGTGACCTTTTTGTATATAGCATCATACAATTTCTTATTAATACCTTTTTTACTCTTCTGATGTTTTGCAAAGCCACTTGGCATAACATTTCTCCATACATAACAAAATGCATGAATACCTCTTTAGCGTTAATTTTGAATTAAAACTGGGTAGCTATTTCTTATTAAGTATAATTATAGCAATTTGCTGACTATTTTCTTTGCTGATTACTGATTTTACATTTCAACATAATTGCTTGCCTGTTGAACTAGTATATCTATTACTTCTTTTACAGGCTTTTCTCTATCAACCATGCCAACACTTTGACCAGCCATTAAAGATCCTGTTTCAACATCTCCATCAATTACTGCTCTTCTTAAAGCTCCAGCCCAGAACTTTTCTATTTCAAGTTGCCCCTCTTCTTTTGAGATTTTTCCATTTTGATATTTATCGATAATGTTTCTTTGATGATTCATAAAATCATCACTTGCTTTGTTAACTATAGCTCTTACTGGAATTACAGGGAAATCAGCACTAATCTGCACAGAAGATACAGCATTACGCGCAGCTGATTTGATGAACACTTCTTTAAAATTTTTGTGAGCGATTGACTCATTCGTGCAGACAAATAATGTACCTATTTGACAGCCACTTGCTCCCATTTCTAGGTAGTTCACTATCATTTCTCCTCTTCCTATTCCACCTGCAACAAACACCGGTGTTTTCTCATTTTTAAAATGAGGTAATATCTCTTGTGCGAGAACAGAAGTGCTAACAGGACCGATATGTCCTCCTGCTTCCATACCTTCTATTATTAACGCATCTACCCCCATGTTTATTAACCTTTTCGCAAGGCTTAATGCTGGTGCAAAGCACATAACTTTAATGCCTGCATTCTTGATTTTTGCTATATTAGTTTTTATTGGTAATCCTCCAGCAAGAACTACGTGGCTTACTTTTGTTTCAATGCATATATCTATTAACTCACTCAAATTTGGGTGCATAGTAATTAGATTGACGCCAAATGGCCTATGAGTTAATTTCTGTGTCTCTATGATTTCTTTTTTCAGCAAGTCTGGAAACATTGCACCACATGCAATTACACCAAAACCACCTGCATTTGAGATTGCTGAAACTAAATTTCTCTCTGAAACCCAGCTCATAGCACCACCCATTACTGCAAACTCACTACCGAGAAAATTCGTTCCTTTCTTCCAAATCCCGCTCAACATATAGCCTATATCATACGTTTGAAAATGTTTTGTTTATCTATAAATGTATGTTTTAAAGCACCAAGTATATGCAAGGTTATAAAGACTATCATAAGACATGCAAGCATCGAATGCAGCTGATTAGCTGTACTAGCTAGCTCTTTGTTTTCATTGATTAACAAAGGGATATGAACAAAATATTTGATCTCTTTACTAGAAGCAGAAGACATGACATAACCAGCTAATGGCATTAGCACCATCAAAAAATACAAACCAAAGTGTGTCGTTTTGCTCGCATTAATTACGAACCGAGAAAAACTTGCCGGCAATTGAGGAACATAAGTAAAGACGCGAAAAAATATACGTACCATAATTAATCCAAGAACGGTGATACCACAAGCCTTATGAATAGCGTATATGCTGAATTTAACTTCACTGCTAATCTGCAAACTTTTCATGTACAGTCCAGAACAAAGCATACCAACAATAAGAGGAGACATTAACCAATGAATGATCCTTAAGCCTAAACTATATTTATTGTTTTTCATTAATTTTGGTTACTCTAAAGTAGAATTTATATAGTAGAAAAACTATTTCTCAATCAAAATTATCTATACATAATTTCGCTGCCTTGATCAACATAAGTGCAATAATTGTATGTGACACATAAACATTGTCTATTAGATCATGAAGAAGTGGTGAAGTTTTTGAGAGTTTTTCTATTGTAACGATGAGTTATAGCTTGTACAAGAAGCCTATTGACTTTAAGCAAATTTTACCCTATACAATTTTGATATCTTAAACTTCCAAACATGCCAGATCTAAAGACAATGATGCTAAACTTTGGCCCTCAGCACCCAGCTGCACATGGGGTGCTACGTCTTGTTTTAGAAATGGATGGTGAAGTGATCGAGAGGGCAGATCCCCACATTGGACTTTTGCATCGCGGCACTGAGAAGTTAATAGAACATAAAACGTATCTTCAAGCTCTGCCTTATTTTGACCGCCTTGATTATGTGTCACCAATGTCACAAGAGCATGCATATTCGCTATGTGTGGAGCAATTATTGCAGTGCGAAGTTCCGATTAGGGCAAAATATTTGCGTGTTCTATTTTGTGAGCTGACAAGAATACTAAATCATTTACTAAATATCTCTTCCCAAGCACTTGATGTTGGGGCGATGACTCCTCTTTTATGGCTCTTTGAAGAGAGAGAAAAAATACTCGAGTTCTATGAAAGGGCCTCAGGTGCAAGATTTCACGCAGCTTATATAAGGCCAGGTGGACTTGCAGCAGATATCCCAGAAGGTTTGATTGAAGATATTGCAAAATTTATAGAGCAATTTCCAAAGTACATAGATGATGTTGATGAGCTTCTAACAGAAAATAGGATATGGAGGCAACGCACTGTAGGAATTAGTGAAATATCAATAAAACAGGCGCTTGATTGGGGCTTTAGTGGACCAATGCTACGTGCTGCTGGACTTGCTTGGGACTTGCGAAAAAGCCAGCCATATGAGATATATGATCAGTTAGATTTTGATATACCAATCGGTCAAAATGGTGACTGTTATGACCGTTATTTAGTAAGAATGGAGGAGATTAGGCAATCTATCAGCTTGGTGAAGCAATGCATAGAGAAGATACCTGAAGGGCCAATAAAAGTTGAAGATAGAAAAATTTCTCCACCGCCAAGAGCTGAAATAAAAGGATCCATGGAAGCTATGATTCATCATTTTAAGCTTTATTCAGAAGGATATCACGTGCCAGAAGGTGAGGCTTACATAGCAGTTGAAGCGCCAAAAGGTGAGTTTGGAGTATATATAGTTTCAGATGGTACCAATAGACCTTATAGATGTCGAATAAGAGCACCTGGCTTTGCGCATTTACAGGCCTTAGATTTCATGGCAAAAGGACACATGCTTGCTGACATTGCAGCAATTATCGGCTCACTCGACATAGTATTTGGTGAGATTGATAGGTAATTACTTTAAAATAGTAAATTAACTAATGGTTAAGACATCTTCTATCATAAATTGTATAAATTCATTGCCATTCCAGTAATTCATAGAGATCTTACCAAAAATGGCTTTAACATCACCCTGCATAATAGCAGCACCAAGCTCAGTATTTGCACAGCGAAACGCAATAGCTTTGACCACAACATTATCGTCAGCAATAAAACATTTTATATGGTCAACTCCTATAACTTCCGGCTTTCTTATCTTTGCTCCTTGAATGATGAATCTCGGTTCAGGATTGCCAATACCAAATGGCTCTAGGCGTTGCAATTGATTCCACAGGGATAAGTTTATTGCTTTAGCTGTTACTATGCCATCGGCTTTTATGATTTTGTCATTTGTAGAATTTGCAAATCTTTGAGTAAAAAAATCATGTAGATCACTTATTTTATCTTCTTCAATCGAAAATCCTGCTGCCATACTGTGACCACCACCTTCAATGATTAGATTGGTAAATTTTGCAGAAAGAACTGCAGCACCGATATCTATCCCAAAAATTGACCTGCAGCTTGCTTTTCCTATTCCGTTATTTAAAGATATCACTATCGTTGGTAAGTGAAACTGCTCTTTTAGTCTTGATGCAATGATACCAATTATTCCCTGGTGCCAATTACCACTTACCATTATAAAATTTACACCTAAGTGGGCAAAATTTTCCGCTTGTGTTGTAGCTTCCAAAATAGCCTCATTTTCTAGCATTTTTCTTGCATTATTCAAATCTATTAGTTTTAGCGCGATTGAATGCGCCTTTTCTTCATCATCAGTGGAAAGTAACCTTGCACCGAGTGATGCTTCTCCAATTCTTCCTCCGGCATTTATACATGGCCCAATACTAAACCCTAATCGTGAAACACTTGGTTTTTCAAGGATTCCTAAAGCGTCAAATAAAACACGTAAGCCAACATTTTTTCTTGCTGACATAACTTTTAATCCTTGTAAAACAAAAGCCCTATTTAGGCCTGTAATCTGCATAACATCGCAAACAGTTCCAAGAGCAACCAAATCCAGTAGATCAAATAAATCTGGTTCTTTTTTGTTGGTAAAAAATCCTTGCTCACGTAGGCTTCTGTTAAGAGCAACAATTAGCAGAAATGACACTCCAACTGCTGCTAAGTTACTATAAGGGGAGCTCTCATCAAGGCGGTTGGGGTTAACAACTGCTACAGCACTTGGTAATTTTTCTATACCAAGGTGATGATCGATAACTATAATATCAAGTCCAAAAACCCTTGCCTCTTCTATTGGTTGATATGCAAGCGTACCGCAATCAACAGAAATACATAAATTAATACCATTATTTTTCAGTTGTAATAAAGCATCTGTGTTCAATCCATAGCCCTCATCAACACGATCTGGAATATAGATTGTAGAGTGTGTCCCAATCGCTCTTAGGTATCTATTAATCAATGCTGATGACGTTGCACCATCAACATCGTAATCACCAAATATTGCAATATTCTCATTATTTTTTATTGCTTTTATTATGCGAGAAACAGCTTTATCCATATCAAGGAGGTGAAAGGGATCTGGTAATAGCGATCTGATTAGTGGGTGTAAGAAGTTATGTACATTTTCTATTTTAACACCACGAGCAACTAATATTCTTGCTAATATTTCTGGCAACTCAAATCTCTGTATAAGAGTAAAAATCTCCCTTTGATCTGCTTCTTGTAACTTCCACAGTGCATTTGTTATGCTGCGTTTTTCAATATCAAGTAGCATGCCCTTTATAAATAAAACTACTTTACCAGAACTTTTCAGTTTGTTCTATAATTGTGTTAGATTTCTGTATAATCTAAAGAACGATATAGGAGAGTGTCACTCGAAAGGAATCACATTTATTTTGACAAAGAGCATCTGTAAAATCTAATACTTCTTCTTGCATAACATGTTCTTTAGTTAGCAATATATCTACATTGGTATATGAGTGTGAACATTATATTAATGTAATTACTTTTTAAGTATTAATCGCAAATTTATGCCTAGAAACAGTTTTTGGTTACTCAAACCTTTTCTACCTTTGTTTTATATTCTCTAAAGTATTTTTTGCACTTTCTTTATAAAAACCATAAGTACCAGTCGGTTTTTAGCTTAAGAATAAAGGTTAAGTATCTGAAATTCTCGACATAACCCCCCCGAAAGATTAGCAAAAAAAAATACAGCGCACATATTACAGCATACACTGAAGAAGATACCCCACACTTTTTATTGATAAATTGACTGAAAAGCACGCAGAAGGAGATAGCTCTTTGAGCTCTTAAAATACCTCCACCGTTACGGTAAGGAAAGCGAGAAGGTTTGTCAAGCAATCTTTATTGGCTGTTGTACTAGAATTCAGTTTTTCGTATAATTTGCTAGAATTTTTGTGAAGAATTTTAAATATGAAAGGCCTATATATTAAAACTTACGGCTGTCAGATGAACGTTTATGACTCCATTTTAATGGAGAATATAGTTAAGCCTCTAGGATTCAACGTTGTTAGTGATGTAGAACAAGCTGATTTGGTGATATTGAATACTTGTCATATTAGAGAAAAGGCAGCAGAAAAGCTTTATTCAGAGCTTGGAAGAATTCATTCGTCAAGAAAAGAAAGGACCATAGTAGTGGCTGGATGTGTAGCGCAAGCAGAAGGGGAAGAGGTATTCAAAAGAGCTCCTTTTGTTGACATTGTTGTTGGTCCGCAGAGTATCGCTGCTTTACCGGAATTGATAGTCAAAGCAAGTAGGAGTAAAGGTCATATAATAAATACTGACTTTTTTGAAGTTGCAAAGTTTGATAAATTGCCGGATGAATGTTATGGCAATAGCCAGGGTTCTTCTGCGTTTCTTGCTATACAAGAAGGTTGTGATAAATTTTGTACGTTTTGTGTTGTGCCTTACACTCGCGGGGCTGAGTATTCACGACCAGTAAGTGAAATATTCCGTGAAATATTGAAGTTAGTTGCAAATGGGGCAAGGGAAATCAATTTGCTCGGTCAAAATGTTAATGCTTATCATGGAGAGTGCGAAGAAGAGGTCTGGGATTTAGGAAAATTAATTAGTCACATTGCTAAAATTGAAAACCTAGAAAGAATCCGCTACACAACTTCTCATCCAAGAGATATGCACGAATCTCTCTACTTGGTGCATGCGGAAGAGCCAAAACTCATGCCGTTTGTTCACCTACCTGTGCAGTCAGGTTCGAATAAAATATTGCATGCAATGAACAGGAAACACACTGCAGAGGAGTATTTGGAGATAATAGACAGATTTCGCAAATTGAAACCTGAAATCGAATTTTCTTCTGATTTTATTGTTGGTTTTCCTGGAGAAACTGAAAAAGATTTTGAGGAAACTATGAAGTTAGTAGAAAAAGTAAAGTACGCTCAGGCTTATAGTTTTAAATATAGCCCAAGGCCAGGAACGCCAGGGGCGGAAAGAAAAGATCAAGTACCAGAAGAGGTTAAAACAGAGCGTCTTCTTCGGTTACAGGAATTAATTAGCAAGCAACAACTTGAATTTAATCAGAGTATGATAGGAAAAACTATTCCTGTTCTATTCAGTGATAAAAAAGGTAAACACCAAAATCAAATTATTGGTAAAAGCCCATATATGCAATCAGTATGCGTTGATGATCCTGACGATAAATACAAAGATAAAATAGTAAATGTAAGGATATTGGAAGCTCGGCAAAATAGTTTGTTGGGATGCGCTGCCTAATTAGAGAAAAGTGCCCCCATGCTCTCATGTAGAACACTTTATGTGTTTTTATGAGTTTATAAGCTATCTAGATTTAATCCTTAAAGGACTACAACTCTCTGTTACGCAATCATATGAGACTTGATATAATAGATTTGCGGGATTTTTTTTCTTTTCCCACTGATAGTGTGCTTTTTCAACCTTTCCATAATTCCTATATTCATAAGAAAGAGATCTCCAAATAAAGCTGCTTTTACTATTATTTTTGTTAGCATCATGAAATTTCTGATAAGGCCAACTTCTATTGTCTTTATTCATCTTCAACCTCAATAAATAAGTCTAATGAATTAATATATTGTATAATGATGTCAATACCTATCTATGTTTATAGAAACAGAGTTTTTGAATTTGTAATTTTCCAGAAAGCTCTATATTCTTTGATTTTATCCAGTTAAAATGAATATGAAGTATTATCCTGATACAAGTAGCAGTCCTGATTTTTCATTGCTAGAACAGGAAATCATAAAATTTTGGCAGGAAAATAAAATTTTTGAGCAGTCAGTCGAGAAACGTTCCAAGGGTCATTGTTTTGTATTTTATGATGGGCCTCCGTTTGCAAATGGACTTCCGCATTACGGACACTTGCTTACTGGTTTTATAAAAGATGCATTTGCAAGATATCAAACTATGCTGCAAAAAAGGGTTGAACGTAGATTTGGTTGGGATTGCCATGGCTTACCAGCTGAGATGGGTGCAGAAAAGGAACTTGGAATATCTGGTAGAACTGAGATAGAGAAGTTTGGCATTGAAAAATTCAATAATCATTGCCGTACTTCTGTGATGAAATTTTCATCAGAATGGGAGAAATATGTAAATAGACAAGCAAGATGGGTAGATTTTTACAATGACTATAAGACTATGGATAAGTCATTCATGGAGTCGGTCATGTGGGCATTTAAGCAGCTTTATGATAAAGGTCTGGTGTATGAATCAATACGCGTTGTTCCCTATAGCTGGGCGTGCGAAACTCCACTCTCTAATTTTGAAACAAGACTAGATAATGCTTATAGAGAAAAAATTAGCAAAGCTGTAACTGTTGCTTTTGAACTTTTAGAAAATCCAAAACAATTTAAACAAAAATGTAGATTACTTGCTTGGACTACAACGCCTTGGACGTTGCCTAGCAATCTTGCACTTGCAGTAGGGGAGGATATTGAGTATTGTATGGTGTTAGTGAATGATGAAGTCTGCATCTTTGCTGAAAGTTATTTAGAGAAATTTGTCAGCCACTGTGAACAAAGCAATATTAAATATGAAAACTGTAATATAAAACTTAAAGCAAGTGATCTTGCAGGTCTTCCTTATAGACCACTGTTTGATTACTTTAAAGATACAAAGAATGCGTTCCGTGTTTTCATTGCCGATTATGTTACAGTAGAAGATGGTACTGGTGTTGTGCACACTGCTCCTGGATTTGGTGAAGAAGATTTTTACCTTTGTCAAAGCCATGATATTCGAGCTATTTGTCCAGTTGATAACGCTGGAAAATTTACTACTGAAGTTTCAGATTTGGCAGGAGTTCATGTTTTTGATGCCAATGATACAGTAATCAAGAAATTAAAAAGGCAGGGGAGCTGGTTTAAAACTGAGCAATATATTCACAATTATCCTCACTGCTGGAGAACTGATACTCCTTTGATCTATCGCACTATGCCTTCTTGGTACGTTGCTGTGACAAAGTTCAAGGGGAGAATGGTAGAACTGAATAAGAGAGTTAATTGGATGCCGAATCATATTAGAGATGGTCAATTTGGAAAATGGCTTGAAGGAGCACACGATTGGTCTATTTCACGCAATCGATTTTGGGGTACTCCAATTCCCGTGTGGAAATCAGACGATACAAAATATCCAAGAGTAGATGTGTATGGTTCGATAGCAGAACTAGAGCGAGATTTTAATGTTGAAATAGATGACTTGCACAGACCATTTATCGATACTTTGATAAGACCAAATCCTGATGATCCAACAGGAAAATCAGTTATGCGTCGTGTGCCTGATGTGTTTGACTGTTGGTTTGAATCTGGATCGATGCCATTCGCGCAAGTTCACTATCCGTTTGAAAATAAGGAGTGGTATGAGAGTAATTTCCCTGCGGATTTTATCACTGAATATATAGCACAAACAAGAGGATGGTTTTATACACTTTTTGTGCTTTCCACTGCTTTATTTGATAGTGAGCCATTTAAGAATTGCATATGCCACGGTGTGGTTCTTGATGTGAAAGGTCAGAAATTATCCAAACGTTTGAATAATTATGCAGATCCAATGGAGATTTTTGACAAATATGGTTCTGATGCGCTGCGTTTTCTTATGCTTTCTGGATCTATTGTCTGCGGTGGTAATTTACTACTCGACAAAGAAGGAAATTTAGTGCGTGATGTTCTAAAAAACGTAGTAAAACCTATTTGGAACAGTTATCACTTTTTTACTATGTATGCCAATGCAGATGGAATTAAAGCTGAGATTTGTAGGGATTATCAGAATACTATTGATTGCTACATGATTTCAAAATGTTTTAAAGCTGTGGAAGGTATGCGAGCTTCTATGAACAACTATAACTCTCAGGAAGCTTGCAAAATCTTGACAGATTTTTTTGAAGTGCTAAATAATTGGTATATTCGTCGCAGTCGCGAGCGTTTTTGGAAAAGTGACTTAGATCAAGATAAAACCGACGCTTATAATGTTCTGTACACAGTTTTTTATTACATGCTTCGAGCTGCAGCTCCTTTGTTACCACTTATAACAGAGACTATATGGCAGGGGCTTGGGTATGAAGAAATATCTGTTCATTTGGCTGATTTTCCACAATCAGATAGATATAATAGTCAGCTCATTGCCAAGATGGATTTGGTAAGAGAGATATGTAACTCTGCATTATCCATCAGAAATACGTTTAACATGCGCATCAGGCAGCCACTTGGCAGTATGACTATCTACCATCAGTCTTTCTATAGTTTTCTTGAAGGTGAGCCGTTTTCTGTCATCCCAGTGTGTGACACTGGGATCCATTGTACTGCAGACTCAAATGAATACCAAGAGATGATAAAAGATGAGGTAAATGTAAAAAAATTAGAATTAGTAAATAGACTTGAAGATATTGCATCATTAGAGCTAAAACTAAATTTCCCGCTACTTGGTAAGAAGATTCCAGACAAAATCAAGAAACTAGTTCAATACGTTAAGGAAGGAAAGTGGAAGCAAGTTGAAAACGGACAGATATTTCTGGGAGATGAAACAGAGAACTATATTATAGAAAAAGGTGAATATGAACTATTGTTAAAAGCAAACAGTGAATATTCTTCTGTATTTGATAACAATAAAGGGATTGTTATTCTTAGTACTGAGCTCGATAATGAACTAATTCTAGAAGGGCTTGCGAGAGATGTTGTGAGGCTTATTCAAGAAACTAGAAAACAAGCTGATTTTCATATATCAGATAGAATTAGAGTAACAATAAAAACAGAAGATGAAAAAATTAAGGAAGCAATAACTACATGGAATAAATATATAAAAGATCAGACCCTTGCCTTATCCTTGGACACTAATAAAGAGATCGGAGCCGACTTCTATTCTAAGGAATATCAAGATTTGATAGTTAGTATTAAGTTAATGAAGTTGAAAAGTTACTAATGTTTATGCTATACTCAAATTGCTTTCAGCAGGGTGGTGATATGAATCAAGTTGTTGCAGATGGTCATAGAAAAGTTATTGATTTAAATAACAACAGTGATGGTTTAGGTAAAGTAGAATTTATTTCCAATGTTCCTTTGGAAGAGGAAGAAGAGTTTTTTGATGCTATGGAAGATGTTTCTAATGTAGAAGAAGGGAATGATTTAGGTTTTGCTAATTTAGAAGGGGAAGAAGGGTTTTTTGATACTGTAAGTAGTCAGGATGGGTTAATTAAACAAATAGCTGCTTTTAATGTTCCACTCAGTATATTTCATTATAAAGATAATAATTCTGACTTTTTTACCTCCTGGTATAATATGTCAAGCAAAATATTGAAAGAGATAAATATAGCTTGTCCAGAGAAGAAAATATTAAATTTAGCTCTGTCAGTTTTAATACTTCCTTATATTGCTTTTACTGCACTGGGGTTAGTCATATACAGTAGATCTAAAGCAAATAGCAAGGCACAAGAAGGTGTAGTGGAAGATAAGACAAAAAAGAGTGAAACAGGTGTGCTAAAAAGATTGGCATATGGAGCTCTTGCTGCAATGGCAATTTTTGTTAATGTGACTGTACTGGTAGCTTCGGTTGTTCCTGCAACAATTGCTTTAGCTACTTTTTATCTTTTAAATAGAGATTTATCTCATTCTTTAGTGGCTACTCTTAAAATGAGTATGGGGCATTATTCTAATAAGCACCAAAATATAGAGTTGTCTTTTTATGAAACAGTAGTTTCTGGTTCAAGAATTAAATATGATATGAAAATAAAATTTCCACCACAATTTAAACAATTACTTAGAGACTTATATGAGAATGAAAATAATCACTGGTTTAGTGTGGAGACGGATTCGGAGCATAGTATCGTACTAAAATTGCCAATTAACATAAATTTAAAAAATGGTCTTAGACCCTTGCATGATAAAATCAAGAGTGTGCTTGCAACTTCGATTCAAGAATGCTCAAGAACTATGGAAAAGCTGATTAAGCTAGAAAAGAAAGATATTACACATGATAAACTGAAGGAATTTTTTAATAAATTCAAGCTGAAAGTGGTGAGTAGCATAGATTCTAAGTTGATAACTCACTTAGTAGAAAATGCTTGTCAAGTTGCTTTTATACAAGCAATTAAATTTCAGCAAAATAGACGGGGAGAAGATTTTTCACTGGAGGATGAGCTAAAAAATACTTTAGTGAAACAGAAATTAGAAAGTCAAGGTAAGGAGTTACCAAATGAGAAAGAGATGATAGTAAAAGATCTGAGAGAAGCAGGAGCAAAAGTACCAGATACCTTGGAAGATAGTGAATTTCCTTTATTTAAAGCAGAATGGGAGCGGATTAAAGAAGAAGGGAAAATAGATAAGAGGACAATCATTGATGTTTATAAAGAGAAGTATTGTGAAGAAACAGGAAAAGCTCTAAATAGTGCTAAAAAAGAGATTGAGAATTTGAGAAAGGCAGGGCATCAGAGGTATCGCATTATACGTAAAGAATTAGAAAAAATGTCTGATGGTAAAGGGGGGGATAACTCAATAAATGATGATTTAAAAAGGAAATTAGAGGGTCTTTTTAGGTTCGAGTATGACGATCAAGAAGTTGAGCAAAGGCTAATAGAATCAGTAATGAAAAAAGCTAAGGGTAAGTTAGACATGTTAGGAACACTAAGCTTAATAGACCACTTTCGAAGTTTAGAAGAGGAGATAAAAGGTCCTTTGAATGGGGAAGTTTTAGAAGAAGCTTCAGGTAAGGTGAATGACTTTATAGCAAAGATATATTTAGAAATAACGAAATGCAAAATACAAAATTTATTCAAAGGCCAAGCAAAGGGTACAGAGGACTCATGTAAGTTATTAGAAAGGGGGGCACCAGATCTAGTAGAAAAGATTAATTCACATCGAGTGAGAATTGAAAAATACTTAAAAAGATCTGAACAACCTATACTATTAAGAAAAATAATAGAAGGGAATAAGGACTTAGATAAGTACTTAGAAGATGAGTGTAATAGAAAAGGGGAAGGGCATCCAAATACGAAATTAATACAGAAGCACTTGAAAAATAACAAAGAAATTCTAAAAGAATTAGAACGGTTAAAATTGGAAGAAAAAGAGTTGTTGATAAATGAAGAAACAAAAAATAATTACAGGGAAGAACTAGAGTCTCGTGAAAAAATAAAATTTGCAATAATAGAAGATGACTTGCTGAAAGCGTTCGAGCATGAAACTTTTAACGAAGAAGCACTTAAGAAGTTACTAGAGAGGACAGAACTTGAGTACTATTTGTCAGAAAAGTTCATAAAAAGTCCTGTAATTAAAGTAAAAGATAATATCAAACGCTTTTGTCAAGATTTATTTTCTCCTTTAATAAATAGATTGGTGGAAAATATAGTAAATAATGTACCAAAAAGTGATAAGAGTTCATTTCTTCAGCCTATAAAAGCTATTAGGACAGGCTTGGGATATATTCAAACAGGTCTTGCCGTTGCAATGCGTGGGGATAAGAGCACAGAAGGAAAAGCGTTGAGTGTGGCACATGATACTCATAAGGAAGTAGAAAAATTTCTTCAATATTTTCAGTTAAGTCATGAGGAAGTAGGAGTTTTTTTTGGTAATTTATTTTCTGATGATAGAACGACATTGAAAAATGATGTATGTCCTAAAGTAGAAGAGCATTTGCATGGAATGTGGAATAGGTTTTTTAAGGATATTGAATTCAAGATAGGGAATAAATTGGATGAAGTAAAAGTGACACAGCAAAATCAGGAAACGGCGATTACGGCTTAATAATGAGCTCTCAAAGTTCCTTTAGTATTTTCACACACTAAGTTGGCTATCATATTTGATTCCTTTTGTATTTCCTCTTCAGTTAAAGTGTGAGTGGGAGAGCAGAAAGTAACTGAAAATGCTATAGACATCTTATTCGATTCTATATTGTTTCCATGATATACATCAAATATCAAAATTTCTGTGATGAGCTCTGAGCTTTTTTTTACCATATTGATTATACTACTTGCTTCTATATCTTTATTTATAATAAATGCAAAATCGCGTTTTACACTTTGATATTTATAATTGATAAATTTTTTTCTACTTATAGGTAAATTTTCGATATTTTCTAACATCAACTCAAAGCCTACAACTTTTTGTTTGATGTTAAAAAAATCCAATATACTAGGATGCAATTCTCCAAAATAACCAACTATTTTACTTCTAAAAGATAAGGAGCCTGATTTTCCTGGGTGATAATATTCTTTTTCTGCTCTCTCTATTGCTAAATCATCACAATTGATATTAAAAAGTTCCAAAGCTGTTATGAGATCAGCCTTTGCGTCAAAAACATCTATTGTCCTGTCAGTGTTATAATGGTTTCGTGGTAGATTATTTCCTGACCTGATTCCGCTTAAAACATACTTAGACTGAGCTTCATCATTATAAATTGGCCCAATTTCAAAAATTGCACAACCAGGTGTACCATGGGCAGTATTATTTGCAGTAACTTTTAACAAATTTGGTATGATGCTTGGTCTCATTATGTTAAAGTCATTATTAAATGGGTTGTCGATAATAAATAATTTGTTCAAGTAACCAAACTTTTCAGCTATTGATTCACTCATAAAAGACCAAGTTATCACTTCATGAAACCCTCTGCTTGTCATTAAAATGCGTAAATCATCTTGTGTCTCTTCTTCTACTGTCACGTCTTCTGCTAGTTGCTCTTCCTTTATTTTATCATAGCCGTATATTCTTACTACCTCTTCAACTAAGTGAGCAGGTATGGTTACGTCTGGTCTCCAGCTTGGTACTTGTATATTCCAATTACCTTCGGTTTTTTTATCGATACTAAACCCTAGCTTTGTTAAAATATCGAATACCTCATTAGGTGATGCAGATACACTTCCAAGTTTGTTTGCATCTTGATAATCAAAATTTATCTTGGTATCAGCCTTATTAAAATTGCCAGCAGACACTATGCTTAAAACTTCTCCGCCACATAAATCTAAAATCATCTGGGCTGCAAGATTGAGTCCATCAAGGGTAAAACTAGGGTCAACTGAACGTACAAACCTGTAACTTGAGTCTGTGTAGATGCCTAGTTGCCTTGAAGATTTAGTGATAGAGATAGGATCAAACCAAGTAGACTCTAAAAAAATATCAGTAGTCTCAAGAGTGCATTCACTGTACTTACTACCTATAATTCCAGCAATTGCATGAACATTTTTATCATCAGAAATAACACTTATGTCTTTATTTAGTGAGTATTCTTTATCATTTAAACCAATAAATTTTTCTCCATCGTTTGCTTTACGTACTGTGAGCTCTCCTTCTATTTTTTTTGCATTATATGCATGCATTGGGCGATTAAAGGATATCATGATGTAATTAGTAATATCAACTATTGCAGAAATGGAGCGCATTCCTATGGATTCCAATTTATCTTTTAACCATTTTGGGCTCTCTCGATTTTTTACATTGGTGATGTATATTCCACTAATAAAGCTCTCCCCGTCGGTAACTTTGACGTTTACTGGTGAATTTATAGAGCAGGTAAGTTGTGGAATGATTAAAGTCTTTAACGTTCCAATTCCAGTTGCTGCTAGATCACGTGCTATTCCATAAACACCTAGGCAATCTCCACGATTTGGAGTGACATTTATATTAATTACAGGATCGCAATTAAAAAATTTATCCCCTACTTTATAATCATCAGAAAGCTCAATTATTCCTTCACTTTCATTTTGAGTCAACGCAAGTTCGAAAGCAGAGCAGAGCATCCCTTCACTTAGCACTCCTCTTATTTTTGTAGGCTTAATTGTAAAGTTGCTTTCTGGCAATGTGCTACCAAGAGATGCAAGCACGGTCTTCATACCTTCTTTAACATTTTTTGCTCCGCAGACTATCTGCAGAACTTTACTTCCATCATTTACTTTACATAATTTTAATTTATCAGCATTTGGATGAGGTGTGACTTCTAATACTTTTGCAATAACAAAATCGGCCAATTTGTTATTGTTGACCACATCCTCTACTTCCAATCCTATGTGAGTTAGCTTATCAGTAATTTTTTCTAAACTGGCATTGGTTTCTAAGTACTCTAATAACCAAGATAATGTGAATTTCATCCATATAACAAGAAACAAAAATTTATTGTAATGTAAAATGTGATGCTTTTAAAGTTTATTGTAGCGGAATACCTATACGTCATGAGCAGTGATGTAGAAGCTATTGTAATTTTATATATTTTTGCGAAGAAAGCTTATCTTCTCTATATCACCTTTTAAATCTACTTCCATAGAAAATATGAGATTCATATTGTGATTATCTTCATATAAACTACAAATGTAACCATCAATAGTTAAGCTTCCTATCATATTATGACTTTCATCTAGTATTTTGCTTCCTATTTGATAATGGCCGGTGTATTCGTTAAAGGAACCATCTGTCAATTTGATATATCCGTTACCAAACTCCTGTTCTAAATTTAAAGGCTGATTAATAAAATCTATTCCACCCATAATAATACCTCAACTAAAAGTTAAGTTATAATTAAAATAAGATGTTAAGTCAAGATATTAGGTAACTTAATAAGATTAGTGAATTTTTTAATGTAACTCTGGCTATAATTAGCATTCTAATCACATACTTTGTTGATATATTTATGCCATAATGGCATGGATCTTCTATCTTAATTCTTGACTTTACCCTATAAAGTCTATATTTTAATTACCATCATAGTTTAAGTATATAAATCAAGATGGCGTTAAATCCGCTAGAACAGTTTAAAGTATATACAATAGTAGAACTACCAAAATTATTTGGGTATGACATAAACTTTACCAACTCATCTCTTTTTATGATGATCTCGGTGATGTTAATGGTAATGTTTTTGCTCCTTGGAATAAGAAAAGGTGCAGTAATACCAGGATATTTGCAAGCTGCAGTTGAATATGTATATGATTTTGTTGTTTCAATAATAGAAAGTAACACTGGAAGTAAAGGTTTGGAGCACATTCCTTTGGTATTTACAGTATTTATTTTCATTTTATCGTGTAATTTAGTTGGTGTTCTTCCTTATAGTTTCACGGTCACAAGTCATGTGATAGTTACCTTCGCTTTATCAATGGTGGTTTTTACTTATATAACGATTGTTGGTTTTAAAGAAAAAGGAGTAGAATTTTTACGCATATTGTTACCAAAAGGAACTCCTTTGTGGCTTGCACCTATAATCATCATTATTAAATTATTTGCTTATTTAGTAAGACCGATTAGTTTATCAATAAGGCTTGCAGCAAATATGATTGCAGGTCATACAATCATCAAAGTGATAGCAGGATTCATCGTAAATATGAACATATTTCTTACTCCTGCACCTTTTTTGTTTATAATTGCACTAATAGGATTTGAAGTTTTTGTTGCAGTTTTACAAGCTTATATATTTACTATATTAACGTGCGTATATTTGTCAGATACAGTAAAGTGAGTGCTTGACTTGCCTGTAGAACATTTTATAATAGTGTTAAGGAACAGTTAAAGGTAGTATATGGATTTGGTGGCTTTAAAATTTGTAGCAGTTGGTTTGATGGCGTTTGCTATGTTGGGTGCTGGTTTGGGTGTAGCTAATATTTTCTCTACCATGCTAAGTGGGATTGCGAGAAACCCTGAATCGGAAGGTCGAATGAAAACTTACGTTTATGTTGGTGCTGCTATGGTTGAGATTATGGGATTTCTTGCCTTTGTAATTGCGATGATATTAATATTGTAGTGTTTGACACATGCCGCAGCTTGATGTTTCCACTTTCTTTTCTCAAGTTTTTTGGTTTTTAATTTTTTTCTCTTCACTTTTTTTTGTAGTAAGTTGTTTGTTCTTACCAAGGTTAGATGAAATAATAAACACTAGGAGTAAGGGGATATTAGATTCTTTCAGTAGTTCTGTTCACCTTTTAAGACTTACAGAAGAGCAAATTGCTAAGTATAATGCAGCTTTAAGTCAAGGTAGATTACGGGCAAAAAAAATCATAGATGATGCACTTGCTCAAGTAGAAGAAATGAGAGCGAATGTTAAGGATACATTGGAAGAGGAAGACAAGAAGATGATTAAACTTATTGAAGAAAAGGTAGTACAATTTAAATCTAAGTATACTAGTGAATTAAAACAAATGGCTACTAGTATTGCTTTGATTTACTATACTAAGTTAACTAATTCTGAGATTGAAGAGGAGTTTGTTGCTGATTTGGTATCCAAAGAATTTTAGGGTTTTTATGTCTACATTACTAGTTGTCAGCCTTGCTTTTTTAGCGGGTTTTACCCTCTCGTATAAATTGCTAAGGAAGGTAATAAAAAACGCGCTTAACAATAAACATAATAAAAGCAAGTTTTTAAGTGAAGAAACTGAAAAATTCAGAAAAGATATGTTGGAGTATTACAAAAAATCTTCTGAAAAATACAAAAAATTAGATTTAGAAGTTAACAAAATGATGAATGAAGCACTTGATAAGGCTAATAGTATTATTAAGCATAATAGACAGCAACTCGATCAAGCGTTAGATGAAAATGCCTATTCTAATTTGAAGAAAGTTGCTGACCGAGTTGAAAAAGCTCTTGGGGATTTACAAGCTAACACAGCGAGTATAGCTGCTCATGCTGTAAAAAAAATGATACATGAACGTAAAGATGATAAGCGTAGTAGTGAGGTTATATCTTCGTTTTCACGTGACTTGAGCAAAAAGTTGCATTAAGTTCAATGCCTGTACTTCAAATTGATAATGTAGAAAAAATTAAACTTGATTCTAGTTTATGCAAAGAACAAGGGAAACTTTTCTACTGTAGGTTGAATATAATTCCTTGGCAAAAATTAAATGGTACTACTTTTTTATAGTTGAAGACATAAGCCAAGATATCAATCTTTGGGTCGAATCTCATTGCGGTATTGAATATGTATTGATAAAAGTAGATAGCAAACGTATTTTAAATCTTCTTAACTCACACCTTGGTATTTCAGAATTCGCAAGTAACTACCTATATTATAAGAACCCTAATTTTCAGCTAACAGCATTGGGCTCAGTTCAATCTTTTTTTTTCCTCTTTCTTTGTTATGATTTCGACTTTAACACTGACAAAAAAATATGCATATTTTGCTTTGATGTTGATATTTATAATCGGATGTTCTAGTTCTTTATTCAAATTTGTAACTAAAATTTTTGGCTTGCGTAAAATTTCTAACCAAAAAGCAGATTATGATAAGTTGAATGAACCTATATATACTATTTTATTGCCTGCTTTTAAAGAGAATGCGGTTATAAAGCAATTGATTAAGAGTATTGAAAGTTTGGATTATCCAAAATCAAAATTAGATGTAAAGCTTGTGATAGAGAGCGATGACCAAGAGATGTTGGCAGCTATAGAAAAATGCACTTTACCACAGTATTTTGAAGTAATAAAAGTGCCTCATTCTCTGCCTAGAACAAAAGCTAAGTTATGCAATTATGCTATGAGCTTTGCTAGAGGAAAGTATGTGGTAATATATGATGCAGATGACAAGCCAGATCCGTTGCAGTTAAAAAAAAGCACTAATTGAATTTAATAAAGGCGACGAAAAGTTGGCTTGTGTACAGGCAAAATTAAATTACTATAACTTTGGTTGCAATTTTCTTACAAAATTCTTTTCTCTCGAGTATATGAGCTGGTTTCAATATTTTTGCCTGGATTGCAAAAAATGAACATGCCAATACCTTTGGGTGGTAGCAGTAACCATTTTCAGTGGAAATTTTAAAGAAAGTGCTTTTTTGTGATGCTTACAATGTCACTGAAGACGCTGACCTTGGTTTGAGATTTGCACAAATGGGACATAAAACCAGGATTATTGATTCAGAAATATTGGAAGAATCACCAACTACTGTGTTTGCTTGGATCAAACAAAGGGCAAGCTGGATTAAAGGTTATATGCAAACTTATATCGTTCATTTAAAAAATATAAAATTACTTTTTAAGAACACTGGGCTTAAGGGAGTTTTGCTATTAAACCTTTTTGTTGGTTCCTTAGCTTTTATATTTTTCACGACTCCTTTTTTGTTACTTTCATTGGTGCTGACTCAAATTTTTAATGAATTATTTTTATATTATTTTATAATAGTATACGGTACTAACTTGATTTTTTTTGATAATAGCTATCGGACAACAAAAAATGCCTTTTTATTTTTATATAGTATCAATATTTTTTCCCGTCTATAGTCTACTACATGGCATTGCAGCTTTTCTCGCTTTGTGGGAATTTATTATTCACCCTCAGCAATGGAACAAAACTCAGCATGGATTATGGAAGCAAAACCTGTAGCTATTTGGCTTTTTCTCTGCTCTCTCATGGTGATTTGCATGGTGGGAATTGGTGGATTTACCAGACTTTCAAAAGCAGGATTGTCAATCACGGAATGGAAACCAATTACCGGAACATTGCCACCGCTGAGTGAACAAGACTGGCTAAAAGAAAAATTAAAATATGAAGCTACACCTGAATATAAAGCATTTGATCATGGTATGAGTATGAAAGAGTTTCGCACCATATACTTAATAGAATATGTTCACAGGTTAATTGCAAGGCTGACAGGTTTAGTTTTTATTTTACCATTTATATACTTTATACTAAAAAAAAGAATACCTAAAAATGCAGTAATAAGGTTATCTATAGCACTATTATTTGGAATTTTACAAGCTTTTGCTGGTTGGTATATGGTTAAAAGCGGTTTGGTATCTAATCCTCATGTTAGTCACTATAAGCTCGCACTTCACTTACTGCTTGCATTAGTTATCTTTGCATTATTGTCATATCAATTTTTTGATTACCAAATCAAACCAAAACAGATAATTAAAATTAATAGCAATATTACATGTTGCATATGGATAATTTTAATCCTAGTTACAATACAAATAATCTTCGGTGCATTTGTTGCAGGGTTAAATGCTGGTTTAATTTATAATACCTTTCCACTAATGGATGGACAAATTGTTCCAGAAGATTTATTTTACTTACAGCCTACTTGGCTAAATATCTTTGAAAATAGAGTAACAGTGCAATTCATACACCGGGCATTAGCATTGCTGATATTAGTTCTGACAGCGATACTCACAATAAAAAATGCCAGTATAAAACCATTATATGTTATGTCATTCTCCGTCATCATTCAGGTGATTCTAGGAGTAGTCACTTTGTTGCTGCATATACCAATGGCCATTGCTATAGCCCATCAAATGTTTTCATTTATCTTATTTGTATCAGGTTTATACTGCTTGCGTTATTTAAGAAATCAGATCTAATACCAAATCACCAGCATGTATATTTTTTCCTTCTTTAACATGGATATTTTTTATTACCATTTCTGATTCAGCACATATTATATTTTCCATTTTCATTGCCTCTACAACAAATAGAGGTTGTCCTACCTCTACCTGATCTCCAGTATTGACGTGTAATTTAACCAATAAACCTGATATTGGAGATTTTACAGCATCTACTGAAATCCCTTCTGTTTTGTTGTTTAGCATTAATTTGCTTAGTTCAGCGACATGAGGTTTCAATACACAACATTTAGCTTTCATACCTGCGTGTCTTATAAAGTATTTGCTACCTTGCCTTTCTATTTTAAGTTCTATATCGGTATCATCATTAATTGTTATATATAACAACCTGTAACTTGGTTTCCACTTACCTACTACGGAGTATTTATTGTGGTTATATACTGTTGTTAATATGTTATCTTGATATTTTGCATTTACGGAGTACTCATTATCTTCTATTTTCACTATGAATGCTTCATCTATTGACTTACTATAATACTTTCCCTCATTTTCTAAGTGAACATACAGTGCAATAAAAACAAATATTTTAATATATTCCTCTGTAATAAAATCACCTTGAAACCCGCTAGGGTAATGATCTGGAATGAATCTCGTATGGAGCTTTGCTGCAATAAAATTTGGATTATGGAAGATGGATTCTAGAAATTCTATGTTGTTTATTACTTCCCCTATATAGCACTCAGACAAAGCTTTTTGCATTCTGCTGATCGCCTCTATTCTATCTTTTCCATAGGTTATAATTTTTGCAATCATTGAGTCGTAGAAAATGCTGATTTCTGAACCGCTAGCTATTCCATCATCTATTCTTAGATGACCATTTTCATCTGGTTTATCGTAATATTTGATTCTTCCGCTGGAAGGAAAAAATCTCTTTGATGGATCTTCAGCGCAAATTCTGCTTTCTATTGCAGAGCCAATAAGTTTAATATCATTCTGACCAAATCTTAATTTTTCTCCGCAAGAAATTCTAATCATCTCTTCCACTATATCTATTCCAGTAACAAATTCTGTTACTGGATGCTCAACTTGTAATCTCGTATTTACCTCAAGAAAATAGAAATTTTGGTTCTTATCTACAACAAACTCGACAGTACCTGCTGAAAAATAATCAACTTGCTTTGCCAAAGAAACACATTGAGCATACATTTTTTCTCTTACTTCTTCACTAATAAATGGGCTTGGTGTTTCTTCTATTATTTTCTGGTTATTCCTCTGTACCGAGCAATCTCTCTCCCCAAGACAAACTATATTGCCGTATTTATCTGCAATAATTTGTATTTCGATGTGTCTTGGTAGTTCTATATATTTTTCTATGAAAATACTACCATCTTTAAAACTTTTCTCTGCTTCATTTGTTGCTGATGTAAATGCTAGTTCAATTTCTTTTTTGGAATATACAATTCGCATTCCTTTGCCACCACCACCTGATGCAGCTTTGAGCATGACGGGAAAACCAATCTCTTCAGCAACGATGGCTGCGTGGGCAGCATCTTCGATCTTACCCATATATCCTGGCACTACATTTACTCCAGCTTTCCTTGCCTCTTCTTTTGCTGTTATTTTATTGGCTGTAACTTCTATTGTTGCTGTACTGGGACCAATGAAATCTATGTTATGTTTTTCCAGAGCACGGGGAAAATCTGGATTTTCTGCTAAAAACCCATAGCCAGGATGAACCGCCTCGGCACCTATTTCAACTGCTACTTCGCATATTTTTTCGATATTTAAGTAACTAAGATAAGCAGGAGAAGGTCCAATGTGCCTTGACTCATCTGCTTGCTTTACATGCACAGAATTTGCATCTGCATCTGAGTACACAGACGCACAAGATATGCCCATCTTGCGCGCAGTTTTGATTATCCTGCAGGTAATCTCCCCTCTGTTCGCTACTAAAATCTTACTATACTTCTTTCCTATCATCTTGTCAGTATACTTTCTTAAGTTAAGAAAGTAAATTTCTATATTACTAACTGCAAACACTTTACACTGGGGCTAAACCACTATCTAAAAGTTGCATAACATCAGGATCTGTCACTATAGTACTTTCGTTATAGAGGCCATATACTTCATTACATGCCTTAAATAACAGATATGAAGATCCTCCAGAAGCTATTGTTGCTATTGAAGCCAATGCAAGAGATTGAGAAGCCGAAAATAGAAGATACAAAGATACACACATAGTGACAGCACACACTATAGCTCCTACTATATATAAGCATATATGAAACTTCTTATTACATATAAAGCCACATTTTATATCTGCAATTTGCTTAACTTCCTTCCGCTCTGCAGGGTCCAAGAAATAAAGGGGTGATACTGCCTTCTTCCCGTCATCCTTAATATAGCTTTTATCGAGGAGTGCTTCCTTAATATATTTCTTATTATTCTTAAGTTCCTTTTCTAATCTTTTTACTCCTTCCCAATCTTTAGCTTCTTTTGCTTTCTTTACTTTGTTCTCAGTATCTTCTTCTAGATACTTTATGATCTCCTGTAACGCAGATAACAGAAACCCTTCACTTGCTGCTATATGAAATGGGTTTCCATTTTCATCAGTTCTATGCTTGGCTGCACAAGCAACTCTTTTCTTGCAAGCTTCAATAAATTGATTTCTATCCTCTTTTCCTACAACTTGTCTTGCAATTTTAAATAAATTATCCATATATAAACCTCACTGCATTCACTAATATTAAATTATACAATGCAGTTTGTTAAAAATAAATGTAAATTGATCTTTCAAGTTTACTATAGTTCCACGTTGTTGAAAGTGCAAATTTTAGTTATCATCGGTTACGTTATCACAATAGACAAATATGCCAGGTATAGTCACTAGATTTGCTCCATCACCAACAGGATTTTTACATATTGGAGGAGCTCGCACAGCTTTATTTAATTGGCTCTATGCACAGCGTCATGGTGGCGAGTTTTTACTAAGGATTGAGGATACCGACAGAAAACGTTCAACACAGGAAGCAATTGATGCAATAATAGATGGGTTAAAATGGCTTGGAATAAACTATGATGGGGAAATAATATATCAATCAAAAAAAATAGAGCAGCACATTGAGGTTGCAAATCTTTTAGTTAAAAAGGGTAGGGCGTATCATTGCTACTGCCCCGAGAATGAAGTTGCGGAGAAGAAAATAAGGTCAAGAGAAGAAGGAAAAATATATAAGCATAAGTGTACTCATTCGACATCAAATGCAGAGCCTGTTGTTCGCTTTAAAGTGCCAGACTCAGAAAATATTGTTGTTGACGATAAAATATACGGCCAAGTTACGATAAATAGCGATCAGCTTGATGACATATTAATCTTGCGCTCTGACAATACTCCAACATATATTTTTGCTGTAGTGGTTGATGACCATGATGCCGGAATAACCGATATTATACGTGGCTCTGATCATCTCACTAATACCTTTAAACAATTACTAATATACCAGGCTCTTGATTTTGATGTTCCACGCTTTGCACACGTACCGCTAATTCATGGAGAAGACGGGAATAAGCTATCTAAAAGGCATGGGGCTACAAGTGTTTGCGATTATGAAAAGATGGGAATATTGCCACAGGCAATGCGTAATTACTTGCTAAGACTTGGCTGGAGTCATGGCAACGATGAGATTATTAGCAATGAGCAAGCAATAGAGTGGTTTAATTTAGAAAGCATCGGTCGTTCACCTGCACGGCTCGATTTTAAAAAACTGGAGCATTTGAATAAACACTATATTAGTAATATGAGCAATGAAGATATTCTGACTCTAATGCTTAGAGAAAATACTCTAACTGACAAAAAAAAAGGCTATTTACTTCAGGGACTGACAGAGCTGAAAAAAAGAGCAAACTATCTGACCGAATTATTTGATTTAGCAAAATTTTATATTCAAGTTGATTTTAGTGAAGAAGCTGAGAAAACTGTCAAGTCTAACCTCAATATAATTAAGTTACTTGCAGCATTTTTCTCAAGTATAGGAGATGAAGATTGGAATAAGAATTTTTTATCTTCTCAGATTAAGGAATTTTCAAAATTACATAATATAAAAATGAGCGATATATACCACTCATTACGCGCCCCAATAACTGGAATAATGGATGCCCCTGGAATCATCGATATCATGGTAATTCTTGGTAAAGATGAGTGTATAAAAAGATTGCGAGAAGTTTAAATAAAAAATTACTTTACAGACTATGGTAGCTTCATTCTAGTGGAGAATTGGGTTCTTTTAGGATCCAAAATCCATCTTCACCTGAAGGTTTTTTCGCTAAATAATCAAATTTCAGCAAAAAATATATAAGTTTATTTTTGCTGGCTCTTTATTCATATAGGAGGGTTTATGTCTAGAGTTCCTGATACTTGACTGTTATTTTTAGTTAAAAAAACAGTTGGCGCCTATGGTTTTCACATTAAATCATTTTGAATTGTTAAAGTTAATACGGGCTTTTTTGCCTTTTTTATTGGTATTTTTTCATATTTTATTATATCGTTGTACTGTGGTACCGTGTAGACTTCAGTTTCATGATAAGGGGAGTAGGCTCCGTCTCAGCTATGGAATTAAAAAAAAATCAGTGTCTGGGTGCTAGGATGACACCTTCATAAGGGAGTGAGCATCAGCTACTTTCATGACAATCATCCAGTTGTCTTTTCTCGTTTACCTTATTTTGCACTTTGCTGAACAGCTATTAAAATAGCAAGCCTCAAGGTCGGAAGCTTGCTATTACTTACTGGTTACTTTACATCAATTTTCTTGATGTGTTTCTCTGACTTGGGTATGGTTATATGCAATACCCCATCTAAAAAGTTGGCAGATACCTTATCTTGCTCTATATTTGTTGGAAGTTGAATAGATCTATAGAAAGAACCATAGTACCTTTCTTTATGGTAAAACTGCTTATCTTTTGATTCATTATCACATGTTTTTTCACCCTTCACTATTAAGCTATCGCCAGATATACTAATATCTATACTTTCTTTAGGAATACCTGGTAATTCTAATGATAGGCAATAGCTTTCCTTTGTTTCATAAAAATCACAAACTGGTAGTAGACTACTGCCTCTTTTGGAAAGCTCTGGGTTCCATCCTGTAAAAAAGCTATCAAATATGTCATCAACGGCTCTTTGTAACCCTCTTACACTAAAATTATCACGATTATTGTTTTTATTTAAATGAACTATATTACTCATATTGTACCTCCTTTTACTAATATATGAACTAGGTAATCATTCCACTTATTCATTTCAATCCTAATCTAAAATTTTTTAGATGCGAAAAATTTCCCCCGTTTACTATAACTTGATTATGAGAAAAATCCTATTTGGATTACCAAGAGTAGTTCTATTAACTAGATTAACTGTAAAAAAAGGCAAGTGTATGCAAATTTATCACTTCTCTTTCCACTTCCACAATCAAACAATTTTGAATGTTTCTTGTTTGACTTGTCAATAATGAGAATTGGTATAACTGCTAGCTCCGTCTTTCAGCTATGGCATTAAACAATGACATGCATAAGATCTAATAAGATGTATAATTTATAAATAATTTTTGAGGTAAATTGTGAAATTGGGCGTTAATATTGATCACGTTGCAACCCTTCGCAACGCACGTGGAGCTTCTTATCCAGATCCATTAAAAGCAGCAAAAATAGCTATTGATGCTGGAGCGGATTTTATCACCGTACACTTACGAGAAGACAGAAGGCATATCAGAGATGAGGATGTATTCAATCTAAAACAAAACATTAGCACTGAGTTAAATCTTGAAATCGCAGCTACGGAAGAAATGCTCAACATAGCAAAAGAAGTAAAACCCTATTCGATTTGTATCGTACCAGAAAAAAGAGAAGAATTAACAACCGAAGGTGGCTTGGATATCGTGAATATGAACAGTAAACTTGCTGGTATAATAGAGGAAATGAACAGCTTTGACATAAAAGTCTCACTGTTTGTTGATCCAAATATTAATCAACTAAAATATCTTGAGAAGCTAGAAAGAAATCCTGACATAATAGAAATTCACACAGGGGATTACTGTGATAATCCATCAGAAGAAAAATTGAAACTTATTACTAACTCTTCAGAATACATTAATAAGCTAGGAATAGAATGCCACGTAGGGCATGGGATAAATTATAAACATGCTGAAAGAATAAAAAAGATACCTCACATCTCAGCTCTTAATATAGGCCATTCTTTAATCAGCGAGGCTATACTTCATGGCTTATACAGTGCAACTAAAAAGATGAAAATGACTATATCTAAATAGCTGATGCTTTCTCTTTGTTATTTAAAGTACTTGAAAGAGCTTGACTTGCTTTAAACTTTACCCTTTTCTTTTCAGGAATGGTCATAATCTCACCATTTTGAGGATTACGGCATTGTCTTTCCTTACTTATAGTAGTAGAGAACGTCCCTATTCCATGTAAACGTATTTCACCTTTATGATTTAGATCGTTCTTGATTGTCTCCATAAAAATATCATGAAGCTTACCCAAACTAGCTTTTGTTATATCTATACCTTGACTAGAACACTCTTTACTCAGTTGGTTTACTATATCTTCTTTACTCATAAATTACCTTAATATTGAAAAATTGCATAAACAGCATATTATACTAATGGTAATAGTCAACTAAATTCGTCATAAAAAGAGAAAATATCATAAACCCCTGTAAGAACTCGTATAACATTTACAAAAAAATACCATTATGAAACAATTATCTCTTAGAAAACTGACATTTTTTCCGAGCTTTATGTTGACCATATTTCTTACGCTCAACAACACGTGAATCTCTAGTTAGGAATCCACCTTTACGTAATATAGAGTGTAGATCTTGACTTATACCGCTTAAAGCTTTGCTTATTCCATGAGCCAAGGCACCTGCTTGGCCAGATAGTCCTCCACCTTTTACAGTTGCAAACACATCATACCTATCTAACATAGAAGTTAATATGAATGGCGCTTTAATCATTTGACACACTGATTCTCTTTTAAAATAAGAAATTAAATCATCTTTTTTATTAACACTAAATTTTCCACTGCCTGGCTTCATCCATACTCTTGCTACAGATTCTTTCCTTCGACCTGTGGCATACGAGCGGCCAAGCGAGTCAATCATTGCCTTTTTTGGCTGATCATTATTGTTTGTTTTCACTTTTTACTCCATTATTTCTTATTTTTACGATTTAAAGAGGCAAAATCTATTTTTTTAGGTTGCTGTCCTTGATGCTTATGTTCTGAGCCAGAATAAACATACAAATTTTCAAACCTTCTACGTGCCATAGGACCATCATCAAGCATTCTTTTTACTGCCATTTTTATTACACACTCAGGAAATTTGCTATTTAAAATATTATCTGGAGTGGTTTTCTTCAAACCACCAGAATAACCTGTATGCCTATAGTATATTTTATCTTTAAGTTTCTTTCCGGTAAAATGCACCTTTTCTGCATTAACAATGACTACATTATCACCACAGTCCATATGAGGTGTATATTCAGGTTTATGTTTTCCACGCAATAACATTGCTACAAATGCCGCAAGCCTTCCTACTACTAGTCCTTCTGCATCTATAACAAGCCATTTTTTATTAATTTGTTTCTCTTTCAAGAAAAAAGTTTTCATATATTAACACGTAACATTAGGTCATGGTATACTAAGTTGCTTGATAGTGTCAACAACATTAGTTATTGATCATTAAAGTAATTTATGCTAATAACTTAAATAACATGCTAGAAAGCAAAATGTTTCGATTAATTATCACGTTTGTAGTTGCTTTTTTTACCATGGGTTCCTATGCAATTAATTTGGAGGAAGCTATAAGCAAAGCTATCAAAAACAGCTCAAAAATAAAGTCTCAATTTTGCCAGTATAAGAGTGCTGAAAAACAACTAAAATCTTCTGGATTGGCTGGGTTTTTACCTGACATCAATTTACGATATGATTTCGATAGTAATTTTAATATTATTAACGGTCTACAAAACTCTGGAAAACGTCTAACATTAAGTCAAAGAATAATAGATGTTGGTGGCACTTTTGCTACATTTGGCAGATCAAATCATCTTCTCAAAGTAGCAAAAATTAGATTTCAGCAATCTAAGCAAGAAGTTGCACTCAGCGCTGTGAAAGCATATGTTAACGTTTTACAAAAGGCAGAAATATTAAAATTGGGGGAACATAAAGAACGTGTTTCTTTAGAACACTTGTCAGCTATGAAAAAACGCTTTTCTCTTGGAGAAGTTACTAATTCTGAAGTTTTGTTTGCAAAAGCAAAATTTTCATCTTCTATATCTAAAAGAATTGATGCTGAAGGTGAATTAAAGCTCGCTAATATTGCTTACTATCATTTAATTGGTGAAGATGCTGATAATCTTTACGAGACTGATGGTAAACTACCTTCTATACCAGAATTAAATAAATGTCTTCAGTTAGCAAAAACCAACAACTTGTCCCTAAAAGAAGCTATTTATAAAAAAAGAGCTGCTGGAATGGAAGTGATTGCTGAAAGTTCCAAGTGGCTTCCTTCTTTGAATCTAAGCGCAAGTAAAAATTTTGGAAAGGACAATATAAAATTAGACACGTTACTAGAAAATGTAAATGTTGTCTTTACTCTTGATATTCCGATCTTTAAAAGAGGAGTTAATGTTTTTGGTGTTAGTAGAGCTAAAATGGATGCAAAACAATCCACTTACGATTATTACGAAGCAGTAAAAAATATAGAACAAGCAGTTGTAAATGCTTGGAATAACGTGCTGACAGCAAAAGCTATTATTAAAGCAAGTCAAGAAGCAGAAAAAGCTGCAGCTTTAGCATTAGAAGGAGTTGAGCAAGAAGTAAAATTGCATTTAAAGAGTACAACTGATCTTTTGGATACTGAAGATGAATTATTTAAAGCACGTTCCGATCTAATTCAGGCAAAAAGCAATTATGTAATTAGTGTTTACAACTTGCTTTTTATGATAAATAGTATAAACTTTAAAATTTAATGTTATGAGCGATAATCAATCTGTAAAAGATGTACTAGAAGATATAAAAAAAGCTATATCGGGTAAAAATCTAAGCGGCAATGGAGCAGAAATAATAGATGAAGATGATGATGTACTATGCCTTGAAGAGGAGTACCCAGAAGACATCGAAGAAAAAGAAAATAGTGAAGAAGAGAATAATTGCCAAAGTGAGAAAATGAATAACCTATTTAATAGTTACAACTCAGAAGGGAAAAATTTGTATGATAATATCCAAATGAGTAGTAATAAAGTGAGCTATCAAGAACAAAGTAACGAGCATTTAGTTTTAAAAGAAAACATGGAGGAAATTAAAACATTGCTTGAAAAGATGCAAAGAGAACTACGGCATAAACAGCAAAAAAGAGCGGATCTTACTGTAGAAGAATTGGTTGTATCTCTTTTAAAACCTCAGCTTTCAGAGTGGCTGAATAAGTATCTACATGTATTGGTAAAAGAAGTGGTTGAAAAAGAGCTAAAAGATATAATTAATAATAAGTAGGTTATTAGTATAAAGACCAGAGTAAAAACAGCTAGAGGTAGAAAATTATCTTCAACAAGATGGCTACATCGCCATTTGAATGATCAGTATGTGCAAAAAACCAATAAGGACGGTTATAGATCGCGCTCGGCATATAAGTTAATAGAAATAGACGATAAATTTAAACTACTCCAACAAGGGCAAAAAATTATTGATCTTGGCGCTTTTCCTGGTGGATGGTCACAAGTTGCATCTAAGAAAGGAGCGAGTGTGATTGCTGTTGACATAAAACCAATAAACGCAATTAGTGGAGTAGAGTGTATACAGTGTGATATTATCAGCGAACTTAAAATTTTAAGAGAAAAATTCAAGGATCACAAATTTGATGTAATTTTATCTGATATGGCACCAGAATCTTGCGGTTTAAAATCGTTAGATCATATCAGAATTATGCTTTTATGCGAAGTGGCACTCAATTTTGCAAAGCATTTTTTGAATCATGATGGTAAATTTATAGTAAAAATTTTTCAAGGAGAGTCTGATAAAGATTTCTTTAATGAGCTAAAAAAAATGTTCAAAACAGTGAGATACTTCAAACCAAAGTCAAGTAGATCTGAATCTACAGAAATGTATTTAGTAAGTTTAGGCTTTATTGGTGGCAACTATTCTGTATAGCAGGTACTTACAGAAATGTTGACGAATCTTATCCTATTAAGCTGAAGATTAATAACTCTCGCACAAAAGCCCCTTTTCTTGTTTAAATATTTATGATAATTAATTAAATTCTTGACTTTATTACTTAAGTACATAATAATTAAAGTATATTATTATTTTTATATGAGAACTTTATATATTTAGCATTGTTCGAACAGATATTAAGTATAGTAAATTGTGCAAATGATTTGGATGGTAATAACATAGTTGAAAAAATAAAAGAGCAACTAAACAAAAAAAGAAGCATCTACTTATGAAGAATGGAAGAACGAAAGTTTTGATATAAATTATAAATTTAGTGTTTATGATTATTATGACAAAAAAGGATTAACATTATTAAATATAGAATGTCTATATAATCAAGGAAATGTAGTAAAAGCTCTATTAGCAGCACAAGGTATAGATGTTAATTTGCGAGATGGATCTGGAAACACTCCTGTGTGTATAGCTCTTGGTAAAGGTCATCACAAGATAGTAATAGCTCTATTAAAAGCTAATGCTGACATTGTACTAAAAGATTGTTTGGAAAAGCAGTAGACTTGGGTGCTCATATATTTATTATTACATCTTGTGTAGCTGCTATAGTAGTTACTTATGCATATTTTTTGGTGTTTCATTATCAGTAGGTGCTATGGCTGCTGCTGTACTCACAGGACTTGTTGCTGGTAGTATTACGTATGAAGTGTATAAGCCTTGTGATGAGTTAAAGGAGGCTATTGCTGAAAAACAACGTCAAGTCTTAGTCAGCCAGCTAAATGTAGTTAATGTACAATCAGAAGTGTATTAAGAGTTAGGCGCAACAGTGTAGTTAAGTAGGAGGAAGAAGTCCATTCTTCCTTTTCAAGTAGCTGACACTTGTTTCTTACCAAGAAAAACTTAGCATAACTTTTGTGCTCAAAAAAAAACTTCTGGATTCCAGCATCAAGTGCTGGAATGGCATGGTGAAATATTACTAAAGTAGCCTATGTCCAAGTGTCCATTTGGTGTCATTCAAGTCATCTCTCTTCTTGTCATATCAGTACTGGTATTTAGAAAACTGACCAGGTTGGTCACGCACTGGCTCTCAAAATTACTTTAGCTATAAATATTAAGAAATTTACTAAATAAAAAAAAAAGACAAAAAAATCCCCTTGTAACTAGTTTTAATAATGTAAATTGATAATGTGCTAACAAGCGCGATTTGGCTAAATGTAGAAAAAATAAAAAAAAGCCGCCATAATTCTATGTAATTTGCCAATAAATATCTGAGTCTTTTTGCTGAATTTTGTCGTTTAGACCGCGCGTATCAAAAAACAAGGATAAATACTCTTGTTGGTATGATAAGAAAAGTGGGAAAGTTTATCAAGTAATAAAACTAGAGAGCTCAAATGGAAGAAGGTAAACTCTAAAGTGTACGTTCAGTAGCTCTTTCTATAAGAGAGATTGTATTATCTATTCCATAGAGCTTGATAAAAGATCCCATTCTAGGACCGGTTTTTTGTCCAAGTAATGTTTCATATAAAAACTGAAACCAATCGCGTAAGTTGTTGTAATTATGTTTTTTTCCGATGGAGAAAACCTGAGATTGAATCTCTTCAGCAGTGGCTGTAATAGGCAGGGAATGTAGGTTGTTCTTTAAATCTAGTAACGCTTCTTTCTCTTTTCCGTTTGAAGCTTTATACGCTTTTGTTGGCTTTATAAAGTCGTGATAATACCTAACTGCAAAATCCGCAAGCCTATCTAGCATTTTATTGCTTTCTGGTGTGACGTTTGGTGCATAAGTTGATATAAAACCCCAAAGAATCTCTTTATTTTCAGCATTACAAGCTGCTGCCAGGTTTAAAAGTAACGAAAAATTTATTCCTGAAGTTTCTACGTTTGGAACTTTACCCTGGTGGATGTGCCATACAGGGCTATTTACATCCTTTTCTTCACTCTCATTGTAACGCTTAGCAAACTCTAAATACTCATCAGTTGATTTTGGTATCACATCAAAATATAAACGTTTAGCTTTTTTAGGACTCTGAAAGATGTATAATGCTAAACTCTCTGTGGGTGCGTAAGTTAGCCACTCCTCAATTGAAATACCATTTCCTTTTGATTTTGATATCTTCTTTCCTTCTTTATCAAGAAATAACTCATAGCAAAACAAAAGCGGTGGCTTTTCTCCAAGTATTTTACATATTTGACTTGAAAGCATAGAAGATGGAGTCAAATCCTTTCCATGAGCTTCGTAATTAACTCCGAATGCAGCCCACCTCATCCCCCAATCAGGTTTCCATTGCAGTTTACATTTTCCTTTTGTCACTGGAACTTCTATTTTTTCCCCGTTTCGGTCTTCATACGTGATTGTTCCTTTATCTTTATTTGTTTCAATTACTGGAACTTGTAAAACTTGGGAAGTTTTTGTGCATATCGGCAAGAATGGACTGTAAGTCTGCTGCCTTTCTTTCCGAAATGATGGAAGCATTACGTCCATCACTTTATCATAATTTTTCAGCAGGAGTAAAAGTTTTTCATCGTAAACTCCAGATTTATAACACTCTGTTGCACTCCTAAATTCATATTCAAATCCAAACAAATCAAGAAATTTACACAACAACGAATTCATGTGATGACCATAACTCTCATGAGTGCCAAATGGGTCAGGTATCATGGTTAATGGCTTGTTCAGATTCTCTCTTAGCATTTCCTGATTTGGTACATTATCTGGTATTTTTCGCAAACCATCCATATCGTCGGAAACTGCAATGATTTTGATTTTTATACTAGGAGCTATTTTTTTTAGAGCGTTTGCAATAACTGTGGTACGAAAAACTTCCCCAAAAGTACCAATATGTGGTAAGCCCGAGGGACCATAACCAGTCTCAAATATTATCTCTTTTTTATTAGGGAATCCTTGTAGTATTTTTTCTGCTTCTTGAAATGGCCAGCTTATAATCATTGAATTTAAACTAATTATCTTACCTAAAGTGCTATTCATTTCAATAGATTTTTAATTAATGATGTAGTATTAGTGTTAGAGCTCTTGTTGGGAGGTTAAAGATATGTCTACTGGCAGCATACAAACGAATCAATTATTTAAAGGTCTTACAAGACCTGCAATGCTCTTTGGTGTGAGTTATATGTTTGCAATATTAAACGTTCTAATTTGCATGCTAATTTTCATTAATACAAATGATCTTAGAGTAATTCTCCTGATGTTGCCAGGTATACATGGACTTGGCTATATTGCTTCTGCAAAGGAACCTTTGTTTATTGAGTTATTTGTGGTAAAGTTGGGAAAATGCTCCAAATGTTTAAATCGGTTTTACCATGGAGCAAATTCTTATGACATTACTTGATGTTATGCAATGTTGAAATTTAGAGCTATTCAATCAAAGAATAAATCTGTTCTAAGTAGAGAGGTTCACGCTGCCGAATTTATACCTTATTCTTGCTATTGGAATAGTACAACCTTGATAACAAAGCAGAATTGGTTAGTTAAATTTATAAAATTAAATGGCTTTGCGTTTGAAACAGCAGATGATGAAGACTTGGTAATACAAAATAATATCAGAAATCAGATGCTAAGAAGCATTTCATCTCCAGCATTTAGTTTGTACTTTCATACCATCAGACGTAAGAAAAATATTTTTTCTGATGAATTTGCAAATCAGAGTTTACCAAATTTTTTTGCTAACCATGTAAATCTAAAATGGAGAGAAAAACACGCAACTAGGCAATCTTTTATTAATGATTTATATATTACAATTATTCGTAGGGCAGATACAAAGGGAGTAGAATTTTTATCACATCTACTGAAAAAATTTGGGCATGTAACTTCAAAACATGCTTGGGAAAGTGATATGCGTGATACCTATGAAGATTTAGAGGAAACGACAAATCGTATAGTAACAAGCCTTAGGAATTATTCACCTAAAGTTCTTGGAGTAAAAGAAACTCCAAATGGACTATTTTGTGAAATAATGGAGTTTCTGTCTAGAATTGTAAATTGTGGCTTTGTTACAAATACGCTTTTTCCACTAAAAACTGAAATATCAAGATACTTACCAGTTCATAGGTTGTTTTTTGGCCATAAGATGATACAGGTTGTGACTCATAATGAAAGCAAATATGCTGGAATAGTTAGTATCAAAGAATATGGAAATAATACTTCTGCAGGAATGCTTGATTCTTTTTTACAACTTCCTTATGAGTTTATTATCACGCAGTCTTTTCAATTTACAAATAGGCAAATGGCAATTGCAAAAATGCAGATACAGCAAAATCGTATGATACAATCTGCAGATAAAGCTGTTTCTCAAATAGCAGAAATTTCTCATGCGCTTGATGATGCAATGAGTGGTAAAATTGCTTTTGGTGAACACCATTTAACTATCTTATGTATAGAAAAAAGTCCTAAATCATTGGACAATGCTTTATCATTGGTTGAATCGGAGCTTTCTAATTGTGGTGTTTATCCTGTTCGTGAGAGGGTTAATCTAGAACCAGCATTTTGGGCGCAAATTCCTGGTAATTTTGATTATATAGTAAGAAAAGGTACAATAAGTAGTCTTAATTTGGCTGGTTTTGCATCTCAACATAATTATCCTACTGGTAAAAAATTCAATAACCACTGGGGAGATGCTGTTACAGTTTTTGATACAACATCCGGCACTCCATTTTTCTTTAACTTTCATATAAGGGATGTTGGACATACTATGATAATTGGTCCAACAGGTGCTGGCAAAACTGTTTTAATGAATTTTTTATGTGCTCAAACAATGAAATTTTCTCCAAGAATATTCTTTTTTGATAAAGATCGCGGCGCAGAAATTTTTTTAAGAGCACTTGGTGGTATCTATACTATAATAGAACCAAGAACTAAGACAAATTTTAATCCTCTGCAACTTGACGGTACTCCTGATAATAAAACATTTTTGATGGAATGGATAAAATCTTTAATTTTAGTGTACAATGATAAATTTACTTCAGAAGATATTGCTAGAATTAATGATGCAATTGAGGGAAATTTTAAATTAAAAAAAGAAGACAGATTTTTGAGAAATCTTGTACCATTTTTAGGACTTGCGGGCCCTGCTACTCTAGCTGGAGCAATATCTATGTGGCATGGTGATGGCTCTCATGCTGCAATATTTGACAATAAAGAAGATTTGCTAGATTTTTCAAAAGCAAGAGTGTTTGGCTTTGAAATGGCTAGTTTGCTAAAAGATCCTGTTGCTCTTGGGCCGGTCTTGATTTATTTGTTTCATAGGATTAGTATATCGCTTGATGGCACTCCATCTATTATTGTTCTTGATGAAGCATGGGCGTTAATAGATAATCCAGTTTTTGCACCCAAGATAAAAGACTGGTTGAAAGTGCTGAGAAAGTTAAATGCTTTTGTGATTTTTGCTACTCAGAGCGTTGAAGATGCAAGTAAAAGTGCTATTAGTGATACGCTTGTACAGCAGACAGCAACACAAATTTTTTTGCCAAATCTGAAAGCTACTAGTGTCTATCGAGATGTTTTTATGTTAACTGAACGTGAGTATATACTGATCAAACACACAGATCCAAGTACTAGATTCTTTTTAGTAAAGCAGGGAGTTAATGCTGTAGTAGCTAGAATAGATCTGAAAGATTTGGATGATGTGGTCAACGTGTTATCTGGACGTGCAGAAAGTGTCCTATTGTTACATGATATATTGAAAGAACTAGGAGATGATCCAAAGATGTGGTTGCCTGTGTTTTATCAAAAGGTGAAAAATGTTTAAAACTAAACTGTCATTACTGTTAGTTGCGATATTTTTATTAAATATAGATTTTTTACTCTCATATCCAGTATTTGGAGATGTGATAAGTGGTACTGAAGAGGCGGGATTTGTTAGCAGGTTTAATTCTAATGGTAGTTTTAGCCGTGCCTCCGATCCTGACTGTAAGGCGTTTGAGACAGGTGCAGCATTTACTGGGATAGCAATTGCTATTGGTGCAATATTTACTGGTATTGTTTTGATTGTCTCTTCTGTTGGTTTATTTACTTCTCTTGTTATCACTGGAATGATAGCTGCAATTATTGGAGTTTGGAAGGCAATTGGGGGGCTTATTGTTTGTCAGCATAGTTTTGTTAGGCATCCAGTTGCATACCATAATGATGGGAGATATAAAAATTTTAAACTAAAAGATACAGATTATAGTGGTGATACAGATAAAAATTATCGAACAGAAGATGAATATTTTTCTGTATTACAGCAAAGATCAGGGAAAGATGGAAAACAAACAGAGAAAGATATTTTAAACTTTACTGATTGGGATGTTGTTAATGTTGATAGGGAACACTACTACTGGCCAAAAAATGGGGTGCAATATAGTGAATACATAGAAGTATGTCATCGCAATCCTTTAACATTTGGCAACCTTTTTAAGACGAATGACTTTAATTTCAGAGGGGAAGATGGATACATAGACTTTGATGTCAGAGAGAAAGATACTGGATATGAAAGTGGGTCATGGTCTCCGAAGGTTGATGGCGATCTAGAATGTAAAGTGCTTAAATCTGGACAGAGCGAAGACATATATGGATCAACGTTCAGGGCAGTGAGAAAAATGAGTAGGTTATGTGTAGAATTGGCTGGAGTTAGGGGAGCTGGAACTGCTTGGCCGCAAGGAATTGATATAGGATGTACGCAATTACCACCTGATCCGATTGCTCCTATGTGTGAACAATCTGTGATGTTATTCAAAAATAAAGATGGTACAGGTAGTGAAGAAAGGAGTTTTATCAACGGGGATGACGATTATAGAACTCTTATCAGGAAAAAAGAAAAAGAAGGAAAAATTTTTGTAGGTCATGACAATAAAAGATGTTTTAGCTCGTATGTCTCTGAAGCTTGCTACAATCAAGCGGGAAGTAAGTCATTATCTCCTATTCCTATAACTTCTATGATAGTGCAATGCATTAAGGAATCGTTAGATAATTTAGTTGCAGGTATTGACTCAAGTGGTGATAAGCTAAAATATGAATATGGAGAAAAAAAAGGACAGGAGAAGGGTAGTTTTTTATCTGTAGCACAAGGAAGGTTGAAAAATACTGTAACTGTTGTTCTAATTTTAGCTTTAATACTGTTCTCTATAAAAGTTATGTCTGGTGGAGTGCGTAGTCCGCAAGAAATGTACATGTTGATCATTAAATTCGCTTTAGTGATTTACTTTACGACAGGTAGCACTATGTCTCATTATTACGGGGAATTAACAAAGCTTTCAAATGGTTTGTCAGAAATAGTGCTTAAAGCGTCATCTGAAAGTAAAAATATATGTAATTATGAGTCAGGTACAGATTATGAATACGATCGTGCAGGAAAGAGGGTATCTTACAGTTATCTTGCACCTTGGGATAGGCTTGATTGCAGAATTTTATTTTATTTAGGTGCCCCTTTAGATGGAATTGGTGGCAAAATTGGTACTGGAAGTGTTGTAACGTTAGCGGTTTTGCTTGGCGCTGCTCCTGTCTTGTTAGTTGCAGGTTCGGTGATTGCTATTATTTTCGGTGGTGGGCAGATCTTAGTATCTCTTGTCTGTATATTTATGGCAATTTTGATGATGATGGTTATTTTGTGGATGTGCTATGTATTTATCTTATCTTTAGTTGCGCTTAGTGTAATTATCATCTTATCGCCTTTATTCATTCCTATGGTTTTGTTTCAACATACTAAGGGATATTTTGATGGTTGGCTAAAAGAGTTAATTACCTACAGTTTATACCCAGTTATCCTTTTTGCATTTCTATCTTTTATGTTCATAGCATGTGATAAAATCTATTTTAAAAATTTAAATTTTGAACTGGACGAGTCATATAAAAAGAAACAAGCAGAAATCTCATATAGTGAGAAAAAACGGTGGTTTAAATTGAAAGATGGGGAATGTGATAAAAATGAAACTACTCTCGCATGTATGATGCAAAATTATAGCTTTAAAAAGAGCAGCATACTTGGTCTATTCGACTTTACATACATGGAGTTTGGCAGCTCTCTAATCGGAGAATTATTAAAATTGTGTTTAGTATTATTCCTCTTTTACCACTTTTTAAACGTTCTTCCCGGCATGGCTGCTGAGCTTGCTGGCAATCACAGAGCAGCACTTGGTTCAGGTGGAACTCCTGCACAAATGGTGAATAAAGCTTTATCTGCTGCCAAAGCTGTTGCTGGAGGTGCTGGTCAAGCTGCTACTGCGGCTGTAAATAAGGCAAGAGGGGCTATTGGAGGAGGTGGAGATGATAATAAGGGATCGGGATCTTCCTCCGGAGGAGGTGGAGATGATAGTAAGGGATCTGGATCTTCCTCTAGTGAATCTATAAAATCAGGTAGAGAGTGAGTGCAGGTGAGTAACGGATGTTTGAACATTTGAGCAACCAAAACTTGGTTAAGCTATGCATAAGTTTTGTGGTACTCTTTTTATTATCTGGGTGCGGGTGTATTAAGCCAGAAGATCCATCAGGCTTGCGTGAGAAATTTGATATAGTGTCAACAGAGCAGAAATGGGTTGATTCTGGGGTCTATATTTCGGATAAAATAAAAGTAACAGAGATTAATATAGTACCTAATAAGGTTAATTTTTGTTCGCAATATAAAGATTTTGCAATTGAACAAGGAGTAACAAACGTTACATTGCCGTTTTCGCTTAAAGCTGGCGATGCGATAAGCTTTAGTATTGTTGGAAATAAAATGTGTAAAAACAGTAATGGCATGGTCACCTACAAAAAAATTGACGAAAATTGCGGTGAAGGGGAAAAGGAGTATTCTTCAAATATTTTAAATCAAGAGAAGTGTCAAGGTGGAATATGTCCTAATAAATATGAAGTAGGTAATTCACAATGGTTAAATGGAAAAGAGTACTGGTCTTCAGAATTAGATCAAAGTGAAATAGAGGAAATTAGAAATGCCATCGACTATATAAGACAGGAGAAGGTCGGTGTAGGTGCCTGTAGAAATCTTTCAGAGAGCATTGCAAGTAAGATAGATACGCGCATTTTAAATTTACTATGTTTAAGGGTGTGTAAATTTAACCCCATCGTTGAAGATGAAAATTGCGTATATACTGAATACAATAATGTAGAAGGTGGCACTAATGTTGCTAGAGTTATTGATGACTTATCAAAGGTAAAAACGGTAAAAACTTACATTAAAATTTTACGTGTTTACATGGATAATCGGGAACTTGAACGCGTTCCAGGAGGTGGTATATGCCTTAACTGTGATCATAAGATGGATCGTAACCATCCAAAACCAGAGTTAACTTTTAGTTTGGGTGATGATAAGGGTAGGGGTGGTTTTAACATAAGAGTAACAAGAATCCCTAATTTAGAAAAAAGCTTATATATAAGTGTTTCTGACGAATTTCCTGAGCGTGAGCCCGATGAAACTCAGGGAGATATACCTGTAGACATTAGCAAAGTTTATAATACTCAATATATGGAAGGCTTAAAAGAAAAGCTAAAGGACAAGAGTGGCACTATATATTACGGAATAAGAGATCATGGCTGTGATTATAAGAAAAATGAGGGTCATTTTAGCATTAACCTTACAACTAAAGAGCCACCTGTAAGAACTTTTAGTGCGATATATAATTTTTTTGATGAAAAAGTAAAAACTGCATTTTTCGGTTCTAGCTACAAAGACACTAACGCGATTCACTCTGATACTAGCCCTGTGAAGTCTCTTTATCAAAGTTTTGTAGCATCAAATAGAACAAATACCATCAGATCTACAATAGTGTCGTTATTAGTATTATATATAGTTTTATACACCCTTTATTACTTTTTTGGATTGTCTCATGCTTCTATATATGAATTTTTAATTATATGTGTAAAGATAGGAGTTATTACCCAATTGCTGAACGATAACAGTTGGAGTTTTTTTTATAACAATGCATTTTCTATTTTTGTTAATGCTCCAAAACAGTTAATAGAAATAGCAAATTTCAGAGGTACAACATCAAATGTTTTTGAATTTCTTGATTTACCGCTCAATAGGTTTTTATCAGCAAACTCAGTGTTACTAATAGTATCTCTTATATTCTCTGGTCCTTTGGGTATTGTATCGTTTTGCTTGGTGATTTGGGGTTTGATAACAGTGAGTTTATCGATATTTAACGCCTTATTTTCTTTTATCACATCTATAGCAATAGTTGCATTATTGCTTTCCTTGGCGCCTCTTTTTATTATTTGCCTTCTATTTGGATATACTAGACAGATGTTTCACAATTGGGTCAAAAATTTAGCAAGATTTGCAATTCATCCGGTAGTGCTTTTAATTTTTATATCATTAATAAGCCAGGCTATGGATTATATTGTGTATTCGATCTTTAATTTTGAGGTCTGCCCTACATGTATACTTAATCTTAACTTAAAGATTTTTAATCCTTGTATTATTTATGGTTATGCTTCCAAACATGCACCTAACATCACAGCTATGATGGCTTTTGTGATTTTGGGACATGCTATGAAAGCTTTGGTTGAGGCATCTTCAACAATATCTGATTCGTTGTTTGGTGTTTATGTGGCAAGCGAACCAGGAAGGCAATATCAGCAAAGCTTAATGGGAACAGTAGGTTTAGATGAACAAAGTATCCAAAGAAGAGCAGGTCAGCAATCTGGTACACCAAGTCAAAGACCTCAAATACCACAATCAGCTCAAAGATCAGCACCTAAAATACCAACAAACACAGGTAATCAATGATGAGCAGAAAATCATTATTGTTGATACTATGTCTTATAATTAGTGGCTGCACAATGGATTGTGTTGAACCTGGGATGCATAGCAGAAATACTAGTATCAGTATAGATGTTCCAGTTCGTGAAGCTGGCGAAGGAGTTAAAATTCATTGGGTTGATTCTGGTCAAGTAATTAGCAAGGATGAAAAAGTCAAATTTACTCTTGGTGGGTTGGTAAATTTTTGTCCTATTAAACAAGGGGAAAATCCAAAGAGAGTACTTGTACCCGCTGTATTTTGTGCTAATGATTTAATGCCGAATTACAGTGATAAGTTCATTGATAATGCTGGTCTTGATGAACGAGAAATATGTGGGAATATAGGCTTTGGAAATAATGAATTCTATAGCAATAGACGTTATGTAGATACTGGAATTAAAGCAAATCCTGGTGATAAGTTAAGCTTTAGCTTAGTTGCCAGAGAGGTAATGATTAATTATGACAATCCGGAAGGGGAAGGTATCAGCTTTGATGACAATTGCTATAAAGCTGAAGAAAATGATAAAAAAGACAAAGCTACAATAGAAGACCTCCTCAATGGAGGAACGTTCTTTTGTGGAGAAGGTAGTAAGAGGACTAAAGTAGAATTTCCTAAGATTAATAAAGAGAACATAGAAGAAAGAAGAGTGCTGGTTAGTAATGGCTATACTCCATATGATAATAAGGTACATTTTAATAAGGATTATATTCAAAATTCATGGATAAATGGTGCATTGTTAGATTTACGACGAACTAAAATAGGACTGGATAAATTATGTAATGGGAGAAAATGTAATTTTAATGAGATAAGCAAGTGCGGCTCTTATGAGCTTAATTGTTACTATCAGAAGATATGTTATAATAAACAAGGTATAGATTTTAATGGAAATTGTGTTTCTTCTGTAAGGTACAAAAATTATGATAAGAACAACAAATGTGATATGTATTCTCATCTTAAAGGAGTTGAAAATAAACTTAAAAAGATTGAAGAAAATAAAGATAACACTGATTTTATATCAAACATTGAAGAAGAAACTGGAGATATCTCCTGGGCCGAAGCTCTTGTTGCAAAAATTGGCGATCTTGATGATCAGAATACTGTTCAATGTTTTCCAAAAAGAAAAGAAACAAGTGATGGCCTACTATGCTCAAAAATAAGTAATGATTTTAGGGATTTTTCCTTAAAGTTAAATCATGACTATGAGATAAATAAAAAGGTGAAACCTGGTAGTAGTGTAATGCTTGCTATAGCAAGCAATGGCAATTACTTTCTTCATAGAGGTGGATATCATGTTGAAGTAACTAGATCATGTAACTTCGATAGTGGCAAAAAATTGTATATGTACTTGGGTGATAGCCCGCCAGAAGATCCATATGCTCTAGAGACTAATAATTTCAAAAAAGTAAAGGAATTAGTTAAAATAACAGAGGATAATGTAGACTATTACATAATAGATGGAAGTCATTTAAAGGATAAAGAGTCTAAAAAGATATACTTTGGTATTAATGTAGAAAACGTCAAGAAAGATGATATTACGGACAAAGAAGGCAAATATTATGAAGATAACAAATACACAGTAAATTTATTTTTAAAAAGAAAAATAAACGATTTTATTTCATCAACTGTAAACAAGATTTTTGATTTCATAAAAGACGGGGGTGAAGACGGAATTAAAATTCCATATGAAGGATATAGAAAGGGTCTTCTACAAGGAATAAGAGCTTTGCTTGTTCTATACGTTACATTTACTGTTATTGGCTATATGCTTGGAACAATACAATTAAGTAAATTCGATTTTATTATAAGAATACTCAAAGTAGTATTTATAGCTTTTGCTTTTAGTGATAGAAGTTGGGAATTCTTTGGTACAACTTTGTCTGGGCTTTTTGTTGATGGTAGCATTTATTTAATTGATAGTTTTTCTGGCTATGTAGGAGAAGGAGGTAAAAATTTTGCATTCTTAGATTTAACAGCGGGAGTATTATTTACAGGAGGAACATGGCTGAAATTTTTGTCTTTAATGCTATCAGGACCTTTTGGCTTTATTGCATTTTTGGCAATACTTTATGCTACTTTTGTGTTTTTAAGATGCATTATTAGTGCTACGTTTAAGTATGTAATATCTACTGTTTTAGTGGCATTTTTATTGTCATTAGCACCTTTATTTATCGTATTTATTTTATTTCAACAAACTAAAACATTATTTGATAATTGGATAAAAACTCTGGCTCATGTTTCATTGCAACCAGTCATTTTATTTTCATCCTTGTCTCTTTTAAACCAGTTAATGTATTCAGTTCTATATAACCTCACAAATTTTTCTGCATGCTATCAATGCTTAATTAGTGTAAATTTTTTATCGTATGATCTGTGTCTTATGAAATCAATATTACCTCTTGGGTATGATCCTGGTAATAGTGTTGATGTTGCGCTCAGTACTGGAGAAAGGGCTGTTGGGCACTTTGCAGCATTACCTATAGATCTAATACAGGCATTTATATATCTCATCGTTGCTAGTGCAATGGAAGCTTTTGTTTCTATATCAGAAACTATGGCGCAGTCGTTGTTCAGCTCTGGTTATGGAGTTGCTCAAAGTGTTAGTCATATTTCTAGGAGTGCATCACAAGCTATGCTGTCAACTGTTGGCCTTGATGATAGAACCCAAAATATGATACATAACATCAAGCAGGGAGTGAGTAAAGATCGTAGCAAAATTGAAGCTAAATTGCCTGATACACCAAAGCAAGTAGATGGGAAAGCGAGTACTGGCAGAGAAATGAGCAAATCTGAAACACTAAGCCAGCCAGATAAGAAAAAGGATTCTGATAAAACAAAAGGACAAGTCAAGAAAGATTGATGAGATAATGTAGTAACTAATTAAAAAGATATTTGAAGTAAGGTTTTAGCAATTTGTTCTGTATTGGAAAAAGTTTAGGTATGCAATCACGCTTAGGTAAATGTTGGTTTAGGTTATTAATTTTGGTAATCTGTGTGCTGGTTACAGGTTGTAGTAAGAATGATATGCCTTTTCCAAGATGTATATCTGCTGATTATTTTGGTCCTGAACCGGTTGCAGTTAGTGCTCATTTTTCAAGAGATCACGATGCCTTTGTTCCCGAAGATCAGGAAATTATTGACTATGATACTGGTAAAGTCAATTATGGTTTTCACCCTAATCAAGTGGTGAAATGGAAAGATACTGGATTTGAAACCAATGGAGATAGTTTGGTAGTACGAGTAAATGGTGCATGGACATCTTGGAGTAATGATAATCAGAAAGAATCTAAAGGTAGTTATAATTTGCAAAGCTTGGAACAGCTAAAATATGCGACTAAGTTTGAAGGTGAACAAGGCGATAATAGTTTGCCTGACTTTCCCTTAATTTGTAATGATTACAAATCTAGTACACAAAAAATTTCAAGTAATCCTAATGCAAGTTGTACTGTAAATTGCAAGTGTATTAGTGAAGATGATAACAGAGAAAAACGCGGTGCTCCATGTTGGTTTACTAACGGACATGGTGCTTATCTTTTATTTAAAAGGCCTAGAGATTCTAGTCCTAACGAAAATTTGAAATCCATGCGTAACCCTGAGTCTCCTACTGTACATCTAGGTTACAATTCCTTAGCGGAAGATGGAAGTGGGCTTTTTACTTTAGACAGAGATAAAGCCAAATTACAGGACAGGAATTGTAATACAGTGAGGTTAGAAAAAGGATGGAAAATATATGTAAAGATATTAGATAGATATTATCTAGATAATGCAGGTGGCTACTCTTTTGAATTTTTGAGCGGAGTGCAGAAACCAAGTAACTTTGGATTTTTTGATTACGTTTATAACTATCTAAAATGTGTATTGTTGATTAACGAAAATTGTAAAAAGCATTTTGATAGCAATGATCCTGCAGCTGCACAAGCGATATTTCAAAATATAGCTGAAAAAAGTACGAGCTTTCACAATTTTGTTCTTTCCTTGCTTGTTCTATTTATAGTGATTTCATCGCTTCTTTATCTTTTTGGAATGATAAGAGAAACTAAGCATGATATGCTCATCAGAATGATGAAAATCACCCTAGTAGTAGTTCTTATATCTCCTGGAAGTTTTAGATTTTTCTATGATCATTTTCTTGTTTTATTTGTTAAAGGTCTTGAACAATTGATAAGCATAATTACTAATTTTGCTCCCAACATGAACACCGGAGGTAATTCAAACGTTGCTCAAGGAAATGAAGATAAATTGTTTAGCTTCATCGAGGATATGTTTAATAAGTTTTTTGCTTACTCTGTTTGGAAAAAGTTTGCAGCATTTTTACATTATCAAATGTGGGCAAGTCTCCTTATGATACCGGCTATTTTTATAGGGATTATCTTATATTTCCTGCTGTGTATGTATGCTTACATAATATTCCTTTCTGGTTTTATGGGTATAGCTTTTCTTGTAGCTATAATGCCGCTATTCCTAATCTCTATTTTATTTTCACCACTGAAAAGTCTATTTGAGGGTTGGATAAAATTCTGTATTAGTTTCTGTTTGCAATCAATTATGATATTTACCCTGCTGTCATTACTTGGTGCGATGATAATGAATACCTTTTATAAACAGTTAGGCTTTACTGTGTGCTATAATAAATGGCTCGAAATAAAGTTATGTGCTCCAAAATGGGTATTTAGTGGTTTTTGTATAATTGATAAAGAATACTTTAGCTGGACTCCAGGGCAAATTTTTGTACCTTATGCTATTGGAGAGGCTTCTCCATTGAACGTAGATAAGAATATAGAAGGTATAGAAAAACTAAGCAGAATAGGTGGTACAGTAAAGTTTACTGGTGGCGCTGGATATATCCCTCTTCCACCAGATTACATTAATAAAGGTTTTCGTTATATAGATTATCCTTTCTTTAATCCAATTCCTGGAACTAAAGATAATCCAGCAGATTACTATATTGCGGAAAGTGATATTATAGTTAGTAATGGCTGTAGTGCAAAAGATCTAGTACGCTTAACAAATAGTTTATCTCATGCATCAGAGAGGGCAGACATTATATTACTGATCAACAATATAGAGAAAAGGATAGGTGATGTTAGTGAAATAATAAAACGCTACTGTCAAGACATAAATAAATGCAATAGTTATGGGGAAATAATTAATGAAATAAGATCTTTAGTGCGGAGTGCGATAAAAAAACAAGGTTGTAGAATACTTAAACTTGATGATTTATATAATGATCCCAACAGTGAATACTGTCAGAAATGTAAAGGTTGTGAGGATTGCAAAAATTATAAAGAAAATAGTGATTACCAAAGGGTGCAAGACATACAGGGAGGTTATTTAATCAACGCAGGAGAGATCTTTGTATTGTTCTTGCTGTCGTTTTTGATGTTTTCTTTGAAGGAGTTTGTACAGCAGATGGGCTCAAGCATTGCCGGTGGTGGGTTTGGTGTTTACAATATATCTAGTATGTATCAAGCATCACCTTTGACTGGTTTAATGCAGGGATTAAAACAACAGATGCAAGATAAAATTGGTGGAGGGCTAGAGTCTTTAGGTAATTGGGCTACTTATGTGCCGGACAGATTAGCTGGAGGTACAGCTAATTTGCTAGATAGAATACCAGGAGTTGGGGGTGTGCTGAAATATGCTATTAATGTGCCACGTAAGCTTGTAGGTGCTACTATTGAAGCAACAAAATTTGCAACATCACCTAAAAATGATGTTGATAAGCTTGAGGAAAAAATCTACAGGGCGTTTGGAATTGATAAAGAAGATATTGCACATAGAAGAATTGATAAATATTTAGAATATTATAAAGGATATGTAGGATCACATTTGGGCTATACAATAGAAGATGCTATGAAGTTCACTTGGGAACATGGTCTAGACTCTATAGGAATTAACCCTGCTACAGGAGAAAAGGATGGTTACCGGCATAATCTACTCTATAGAGCAAAAACATATAGACGGGAATTTCTTGAGAAGCTTCATGACTATACTATTGGCCGCAAGAGAGAACCGGAAGAAGATGAATCATCAAAAGAAAATAAGCCTAATCAATCAAATCGAAAATTAGGTACGGAACCAGAAACCCTAAAAAACACTACAGAAGTTATAAGTGCCGGAGAAGATAGAGAGCGTCAAGATAATGAAAGGAATGAGAACATAGAGAATGATGAAGAATCGTAATTTCAAAGGGCTAGGTTATTATGGTCTTCAGCAAGGCGAAGATGGTAATATTAAGTTAAACGATTACAATGATGTTTTAAATGCGCGCAGAGCGAGGGTGGATTTGTTACTAGATAGCACCAAGCAAGGTGATGTTAGTCTTTCAAAGCTAAATAAAGCTCTGAATGAGAGACTTATAAATGATAAAGGGCTATCGTCAGAATTTGACAAAGAAGACAAAGAAATTGCACAGAAAGAGCTTAAGATGTTCTCCATTTTAGACGATCTTGATAATCTTGCAAACATTGAAAATGAAGATCTATTAGAGGTTAGTTTGTTACTATCAGATCTTAGTTTTATAGAGAGAAATATTGTGTTGAATGCCGATCAGAGTTCTGATCTAATAGGGTTAAAAACTCTATTTATAGAAAAAAAAGCATCCGGTGAGGAATATAGTGATGAAGAGTGTCACAATTTCCTCGATAGTATAGAGAAAATCAATACTTTAATTAAGTTAGAGTTAGAAAGTAGAATTGAAGGGACGGGTCATGATGAAAAAAACAACCATGATGATCTACAAGACGAGATTGGTCGTGCAATCAGTATAGAAAATAAATCAAAGAAAAGCGATTGATCTTGCGTTTCTACACAAGCAACCTTCTTTCTATTATACTGCTGAAGCTATGTTGACATTAAATGTGTATTATAAATAATTAGTTAACTTCGAACTTGTTTTATATGTTACGTGTTATTGCGGGTAAATATCGTGGAAGAAAAATAACTACAGGCAAGAATTTATCTGCACGGCCCACTATGAGTAGTGTCCGAGAAGCAATATTTAGTATACTTTCTTCAAGAAAACCTATTTATAACCTAAATGTACTTGATTTATTCTGCGGAAGTGGCTCTTTTTCATTTGAAGCACTTTCTCGAGGTGCTAAACATGCATTCATGGTAGATTCAGATTATTACAATTTGCAACTGCCTAAAAAAACAGCAGAAGATCTTGGAATTACGAACGATATCACGTTAATTTGTTGCAATGCTAACGGATTACCAAGACCTATTTCAAAGTGCGATATAGTTTTTATGGACCCACCTTATAATATCAATCTGGTTAACTCTACTTTAGACGAGTTAGCTCACTCAGGCTGGTTAAATGATAATGCGTTAATAATTCTAGAAATGAGGAAAAATGAAGGTTTTGAGTGCAATAAAAACTTCAATATAGTTGTGGAGCGTACCTACGGTATTGCAAAAATAATTTTTCTTTCTTCACTTACTTGAATTTCTTTTGTAAACATCTATAGCTAAGCTAAATGAGATTTTTCCGGGGACTAAAAAAAAACATTCGTTTTGATGGGAATAGGGTGTGTAACAGCAAATCAATACGAGTTGATATTCTCGAAGAAGTATGGAAAGAAATGAAGATGGTACTCAAAGAACCAGAGGCGATGGCAAAGGTTAGATTTTTAAAATATGAAAATAAGCAGGCAAAGGATGAGATTGAAAAACGTGCAGATAAAATAGAACAAGGTATAGAAAGATTAGCTTATGTATATGCAAGGGGTAATATAACGAAGGAAAAGTATGACTTAGAAGTTGAGAGTATGGAAAAGGAGTTAAAGGAATCAGAGATCAAAGGGAAGAAGCTATCGATAAAAAGAGGCTATAGAGAGAATTAGATTTTATCACAAACAGTGTAGAAAGTTTTTCCTCTGAGAGAGCTTAATCAGGCAGATTGGGAAACTAAACTTAAGATAATAAGAAAATTAGTTCAACGCATTGAAATTGATGATGATAATGTGCATATAGTGTTTCGGTTGCAAGAACTCGCTCTCGAAAGGCAAAAAAAATGTTCAACACTCTATCGGGATGCCAGTGTCACGCACTGGCATGACATCCTCTTGCTTCTATAGGTGTCTTTATCTCGTCTACTTTATTTTGCCACAGGGATACAATGGTTTCACATGTACTTGGTAGGCTATCTATTTTGAAAAAAAGGACCACCACCTTCACTTTTTGCATCACTAAACTTACTTGCTACTTTATCACTAGTCCAAACTAGTGGTGTAATAACAAGCGCAGCAGGCCAAATGACAGTACTAACAGCATAACTCAAAACTGCGTTAACAAATGTAGCTAATGTATCACTGTGATTACATGCCTTATTTGATAACATAGATGAATAATCTATCAATGATCTTGCATTGCACTTAAGATCATAACTATATGTTACTTTCGCTAACCCTTTTGCCTGCCAGTATAACAGATACGCCAATGCTAGATATAAAGGTTGCAGAATGACACTAGCTAATGCAAAAGTAATAATCAAATTATGGGAATTTTTTTTGTAACTACCAAGAGATACATTCTTCACTGGCCCAATAACACTATTAATACAATGAACGGACTTATAAAAATTACTTTGTGGAACTTGGTTACCTAGAACCCTTTTGGTAGGAACATCTCCTAATTTAACATGTTTCTTAAAATTACCATATGAACTCGAAATATTACCCCTACAAAATAGTAACATAGTTATCTTACTAGTATCGCTTGTTTTAGAATAAATGCAATCACTACTTAACTAAATTATCTATTGCGCAAAAGCACATATTACCATACCATCGAAAATAAAGAGGTCAGCATGAGTTTTACTTTACCTGAGTTGCCGTACGATAAAACAGCTTTAGAGCCTTATATATCTGCAAAGACATTAGATTTTCATTATGATAAGCACCATAAGGGGTACTTAAATAAACTCAACGAACTGGTTGAAAATACAGATTATCAACATATGGAAATTGAGGAGTTAGTAACGAAAGTTCATGGAAATAATAATAAAGTTCCTATTTTTAACAATGCAGCACAAGTTTGGAACCACACTTTTTATTGGAATTCAATAAAAAAAAATGGTGGTGGTAAACCTAAAGATGATGGTCTGCTAGCAAAAAAAATTCAAGATGACATTGGTGGCTTTGACAAATTTTGTGAAGAATTTTCACATTATGGAGTAAGCCAATTTGGTAGTGGATGGGTGTGGTTAGTGCTTGAAAAAGGAAAACTCAAAATCACTAAAACTCCAAATGCGGATCTACCGCTAATTTATGGTCAGGTGCCACTACTTACTATGGATGTATGGGAGCATGCATACTATTTGGATTGCCAAAATCGCAGAATTGACTACATAAAAGTTTTTCTTGATCATTTGATCAATTGGGATTTTGTAGAAGAGAATTTAAGGAAGAATATATAAGATGAATATACCACAAGTAACAAAACTAGATAATGGTCTACGTATAATAACTGAGCGAGTGCATGAAGTTGATTCCGTAGCTTTAAATATACGAGTTGGTGTTGGCAGTAGAGCTGAAAGTGCAAGTCAAAATGGAATATCTCATTTCCTAGAGCACATGGCTTTCAAAGGAACAAAGACAAGAACTGCTTTTGAAATTGCAAAAGCTTTTGACGACATAGGTGGAGATTTCAATGCTTGCACCGGTAGAGAAAGTACAAGTTACTATGCAAAGGTTCTTAAAAAAGATATAAAGACTGGTATTGATATATTAATAGATATATTAATGAATTCTACATTTCCAGAGGATGAATTGGAACGCGAAAAGAGTGTTGTAATACAAGAGATTTTTCAAACTAATGATTCGCCAAGCGATATCATTTTTGATAAGTATTTTGAAGTAGCTTATAAAGATCAACCATTTGGTAGATCAATCTTGGGTACGCAAGATACTGTCAAATCTCTTACTCGAGCTAATCTAGATAACTACATAAATGATCATTACTTCGGCGAGAACATTATATTTGCTGTTGCAGGAAATGTTGAACATGAGGAAGTTGTTCAATTAATCAAAGACTTTCTCTCAAAGATTCATTCAAAAGAGCTAAAAAAAAGCGAGAATGCAAGTTATACAGGTGGTGAGTATTTAGAACATCGTAAATTAGATCAAGTACATTTATTAATTGGTCTACCTAGTGTTTCTCGTGATGATAGCAGATATCACACATTCAAAGTTCTTGATGCCATACTGGGAAGTGGTATGTCATCACGCCTGTTTCAGGAAGTAAGAGAAAAGCGTGGGCTTGCTTATTCCATTTACTCATTCAACTCTAGCTATGCTGATACAGGAATGATTTCGATTTTTGCTGGTACAGATAGCAGTAATCTAGATAAGCTTTTGAAAGCTATAACGACAGAGTTGAACAAATTGTCTACAGATGATTTAAAGGAAGAAGAAGTAAATAGAGTAAAAGAACGGGTAAAATCTCAAATTTTAATGTCACGCGAAAGTGTTAGCTCGCGTGCTGAAACGTTAGGACACTACTACGGTAACTATAATAAATACATCAGTAAAAACGAATTAATAGAAAAAATTAGTGCTACTACTATTTACGATATAAAAAAAGCAGCAGAAGAATTGCTATCTCAGCGTGAAAGGATTACTTTATCTGCGATTGGAGAAATTAATTCATTGCCAAGTTACGATAAAGTGGTTTCTATGCTTAGTGTACTTTAGTTACGTTGCTTATACTCACTAACAAGTTCAATGAATGGTTGCAAAATCCTTTCTATAAAAAGTTTGCTTTCTGGTTCATTCCGTATACCACTAATTATTTTATTGAAGTTTTTTTTGCTGTTTTGTAAAAATAAATAGCTTTCTACTGACTGCACAATAGACAAGGCAGTTAAAATTCCTCCTATCACTAAACAAGAAGCTATAGCAGGTACAGCAGTTGCTGCGATTCCAGTTGTGATCAATAATAAACCAGCTGAGAGTGTAAAGACTGAAGCGCAGAACGCCATTTGATGTTTTTCTTTATTTTTAACCATAAATGCACAACAAAATTACATTCCCACTATGCCCGTATATATAAGGTACTGTCAAGTTTTTAAAGAAGATTAAAAAATGCAACGCACATGTACAAAATATGAACTAGGTATATAATTCACAATGTAGCGGTATTTCACTAATCCAATTGTTTTTTTCCTGATCTAGCTTATCATTCAATATTGCTTGTCTTATTGATTCCATCAACTTATTCATGAAGAAAATATTGTGAATGGTAACGAGTGTGTAAGCCAGCAATTCCTTCGCTTTTATTAAATGGTGTATATAGGCTCTTGAATGTTTTCTGCAAGTAAAGCATAAACAGTCATTTTCAATTGGGTTATCATCTAGTTCGAATCGTTGATTTCGCAAATTAATATGCTCTTTACACTTTGAAGAAATAGAATCTCTGTTTTTTACTTTAACAAGTGCGCCACCATGTCTTGCGAGGCGAGTTGGATGCACACAATCAAATGTGTCAACACCAAGCTCTACTCCACGAAAAATGTCCATAATTCCACCAATACCAAGCAAATGAGTAGGCTTCTCTTTTTTTAAACGTTTCATAGTAAGGGAAACTACGTCATACATCTGCTCTTTACTCTGACCAAGCGATCCACCTATTGCTTGACCAAAAAATGGCAAATTTTTGATAAAGTCACAACTTTCCCTACGTAAATCTTGATACACTCCGCCTTGGCTAATTCCATACAGCGCCTGTTTTCCATCATTATTTTTTTCAAACTCATTTAAAGAACGTTCAGCCCATCTATGGCTCATGAGCATTGATTTTCTTGTGTATTCTTTACTGACATGGAATGGAGTACATTCATCTAAAACTAGGATTAAATCTGCACCTAATTTTTGTTGAATCTGTATAGATTTTTCAGGAGTTAGGCAATAAGTTTTACCATTTATGTAAGAACGAAAAATTGCCCCATCTTCGTTAATTTTGATCAGAGTTTTTTGCTTCTGTCTTATTCCCTTTATTTCTTCCGAAACTGACCCGTGTCCTAAACTAAATATCTGGTATCCACCAGAATCAGTGAGCATTGGTCCACTCCATCCCATCATCTTGTGCAAGCCACCAAGTTTTTCCACAGTATCCTCTCCAGGTTGAAGCATTAGGTGATAAGTGTTGGAAAGTATTATCTGAGTACCTGCTTCTCTGATTCTTTCGATATCTGCAGCTTTAATGGCAGCTTTGGTTGCACAAAATATAAATGCTGGTGTTTCTATGTTTCCATTTGGAGTCTTAATTGTGCCAACTCTTGCAGAACCTGATTGCTTGGTTATCCTAAACGAAAAATTTTCCATCTATTTGCTTGAAAGCTCTGCTATGATATTTTCCACCTTTTTAGGAGTGAGGTTCTCATAAAAGTCATTATTGATCTGTATCACAGGGGCATTAACGCATGCACCAAGACATTCAACTTCCTTTAAAGTAAATAGGTTATCTTTAGTAGTTTCACCAATGTTGATTCCTAGTTTCTTTTTAAAGGTATTTAACACTTCTTCACTATTGCACAACCAGCAAGGAGTTGTTCTACAAATTTGTATGAGATGTTTACCTACTGGTTTTAAATTATACATGGTGTAAAAATTTGCCACTTCATATACACGAATATGTGGAATATGAAGCATGTCAGCAACGCAGCGCATAGCAGATTCAGGAACCCATCCGCATTGTTCTTGAACCAGGTATAGTAAAGGCATGACGGCACTACCTTCTCTACCTTTAGGATACATCTCTATAGACTTTTTCGCTTTTCTGAGGTTGTCTGATGTAAAACTAAACTGTTCTTCTTTCTCTTTCATCTAATAAGGTTCTTGTAAATCTCAACAAATTATACTTGAAGAGTCAACAATTGCAATTGTTGGTTTTTTTTGAGCTCTACAATATTATATTTGTAGATTGGATGAATTCAATTTGTGAATTCTTTACTGCTACTCATTTTCCATATTTCGCCTTGCAGATTATAAAGGTATTAATTTCTTATACCATTAGTCTGTGGAGAATAAGCTTTGGTTCTAGAATGATCAATATTTTCT
>NODE_4_length_64692_cov_19.687346
TTTCTTTTCTTTACACCAACTTTACCTCACTTCTTCTTAACTTTACACATATGGTTCTCTTATCAGAGTAAGCTCATTTATATCACTTAGTGAGTCAAATTTTGTTATATCCTCAAATATAAACGATTGCACGATGTCTTTCGGAATATTGAAAAAGCCGAGTTACCAAGCGATAATGTCATATCTAACAAACTTTTCATTGATCCGTTTCTCAAAACACATTTAGACAGTTCTCCTAAAAGAATTGGCACTCCAAAAATAAAAAATACTCCTCTTACTAAACAGGTCGTATTTCATATAACAATGCACCACACAAGAGTGCCAGTGGTCCAAATACTATAAAACCGCAAAGTAAAGGCAATGGCATGGTCTTACCTGATGATATTCTACCTATAAGCTCCATTGAAATTATGGACCCAATAAGTAACATAGCTCTACCTAGATATGTCCTTTCTTTAGAACATTTGTTAAAGTTTTTCTCATGTAACTTAGAAAAATCATTGTTAACTCTGACTTCAAAAATATTATAGTTGATTTTTAATTTTAGCTCTAAGTCCTCTATTCCATGATGCCACTTATGATACCTTATAATTTCATCAATTATCGTACTAACTTGATTGTTGATTTTGTATAATTTGCTTTCTTGATATAAGTTGCCTTGATAATATTTTTCTCTCATGTCTAAACAATTTAAATTCTTTAAATCACATAAAAAATCTTTGATTTCTTGTGCCATTTTATTAGCACCATCTTCGTAGCCTACAGCTTTCAAAAATTTTACCAAGTGTTTATTTTCAATTTGAGCAATTGTTCTATCTAATGCACGTATATATTGCTTGGATTGAAAATATGAGATGATTTTTTCTTTACATCTATCCTCATTGCCTTCATACAAACTATTTCTTTTGAAACTGCTGTCATGTTCTTTGGCAATTTCTAATGCATGGACCAATACATTTTGCGCCTTCACACTACTTTCACAGTGACAGTTTCTGATTATGTGTACATACGCTCTTGCACTGGTATCTCCAGATTTATCTATATTATATGCTTTAGCCAAAAAGACTAAGTAGTCAAACCCTGACCAATGATAATACATTACCTTTGTTATAGCACTCCCCACAGAAAATAAAGCTGAGCGTGTGCAAGATAGTTTACCGTTGTTTTTAATTCTGTTCTCATATGAACGAAGGTATGCCTCTGTACTTTTTAAAATCCTATGTGAATCTTGTTCTGTCTTTTTGACATCAAAATCATTTATATCATGAACTTTTTCATACATTTCTTTTATCAAATCACTAGAAAACTTCTTCAGAGCTGAATCATCAATATTTCTACTAATATAGATTTCTATTTTTCTTCCAAGTTCCTCTCCCATTCTATTTTTTAGCAACTTATTGTATTTATTAGTAGCTGGAAACAAAACTTTCTGACAAAATTTCTGTGGTTCGTTTTAAAATTTGCTAAGATCTTATTCACAAATAGCTCAACTTTTTCACCTGTAGCAGCGAAAAACCATGATTGTCTGCTCTAATTACGCTCTCTGTTTCTTCCAAGATTCCGTAGGGCTTCAGATGGATTATTGAACTGATTAACCGAATCTGCAAATATTGATGCAACATGATTATATTCACTATCAAATCCACGACCTTTCGATCCATCTATAACCATTGTCAACGCAGATTTAGCTAATGCATCAAAATCTCTTTTTTCATAATTACAATAAATAGTTCGATTACCTATTTGATTACGTATTATCGCTGAAAAGGTTCTATTTTCTCCAATACCAAGTCATTTTCCCAATTCCTGCAAAGATACATTTATTTTGTTTACAGAAATCAATGAGACTATGTAGTATACCTTCCTCTCTTTCCATGAGGTCATAGAGCTCTTAGCTTAAGCGCCAATTATCAACTATTAAGCTGCATTGCTCATTATCACTTTTACTCAGTGCTTCAATTACTGTCTTTATTTGCAGTAAGAGCTCATCTCTAGCAAATTGCTCACTAAAGCCTTTTCTCTCTAGGTAGCTTATAATATTGTTATCATTAGTGGTGCTAACATTCTTTTTAACATCTTCTATCAATTCACTCAAACCTTCTCTTCTTTTTTTTATCTAAGGTAATATTATCACACTTCATAAAATATAAGAGAGTAAGATCGATCATTGAATTCATTACTCTATATTTTAGATATTCAGCAGTACTACTGAAATCCACCTTTTCTTTTAATTCAGATATCTGCTCTTCTGTCAAACTAGGATGTTGCTTTTTAACGCAGTTTATAAAGTTTAATTGACGTAATTGGGGCCTGTAGTCTTGATATGACATTCCTTCAGGCTAAAATTTATTATACACTTTATAACGTGTACTACCTTCATATACTAAATTATATCTACCCTGCAACGCAAAGTTAAGGTTAACTATACTATTTACATCATTAGCTAAAAGCAGAGCACTTCCTCCAATTGGGCTTTGCACATTCCATCTTATAGAAGTTAATAAATCATTGTTATCGACAAGTTTACTGTAATTAAAAACTTCTTCGCTTTCTTCAACATACTCATGAGCTAGACTGGATTTTTCTCTAGTAAACAAGCTACGCACGTTAGCAAGAAATCTAGAGAGCAGTTCTCTTGATCCCACTCTAGTTGCTTTAGTTAGCACCCACCAAACTGGCAACATTACCATACCAAATATAAACATATAATTGTATAGTATAGCTGCCCAATCCAAGCAGAATACAGCCAATAATCTGAAGTGAGACCAATTACGGCAGCAACATTACTATTGATAATAGGAAGCAATATAGCTAAAGATATGATGGAGGTAGCAATGTTCACTACAAGTGCTTGATTGAAATTTGTTATCCTATTTGGTTTTTGCAATAACACTTGCTGTTTCGATGGCGTTTGCAATACAACGTCTACTTAATCTTGTCGGGCTGATAACTTTTCCGCATCTATTTAAAATCCTTCTCTTTGGTGTTGCAGTGAGGTAAGTCGTAGGATATTTCTCATCAAGCTTGCACATGTTCTCAAAATCCTGCTGCTTGTTAATACTGTCTGCTTCATCAATACTAATCCACAACTTGGTATTTTGGTCTTTAAATTTACGATCATTTTCTTGCTGTAATAACAGGTCATGTGTCACTATAATTGTTGTAGGTTTAGTTGCCTTCAGTGCATTTCAATTTCCTCAGCATTTTTAGGTGTCCTAATGTTTACAGTAAATGCACTGCTCATCATTTTTTAGCTTGATTCACTAGGTCACTACTTGGTACTGCAACCAGATGATGAAACCCTGCTTGGGTTAGTACGTGACTCAGCATTCCAATATCGTAAGTCTTGCCAAACCCAGTTTCTGCACCGATCATAACATTACAGTTAGTAGTAGAAGGGTTGCGTAGATGTTCTAATACCCCTTCAACAAAAGGTTTACGACGTACTACTATTATAGATTCCTTTGTATCATCAAGTTTTATAGATTCACCTTGCAACTTACAGTTGATTTCTTCTAAGCCACTTATAATACTTTGCTTTTCTTGATTGCTGATAGAACTCACACATTACTCACTATAATTATCACAATATTAATTGTATGTTAATTAAGTAAATTGTCAATTCTATGGACAAAAAGCTGATTTCAACTATCATATTAATATGAATATATGCCTCGGAATAATTACTTCTCCCCATGGAATCAAAGGAGCTGTTAAGATAAAAACCTTTACTGAAAAGCCCGAAAATATTTTCCTATATGGTGAACTAGTAATCGGAAGTGAAAATTATAAAATAAGTTTGGTGTCTATTGTCAATAATAATTTAGTAATAGCAACAATTAGCGGTGTGAATTCCCGTAATGAAGCAGAACTTTTTAGAAATAAAAAGTTATATATAGAAAGAAATAAGCTACCACAGTTAAATGATGAGGATGAATTTTACCAAGATGATCTTGTAAACATGGAAGTAAGACTAGAGAGTAATGAATTATATGGCTATGTGAAGTCTGTGAATAATTTCGGCTCGGGGGATATATTAGAAATTTTGGTTATCAGCACAAAAAAAAACATTATGTTATCTTTCACTAAAGAAATATTTCCATACATCAACATGAAGGAAAGATATATAGTAATCAACATGCCAGAATTTATTGGCCAATAAAAATTTTGATATTTGTATAAAGTTATTTATAATTATGAGACTAAATTAGAAGTGTAATTATGGCAGAAAGGGCTAATGATATCAGGCCAGGTCAGGTACTAGAACATAACGGTGGATTATTTTTGGTTGTAAGTATTATGCATACTCAACCTGGTAAAGGTGGTGCATATATACAAGCTGAAATGAAAAATATCCAAACAGGAGCAAAGCACTATGAAAGATTCCGCTCTGATGCAACAATCAGAAGGGCTATTTTGGATGAAGATGAATATGTTTATCTTTTTACTGAAAAAAATATCGTAAATCTTATGCACCCAAGTAATTACGGGCAGATTGTTATAAATTTAGACTTATTAGGAGAAAAGAAGGCTTATTTGCAAGATAATATGAAAATTAAAGTAGTAACTTATCAAGATAAAATAATTTCTGCACATGTGCCTGATCACGTTACACTAACTGTAAAAGAAACAGAGTCTGTTATCAAAGGGCAGACTATTACTGCTTCTTATAAGCCTGCAATTTTGGAAAACGGAATACGCGTTAACGTGCCTCAATTTATAAAAGAAGGTGATAAAATTCTAGTACATACTCCTGATAACAGCTATTATGAAAGAGTGAAAGAGTAAATGGCAATTTCATCACCACGAATCAATGTGATGCTTAATTCTGTACGCAGTGCCTCCAAGCAGCTTATACGTGATTTTAATGAATTGCAAATTTCAAGCGTTAAGTCAGCAGACTTTATCAATAAAACTTATTCGAAATCCAAGCAACTTATGTACGATTGCTTGAAAAACTACAACCAGAACTATGACTTTATTTTTGAAGACAATGTAGTCCAAGATCTAAAAGAAGGCAGTTATACTTGGTTTATTATGCCTATAGAAGGCAAGGAAAACCTTTTTAGTTGTATGGTTTACTTTGCAGTATCAGTTTGTCTCATTCATAAAAACAGAGTTGTAGCAGCTGTGATTGATGCTCCAGCCCTTAGAGAAACTTTTTGGGCAGAGGAAAAGAAAGGAGCTTTTCTTGAAGATTTCAAATCTCGCCATATAAAAATGCGGATGAAAGCTCGTGAAGGGGGAATAATAGACATAAGTGGTAATTTGTTAAATAAATTACCACTTGACAATAATAATCTACGCTCTCTTGGCTCAACGGTACTAGGTTTTGCATATCTTGCTGCCGGAAGATACAATGGAATAATTTACTCTGAAATTAATAAATATAAAACTTCACTCGGTAGGCTTTTTCTGCAAGAAAGCGGTGGGAGATTAAGGAAAGATAACGCGCTTGTCATTGCTGGAGATATAAACTAAAGTTTATTCAAAAGAGCAAAAGTCACGTAGTAAAAATAATAAATGGTTATCTTTCCTTACCTACTCCTCATTGCAGCAGGGTGGTAAAATAAGATAGACGGGACAAGACAACTATAGGAATAAATAGGTGTCATTCCAGCACGTGACACTAGAATCCAGATTGTTTAGACTGGATCCTATGGTCAAGCCATAGGATGACAAAAGAGTAAACTTTACCTGTATGAGCTATAGGTCCCAGTGTTAGCTACTTTCATGATAAGAAATAAAGCACTGATTTCGTACATTAACCATGCTTTTAAATAGATACCTTATTCTTGGTAACTCTAAACTCAACAACAGACACAAACAGACAATTTCTTAAAAACTTTTACAAGAGATTTTGTTAAATGCTCTATCATTTCATTTGTATGGTCAGGCGTAGGAGTAATACGGAAGCGCTCAGTCCCCTTTGAAACTGTTGGGTAATTTATATGTTGTACATATATTCCATACTCATCAAATAACAACTTTGATGCTTTTTTGGACAACTCAGGATCGCCAATTATGATTGGAATTATATGAGTTTCTGTTTGAATAAAATTCACTCCTGCGTTTCTCAGTGAGTCTTTTACCTTTTCAACAGACTGCTTTTGCTTCTCTCTTTCAACATTGCTCGATTTCAAATGCTCAACGCTTGCCTTTGCTGCTGCTGCTAAAACGGGTGACATAGCAGTAGTAAAAATAAATCCTGGGGCTGAACTTCTTATTACATCCACCAAGCTCTTTGAAGACGCTATATATCCACCCATCACTCCAAAAGCTTTTGATAATGTACCCTGAATAACAGTTATTCTATCCATCAAACCTTCTCTTTCTGCAATTCCGCCACCACGCGGTCCATACATGCCAACTGCGTGTACCTCATCCAAATAGGTAATTGCACTATACTGATCTGCTAGATCACATATCGCTTCAAGCGGTGCTACATCACCATCCATTGAGTATACAGATTCAAGTGCTATTATTTTCGGAGTTTTTATATCTATAGACTTTAGCAACTGCTCTAAGTGATCAACATCATTATGCCTAAATATGTGCTTCGGTCTTTTTCCTGATTTTATACCTTCTATCATTGAAGAATGGTTCTTCTCATCTGAAAAAATTACCACGCCCGGAATAATAGACGATAAAGTACTAAGTGTAGTTTGGTTGGCAAGATAGCCACAAGCAAAAGTTAAAGCAGCTTCTTTTTGATGCAAGTCAGCCAAAGACTTCTCGAGCTCAACAACTTCCTTTGTTGTACCTGATATATTTCTTGTTCCTCCAGCACCAACAGATGAATTTTGAATAGCAGCAATGACACTATCGTTTTGTGACATTCCCAGATAACTATTACTGCACCAGACAATAACCTCTCTATTTCTTTCATAATCCATAATATAGGGAAGTTTACCAGGTAATGAAGCAAAGTGCGTAAATTCACGATAGCGCCCTTCTTCTTTTATATCTTTGATTTTATTTAAGAATATTTCTTCGTAGTCTACCAAGTTTTTATCTATTAACAACCAATATAACTATAATAAATTATTAAATGATAGACTACTATATTTAGTACTTAGACTGACATTCTTCTGTCTGCATAACCTTTTTGACCTGATTATCCTCAACTAAGCTTTTAGGCCTATAGCAGTACGTAATTGTAGCTACAATAAGATAACAAGCTGCAACTGCTATTCCTACCACTAACATTTCCAAGGAAACTGCAACAGCCACCCCTGAAACAATACCGGCTATTGCAAGCGCAGAAGCAGCCACAACATACCTCTTTGTATTTTGTGGATTTTTTTTGAGGCCACTTTTGCTGTTTTGCTCATCAATGCCTGGCAATCTTGTTTCTGGCTGTCCATTTCCGTTAGCAACCTGTTCTACACACTTATTAGGTTGATTAACGTTAATACCACTATTAACATCTTTAATTCCATCAGAAAGAACCTCATATCCCACTGTATCAATTACAGGAATTCCTGTTTTATGAACTTCTTCACTATTTTCTTTTTTAAATGGAGAATTACTATTAGGATCTGAGGAAGTTCCGTCAGAAAAATCACTTCTACCACCTTCAAGGTCAGATTCACCATAATCTTCAAAACTCAGTGATGGTGAATCTGATTCACGTCCTTTAATCTCTTCCACAGAAATTTGTTGAGCAGTTGCAGTAGCGCCTACATCATTGCCTGATGTTACATCAGCGCACTCTAGGCTCCTTTTAAGCAACGGTTCTCCTCGTTCAGGTCCTCTGTATGATTACATAGTCCTTGCCGTATAGGTTCTCTATCTCCAGTTATCTCACCCCCCATAGCTATTATCCATAGCCTCTTCATTATACATAATACTCTCTACTGTATCAACGATATTTTTTTTGCGGCTGTTGATTATCAATATTTTTGGATTCTGGATCTTTTTTAATATTTAAATGCAAAGATGTTTTATCATCTAAACCTTCAATAAATTTTGTGATTTTTGATTCACCAGAAGACTTTTCCCTGTTTTCTTCCCTCACCAAACATAAACTTTTCGTTCCCACCAGATCTAAAGCTGTTCTGCCATACCTCTCATCTTGAACATCAATATTAGCACCATTTTAATAAGCAAGCCGATTAATTCTAAATTATTACATGCTACAGCCCAATTCAAAGGTGCATTCCCTGAATTGTCTATACTATTAATATCAGCAATTTTATGATTAATAATAGTCTTTGCTACATCTATAAAATCTTGTTGTATGGCATAGTGCAAAAATTCTTCTAAAATATCAGAAAGTCTAGACTTGGCTTCAGTATCTTTAAATTTATCTAATACCGCTTTCACGCATTCTTGATTACGAATAGACAACGCCCTTCCAAGTTTTTCACATATTCTATGCCAAGGTAGAATAGTACTTCGATTTTTTTCCAAATCTTCTAATAAAAGCTTAGTATAGCGTTGTCCACCAACACCAATAAGCAGCCTATCGAGCCCTTTGTCTTGCATAAAGAATATACTTTTATGTGTTTCTGCATACCTTTCGACAAGTGTGTCATCAGCTGCAATGGCTAGTAGTGAAAGCTCTTTTACTAAATAATTACAATAACCATTTGTTTCATCATAGCTATTATTCAACAGTACATTGTGCGTATGATCAGCCAAATTAAGCTAATGGGAGCAAAAATCCTTCAAATTACCACAATTCAAATCATTAACAAATCTATCGCTTTCCTCTATATTATTTATAGTTTTATCTAAATCTGCGTAATCACCATAATTTTTTGCTTTATTTATAACATCTATTAATCCATCAAAGGTTAAATTTTCAGGGATAATGGTAAATTCTTCTTCATTATGCCTTGGTTCTATATTAACCTGATCTTGAGGCCAAAATAACTCTGTTGCTACAACTGCTGTAACTTCTGCAACACCTACCAATACATTCGCAACATTACCTAAAATGCCTGGATCAGTAACTACTTTGTTTGCTACTTCACTACTATCAGATGCACTCTCAGTAATAGACAAGGCTTCAGCAGCAAATGACTTAGTCCTTCATTCATATTTTTCTCAAGAGTCTCTGTAATTCTATTATCCTCATCTTCGAAATGCCTATTTATTTCATCTAACAAACTTTTGCCATCAGCTTTGTAATTCTCTAATTGTTCAGGAATGGTAAATGTTACTTTGCCGTTTTCATAATCTACCTTACTATCTCAAAACTTAAGGGTGAACTCTAAAATAGCATCAACCCTGCATATTTCTTTACCCAGTTGCTTAACAGGCATATTTGAAAAATATTTAACGTTTAAAGAATCCTGATCACTACAGACAATCTCTATATGTCTATCATTAGCATTAGGCAATCGCAAATTCTGTCCCAAAAATATAGGAGAGAGCTACATTAACAAAGAGCCATCATAACCAGCCTGATTGCAACTAGTAATTAATTCTTCTAATAGATTATTATCTGGAATTTCTCCTTTAGCATGTTCAAACATTTTTGTAAAAACATGTTTTGCGATTTGGCGTCGGTCATTCTGATTACATTTATCACAAAGCTAGCTAACGAAATTCTTATCTATAACTTGACCATTAATTACAAAATTTATCCTGGGTAGGTCTTTGTAAGCTTGCTTGCCAGAATTTGCATCCCTATTATCCTCACTTGCCTTTACTTGACTTAGCAGAGATTGTGTCAGTTGAAACTAGTAACGTAATCGGTACACTAGGTTCAACATCAGAATCCCTCATATTAGCTTCTTCTTGACTCTCATTACTTGAATCTCCAGGCTAGAGATGCTCCCTTTCTTCTGCAGTATCTACTGCTGGTAGCATGAGCCCACCAAATAAATTCCAACCACCTATGATTTACCCCCTGACCATCAGGTAAGCTAATTATAGCATTAAACGGAAATTTTGCCAAGCAAATTATTGAGTCTTTTAGCAAAAAGACTTACATCTTCCATCTCTTCACCTTCGACTATACAAGCTTGATAGAACAGTAAGTAAATCATATCTCCAAGTGTTGGATTTTCACCATTTTCAGAGTGAGATTCCATTATGTTTCTTATCAAAGGATGCTTAATGTTAATTTCAAGTACTTTTGGCGTGCGGTAATTTAGCTGCTTCTGTTCACGTAAAAAACGCTCCATACGAAGATCCATAGTTCCTTCATCAACTGCTAGACACACAGGACTATCGGTTAATTTCTTAGATATCTTTACACTTTTTACTAAGCTTCCAAGAACCTTAGTGAAGTATTCGAGTATAGAATCTGCGTTTTCTTCGCTTTTGTTTTCATCCGATCTATTTTCTTCATCTTTCTTACCTTCTTCTGAAGAGAATTTTTCTAAATCAACATCAGCACGAGTTACAGATTTAAATTTTTGATCTTTATATTCATGAATCACGCTAGTCCAGAAATCATCAACTGGATCAACAAATAGAAGCACTTCCAATCCTTTGCTGACGAATCCTTCAAGTTGTGGACTGTTTTTTACTGAATCGAGACTATTTCCTGTGAGATAGTAGATATGTTCCTGTTCAGGCTTCATTCTGCTTATATAAGCATCAATGCTAACTAGCTTATCATCAATGGTGCTATGAAATCTACAAATGGAAAGCAATGCTTCTCTTTCATCAGTTGGCATAGCTTCGCAAAGACCTTCTTTTAACACCGCACCAAAATTGCCCCAGAATTTTGTGTATTCCTCTAAATTATCTTTTGCTTTTTTGCCTAGCTCTGATACCGCGCGTTTAGTTAGGGATTTCCTAATCTGCTCAACAACGCGATTATTCTGCAATGTTTCTCTGCTGATGTTAAGAGGCAAATCTGGTGAATCAACCACACCTTTCAAGAAACGCAGGTATTGTGGTATAATTTGTACATTATCTTCAGTAATAAACACTTTATTGACATATAACTTTACAGAGCAGCGTCTATCTGGATGAAACAAATCATAAGGCTTGATAGAAGGAACATAAAGCAAATTCGTATATTCTATTGCACCTTCATTTTTATTATGCAGTATCATCCAAGGCTCACCACCTACGTGCGCAACACCGCGGAAGAAGTCGTTGTGCTCTTCTTGAGTAACGTCATTTTTTGGCTTAGTCCAAATTGCAGCTTTGCTATTTAATTTTTCACTTTTCCCTTCTTCATTTACAAATTCAACAGGAAAATTTATGTGATCTGAATAAGTAGTAACAATGTTTTCAATACGGAATTTGTCTAAAAATTCGCTTTCTTCAGGACGAATGATGAGAATAATTTTTGTTCCACGAGAGATCTGACCATCTAACTTGCTGATTGAATATTCTCCATCTCCTTTAGATTTCCATACCCAAGATTCTTCTTCTCCGGCTTTCCTTGACTCTACTATAACTTCTGAGGCAACCATGAAGCTTGAATAAAAACCAACACCAAACTTTCCAATCAGTTCTACAGCTTGGTTTGAATCTTTATTATTCTTAATTGCATCCAAGAATTTTTGCGTACCAGAACTTGCAATCGTGCCAAGATTATCTATTAAATCTTGCCTGTTCATGCCAATTCCATTGTCGGTTATATACAGCTCACTCTTATCTTTACTTGAGCTAATAGTAATCTTGAATTCATCGCTTGAATCTAGTAAATTAGGATTTAATTGCGATTCATAGCGCAATTTATCACATGCATCTGATGCGTTTGATATTAACTCACGCAAGAAAATATCCTTATTGGTATAAAGTGAATGAATTACTATATTTAGTACTTTGCCTACTTCAGCGTCGAATTTTAAATCTTCAGTTTCTTGTATGTTATGCATTTTGAGCTCCGTTATTAGCCTGCTATTCTAACGATTTAGGTATTGCACAGAGATCTTTCAAGGTCATATATGATAAAATATTATGTGAGCCAATTTGTCATACAAGCTGAAATGATAAGAAGAGGGTTCTGTTCTACAATTCTCTTTATTCTTAGAATAAGATATTTCTTATTTGCTTCAAAGATTTGTTAGTCTTTGATTTTTTTTCTTTCAAAGTAGTCTCAAGAGAAGTTTTAAGATTTTCCCATTCTTCCTGACCGTTTAGAATCAAAGCGCTCTCAATCTTCTCCAGTGCCTTCTGAGGTGATAAATATAATTCCTCATATAAATCAGTGTTTACTGACTGTAGTATTACTAAAAATGTAAATAAATTCGGATCAATTTTCGCATAACATAGCTTTATTTTCTTTACACAGTATTCTATTGCCTGAAGTGATAATGAGAATCTTTCTGCATAAAATATAAAGCTATCTATAATTAAGCTCTTTGATTTTTTCGGCAATTCAATATTTTGAAACAGCTTTCTTGTAAATTTCTCTATTGGCTGTTTTGGCAAATGCAAAGAGAGATCAGTAAAAGATTTTAGGCTGAAATTTGGTCCAAGTATTGTGCTGATTGCTCTTTGCACGTTACTTTTATCTTGACTAACAGAGATAATGAAAACCAGTCCCTCAACATCAAGCATGTACTTTATGGATTCTAAAAAATCGACAATGAATTTGGGGCGGCATATATCAAGATTATCGACCATTATATAAATGTTTTTACCTTTTCTGATTTTGTTAACCACATCTACTAGTTGTATTTTAAAATCTCTAATGTTCTCTTTTCTCCTTTGGAGAAGATTTAATTCACCAAAGACAAAACCTATGTCTTTCTTATCAGCCTCTTTTGCAGCATCGAGAAATACTGAAAGCATAGCGAGTGGAGATTTACTGATTAGCTTTCCTAATGTATTGAAAGAAAATAGTTCTTGGTTTATGTTTTTGAACTGCTGTATAACGCTTCTTTTTACTTCGTATGACGCAAATAGATCCTCAAACAGGAAATGCAAAAAAGAAGGCAATGGTTGATCTAGCGCACTAATATCCCATGCGCTGTAATAAGCTGCAATTTCATTTTGCTGCTCTAGATCCTTTACCCATTCTTTCAAAAAAAATGTCTTTCCCCACTCATTATATCCTTCTAAGGATACGATCGAAAAAGACTGATCAATTGTCTTAATTATATTACTAAATCTACTTGCAACTTGCTTATAGCCTAAGCAATCACCTTCCCATGTTATTACCTTGGATAGATGCTCCGTTTCTTTTTTTCTGAAGGTTATTAGGGATGTAAGTTTTTTTAAGCACATAAGACTCTTACACTATATTTTACTATAGTATTTTATAAGTTAAGAATCAGTCTACTTAAATAATCCATAATTTTCTATCACTGCAGAAATGAAAAGATTCTTCAAGCTGCTTTCGGGACTATATCGAATATCTATTACGGTTAATTTTTTTACCCTTCCTTCTGTATCTTTTGTTAACCTTTATGTTAAATCATCTACATTGCCAGAACTTATCATTCCCATAAAAGAAAATTTCCCATTTGAAATATACTCCCTCTCTATCAGAGGGGATATTTTAATTATCCTATCTAGGCTCTCACGATTGGTTATTGATAATTTACCTTCTTGTTGAATTAGATATAACTCTTCTATCATCTCAGCTCTATTACCGGAGTGGTTCTTTACAATATCCTCTAATAGCTTTCCATGTTCATCTATAGGCACATGAATATAAATTAGAGACAAAAGAAGAACTAGGCCTTATTATCTTTTGTTATCCCCCTTATTTTACTTGCCTGAACGCTTGCATAAAAATAAGGTCCTTGCCATCATAAGAATAATTAAACCTCGACACCCCTGAACTAATTTGATCATTAATTCTTACTCGAATCACATTTTTCAGATTTGCAATAGATCTATGCTCTTGTTCCATTACTTTAAACATTTTTGAAGAATCTATTTTTGTGATATATAGGTCATATTTGATTTTAAATTTAGGCTCAATATTTATCAGATCCTTTTTAACTAGATGATCTTCTATTATATATCAAATTCGTTTACTATCTGCGTATTCTTTGTTAAATAGCACAATGAAATCAAGAGCGGTTGATCTTGATTTTTTGATTAACCAATTATAAGCATAACGCACTCCGTCTAGTGCAAAAGTTAACATAACCCCTCATTTTAAAACGCCATATTTAAATGTATAATATTTTCAATTAGGAAGCAAGTTTCTAGGCTGAAGTATGTTATGGTATTTTTAAGGTATGTTGCTCAGAAGAAATGGAATATTATTTAATATCCTGTCTTGACGTAAGCGCTATCTTCAGCGTCCCTTCATCTAGGTAGTCAATTTCTCCACCTATCGGTATACCACAAGCAAGGCGCGATATTTTTACATTCGAATTCTTTAGCAATTCAATTATATATTGCGCAGTAACTTGGCCTTCTAATGTCGGATTTATTGCAATAATGACCTCTTCAATTTTAAATTCTGTAACTCTTTTGGAAATGTTATCAAGATTCAGTTCTTTTGGACCTATACCATTTATTGCTGATAGCCTTCCACCCAAAACATGATACATACCTGAATATATATTTCCTTTTTCAAATGCCCATAGATCACCCAACTCTTCTACCACACACATTAACTTGGTGTCACGCTTTGGGTTAGTACAAATAGAACAAGGTGATTTAGTATCTAGGTTTCCACAGATCTTACATTCTATTATAAGATTCGCTAGCTCTTTAATCAAAGATGCAAGCGGTAGCATAACTTTCTCTTTATTTTGGAGCAAATGTATAACTAACCTTCTTGATGACGATGGCCCTAAACTTGGCAATTTAGAAAAAGCATGAACTAAATTCCTTATATTAATGTTCATTCAGTAAATTCAAGATAGTTCAAAAATGGTAACATCAAACCTTTCGTAAAGAAAGTAGTAAGTCTTTATCTTGATTATCTATAGAAAAATTTTTCCACTTTTCTCAGAAATTGTCTTGAAAAAATCAATGTCATCACAATCTACTGTAACTTAAGTCTGACTCAGGTGTAACTGAAATGATCTCATACATTCGCGTAGTTGCTACATTACCTCTTTTTTGAAAGTGACGCAATTTATTTTTCAACATGTTCCTTTCTTCTGCAGAATTGTCTGATTCTTTACTCAAACTAGAATTTTTTCTTCATACTTGGAAAGTATTGTATCGATCAAATAATTAAGAATAATATTAGACCTGTAGTATTGGCAAGCAATGCAAGAGAATAATACAACATATCTTCGCTCACTTCTTCATTTATTATGTCATGGGAATTTCTATACATTCTAAAACAAGAGCCAAAGACTGCTAAGCATACACAAGTAAGTTTTGTTTTGCTTAGGATGCACTTAATTCGCGCTAGTTTTTTATTATTATCTTCTAATTTTATACGCAACTCACTAATTTTACTACTATAGTACTTAATAAACAATTCTATTGCCTCTTGGTTATTAGTATAATTATATGCTTTGTAAGATTCCTTATCTATGAGATCAGTATCTATATCCTTTCACTTGAGAAGCTCTTTAATTGCTTCATTCTTGTTAAGAAGCACAGCTTCGTGTAGAGGTGTGTACTCATTTTCAACATCTTTTCTTCTGTTAATATTTTTATCAGTTAAGTAGTTAAAAAGAGCTGAAATGCATTCTGAATTATTACCTTCAATAGTCAGAGTAATTACGTCTTTTTCGTCTTTGTTCTTAGTATTAACAACTTTGAAAAGCGGCTTTTCATTCTCTTCCTTATGTTAAAAATATTTGTGCTTGTAAAACTCATTTGCTTTTACAAAACCAGCATGATTTTTTGATAGCCACATGTAAAAGTGTATCCTGATTTTTTTTCATCTTGCAACAATAAGGCATCATACAAACAACCCTATTTATACAAAAATTAATCTCTTGATCAAAAGAGATATCTTCTTCTCCTTCACAGATATTTAGTAGACGTGACCCTATACTTTCTGTAGTACTGTAATCAATTGCAGAGCTACGTTGCACTTTAGATTGATAAAGGGTTACGTTCATACTATTCCTACCTTTAAACAACCCCGCTATACCTCTAAATATTCCAGCTATACCTGATTTACTCCAAGCAGAACAAGGCGTTTTATCTTGAATGTGAATCTCAACATTTTCATTAGAAAAAAAAAAGTTCTAAAACGTGCGATCTGCCTCTTCTACTTGAAAAAGGCGCATCATTCTTTTTATCTTTATCTTTAACACTATTCTCTAGCTTTGCATTCGAAGCACTTATAGGGTTAGCTAAACAAGCAAAACCGTATTTTTAGATATAAAGTCTTCTGATTGAAAATTTGCTGCAGCGTTTATTTCGCCTTTCATATTTCTTTTTTTACAGAAGTTACATTTCAGGTAGGGTATCTCATCTTTAAAACTTTTCAACTCTATTTAAATTTTTTTTTAAAAATAGTTTTTGATAAAAATATTTATGACACTAATTTTTGTGTTAAATTTTTAGAAGATTTTATAGCTAAAAATTGTATCCGTTCAGATGCATGGCTAATGTGAACATATTGAAACCAGCGCTTTCTTTTTTATCATCCCAGTGTCTAGACACTGGGATCCAGTTAAATTTATGAGTATGAAAGCAATCAACCTTTCTGATGATTATGAAAAAGATGGATGCCAGTGTCAAGCACTGGTATGACACCATCTGCTACTAGTTCCACTTCATCGTCCTAAAGCCCTTCCCTGTCATGCACGTGCCAAATGACACCATTTGTTCTTATGTTTTTGTCTATCCTATTTTACCACTCTGCTGAACGGATACAAAAAATTACTTCCGCATGTTTTTATCTCATTATAATTACAATTGGAGATACTTATTGAGCTCAAAAATCTATCTCCTTCTGCAGACTTTTTAATTAAAATTATTAAAAATGTAGCGTATATTCTTCAGAGAATGTAAGTGTGCTTAATTTCTGTCGTACGTGCACTGCATTTTTTCTAATCTTTTTTATACAGGAGGATCTTATGTTCAGAATTACAGATACTTGACCTTTAATTTAGCTAATAAAAACCAACTGGTACCTGCGGTTTTTATAGCTACGTTTTCTCAAATAAGTTTTAAATGAATAGATTTCTTGCACAATCAGATGTCATCCCAGTGCTTGACACTGGGATCCAACAAGACAAATGTGCTGGAACTTTCGAATTCCAGTTATGCAAGAATCTAATGTTAAAAAACTCACAGTGATTATTCATCTTTTAGCATTGCTTTATTTGTATAAGACTTTTTCTGCTTGACAGAAAAGAGTTGAGGGTTAACAGCTTCTTCTATTAATTTAGCCTGTTTATAGTCCTCACTTAAGAAATATATAGCCACTCCAATTGCTATTCCAGCAACAAGAGCAGATACTGCAAGTGCGCATAATATAATAGTCATTGAAGGGACTAAATCACCACCAACACCGAGTCCAATGCCAAGAAAAACGCCAGGTATAATACTAATCAAACTATTACATCTAGCACTTTCTTTTTTCGATTGAGCTTGGTCTTTCATAGATTGAATGAGTGCTTCTCTTGTATTTCCTTGAGCTAAATCTAATGGAATATTACCTTCTTTATTCTTTAACAAAGGATTTGCACCATATTTCAAAAGCGCTTCTATTGCGTCAGTGTTATTACCTATAACAGCTTGGTGTAATAATGTACTTTCACTACTTTGATCTCGAAAATTGATCAATTTGTAGAAATACTGAGGAGTAACAAATCCATTCACCTCTTCATCTAAAATCCTCATCGCGTTTTGAAACGGTAATATATCTCCTTCTTCATACCTTGCACTATCGTGTTTAATACAGTAATGCAAGATAGGTATACTATCTTTCTTCCTTCGTTATTGATAAGATCCCCATTTACAGGGGTTCTATTTGAAATAGCTTATATTAATAACGTCTTGTTAATCACAATTTCGCTATTATAATTAAGATACTCTTGCGATTCTTTAGTTTTTCTATTAGTAACAAGTTCAAGTAGAGTAATGTTATCCACCCATTTTATACTAAAAAAAAATTAACTCTAACAAAAGTCAAATTTTTAATTAAAAAATTAATACAATTAATTCTGTAAATGTCAAATAAATTCCGTAATTTTGTTAAAAAAAACTCACAGGATCAACATCTATTGTTACTGTAATGTTTGAACTCGAATTATAGTTTTTAATCCAATGTTTCAGCTTTTTCTTTATAAATAGACTATGTTTACTATGTATCTTTAGTAACACTCTATAACGATATTTATTGTTTAAAAAATTTATTACTGCTGGTGATGGACCAAAAATTTCGAGTTCTTCTTTTCTAGTCATGCACTGGAATGACAACGCAGAAGGAATAGTAGCTGAACATTGATCATGCAAAAAGCTTGTTATCTCACTTGCTGCTTTCTGCGTTGCAAATTGATCCTTACCGCAAACTATAAGCGCTATTAGTCTACTAAATGGGGGCATTTTAGCTTTGCGTCTCGACTCAAGTTCAACTTCATAAAACAAATCCCTTTTTTGCTGCTGCAATGCTTTTATTATCAAACTTTCAGGATTATTAGTTTGCACTATTACCGTTCCTTTTTCGTTAAACCTCCCAGATCTACCCGCAACTTGATGCAATAATTGATACGTCTTTTCTGCTGCCCTAAGATCAGAATTTTCAAGTCCTAAATCTGCATTTATCACTCCAACTAAAGTTAATTTAGGGAAATTATGTCCTTTCGCAATCACTTGTGTACCGATTATAATATTCACCTCTTCCTTGAGCACTGAGTCAATGACGCTACCAAGAGACTTCTGATCGCTGCTGATAATTGCAGTTTTTGCATTTGGTATTAATTTCACTATTTCTTCAACTAATCTTTCAATTCCCACACCATAAAGAATCAATGACTGCTCACTTTGACAAGTGGAACATTTTTCTGGAAGTTTTGATTGATAAGAACAATGGTGACACAAAAGGACGTTCTTTTTCTTGTGGTAAGTAAGCCATACAGTGCAATTTGAGCAGGAAATTTTGTATCCACACTTTTTACAAACTGCAAGTTGTGCGTATCCTCTACGATTTAGAAAGAGCATAACTTGCTGTTTTTTCTCTATGGTTTGTTTTATCCCTTCGAAAAGCTCATTGGAAATCCATTGCTTATTATTCACTACTTTTATATGCGGCAACTCTGCACCACCGAATCGTTCGGTTAGCTTTACATGATTGTAATTCCCTTTTTTAACGTGATAAATTGTTTCAAGTAGCGGAGTGGCTGATGATAAAATAATCGGAATATTTTCGAGCTTGGCTAAGATAATGGCCATATCTCGAGCATTATATATAATCCCCTGTTCTTGTTTAAAGGATGAGTCATGCTCTTCATCGACGATAATTAATTTTAGATTTTTACAAGGCAAAAAAAGCGCTGAACGTGCCCCAATAATGATCTGCGCACTTCCATTTGCAATACTGAGCCAATTATTTCGGCGAGCTTTTGGAGTAAGTCCTGAATGCCACTCAGCTATATTTCCAGATGTCTGACTGCAAACGCGATTTACCAATTGTGAAGTTAGGACAATTTCAGGTAAGAGGATTAGTACTTGTACATCACCCTCTTCTGGTGTCATTCCAATGTGTAACCTTTTGGTGTTTGAACATTTGCAGGTAGTTTTAGTAGTAGATGATGTCATTCCAGTTCTTGACACTGGAATCCAGTCTTTATCGTACAACTGCTTAGTGTACTGATTTGAAATTAAGTTTTCTGGATCCCAGTGTCGGTGCACTGGGATGACATCCTTGTTGGTAAAAATTACTCTTATATTGTAACATTCGTATAGTTGCGTATTGAACGCTGGAATGACATAACGTTTATTTTTGAAAGTAAATTGCATAGCAAATGGTGTCATTCCAGTACGTGGCAAAAACAGTATGCTAAATGTTACAGAGGATTTTGCCTTAAATGCAAAGGTGTCATTCCAGTGCTTGACACTGGAATCCAGGAATTTTGATTCTAAGTTGGGTGTTGGTCTTAAATTAAAATAAACATTTGTGATGAGATTATATGAAAAACTGGATCCCAGTGCCTGAGCACTGGAATGACGCCTTACTCGTAGACCCAAATCACAATGTTCGTAAATGCTATGATTCTTAATCAACTGTGCAATTACAGAGAGATAAACTTCCGTTTTTCCAGACCCGGTTTCACCGTCAAGTAAAGTTACTGAATACTCATTCAAATTACTTATTATTTTATCTAGAGCTGCTTGCTGCTCAGGGTTTAATTGGTAATCTATTTCACTTATTTCCTGCTTTTGCTTAGTGCAAACTAACTTATCTATTTGATTTATCTTTAATATTCCTCCCATTATCACTTTGGCAAGCATACCAATAGGTATTACATTATATTGCGCAACCCACTCTGCAAATTCGATCAGTTTTGGTCTGATTCTCGGCAAATCGACCTTTTGTTCAATAAATTTTAATTCTCGACCGCTTTTGCTACTTTCTCTCCAAACTATTCCAATCAAACGCTTTCTGCCAAACGGAACCAATACGTAATCTCCAATTGAAACTTCGGTATCTTCCTCAAATGCATATGAAAATAGCTGATCAATTGGAAGTGGCAGTAATACGTCAACTGTTCTTGTCATAAGTTAGCGCTGTTTTTAGATACATAGAGAAGCCTTAATGCTTTTTTCATAGTACACATTTATAATCATAAATACTGGAAATGTGAGGAAATTCTGTATGTTTAGCGATAAAATCGTCCTAGACTTTGAAGTAGAAAAAGGTGACCGAATAGATCGGTGTTACTTTTCTACACGTGTCAAACTTACAGATAATAGCAAAAATCTTTTGCGTAAAAAGCTTGGAAGTACAATTCAGCTTGATAATCTAGATAATTACTTTGATCTGAGTCCTGAAAATTTTTACATTTATTACAACAAATATAGTGGTCACTATGGTATAAATGAGCTACATATCAGAGATGATAATGGTAGATATTTAGCTACTAAACTTCCACTTGATCAGAGCGGATTTTCGATAGAGTTATCATTCGACGAGGTGAATTATGGTTTTTATCCTCTGTATGCAATCTATAATCCCACTCAATATGATAAAAAGCAGGAAAAGAGCTTTGAAGATACTGGTGAATTGCAGCCGTTTGTGTCAAGTGTATTGGATTACTTTCTAAATGGCTTCACCATTCAAGATATGTTTTTGCAAATACAAGATGAGCTTATTGAAAAAGAAATAAAATTAGAAGAAGACAGAAGAAAAGCAGAGGAAGAATTAAATCAAAAGAATGAAAAGTTAAGAGAACTAATAGAAAATGATGAGATTAAAGTACTTAAAGTAATAAAAGGCCATAGTATTGAGAATGGACGTTCAGCAGGAATTCTACAGCTTAATGGTGATCTTGATGCAAGTAAATACTACATAGCAGAGTATGAAAGCAATGAATACTTACATTGCACGAGCTCTGTTTATGACATAATGCTTGACCAGAGCGATTTATTTTTTGTTCTGAATAGCAGCTCTTATCTTGAACTTGAAAGCGGGTTCTACTCAATCCCTGAATTTAATTCTAGAAGCTATGCTAAATATCTCAATACTAAGAATCGGCTTTTTAGCGATGATCAACTATCTCATCAGTTGTGCAAAAACAAGGTAAAGGCTGAATCTACAGTTAACGCATTTTTCTCAAGACTCATTTATGGTGAAAATTTTTAAGAGGTGAATATGAAATTTAAAGCAAATTCTGAATGTGATAAATCACAAACGTTGATTAAAAAGTTATTTCCAAATAAAGAAAGTATAGTAATAAACGATCAGCTTACGATAGAAGTGAAATATGGTGGATTGGCTAGTTATAACACTGAGTATATAAAACAAACTGTACAAGATGCTTACGGAGCCTGGTCTGATAATTTCTATTCACAAAAAAGCGCTCATTCTGGTCCAGTAAAATTGCAGCTTTATGTGCTGAAAAATTACGATGATTACAAGGCTCACATAAAGGAACTTTCCGGTGGTAAAGACCATAGAGAATTATGGGGTGGTGGAACAGTAAGAGCACACGAAGCTGACGGCACGATAGCAAAGACTTTTGTTGTTGGAGATGTAAATGGCTTACTTTGTGCAAAATCTAAAATTTTAATGGAAAAAATGAGCGATGCATTTCTTGAGTACTCTACCGGTAATATGGATACAGTACCTGAAGTTTTACGTACCGGTATGAAGCTTTTTATGTGGAGCTATGATACAGCTAAAAAAGAAAGCACTCGCGATATGCATTATACGAAAGAAGCATACAATAAAATGCATGAATCTGGGCATGATACACCATATAAAATAGCAAGTATGTCTAACGACTGTAGAATATCAGATTGCTTAGTGACATTCCTACAAGAAAAACATCCTCAATTCATAAAGCAATTACTTACTGAGATGTCCTTCGATAGAGCAGAAGCGATATCAAAATTCAAGCATCTTTTGAATAACTCAGAAGTTGAAAAAGAATTTAAGCAGTGGATGGATGTAAAAAGTGGCGATAAAATCGTGGCAGATCTTGTGCCAGATAATGAAGTTATGACTTTCAGCGAACACAAGCTTCAAATAAATATAAAATATAATGATGAGGAATTAACTCAGAGCAAATTGAGTGGTGTAAAAAATGCCATCGAGAGTACTATAAAAGATTTTGATTCAGCATTTGGCATTAATAATTCTCAGCCTTGGCACAACATACCAAATAAAGTTAATGTTTTCGTATTTAATACAAAGAGTGACTACGAAAATTATCTTAAGGAGTTGAGCGTTAACTATAAGGGCGCTTCTGGCTTAACAATTCAAGGGCGTGGCTCAGAAATTCATGTTTATTTTTATCTACAAGAACAATTTGATGACTCGTGTAAAACTTTGAAACACGAATTGGGACACGCCTTAACTATCATTAATTCCTATTATGGTACAGGTGATATCTTATCTAAGGCTATGCATGAAGGGGTTGCTAACTATATGGCAAGTTTAGAAGATGGTCGTCATGTCAATGACCATGGAGATAAAGAGGCCTTGATTTCAATAAAGAGTAAAGGTCTCAAACCAGATGAAATATTGCGCAATAATATTTGGATTAATAAAGGGGAACATTATCATTCAGATGCTGAACAAGTGATCAAATTTCTTGAAGATAAACACCCGGATATGATTGATAATTTGCTCAAGAGCCTTTCTAAATCTGGTGCAAATAGGTCTCAAGGTAATAAATCATTTGAGGATTTTTTGACTGAGCTAAAAGGTTATACTCAGGAATTTAAACAGTGGGTCAAAGCTGAGCTGAGTGGTGAACAACATATGGAATATAATGTTGTTGAATCTAACAGTGTTGAAAATTCAACAAGCCAACAAAGTGCAGGTAAGGGTCTATATGGTTATAGCCCAGCACATAATGTAAGTGGTGATAAAACCAAGATAGAATCTAAATCAAGTGTCAGTAGAGAAGATTATATGCAACCTGCTAAAAAAGCGAGTGAAGACGAACAAGGAAAGGCTGTTACAACAAAAGTTATAAAGTATAATAAACATCCTTTCTTAAAGGTGAATATTGATGACAATAATGTAGAAAACACTATAGGAAAAGTAAACGAGATAAATAAGGTAACAGGTGCGAATAGTTTACATTTTACTGCTTCATTGGGAGATTTAAGCAAAGTAGCAACGCTACTAAAAAACAGTTCATATATTGATACAAGAGACCATAATGGACAAACGCCACTATATTATGCTATTCAGTCAGGAAATACGGAAGTAGCAAAATATCTTATTGATCATGGAGCAAATCTTAATGTTCATGACAATTATTATCAGAAAACTAATACTAAATATGTGTATTATAAGACACCTTTACACTATGCTATTGAGTCTGGAAATATAGAGATAGCTAAATACTTAATAGATCGTGGTGCAAATCCTAACATTCAAGATGCTTATTCCAAAACGCCATTATACAGTGCTATTTATTCAGGTAATACAGAAATAGTGAAGTATCTATTAGATCATAACGCAGATCCTAATAGTAAAAGTTATTATACTTTTCCGTTACTTGCTGCTATTAAGCTAGGGAATGCGGAAATAGTTAAGAGTTTAATTGAGCATGGCGCAGATCTTGGTATCAAAAACACGTCAGCTCAAACACTGCTGCACTATGCAATTGAGCTAAAACATACGGAAATTGCTAAATACTTAATAGATCGTGGTATAGATGTTGATACCCGTGATATTAGCTCTGGTAAATCTCCACTACATTTTGCGATGCACATGAAAAATATGGAAGTAGTTAGATATCTCATAGAGCATAATGCGGATATTGATATTCAGGATAGCTACGGCTTAACACCTTTGCATCTTGCTGTTGATCTTTGTAATAAGAAGATGATAGAGCAGTTAGTTGAAAAAGGTGCGAATATTAATGCTCAGGATAATGATGGTTGGACACCTTTAGTTCATGCAGTGAGGCATGGAAAGTTAGATACAATAGAATATCTAATAAAAAACAAAGCTGACGTTGACGTTGTAGGTAAAGATGGCAGGAAACTTGTTGAACATGCTGAGTTATGGGCAGAAGAGAAAGGACTAGCAAGAGATGTAATAGATAGCAAAGGCGATAATGATTCTTATTATCGTGAGCTTTCAAAAGAAGCTGCAACTTGGGAAAAAGCTGGAAAGGATATGCTTAGCTATCTCAAAAAAATTACTATGCAAGAAGAAGAATCTAACGATATTGACCAAATGCCAGCAGATCAACCTGCAAGTGAAGAAAGGAGTGAAAGATCGATAAGAGGAGACGAAGAGAAGCAAGAGGAAACAATTGTTATAGATAATGTGAAAGAAGAATCACAGCATCCTTTAAAAATCAAAGTGGGTGAGGCTATTGAAATAGGGAAATATAAGGTAGAACTGCAAGTTACGTATGATGATGTAAGAAATTTTTATGACACTATACGTGGTAAATATCATGATGGTAGTGAATACAATTATGAGCAATTAATGGTTTTGTACAATGAAATTGTTAGGCCAGCATCACAGCATCATGATGAACCATTTACTCTTGCTGAGTCCTATATTGCAGATGGGCATCTATTTATTAAAAATCAAGATTTTGGAATTTTGAATGATTTTAATGAGATGTTCTATAAAAGTGATGAGTTTATGTAACATAAAAGGTGGATGAGAATTAATTGATATGAGTAATTAGATCTTCTATTTTCATTCCAGCGTTTCCTTTTCCTGTCATCCCAGTGCCCCGACACTGGGATCAAGTGTTCATATAATCTCATTACAAATGCTTATTTTAATTTAAGACCAATATCTAATTTAGAATCAAAATTCCTGGATTCCAGTATCAAGTAATGGAATGATATCATCTACTATTCAACTCACTTTCAAAAATAAATGTTCCAGTATTTTCCTCTTCTCTCATCACAGTGCGTGACACTGGGATGGCTTTGTTGCATAGCAACTGAAAAAATCTGGTGGCTACTGAAAAAATTCGTTATAAAACAGCCATTTAACTGTTGAAGAGAAATATGCCACAGAAAATGAAAGTCAGCAACCAAAACGGGTATAACAAATTCCTTGAAAAAGGGGGAATATTTTTCGTTACATCGGTGAAGCTATCGAAAATTTGTATGAAAACAGTCCAAAAATGTAGTGCGGCAACTATATTTATAGTGATAAAGTTGTGATTTTGGTGTGTATAATCGTTAACCTTTTTAGAGTTAGTTTAAGACAAACGGTAAGGTTTGTAAAAGGATATCTACAACAAATAAGAAAAATTTGGCAGTTATCAACTATTCACAAGCATCAAAAAAAAACTTAATATTAAGATAGATGATTGCAGGATTGATAAAAGCAACATGGAAAGTATTGAAATTATCATAGATAGTACAAATTTGCAGTAACACTCCTGGCCACAGTAAGGAAAACAGTGCAGATAGAAAGTACCGAAGCTACGAGCAAGTAAGAAAGTTACATGTTATGTTAAGTGTGAATAGTAAAAAAGCTATAGCTGCAAGATACAGTAATGGCATCTACTCTGACCATTATGGAGCTTGCTTGAAGAAGTTAATTTTCAGCAAAAAATGAACATTATATGCAGATGGGGCATAAGATAGGCAAAAACTTTATAAATTGTGTAAGAAATACGATATAAAGACAAAAGTTCTACCAAAAAAGGATGTAGCAGAACATTCAAATGGATTATATGTATGACAGAAATGCTGCTATTAGGTTAAAAAATTATATAGACAAGATGGTGTAAAATAGTGGAAAAAGGAAGCAATTTATGGAAAAAGATCTTGCATAGAAGGATTTTTCTCAAGGTTGAAGCAAGTATTTGTTTAGGAATAAATCTGAGGTAAACCGTGAAAAAGAATTACTAATTAAGTGCTATTTGCTCAACAAATTCACTGATACTGGTATGGCTAAATTTGAAATCATTACATAAATTTGTCGTAAACCATCACTGCTTAAGGTGCTATGCAACAAAGCCCACTGGAATCGAGTCCTTTCCGCACAAAAAACGTTGTAAAGTGTTTACCAACTTAGTTGGATCCCAGTGTCAGCTACTCTGATGACAAGAAAGGGAGTACAGGTTTCAATATTTGCATGCATCTGAACAGATACAAATATTGCAATTAAAAGCATTAGACAGGCAGTAAAGGTCTTGATATTATATAGTATTAGGTTCTAAACTTGGAAGGGTGGCCGAGCGGCTGAAGGCGGCGGTTTGCTAAACCGTTATACGATTGAAAAGTCGTATCGAGGGTTCGAATCCCTCTCCTTCCGTGTATTATTGTTTAGGTACTCATTTACAGTAATTTCACCCTCTTTTTTAATTATTAAAAAGTTAGCTAGCGTTTATTCAGTATTTATTATAGAATTAGTTATTGGCTAAATAATTTTATATGCATAAAATGCTAATTTTGATATTAATAATGCTGCCGCTTAGGTTACTTGCAACTGAGATTGAAATTGTTGCAGATGTAAATGGTGAGCCAATTTCAAATTTAGATATTGAAAGACGTATCAACTTCATAAATTCATTGCTTGGCACTCAGAAGATTAATCAAAAAGAGGCAAAATCTCAAATTCTAAGACAGTTAATAGACGAAATTATCATTGTCAGCGAAGCACAGAAGATGAATATAGAATTGAGTAACGAGGAGTTAAACAATGCTGTCACGTTATTCTTAACTCAAAGTTTAAAACTTGGGGCTGATGAAGTTGATCAATACGTAAAAAAGCATAATATAGATCTCAATACTCTAAAAAAACAAGTAAAGTGTCAGCTACTGTGGAACAAGATTATTGAAGTAGGAATTGTGCAACTTGTCAATATCAGCGATAAAGAAGTGGACGATGTAAGAAAACAAAAAGAGAAACATGACTACATTATTACATTTCAGGAGTTTGTAATTCATGATCAGAAGATGGCTGAAGATTTAATAAAACAATTACGTACCAGTAATAATCCAGAATCTTCAATAAAGATGCGCAAAGCAAACGTTAATTTAAGTCAGCTAAAAGGTAACCTCAAGGACGTTTTGGAAAGATTAGAAATTAATGACGTAGCAGGTCCGATTAGTTTAAGCGAAGGTTACTCTGTTATAAAAGTCATAGATAAGGTACAGCTCAATCATACACTGCTGGAAAGTATTTTAAAAGTAAAACAGGTTGTGGTTAAAGATTCAGAAAATTTACTCTCTAATTTTAAGGAACAAAAGGTCAGTTGTTTAACTTTTGACAAGTTAGCAGATGATTTCAAGTTGCCAAGCGTAAAAGAGTTTGAAATAAAAATGCGAAGTTTAAATCCTGATTTACAGATTTTATTTAGTAAAACAAATATGAATGAAATAGTAGAATTAAGAGAAAATAGCACTGCAAAGTTGATGATGTTATGTGATATCAAAAATAATGCAATGGATCTAGAAGCAATCAAACAGGAAATGTATCAACAAAAGATTATGATACAAAGCAACCTATTATTGGATAATATGCGTAAAAATGCAGCTGTTAGTTATAAGTTTAATTGAAGTTAGAGAGGTTTTCTACTCCATAAAAAGTTTGTGAAGAATGTAATGCTCATTGGCGGTGGAGTTGGAAATGCAGTGTTGTTTTCAATAGGGAAGGCATTTCTTGAAAAGAATCATAAGGTTTTATATTTCGCTGGCTATAAAAAATTAAGTGATGTATTTAAACGAGCACTGATAGAACGTGCATCAAGTGCAGTAATTTGGGCATGTGAAGAAGGATTGATAGAGACAAGCAGAGAACATGATAAATCCTTTCATGGTAATATAGTTGATGCGATAATCTCATATCAGCAAGGAAAGTTAGGTAAAATGACTATTAGTTTAAACACTATAGATAAAATCATCACTATTGGTTCTGATAAAATGATGAAAGCTATAAATGAAGCTAGAAAAACAATTTTAAAGCCATATCTAAAACCAAAACACATAGCAATATCATCAGTTAACTCTCCTATGCAGTGCATGATGAAAGAAATCTGCGCTCAATGTATTCAGCAACACATAAATAAGGAAACAAGAGAAATAAGTTTTGTTTATAGTTGCAGCAATCAAGACCAGGATATGGAGCTCATTGACTTTGATTTTTTAAGTGAGCGCTTGAAGCAAAATAGTTTACAAGAAAAGCTCACTACAAAATGGATAGAACATGTTCAAAGACACTAAACAGAACAAAGAGGAACTAAGGAAGCAATATAGAACCATAAGAAAAGATGTTGATGAAAGTTATTCTAATTATGCAGCAAATTCTCTTATTAATCTCTTTAACAAAAATTTAAGTTGCGTTAAAAGTAAAACAATAGCAGCGTACATTCCAACAGACGGAGAAATTAATGTTGTGCCTTTGATGCATCATTTACTAGATTTAGGATATAAAGTAGCAATTCCTAATAAAAATAAGTTATTAAAATTTGAGGAATGGAATAAAGCAGATGAAGATATAATTCCCGACACAATCATTACTCCTGTTATTGCTTTTGATGATCATTTTAATAGGTTAGGTTTTGGCGGTGGTTGGTATGATGAAATGATAAAAAAATTACGGCCACTTGGAAAAATATTTATAGGTGTAGCCTATGAGAAGCAATATTGTAAAAATTTACCTGTAGAAAAACATGATCAAAAATTGGATATCATAATCACTGAGATATGTGTTAGATTTGAAAGTGAATTGCTCAAGAAGGCAGATAAAAAGGAAATGTTGAAACCTGTACTCCCTTTCTTGTCATCAGAGTAACTGACACTGGGATCCAACTAAGTTGGTAAACACTTTACAACGTTTTTTGCACAAACTGCAGGTAAAAGTTGGTTTTTATTAGCTAAAGTAAAGGTCAAATATCTGTAATTCTGGACATAAAATACCCCTGTAAAAAAGATTAGAAAAAAAATGCAGCGCACATATGACAGAAATTAAGTATACACTAAAGAGGATACGCTACATTTTTTTATGAGTTTAATAAAAAGGTCTGCAGACAAAGATAGATTTTTGAGCTCTAAAAATATCTATGATTGTCATTATCATCAGATTTAAAATATGCGGAAGTAATTTTTTGTGTCCGCTTAGCAGGGTGGCAAAATAAGATAGACAGATACATTTTTACATCAAAACGCTCCCCAAATGTATCAATTCTATTTTGTAATGTTGTTTCCATCAACTTGTTCAGAATTTGACTCCTTTACTTTAGAACTTGGCTTCATTTCTTTAGCTTTATTATTCATCTCTTGTATAAAATCTTCTACTGTTTTGCTATCTGCAGTAATTGCAGCTTTTAATTTGTCTATAGAATCCTCAAGTTCTTTCTCATCACTCTCATGAGTACTGAGGCCCTTTTCCAGAAATCTACTCATATCATCTTTTGAAAAATTTTACATGGTTCGATCTTTTACTAATTCCTTTATTGCCATTAATTGCTCTTTGTTTTGAAGCATTTCTATTATTTTTACTTTATTATCAAGAGTTGTTCTTTCTTCTTCATTAGCTTTAAGACCCAGTTTTGTTAAATTGCTTATTAACTTTCCAACATTATTCTCTCTTGCTTGAATCGTAGTTAATTTATCGATCACATCGTTCACAAAACTTTTCACTGCTTTTCCTGGTTCAATCGCTCCTTCTTTTATCTCACCTCTATGCTGATATATAGCATAACCAATAGCAGCTATAGCAACTAGTGCTACAAACCTTACAAATGCTGCTCCACCAACAATTAATGCACTGTTCACTCCTCCTAATGTTAATAAACCTGCTAGTGCACCTGTTAGTGTTGTCACTGCTGCTCCACTTATCAATCCTTGAGCTAACAGTTATTGCCTAAAGTTTTAAGCTCTTTCTCCATGCCTTCTACTTTATTTACTTGTTCCAAAAATTTTTTTGATTCAACTTTGTTTTTCTCAAAATCTTCCAATATAAGAATTATTACATCCCCCAAAAAAATCTTTATTTTCCATCAGAAATTTAGACATATCATTGATAGTTGATTCATCAGAATTTTTACCTTTCTTTTCAAATTTATATAGTACTAATAGATCTTGCAATTTTCGTAACAAATCTTCTTTTCCACTAATATATTTTACTATACTTTCAATGAACTTATCCGAATTGGTTAGGTGTGCTGTACCAGCTTGTACCATATTTAACTCCCGTCAATTATAAATATGCCTAATTATATATGCTAATTATTAATTATATTATAATTAGCATATATAATTACTCCTTTCCAAATATGGAATTTGTATTACAATACCTAGATTATATGAAATCAAGGTACTTTATGGGTGAGAAAAAATTAAGAGCCGCTGTGGTTTTATCAGGATGCGGCCACCTCGACGGCACAGAGGTGAGAGAAGCGGTCTTAACTCTGCTTGTTCTTGATCAGCAGGAAGTTGAAGTCAAATGTTTTGCTCCTGACATTGATGTTACACAAGTTATGAACCACAAAACAAAAAAGGCGGTAAAAGAAAAAAGGAATGTACTTGTAGAAGCAGCAAGAATTGCAAGAGGTGAGATAAATGATTTAAGAGAAGCGAAAGCTGAAAATTTTGACATGCTAGTCGTACCTGGTGGATATGGAGTTGCGAAAAATTTATCTGACTTATCTGAAAATAAAACAGTAATGCCTGAGTTTGAAAGATTAGTCTCAGAGTTCTTTGTTGCAAAAAAGCCAATAGGAACTATATGTATATCTTCAGCCATTATTGTTTTAATTTTAAGTAGCAAGATAGGTAAAGAAGAAAGTAAGATCAAGGTAACTATAGGAGACGACAAAGACCAGTTGATAGAGAAGCTCGGCGGCGAACATATAACATGCGATACAAAGCTATCAATAGAAGACGAAAAGCATAATACATTTTCCTGCTCTGCTTATATGCGTAGTGACGAAAGTACACACTCTGTATATCAAGGAATAAAACACATGATTGACAGTATGGTGAAAAAAATTAATAAAAAAGCCAAACAACCATTTCTCTAAAGAGTAGTTTCTTATAAAATTAATTATTTTATACTTCGAGTTACATTATTATTTTAGCCAGAGTGATCTGTAATTGCTTATTAACAGCAAGCTATATTTAGAACGTAAGTTTAGTTCTTTTTTTTTTATAGATGTAAATATGTCAGACCTTTTTTATATTGAAAGTGAGTGTTATGTAGATGGTCAGTGTGATACTTATGCAGGAGAAGTGAGTATCAATGATGTCATGTTGGGCAAGTTTAGTCTAAATTCATGCAGTGGGAAAAAAGCTATAATAAATCTAGACATCGCTACATTCGATATCCATATTGCCATGGATGACCAGGATGGAAGGACAATAACAAGAGACCTCAAGGGTCCTGAATTTGTAATTAAAGATGATGGTTCCTGGTATATTAATAAGAATCTTGGTAATGATAAATTTGAAATTATAGTAAAGCAGTCGTGATATGAAACATAGTGAGCGGAGATTGCTTTTTAGCAATGTTTACATACTTACTTGATTAAAAAAATGGAGATTATCTTAGCTGAACCACGAGGTTTCTGTGCAGGGGTTAAAAGAGCTGTAGACATATTAGCAATCACTTTAAAGAAATACAAAAATGAACGCCAAGTTTATGTACTAAACGAAATCGTTCATAATAAGTATATAGTAGAGGACTTCAAGAAACAAGGAGTGGTTTTTGTAGACAGCATAGAAGACATTAAAGACAATAGAGGAATATTGATCTTTAGCGCACATGGAGTGTCGAAAAGTATAGAGGATGAGGCAAAAAGAAAGGGTGTTCAAGTGATTGATGCAACATGTCCATTAGTTAGTAAAGTACATAAAGAGGCAAAAAGGTATGAGGATAGTGGTAAAGAATTAATTCTAGTTGGACATGAAAATCATCCAGAAGTTAAAGGAATTGTAGGAAGAGTAAGTAATCCTATATCTCTAGTGCAAACTATGCAAGACGTATACAATTTACAAATCAAAAATCCAGATCATTTATCTTATGTAACACAAACCACGTTAAGTATTGACGATACCAAAGAAATTATTGCTACACTGAAGCTCAGATTTCCAAGCATTACAGGCCCCGACTTAAAAGATATATGCTATGCAACACAAAATAGGCAGAACGCTGTTAAAAAATTGGCTAAAATTACAGATGTAGTGTTGATTGTAGGAAGTAAAAACAGTTCAAATTCAAACCGTTTACTAGACCTGTGTATTTCCAGAGGAAAAAGAGCCTATTTGATTGATAATTATAAATGTATGAACAAAAATTGGTTACAGGGCGCAGAAAAAATAGGAATTACTGCAGGTGCTTCTGCTCCTGATATATTAGTTGATGAGCTAGTAAATTACTTAAAAATAAATATGAATACAAAAGTTTCAGTCATGCCAGATGGATTCACTGAAAATGTTCAGTTCAAGTATACTAAATGGTAATGTGCAACAAAGTGCTTCAAATCAAGTCTTTAGCTCAATTCAATTTTCAGTCTGTTGGAGAATAAAACATCAAGCTGAGATATAATTAATCCTCTTTTGTCAGGTTAAGTTGTGTCTAGCACAAATATAAAAAAACCTTCATCATACAAAAAGGTTAATGTTACTACTAATTTTATCAAAAACTTATAATATAAGTAATATTGTCATCTAATGTTTTGAGTATGCACTTTGTTAATATGTTTGGGTCAAAACCTAAAAGTAAGTTTATGCTTTTTATAGGAAAAGAAGGCACAGTGTTACTATATTTTAAGAATGTTACTACTAATTTTATCAAAAACTTATAACATAAGTAATATTGTCATCTAATGTTTTGAGTATGCACTTTGTTAATATGTTTGGGTCAAAACCTAAAAGTAAGTTTATGCTTTTTATAGGAAAAGAAGGCACANNNNNNNNNNGTTTGGGTCAAAACCTAAAAGTAAGTTTATGCTTTTTATAGGAAAAGAAGGCACAATGTTACTATATTTTAAGAATGATACTTTAAATAAAAGATATTTTGCTAAGGACAAAAATAATAAAGTTGTTTCTGACTTAATTTCATGTCTCTCGTCAGATAAAAAAGCACCCCTATATCTGGTTCTCAATCACACTGATCAGAACTATTTGTTACAGTCTATCCCAAGAGTAAATAGGATTAGTGCTTATCTATCAGCAAAAACAAAAGTAGAGCATTTTGCTCATAATAACGATATAAATTCTATTCTCTTGGTCGAAAAGCCGAATAAATTTAATCAAAACTGGTGGTATCTATTTGTTTCATCAAAAGCAAATCATTTAATAGAATATTGGTTGGACGTGTTTGTTGAAATAGGCTCTAACTTTAAAGGAATATTAATGTTTCCTATAGAACTAGCCAGTATAGCAAAAAAGATTCCACACAAAGATCCTAGTAACTGGAAAATTATAGTTGCTGCAACTAAAACAGGTGGCTATAGACAAGTGGTTCTTAAAGAGAACAAAATGATATTTACACGTTTAATACCATTTACTAATGGTAATTTACCAGGAATCATTGCTGGTGAAATATATCAGGAAGTGAAAAATACAATTCAATCTTTAACTAAGTTTGGATTTGAAAAAAATGACCCTATCGACCTTTGCATCATAGTATCAGAAGATATTAAATCTAGTTTATCAGTTATAAATTTTTCAGAGAATAGTGTGAACATATTGACTCCATATGAGCTAGGTAAACTATTGGGAGCAGAATTAGCTATATGCAAAAAAGATAGCTTTTGTGATACTACAATTTTGTTCCATAGCTTTAAGAATAAGCCAACAAATATTTTTAACACAAAAGAAACTAAAGAATTTTATCTATTTAATTATCTTTATTTAAATGCTCCTCAAATTTTTCTATACCTACTCTTGGTTTTAGTTGTAATTAACGCCTTTTGTTTGCAAAATTTGTATTCAAATTTTAATATTGCTGATAATTTATCTACAAAGCGTAGTGCTTTAAATAACAAACTAATAAAACTTAGCCAAAGCTATAATGTAAAAAAGATAGATGAAGTTTATGATTTTATTAATATAAATAATATTTTATCAAAAATAGAGTACTCTCCTCTTACACAAATTAAGTATGTAGAAAAGTTAAAAGTACCAGGTGCAGAGCTCCAATCGTTTGAGTGGAATTATAATGAGGCAAAAAGTTATATCACCACAACTTTAAGGTTTAATTTTCAATCTGATCAAGACATTTCTTATCAATACGAGACACTACATAAAAATTTAAACGATAATTTCCGTACTCATGATATTAATATTTCTAGCTTAACCACTACTAAAGAGAAAAATCTATCTATTGATGTTGAAATAGGAGAGGCAATGTAGATTGATGACTATCTCTCAACTAAAAAGAAAAGCTACAATTCAGTGCATATATTATTTACTGTTATCTATTGTATTAATAGGGTTATCAACGTGTTTTATTCTCTATAACAAAAAGGTTTATAATAAAAATCACACTGCAGCTGAGGAAATACACTCTATTAATTTACAGATCATTGAAATTCAAAAGAAAGAAGTCATTCTAAATAAAAACCTAGATTTATGGAAAAGAATTTCTTCTTCAAACTTACATAGTAGCAGATATGTTACAAATTTAAATTTTGAGCTTCACAAGCTATATAAAAAATACTACATGTTAGAACCTAAAATATCAATTTCTATACCTGAAGAAGCTGAACTCCACAACAAAAGTGAATGTACAAAAGTAATAAGAAGTGAAGTGGTTCTAAGTTTAAGCTCAATTAGCGATAAGCATATTTTTTTATTTCTACAGTCTCTTCCAAATCTTCCTGGTTATGTTATGATCAGATCTCTTACCTTGAATAAGCAGAGAAATATAGATTCTTCAGCTATAAACCAGATTTTAAGTGGTAATATGATAGAGATAGTGAGAGCTAGTATAGTTTTTGATTGGTATACCATATTAAGTAGATGAATATAAAGCTGTTTTTTATTTTTACGCTGCTATTTTTTAGTGTTAGTGCATATTGCAATTGTGAAGATCTCGTAGAAAATATGGGGATTTGTAAAAAATATTCTTGCCAACAGCATATTAGTGATGAAGATTTTATTGAGCATAAGATATTAGGGTTAAATAGTGAAAATTTATGTGTATATATAGAAAAACGAGGCAATGATGAAATGCTCTGTCATCATTCTAACAATGGAATGATGACAGAAAAGGAGTACTTAAAAAGTATTTTTAAAGTTGGAAATCAAGAAATAAATGATTTCATTGATATAGCAAATTTGCGTGCGAAGGAGTGTTTTTTTATCAACAATTATAAACTAAGCTATATAGATCGAGATGATATAATAAAAGAGGCAGCAGAGAGTACTTTATCGCAATATGGTAGCATAAAAAGCATTTTCTTTGATGAAGAGCAGGTTAATAGAATCGTTAGTGAGATGGAAAAGTTTAACTTACAGTCTTTAGGAGTTACAGAGGAAGAAAATTTCAATTGTAAAGTAGTCAGTTTAGATTCAATCTTATACTTTTCCCCTGATACATGGAAAATATGGATAAATGGAAAGTTGTTTATAAATACTAAGGATTTAAAAGTGCACTCAGTAACCGAAAATTATGTAACTTTTTCATGGGCCGTAAACCAAAAGATAACAAAAGAAAGGATAAGCAATTCTAAAAATGTAAATTTTGGACATGAGGGTATTATGTTTACTCTTTATCCAGAACAAAAGTTTGATTTAGACAGTTTATCTATTAAATAATCTAATACATCTGCGCTTGTAGCTCAATTGGATAGAGCGTTGCCCTCCGGAGGCAAAGGTCGTGGGTTCGAATCCCTCCAAGCGCGTTTCTAATTAAATTTGACAATAATACTCTCACATCAGATAATGAGGATGTTTATTTTAAAGCGTAATTATGTCTAGTGGTACTATAAATAAAGTCATATTAGTTGGTAATTTAGGAAAAGATCCTGAAATTAGGACTACACAAAATGGAAAAGAGATGGCAAGTTTTTCAATAGCCACGTCTGAAAGTTGGACTGACAAACTTTCTGGTACTCGCTCTGAAAAGACAGAATGGCATAATATTGTAATTTTTAGTGAAGGACTAGTAAAAATTGTTAAAGACTTTGCACGGAAAGGTAGTAAAATGTACGTTGAAGGCTCTCTGAGAACCAGAAAATGGACTGACCAAAATGGTACTGAAAAGTACACAACAGAGGTGGTGCTATACAACTTTAATAGTGCCCTTACCCTTTTAGATTCACGAAACAGTATGTCAAACTCTGATTACAAGCCAGGTGAATACAAACAGAATGAAACGGAACAAAAAGATGAACACGGAAGTTTTGACAACAATATAAAAGATGAACTAATCGATGATGAAATACCATTTTAATAACTTCAATTGAAACCTACATTTTTATGGACTGCTTGTGTTACTCCTTTTAATTCTAATGGAGATAGCGTAGATTACAAAAGTTTGCAGTGCTTGCTTGTAATGCAGGCTCAAGCTAAAAATGGTGTAGTATTGCTCGGCAGCACAGGTGAAAGCTTATCACTTACTGATTCTGAAAAGTGCACCTTAGTTGAATTTGTATGTGAGCTAAAATTAAATACGAAAATTATAATTGGTGTACCAGGAGCGAATCTATATCAGACTCTTGAATGGCTTGATTTTTGCAAGGATATCCCTATTCATGGCTATCTAATGACAACTCCCATTTATGCAAAGCCCGGAATCATGGGGCAAACTTTATGGTTTGAAAAGCTGCTTGAAAAAGCACATGTGCCAGCCATGCTTTACAATATTCCATCAAGAGCAGGAGTGAGTCTTCACGCTGAAACTGTACGCAACTTATCCAGCAACGAAAAATTTTGGGCTATCAAAGATTCAAGTGGAACTGTTTACAGTTTAATTGAGTATAAAAAAGTTGCACCAAATATTAAGGTGTTTTGTGGAGATGATAATATGATACCCGATATGGCTGCTAAGGGTGCGGCTGGTCTAGTTTCTGTTGCCGCTAATGTTTGGCCAAGTGTAGTACATAAATATGTTAAGCAATGCATGAGTGGCAAGAACCCTCAAGCAGACAGTTGGCAACAAGCTTGCAAAGCTCTATTTACTGCCAGTAATCCAATACCTACTAAAGCACTCCTGCATGATATTGGGCTCATAGAACACGAAACTGTTCGTCTTCCACTGAGCACAGAGGACTTGCCTGCCGTTGAAACATTAAGACAAGCTAATAAAATGATTCTTGGGTGGGAAAATCAACTAACTATTCAGGATGAGGACTTGAGCGGATAATTCAATTATGCTTAACATGAAATGTTCTAAATCCTTTTCAAAAACTTCTATCTATCGTTTCTTAAAATACTCTCCTGCACGTATCCCCATCAATAATTTTCACGTCGCTATCAACTGAGCTGCCTGACTGTCTATTTCCTTCTGGAAAAAAGCACTCAATTGCTTTATCAATTAATAAATTTAAAGAAATACAAGGAATCATATTCACTACAAAAGTTAAAGCACCTATAGCTGCTGATGATTTGATACCAAGAGCAACTAGCCCTTCTCCAACTCCAAAAGAAACACCAATACTACTGATAGTATGTGCATAATTTTTAATTTTATATTCAGCACTGTTGCTATATTCTCTCAAAATTTGTTTGTTTTCTTCGGACATGCTTTCTGGTATATCGTTGAGATTTGTAGTTTTTGAGAAAGAACAAGCACTGATTACACATCGTACTAATAACATTGCAGAACCAATGATTCCACCTGCAACTAGAGGTGGCAAGTTAACATAACTTAGAGCTAAACCTGCAAGAGCCCCAGTAATAGCTGGCATTCCTAGTGCTATTGTTATTGCTAGTTTTAATTCAAATTTCTTTTCTAGGATACTTTTTGCTTGCCTTGCCTCTTTTAACTGTTCTATTGTATAGCTCATAGTATGTACTCTTACTTAAAATTGCTAATATAATACTAGCATTTTTAATTTATGTAGTCAACTTATTAAGGAATTTTATTTACTTTCAGCACACTTTAGCCTATATGTATGGTCCCAGAGTGTAATGGTATATAAAATATGAGAACAAAATGCCATTAAAGGAGAATTTATGATTACTGGATTTGTCAGAGCAACAGAAACAATAATAGGGTAATGTAAACTTTCTAAGTACTATAACTTTAACCCTAAAATTATTGTAAAATAGAGAAAAGTAGTTATTTAAAAGGAGAATAACAGCTCCATATACTATTGAAGTTATAATACTTAAATAGTAGATGTGACATCAAATCTAATTTAAAATATAACTTATTTACTCAGCTTCTTTTGAAACTACTGTGAAAATAATATCTATAGATAAAATATTGCATTACCACTCCACTAACGAGTAGCAGAATAACAATTTTCCAAACTTGTTGGTAAATCTCAGTCAGTTTAGCTACAGCTGTATGCTTTTAAATCTCCCAAAAAGAAAATTAACCATGTGAAATTCTTGTTGATATGACTTAATGAATAATTATTTTAGGTTACTAAGTTATTTAAGAAACTTTGATAATATTTAGCCCACTTACTTTTCTATTTTCCATGTCACGATGAGCCTCTATTATTTCATCAAATTTATATTTTTTATTAATTCGTACAATTAAAAGTTTTTTTCTTATCATTTCAAAAATTTCCATTGCAGTAAGAACTAACGTAAGTCTATTATTCTTGTAATGATATATCGAAGTTCCAGCTGCAAATAACGAACGTGAACTAAGTAAAGAGAAAGTAATAGGAGTATTACCTGATATCTTCCCATAGGAAACATATATGCCAAACTTACCCAAAGATTCAAAAGAGAGCTTGCTTGTAGCGTAACCTATAGGGTCATACACTGCTCCTACTCCTCTATTTTTCGTAATCTCCATGATTTTAGAAACGAAATCTTTATCATTGTAGTTTATTGCGTATGTGCAGCCATTTTGTAAAGCTATCTTCATTTTTTCATCAGAGCTTATAGAACCTATCACTATACCTTTTTTATCCTTTGCCCATTGGCATATTATTTGCCCCAAACCACCATTAGCTCCATGAACTAGTACAAAAGCACCAGGCCTGATTTTATAAGATTGATTAACTAAATAGTGAGCTGTCATACCTTTAAACAATACTGCAGCAGCAACTTCATTAGGTATATCATTCGGAATTTTTATTAAATATTTCTGGTGTAAAATGCGCTTCTCACAATATGCCCCTGGAAGAGCTGTGCAATATCCAACTCTATCTCCAACCTTAAATCCATCACTAATTTTTTTACCAAGCTTTTCAACAACTCCTACTGCCTCTACTCCAAGTACTGATGGCAAATCTTTAATTTTGCGTATACCTTTTCTATGTTCTAAATCATAACGATTTAAGCCGATAGTTGTATGACGTATTAAGACTTCCTCATCTTTTGGTTCACCTATGCTCTTATCTACAAATTCTAATACTTCTAGCCCCCCAGTTTTTTTAATTTGTATAGCTCTAACCATGATAAATGTAAGACAAAAACTTTAACTATGTTATCTAGCAATTAGTGTTTTGCAAAATGTTATTTAGAGTTTATACGCTACATAAGCGTAGTGTTAATAGTTTTGAGGCACAAATTATAATGAACAAAGAAGTTTGGCTTTATGGTGTTTTATTCAATGTGTTGTGCAAAGTGGATGAAGATAATGATTTGGATGTTAACAATATAATAAAAAATAAAGGATTTGATGTTAACCATAGATTTGACTTGAAAGATTATGACGACTTTCCAATAGATAGTCTTTTTTTTCCATCGCCATTAACTATAGACCGTACACTTTAACAAATCTAGCTCAAGTTTTAATAAAAGCAGGAGCTCATGTTCAAGACGAAAAAGGATGTTTACATACCTGTGTTTTGACCCATTCTCCGGACATATTAAAGGCTCTTATAAAAGCGGGAGTAAATGATAACCCAAATGAAAACTATGGTGGAAATACCGTTTTAGACTATGTTACTAAATTATATGGTAGAGATAAGTCAACGAAATCCAAGGATTGCTGTGAAATTCTAATTGAGCATACATTAGAAAAAAACTCACAGTAAAATGCCAGACTCTATAAAAAGTAATAAAGAGTTAACTGAGCACTGGAATGCCTGTAAAGCAAATAGTGAAGAATGGGAATTCGCAATACCAAAAACCTCAATACAAGTACTTAGTGTGCAAAAACAAATAAGTGCTTCTGCCCAATTAAATAGATCTGTTGCATAACTATTATTTAAATCAACAATAGGCACAGGTTGGTTACTTAAGCTTAAAAAACGTATATGATAGTGTTATTTCACTTAAATCTTTTGTACTATTGTCACGAATTATTTCAGGGTCTATGTAAAAAGATACTGGCATAGCTGTTTTTTGTTTTGGCTGCAAAATTTGTTCTTCAAAGCAGAAGCATGCAACTTTATTGAAATACTTACCTGCTTTAAAAGGTGTGACATTATACACTGCCATTCCAAGTGAAGGCTGGTCAGATAAATTTTCTGCATAATAAAACACTAAACTTTTTTGCCCTATATTAATATCAATGTAGTTAGTTTCTGATTTAAATTCCCAAGGCAGACCGGACATTACATCAGCATTGAAGTAAACCCTGATTTTTTGGTTAGTTGCACTTATTGTCGTATTAGTTGCTTTTCTCGTTGTGCCACCATATCCAGTTGCTTTGCAAAAGATACTATACAATGGCACTGAAGCATATGCAAGACAAAGCATTAATACAACTAAAGATAATAGGAAAAAAACTATAGAATTTCCATTATTTCCCCTTAGAAAGGAAATCATCTAATCCTTATTGTTGAATAAATTAAGTAACCTCAGCAAATTGAGGAATATATTGATGAAGTCAAAGTAAAGATTAGTTGCACCAAGTACTGCCAGCTTAGTAGCTGCAACCTCTGAGCCATCATTATACCTATAATAGACATCTCTGATTCTCTGAGCATCGTACGCGGTCATTAAAGTAAACACTATTACTGACACAAATGATATTGCAAAATATAGTGAACTACTCCCAAGTAACAGATTAACTATAGATGCAACGATTAATCCCCAGATTCCCATGATCAAAAAAGAACCCATACTGGTCAGATCATTTTTTGTAGTATTACCATACAAAGCCATAGAACCAAACATGATCGATGTAATGAAAAATGCTCTGGCTATATTTCCTGCAGTATAAATTATAAAAATATGAGATAAAGAAATTCCCATTAAAACTGAGAATAGAAAAAACACAGTAAGTGTTGACTGAGCACTTAGGTGTTGAAGCCTAAAAGACATATAAAACACCAATGCAACTGGAGATAGCATTACCACAAGCGATAGAACAGGATTGGAATAAATCATCTGAAAAAGACCAGAGGACACTGTTAAAAACGCAACAAGCCCTGTAACACCTAAAGCTAAAGCCATATAATTGTATACCTTGGTTAGGTAACTCCTGAGTCCAGCACTATAATAAACGCCCTGAGAGCGAATATCCTGTTCGTTTTTCATATAAGACATATATAACTCCCTATTATCTCTTGATGATACATTATAATACAACACAGCGTCTTTATCAAGTATAAAATGACATACGCCAATTGAATGGCGTGGTATGCAATTAGAGAATTCTTCCATAACTACAAGCAAATCGGTTTTCAGCAGCATTTAACTATTATAACAACCTCTGGCAACAGAAATTACTTTCACCATTCCCTCTATCATGATTTAAGGGGAATGGTGAAAGCAGTTTTTACATTTACTAAAGCATTCTTCTTATAGACACTATACCAACAATCCACTATTTTTTCTATGTCTCGCGGTTTAACCTCTGGACCTATACTGATTCTAATTGAACATTCTGCTTGCTCTTTTGTTGCTCCCATTGCAAGCAAAACATGAGAAGGTCCAACTTTTCCAGAAGAACATGCAGAACCATTACTGACTGCAATATTATTTAAGTCAAAGTGCATGAGCTGCAGATCATTCTTCACTCTCGGCATATAAATGAAACTTGTATTTGGCAATCTTTTAGAATTTCTGCCAAAGATCTTGATATCACTGACAAGACTTAATAACCCACACTCCAATTGATCACGCATCTTCTCTACTTCATCCATCTTTGATAGAAGATCTGGAATGTTTTGCAACGCAGCAGAAAGACCTACTATTGCAATAATATTTTCTGTACCACCACGCAACCCTTTTTCTTGCCCACCACCTATTATAGTAGGTTCTATTACAAGCTTTTTGTCAAATATTAAAACTCCACTACCTGCTATACCACCAAATTTGTGAGCAGATAAAGTAAGTAAATCCACTTCTAAATCTTCCATATTTAATTCGACTTTCCCAATGCTTTGAGCAGCGTCAGTGTGACAGATTGCCCCGAATTTATGTGCTATTTTAGCTATTTCCTTAACAGGCTGGATAACTCCAGTTTCGTTATTAGCCATCATCACTGAAATTATTACTTTACTCCCTTCAAGTTCGCTTAGAATTTTTTCTAGCTCTAAAAAGTCAACAATACCCTCTTGATTAACCGGTATTATATGTGGATTATATGCAGAATTAAGAATTGAAGGATGCTCTGTAGCTGAAATTACATGCAGATAGCCTTTCATTCCTCTCATGACGAGGTTGTTTGCTTCAGTTGCACCAGACGTAAAAACTATTTCTTTATCATCTGGAATGCTAAGAGCATCACGTACGTTATCTCTTACCTCTTTAAGAATCTTCCTCGCTTCTTGTCCTCTTTTATGCAGGGATGATGGATTTAGTGTTTGTTTTGATAAAATCTCAAGTATACTTTTTTTTACATTTTTACTCACTGGAGCAGTTGCATTATAATCAGCATACACATAACTACTATCTTCCAGGGAGAATAGACTCACAGGCTTATTTGTCACTTATCATCAACCAATTATGCATGCTAACTTTAACACAATAAAAATTTATTGCAAAAACAGCAAAATTAATACATACTTAATAAGTAATTTACATTATCAACCCCTGTCAAAACAGGTTTTTATTAGGAGTTATCATGGTAGAAGTCTTTTTAAATAATTCAACGAAAAAGATAGAAGGTAGATACCATCAAAGCAAAGATACCAATGCACCGGTTGTGCTAATTTTACATCACCATCCCCAATATGGGGGTAGTATGGATAGTAAGATTATAAATAGTATATATGAATCTTTTGTCGATAATGACTTTTCTGCGTTGAAAATTAATTTTCGTGGCGTCGGAAAATCTACCGGAACTTTTGATAAGGGTATAGGAGAATTAACTGATGCTGCAGTGGCTATTGATTGGCTTCAGGAGCATAACTCTAACAACGTTCCAATTTGGATAGTTGGTTTTTCTTTTGGAGCATGGGTAGCTATGCAATTAACAATGCGCCGTCCAGAGATAGTAAGTTTTATTGCTCTTTCTCTTCCAGCAACTAAATACGATTTCTCTTTCCTCTCTCCTTGCCCAGTTCCTGGACTTATAATACAAAGTAACAATGATACAATTTCAGAAGAAAGCGATGTAACAGAATTAGCACGAAGGTTAATAAATTCGGTAAAAAATAACCATATGGAATATCATATAGTGGACGATACTAACCACTTTTTAAGGGATAAAGAAGAGGAAGTAGCTCAAATTATAGATAACTATATAAAACTACGTTTAAACAGTGCAGTCACTTCCTACAAAAAAGTAAAAAAAGAGATAAGGGTAAAAGAATATGCCTAACTTTAGAAATGAGAGAAATGAATGTATTAATATAAATAAAAAAAGCCTTGTTATGTTTAGGCAATTATTATTTCTCGTTTTAGCGATGTTTATTCTGTCAGGATGCTTTCCAAGTAAACAGCATAAATTAAAGAGTCCGTGTATAAAAAACAATGAAGGCATTTCATGCGAATTATACTCCGTTAATGATCATTGGTTAAATAAGTACAAGTTATAGGTAGCTTTGTATTATAACATTTCTTCCATTCACAACTTTACTAATGATCGGTCTTTTAAATGAAAAATGTGATCTGCTTTTTCTGCAAGGATATAGTTGTGTGTTACTACAAGCATAGAGCTGTTATTTTCCTTTACATATGAATGTAACAGCAAAAATACATTCAAAGAATTTGTTGGGTCTAAATTTCCCGTTGGCTCATCTGCAAGTAAGAGCTTTGGAGAGTTTACAATGCTCCTTGCAATTGCAACCCTCTGCCTTTCTCCACCAGAAATTTTAGATACCATACTACTTGCTTTACTTTCCAGACCAAATTTTTCCAATATTGCTTGCGATTTTTTTTCTGCTTCAGCTTTACTTTTTCCTGCAATGAGCTGAGGAAGCATAATGTTTTCTAATACTGATAACTCCTGTAATAAATAGTGAAATTGATAAATAAAGCTGAGAAAATTTCTTCTTACATGAGTTTTATATTTATTGCTGGCTTGAGTACAATTCACTCCATCTACTGTCACTACACCTAAAGTTGGCTTATCCAATAGACCTGCAATTTGTAGTATAGTTGTTTTTCCTGATCCCGAACTACCAATCAATGCAACTACTTGCCCTTTTGTAAGACACAGATTGATATCTTCTACAACAGCAGGACTTTTTTTGAAGCTCTTACTTACAGAAGCTAGCTCTAGTGTTACACCACTACCCATATTATAAAAAGATCCAGGAGGGAGAATTATACCGAGAAACTGTTACCACACCCACATCGAGACTTAGCGAGAGCATTCTTGACTTGAAAACCAGAACCACTTAGATCTTCAGTATAATCTATAGTTGAGTTATTTAAAAATTTCGCTGAACAATTATCAACCATTAATACAGGGTTTCCATTCTCATCATTAATTACTATATCTTTACCTTTTTCACTAAAACTGGAGTGGTTTCTATAATCCTCGCTATCTTCGTCATCGTCAAAATCGTCATCCAAAGACACCTTCTTATTTATTTGATCCATAAGAAAATCATACTTGAAGCCAGAGCATCCACCACCTGAAACTGCAACCCGCAAAATAGAACTCTCATCTCCTTCCTGTTCTACAAGGGAGTAGATCTTCCTTAATGCGTTGTCAGTTAAGCTAATATTGTAATCTGTTGACATAACAACCACCCTCCATTATTGATTACCTATTATAGTAGAAATTTTACATGTCAAACAATAATTTTTTATTAAGTTACGCGTGCTTTCCAAATAAAACAAAAGGAAGAAATTTTAAAGAGCCAGAAGATGAAAATCGCAGCTGCTTTCAGCGTGATAGGGACCGTATTATTCACTCTAATGCGTTTAGGAAATTAGGATATAAAACACAAGTTTTTATCAATTATGAGCACGACTACTATCGCACTCGGCTTACTCATAGCCTTGAAGTTGCACAAATTGCAAGGTCTATTACTCGTATACTTGGCTTGAATGAGGATATCACTGAATGCATAGCGCTCGCACATGATCTTGGTCATCCTCCATTTGGTCATGCAGGTGAAGATGCTCTAAAGAAATCAGTTCAAGATTTGAATCTTGATAATGAGAAGTATGAGTTTGATCATAATGTTCAAGCTATAAGGATTTTAACTTATCTTGAACAAAAACATGCTGATTTTGATGGTATGAATCTAAGTTGGGAGGTGATTGAAGGGATTGCAAAACATAACGGTCCCTTGCTTGGTCAAAACGCAGAGTCCTCTACAAATAATCATCTATTATTAAAATACAATGAAAAATATGATCTAAAACTTGAGGAATTTTCAAGCATTGAAGCACAAGTTGCTTCAATTGCGGATGACATCGCTTACAGTGTTCATGATCTTGATGATGCACTCAGAGCAAATTTAGTAACTATTGAAGATTTGCTTAATGTTCCCTTAATTGGCAAAATGTTTAAAAACGTAAGGAGTGAATATTCAGATTTGTCTCAGAGCAAACTCATACATGAATCACTGAGTAGAACTATAGGGATTATGATAAATGATGTTGTTTTTCAGACTGAAAAAAATATTAAAGACTACGAAATAAAAAGCGTAGAAGATGTAAGAGGTCTAAATACAATGCTAGTCACATTTTCACCAGAAATTGCAAATTCCACAAAAGAGATGAAAAAATTTAACATGGAAAAAATATACAGAAGCTATAAATTGAATAGAACAATGAACAAAGCAAAACGTATAGTACAGGAGCTTTTGCAATGCTTTTATGAAAACCCAGGGTTATTACCTATAGAGTGGAACAAGCTTGCTTGTGAATCTCAACGTTCGGTAATAATATGTGATTATATCTCAGGCATGACAGATAGATTTGCCATACATGAGCACAGAAGAATTTTTGATACCTCATACGAAATGACTTCTTTCTAATGACCGATGATTATTTCATGTCGATCGCATTAAAACTTGCAGAAAAAAGTCTTGGAAGTGTTGCACCAAATCCCACTGTCGGATGTATCATTGTAAAAAACGGTATAGTGATCGGTGCAGGCTACACAGGAATCGGTGGACGTCCACATGCAGAAGTAGTTGCTTTACAAAAAGCTAAAAACTTAACTCATGGTGCAACTATGTACGTTACTCTCGAACCATGCTGCCACTTTGGAGTTACAGAACCTTGCACTACAGAAATCATAAAATCAGGAATAAGAAAGGTAGTGATTGCAGCAATTGATCCAGATAATAGAGTTTTAGGCAGAGGCATAAAAGCCTTAGTAGATGGAGGAATTGAAGTTGAGCAAGGGATTATGCAGAAAGAAGCAGAGAAACTAAATATTGGCTTTTTTACCACTAAGAAACTCCATAGACCATTTATAGCTTGTAAAATCGCAACAACTCTTGACGGAAAAATCGCAACATTTACAGGTGATAGCAAATGGATAACAAGCGAAGATACGAGAAATTGGGTGCATGAGCTCAGAGCAAAATATGATGCAATTATGATTGGCAGTAGTACCCTTATCAATGACGATCCACTTTTAACTTGCAGATTTCCAGGACTCGAAGACAGGTCGCCAGTAAGGCTAATTATCGATAGCCAAGGAAAATTGAAGGAAGAGCATAATATTGCAAAAACTGCAGATAAAGTAACAACTTGGGTAATTACAAACAGAGAAATAGAGAGAGAAATAAAAAACATTAATTATTTGATAGTCAATTCAAACCACAAACCTCCTGTCATTCCAGCTCACTCTTCCGTTACCCCAACACACTCTCCTGTCATTCCAATGCCTTCTCCTGTCATCCCAGTGCCCAGACAATGGGATCCAGAAAACTTCAAGCAATTGCGTAGTGAAAACTGTTCACGCGCTGGAATGACATCGGAACATGATGTTATCGGCAAAGTCTGCTTAAAAGACATGGTATCAAAACTTGTTTCAGAAATTAGCATAACAAGGTTATTAGTTGAAGGTGGAGGAGTGTTAGTTACAGAATTATTAAAACATAACTTAATCGACAGGTTGATAATCTGTCGCAGTGGTAAAATTCTAGGCAATGATGCTACTCCTTTTGTAGGAGATCTAGGGATTCAATCCATAAACAACTGCTACCGATTCAAAAAAGTAGAGATAATACAGTTCAGTGAGGATGTAGTTGAAGTGTGGGATAGGCTATTGTAACTTTTGCATGTTCAGATGAAAGGAAAAAGAAAGAGGTAGAAAATTTACCTCTAGTCATGTTAATTTATTAAGCTACTATTCTTTAAATAAAGCTTTAACATCTTTACTAATAACAGTATGATCTAATAAGAAAGTTTTAAATTTTTCTTTCAAATCTTCGTCAGAAAGTACTGTACCTTGAGATCCTTGGTCACCCTTATCGCCTTTTTCACCCTTAACATTTTCTATTGCATTCATTTGCTGATATGAAGGATAAGCTGCTGCGGCAAAATATACAGCGTCAATAAATAGAAATGCAATTCCAGCAGGGCTAGCAACAAGTGCTAAGCAGGTCCAGCAATTACTTTAGTAGCAATCAATACTGTTGTTATTGCTGCTGCCAAAGATGCAGTTGCAAATGTACCTTCAATACTCATTTTTGTTATAGGTGCCATATTTTTTCAATTTACATATAGTAGTCATAATTACTTCCTCCTTAATTAAGATTAATAAAAAGTTAATTTTATATTAACAATGCACACCATTCAAGCATTTTATTAAAAATCTAATATTTTATCTACTTTCTAAATTGTTACTAATTATGTAAGATTGATACATGGTAAATGGCTGGCTGAATCTTGATAAACCAACAGGAATGAGTTCTGCACAAGCAGTAACTCAAATTAAAAGGATTTTTGGAATAAAAAAAGCCGGACATTTGGGAACACTTGATCCTTTGGCTTTAGGTGTATTGCCGATCGCTCTTGGTGAAGCAACAAAAACTATACCATATTTATCTCATGACTTAAAGGCATACAATTTCACAATCAAATGGGGAAAGCAAACAACTACGGACGATTTAGATGGTGATATTATTAGAACTAGCACTATAAAACCTGAATATAACCAAATAAATTGTGTGATTAAGAATTTTATTGGTGAGATAACACAAACTCCTCCTCAATTTTCAGCAGTGAAAATCAAGGGAACAAGAGCATATAAATTAGCAAGAAGTGGGCAAAAGGTAAATATAAAACCTCGACACGTCAAAATACATGAACTGAAGATGATATTTTTGGACACCATAAATAATAGTGCCGATTTTTCTATGATCTGCGGTAGCGGCGTATATGTAAGATCAATTGCAAGAGATCTTGGAATTGAATTAAATTGTTTTGGACATATTATACAATTAAGAAGAACGATGGTAGGTGATTTTAGGGAGGATGAATCAGTGACAATTGAGCAACTTACTAAAAAAAAAACTTACTCTCCCCAGTGATTGACACTGGGATGACAGAGGAAGGTGGAATGGCAAAAGATGATGTAGGTAATACAAAAAGTTTCATCATCCCCATTGAATCGGCTTTAAAATCGATGTTCAAAGTTGAAATTTCCTTAGAGGAAGCGGAGAAAATCAGAAAAGGTCAAGAAATTACATTAAATAACTTGCGTAATTTAAAGAGTTATGATAGTTTTTGTACGATAGTGGGTAATGTACCTATTGCAATTTGCAGTTTTACTCGTGGTTATGTGAAGCCTATTCGTGTTTTTAATATTTTGAAATGAGGTTTAGATGTCAATAACATCCCAAAAGAAAAAAAGTTTGATTAGTGCACATGCAATTAAAGAAGATGATACAGGTTCATCTTTTGTACAGTGTGCAATTTTAACCGAGAGAATCAGTAATTTAACTGAGCATTTTAAAAAGCATAAGCATGACCATAATTCTAAGCGTGGTTTACTTGTATTGATAGGTAGAAGGCGCAAGCACTTAAATTATATAAAACGTAAATTTGGTAATGAAGCCTATCAAGAGTTAATAGAGAAGTTAGGCATTAGAAAATAATCGAGGAATTTTGTATGTTTGAAATTATAAAAAAATCTATAGATTGGGAGGGGCGTACCTTATCTTTAGAAACTGGGAAAATAGCACGTCAAGCTGATGGTTCAGTAGTTGTAAATTATGGAGATACTTCTATCTTAGTCACTGTTGTACGAAAAAAGAAGGAAGAAAGTGTTGATTTTCTACCTTTAAATGTGCAGTTTATTGCAAAAAGTTATGCCATGGGTAAGATTCCTGGTGGTTTTTTTAAAAGAGAAGGAAAACCATCTGATAGGGAAACTTTAATTTCAAGAGTAATAGATAGAAGTATAAGACCGTTATTTCCTGAAGGTTTTCATGATGAAATTAGTATAGTATGTAATCTATTAACTTACGATACGGTCAATTCTCCTGAAGTACCGGCATTGATAGGTACCGTCGCAGCTCTTGCAATTTCTGGTGTTCCTTTCCACTTTACTATAGCTGGAGTTATGGTCGGTTGTGATGAAAATAACAATTATATACTAAATCCTTCCGTTCAAGAGATGAAAGCAAGCAACTTGGATCTGTTTTTGTCTGGTGATGAAAATTCGATCTTAATGGTCGAATCGGAAGTCAAAGAGCTCTCTGAAGAAAATGTTTTGAGTGCAATAAAATTCGGCCATGAACATCTTCAACCTGTTATTGAGCTTATAAAAGAATTTGCTGATACAGTAGGCAATAAACCTGAAAGCTTTGCTCCTGTTGATATATCAAATATAACTCAAGAACTTGAAAAATATCGAAAAGACTTTGAAGAAGTATATTCAAAAACAGTAAAACAAGAGCGAGTTAAAGCTCTGGAAGTAGTAAGGAATAATATATTGAATACTCTTAAAGAGGCTGGAAAAGACGAAAAGTTAATTACTTATGCAGTAAAAAGCTTTGAAAGATCCTTAGTGCGTGAAATGATTAGAAGGAAAAGTGTGAGGATAGACAGCCGTAAGTATGATGAAATACGCCAGATAGAAATTGAGGCTGACATTCTACCCAAGACTCACGGTTCTGCGCTATTTACAAGGGGTAGTACTCAGGCACTGGTTGTTACTGCTCTTGGTACTACACAAGATGAGCAAATTGTGGATGACATTGAAGGCGATAGACGTGAACATTTTATGTTGCATTATAATTTTCCTCCATTTGCTGTTGGAGAGGCTTCTTCTATACGCGCACCAGGAAGGAGAGAAATTGGTCATGGTAAACTTGCTTGGAAAGCAATTCATCCTGTTTTACCTGATAAATCTGAATTTCCTTATACAATAAGGGTGGTATCTGAGATTATGGAATCTGATGGTTCTTCTTCTATGGCAACAGTTTGTGGAACTTCCATTGCATTAATGGATACAGGTGTGCCAATAAAGTCTCCCGTTGCAGGAATTGCTATGGGTCTCATCAAAGACAAAAATGAGCATATAATACTTTCTGATATACTGGGCGATGAAGACTATCTTGGTGATATGGACTTCAAAGTAGCAGGAACTAGCGAAGGGATTACAGCACTGCAGATGGATATGAAAATTCCTGGTATAAGCTTTGAAATTGTTGAGAAATCTTTAGAACAAGCAAAAGTCGGAAGATTACATATCTTAGAAAAAATGAATGCAGTAATTTCAGAACATCGTAAGGATATAAAAGATCATGTACCAAGAGTGTTATCGTTTTATATAGATAAAGATAAAATTTCTGCAGCTATTGGTGCTAAAGGAAAAAATATACGCAGTGTATGTGAAAGAAGTAATGCAAAAATTGAAATAGGTGATGACGGTAAAGTTTCTGTTTTTGCCATTAGTAGTACTGAAGCTGAAGCTGCAAAAAATATGATGATTGATTCAATAACAGAGCTAGAACAAGGTTCTATAATTGATGCTAAAGTTGTAAAGATAGAGAAGTCTATCGTAGAGCTAGAACTTCTTAATGGAAGGAAAGGAAAAATGCATATAAGCGAGGTAGCCAATCAACATGTAGAGTCCATTGAGGATATACTTAAACAGGGTGATACCTTCAAAGCTTTGATAATTGACTTTGAAAAAGGTGGATGTCCAAAATTATCAAGACGTCGTGTTGATCAAGAAACAGGTGAATTTTTTGAAGGTAAGCTTTACAATCAAGAAAGGAGAGATGGTTTAAATAATAGGGATAATTATTATAACAACTCGTTTAATAAAAAACCTGGAGATAATTATCATAGTAACAGACCTACTCGTCCTCGTTCTGGTTTTAGTAATAGACACAGACCAAAATTTGGTAATAACGACTCATCATCAGGTTTCTATTGAAGTTGAACTTACTTTCTATTATCTCAGTGTCGAAGCACTGGGATAATAGGAATTATTGAAACTGACAAGACAACAAAAATAGTTTGTGTTGTCTATAGGGTTATAACGAAAGATTTTTAAGATCGTTTATAGCCTTTTTCATGTCTTCAGCTTTAAATATTGCTGATCCAGTAACTAATATATTTGCACCTGCTTTTATTATATCAGCTGCGTTAGAAAAGTTAACTCCACCATCTACTGAAACTTGTGTCTTAAGATTACGGTTCTGTATCATTTTCCTCACGGTAGATATCTTACTCAACTGCGAATGAATAAACTCCTGTCCTCCAAATCCAGGATTGACTGTCATAATTAGTACAATATCTAGCTCATCTATTATATACTCAAGCACGCTTGGAGAAGTTGAAGGAACAATTGAAACTCCAACTTGTACTATTTTTTTCGTATTGTTTTTATATGATTTTATCTTTCTTACTGTCCTCTCAAGATGTATCTCTGCTTCTGCATGTATAGTAATAATATCAGCACCAGCATTTATAAAACTTTCAATATGGTTACCAGGAGATTTAATCATTAAGTGTACATCAAAAGGAAGATTGCTATATTTACGTATCGCAGAGATAACATTCGGACCTATTGTAATATTTGGAACAAAATTTCCATCCATAACGTCTATGTGTATATAATCTACATTCAAGTTGCTAATTCTCTTTACTTCCTCTCCTAATTTTGCAAAGTCTGCTGAAAGTACAGAAGGTGCAATTTTAATACCCATAGACTATTCTTTACCAAGAATAAAAAAGTAACTTATTTTTTAAACTCTGTCATTCCAATACTATATTAATCTCATTTAGAAATTTTTGTATCCTTCCAGATGCATGTGAAACCAGTCCTTTATTTTTCTCTGCCCATGCATCTGGTCATTGTAATACTCATTATACTTCTTTCTTCGCCTTTTCTAAATATTCCAACACAGTTTCATGTAGCACAGTCCAAGACATTTGCTTCTCCATATTAGGTATAAATTTTTGTTTCCAATTGTCCTTAAATTCTTGAAACCACTGCTTCTCAAAATTTTGGAAATTAGATAAAACTTCTACCTAAACTCATTAATCAAATTCGAGACTTCTATAGCCTTTTCAGGGCTTATAGACTTTAAAGATAATATTTCATTCTTCAAAACATCTAGCTTTTCAAATGAATTAAGTCTAAATGGAATATAAAGTGAAGATCCTATATTGCATCTTAGATAAGAGTCATAATATAGCTTAATCTTGCACATGAGAATAGCAAATGCATCAGAAGAAATATTATTTTCATATTCTGCAAGAGAAGATAATATATGCTTATAATCACCTTTATTCAAAATATGGTGGCTTTAAGCTTAATTTAGTTTTATCACTTAAAGATAAGAATTCACTAAAAATAAGATTACTATACTTAACTAAAAATTCAGGCAGAATATCTTCTTGTTCTAATTTTAGAGGCAAGTCTTTTCTAATCTCTTTCGGCAAGTAGTTCATTGAAAACTGATTGATAACCTACGCAAAAATTTCACCAAACTCATTTGAGTAATTAGCATTATTGTTAGGAAAAATCACATTACCTTCCCTATCATTCCAAGGCAGTATTTTATAAAAAAACCGTTTAACCTTTTTTTTAATTTCAAAATATTTTCACCCTTATCGCCTACCTTATATAAAACCTCATTTACTTTCTATTCTGCACCTTGAGGAATGATTCTATCACCTATATGCAATCCGATACCACTTTTCTCTAATAACTCCCAATCAAATAACTTGTGTGGATCAGGCTTACGCATTGAGTAACCTTCAATTGCTGAGTTGTAAACTATAGTGCCTATCTCAGCATGACTAAATATCATATCTTTTCTAATCTTAAAGCGCTTCATGAGGTACGAAATCAGATCTTTGACAGATTTCATTTGCTCTTCTGGAAAAGGCTCAATCCCTGTGTTTATAATCTCCATACCTATAGAATAATAATTCAGTTTTCGTAGCTCTTCAACCACATTATCTATCTGAACTTTCGCATAACTTATACCAGCATGCCATGCTCGTTTTTTAAGTGGAACCATTAGAGTAACGCTACCATCTCTATCAACAATAAGCTGTACTGACATCCCTGAAGAATTTAATGCATATTTTGTACTTTTTAATGTTGGTGATTCAGTATGGTGCATCACCATCAACACTTTTTTGCCTTCTCTATCATCATAATTTAAACTCGGTGCAGGATCTAAAAATATTGGATTTTTTAATGATGTTTTCAAATCTTGAAAATTGTTCTCAATATCACTTAAACAAGATTGTTGTCCATATACAAGAGGTGTTACAAGCAGCAACAGAAATAAAACAGACAAACATTTTTTACTATAAGTTTCATGTAGCTCTACAAATTGCCCTCAATATAACTAAATTAGCATAATACGCATAAAATTTTTACTTTTTTTTTAGCCAATCAAGACTTGCTACAGCTACAATTAATACTCTTATCATTACATTTTGGTGTTAAGTCAGGATAGAATGTGAGTATAGCGTCTTTCTTTCTCACAAATACTGATTGATAATTGTCATCTTCCATTTTATACAGACACATTCAATCTTTTCCCAGCTCCTTAAACGCCTTAGTCGCAGAAACTAAAATATCATCAGTATGAAGGTTATACGCGTACCCACTTGGACACTTAACTTTCACTTCTCCATCCTTACCTGGATATTTTATTCCAAATGTGTAAAAAGGTGGCTTAATATCTAATTTATTGCACAGAGATTCATTATCCCAAATCGCACCCGCCCACTTATTCTCTTGGTCCTCAACATATCTACCTACAAAATGTATACTACCAAGCCCCAATTTATCTGGTTCACCACAAAAAATATTCCTAAACACTATAGTTTCTTTTTTAGTTCTGCTATTGGTAAACCAAATCTTAGTCAATTCATCTTTAAACAACCCCAAGTCTGCACCAGGTTTAATCACCTGATGATCAAGCTTATCGTATATCTTTTTCACCACTTCTTGATGCTGCGGACAATCAAGCAAAATTTGAAATCTTCTTCATCAGGCTGTGTTCCCCAATCTCCACAAACCATTAATATTACTCTGTTAAAGTTAGTCAGATCCGGAAATAGTGGAATATATTCCGGATCTGAAGAATCTGTTTTGAAAAATGGCTCAAATTTAATTTGTGAATTTGTATTGTTGAAGCAATTCTCCTTAATGTAAAAAAACAAATCCTATTACTGGTATTATTGAGCATAAGATTAATTTAGCTACTTTCTACATAACCAGAACACAACGTATAAAAAAGCTAAGGTACAAGCAAAAGCTTAAAAAAGTTTTAATTAGATGTTAGTCGCAGTCCCGGCATTTTATCACCACTAAGCCAACTTAAAAATGCTCCCCCACCAGTTGAAATATATGTAAAATCTTTATCAGTAAGACCTGCTGCATTTACTGCAGATAGGCTATCTCCCCCTCCTATTACACTGGTTAATTTTCCTTTATGTGTCAAATTACTTACTACTCTCATCACCTCTACTGTACCATTTGCAAAAGCTGAATGTTCAAAAACACCAATAGGTCCATTCCACAGCAGAGTTTTACTGCTTTCTATTATACCGCTTATTGTGCTTAAAGTTTGAGGTCCGATATCTAAAATTATATCACCGTCCAAAATGGATTCAGTTCTTCTTAAAACGCCAGTGCTATAATCAGAATTTACTGCAACCAAAACGTCTTCTGGCGCAACTATTTTGCAATTGTTTTTATTTGCCATCTTAACAAGATCGTGCAGAAGATCATCAACGCCATTTTGAAAAAAAGACCTGCCTATATTAACTTTATTAAATAATAAAAAATTATGAGCAATTGCGCCTCCCAGAATAAGGTAATCAACCTTTTCTGCTAGTTTTATAAGCATTTTTATTTTAGTGGATATTTTAGCTCCACCAACTATCGCAGTAATAGGTTTAGCATCAAACGATATTGCTTGCCCAAGATATTTTAGCTCATCTTGCAAGCAAAATCCTGAATAAGAAGGTAAAAATTCCGTAATACATGAAATAGAAGCGTGAGCTCTATGAGAGCAAGAAAATGCATCATTTACATATATATCTGCTAGAGATGCTAATTGTTTAGCAAAATTTGAGTCATTCTGCTCTTCTTCTTTATAAAACCTCAGATTCTCTAGTAATATTATATCTCCTCCATCCATCGCATTTATTACTCTTTGTACTCCCTCACCAATACAATCATCAATAAATTTCACTTCTTTGCTTAGCAGCTGCGATAAAGCTTCAGCTACGTTTTTTAGCGATAAGTTACTGTCTTTGGCTTTTGGACGCCCAAAATGTGAGATAATAATAATTTTTGCACCCGCATTTGCCAAATACTGAATGGTAGGTAGCGCTCTTAAAATACGAGTGGCATCACAAATTCTTTCATTTTTTATAGGAACATTGAAGTCAACCCTGAGCAGAACATTTTTATTGTGAAAATCACAACTCTCTATGCTAAGTATATTTATCATAAAATTAAAGAGCTATAAGGTCACTATACAATAGTTTAACCCAAAGTAAAGAAAGGAATTTTGAATGATAAATAAATTAATAAATAGGAAAATTACTACAAATCTTTTCAACTTTATTTTTTACTGCTCTTTCAATATCAGGACCATTTCCATTGATCAATCCCTGAATTATTTCATTTATTAGATCAGCTATCTCTTTAAAATCTTCTCTCTCAAGTCCACGCGTTGTCTCAGCAGCGGTACCAAAACGTAGCCCTGAAGTAATGGTTGGCTTTTCCGTGTCAAATGGCACAGAGTTTTTATTGCAGGTAATGCCAGCTCTCTCAAGGCTATTTACAACGTCTTTTCCCGTCAACTTCTGTGACCTTAAATCAACTAGCACAATATGAGAGTCAGTTCCACCAGTTATAATGTTTATTCCATGTTCTTTCAGAGCTTGAGCCAACACTTTTGCATTTTCTACAACTTTTTTACTATAAGTTTTAAATTCTGGCGTTAATGCCTCCTTAAATGCAACAGCTTTTGCAGCTATCACATGCATAAGCGGCCCACCTTGCAACCCTGGAAAAACTGCAGACCTAATTTTTTTATGTAATGCTTCATCATTTGTCATTACCACTCCGCCACGAGGACCACGTAGAGTTTTGTGAGTTGTAGAAGTAATAACATGCGCATATTCAGCAGGTGATGGGTAACAACCTGCAGAAATAAGTCCTGAATAGTGAGCAATATCTGCAAGCAGATATGCACCAACTTTATTCGCAATTTTGTAAAAGCGCTTGAAATCTATTTCTCTTGGATAAGAAGAAGCACCAGCAATGATTAGCTTCGGTTTATGCTCCAGCGTTAGCTTTTCTATCTCGTCCATATCAAGTAGATAAGTATCTCTATTAACTGTATACTGAATCGACTTAAACCACTTACCAGAAAGGTTTGGTGCTGCACCATGAGTTAAATGTCCACCACAATTCAGTGACAATCCAAGTATAGTATCGCCCGGAGTAAGCAGCGAAGCAAATACTGCTTGATTTGCCTGAGAACCAGAATGAGGTTGAACATTTGCAAATTTAACACCAAACAGCTTACAGAGCCTCTCCATAGCTAGACTCTCAATTTCATCCACATACTCACAACCACAATAATATCTCTTACCAGGATAACCTTCTGCATATTTATTAGTCAGAAAAGAACCTTGTGCTTCCATCACTGCCTTACTCGCAAAATTTTCTGATGCAATCAGTTGCAATTGTGATTTTTGTCGCCGCAGTTCTTTCTCTATAGATTGATAAACTTCATCATCAAAAGACTTCAGACTACTTTTAGAGTCACAAATTATTTCTAAAACACTTGTCATAAGAACTTTTCTTTAACCATATAAATCCAAAAACAGCTAAAAGCAAAAATATAGGAATAATTGATATTGCTTTTACTAGCAACTCAGTACCATACACAGGATTTCCTTGTACTACCATCCCATTCCAATATAAATCTATTATTTTTGTAATTCCTGTATGAAAAAAATAGCCAAAAGACATGACTATCATGTTTGATATTGCTGTGGCCAAGCCTACCAAGTTATTGTTCACATAACTTATTGATTTGTAAATAGTAATTACCTGATAACCAGACGCAAAGCCGATAACAAGAAGTGCAGGTAGTGCAATATATAAACCTCCAGCTTGTATAAAAAGCAAGATAAAGCTAGCAATCATTGCAAAAGAACAGGCAATAATTGCCTCGTAATGTTTGTCTGGGTGTTTTTCAAGTAAATAAGCTAAAAAGAATGATCCAACTCCCGTACCTATAAACATAAGGGAAGAAAGCGAAGATGATAGATCCCCGTTCATTTGATATGCTTCACATAAGAACGCTTTTGCCCAACCATCAGCAAAACCTTCTAATGGTCCAACCATTAAGCCACCAAAAAAGCTGATTAGAATGATATGTTTATTGGAAAGTACAGTCTTTAAATCTTGAAGTATGTTGTCATTTCTACTCTCCTCTATGTTACTTTTTGGAATTATTAAAAGCAACAACAGAGCAAGCAAAAAACCAAACGCTGAGAAAGTATATATAACATAATTCCAACCAAATTTATTGAGCAAAAATTCTAGAGGTAATCCACCATAAATAGCTCCCAGTAACCCTATTATTATAGATAAACTAGTCATCCTTGCTGATTTCTCTTGTGAGAAATACATACTTGCAATTTTAAAGAGCCCAACTGCCGAAGCAGATGACCCAACTCCAACAATCATTCTACCAAGTATTGAGTAATACCACTCATCAAGGCATATTAGTGGTAATGTCCCAACAAACGTTAAGACAATACACAAAGGCAAAACAAACTTTGGTCCAAATCTATCAAGGGCAAGACCAACAGGTATGTGAGCAAGCGTATAGCCTATATAATATAGCCCACAAAATTGACCAACATCTGTAATACTTATGTTAAATTTCGTTATTAATTCAGGTGCGATTATATTTGGAATTACACGTAATATATACTGGTATGCATAAAATATCGATGCTAGCAGCCATATGAAAAAGTTCTTCTTCAATGCTTATATTACCTATAAAAAAGTATTGTATGTATTTTATCAGCAAGGAGCAACACTTTTGTAGATATCTACTCTAATCCGAGTATCTTTCTTAAAAGAGAACTTTTAGCATATCTATAACTGGTTCATGGATAAGGTATATGTAAGAATTACACCACAGATGATAAGAATTTTTATAAATTTACCCTTGTTCATCTTAAGCTTTATTTTTTTATTATAAGTTTTAGTTTTATTACAAAGTTCATTTTATTTACGCTTTCATTTCATGATAACGATTATACTTTAAATAATATAATTATCAATGAAATTCAGTATCATAAACGCTGCAGTTAACTAAATATTAACCTTTTCGTGTATAGCTTTTGATATAAAAGCGAGATGAGTGAATGAACATAGGTACAATAGACAATACTCTACATAACAAAATACATTCAACAAACATTTACCGCACACACAGACAATAGATACGAAGGGTTATACAGGTAAATTTTAATTAGCGCAGAAGAAACAATAAAACTTACTGTAAACGAAGCAAAACAGTATGATAAAAGCCTAGAAAAACTACTTAACAATTCAATATTTCACGATAAGAAATTTATTCAAGCTGTTGCTAAACACCAGATATTAGAATTTCTGAATACTAATCCAAATAAGAAAGAAATCGTTGCAGAATTTAAAAATGAACATCATATCAACGAAAGAGATTTAAAAATTTTAAAGGAAGGAAAAGATTTAGTGAATAAAATAAACGATATTAACTTAATCCAACAAAATGAGATGAAATATTGAACATTAGAAAGGTACTTTCTAAATCAATAGGAATGTCCTCTTCGAGAACTAAAAAATCCAAAGCAACTTTAGTAGAAAGCCCTGAGATGGTAAAATAGACGTACTTAACTTTTCCTAATTGGAAAATAATTTTAATCCTATGATACCCAGCACTACCAAAGCAAGGGAAAATAAACGCCCCAAATTTACTGGGTCATTAAAAAAAATTATTCCTATTATCGCTGCACCTATAGAGCCTATACCAGTCCAAACTGCATAAGATGTTCCAAGAGGAATAGACTTCATTGCTAACGATAGCCAGTAAAGACTCACAGAACCGCTAACTAAAATGATTACTACTGGTATAACACGAGTAAAGCCATTGCTATATTTCAGTGCTGTGGTCCATATTATTTCAACCAAACCAGCTAATAGCAAATACAACCAAGCCATAAATCAACTCTATCTTACTGAAATAGTATATACAGGAATATTAAAAAATTAACTTAGCATTTCGCATGCTTTAGTAATATTATCACATCCAATTTCTAATTGTTCCTGAGAGGTTGCATAAGAAATTCTGATAAAATTTTTCAGACCAAATGCAATTCCTGGAACAACAGCAACTAAATGATCTTCTAATAAATATTCGGCAAAATCAAAATCACTATTTATTACTTTACCACTTTTCGTACTCTTACCCAATAAACTTTCACATGAGACAAACAAATAGAATGCACCTTGCGGAATAGATGCTGACAAGCCTGAAGCAGAATTTAGCTTTTTTACTACAAAATCTCTACGCTCCCTAAAGATTTTTGTTCTTTCTTTCAAAAAACTATGATCACCGTTTAACGCTTCAACTGCTGCTGCTTGTGCTATTGAATTTGGATTAGAAGTACTTTGAGACTGCAGTGTAGAAATAGCTTTTACTATATCACTCCTACCTGCAATATAACCTATTCTCCAGCCGGTCATTGCATAGGCTTTTGATACTCCATTGACCACAAAAACTCTGTCATAAAGTTTTGGCTCAATCTTAGCAATGGTAAAAAACTTTTCGTCGTATATTATGTGCTCATAAATATCATCTGTAACAACATTCACATGTGGATGTTTAAGCAATACTCTCGCTATTCTTTTCAATTCATCATATGTATAGACAATTCCCGCTGGATTGTTCGGTGAATTAAGAATTAACCATTTAGTTTTCTCAGTTATATTAATTTCCAGTAACTCAGGTGTAAGCTTAAAGTTTTGTTTGCACTCTACAATAACCGGTAGTCCTCCAAAAAGATTTACCATATCAACATATGAAACCCAATAAGGAGCTGGTATTATAGCCTCATCTTCAGGGTCAATTGTTGCCATAAATAAGTTAAATAACACCTGCTTAGCGCCTGCGCCGACACAAATTTGGTTCAGTGTATATTCTAGATTGTTATCCCTTTTTAACTTATTGATTATCGCATCTTTAAGCTCATGAGTTCCATCAACAGCAGTATATTTAGTTTTACCTTCATTTATCGACTGAATAGCTGCCTTTTTTATATGATCTGGAGTGTCAAAATCCGGCTCTCCAGCAGCTAAAACGCAAATTTTCTTTCCTTCGCTTTTTAATCTGTTTGCCTTATCAGTCACAGCAATTGTAGGCGACGGTTTTATCAGAGACATCCTCTTTGCAAGGCCTGGCATAATCTCACTAAAGTTAAATAAAAATGATAAACTCTACACAACAAAAAAGCTAGAAGTTTTATTATTTTACATAAAGGTTGGTATTTTTGTATTCTTAAACATAGATATTAAAAAGCTTAATAAATTAAAAAAGGCGAATAAACCCCTGTATAGCGAGTTTTAATAATGTAAATTGGCTCTGTAATAATGTGCTAACAAGCACGTTTTCTGAATATAGAAAAATAAAAAAGACATGCAGCCGCCATAATTTTTATGTAATTTACCAATAAACATTTGAGTTTTTTTACTGAATTTTTTCGTTGAGCCAAAAAATAAGGATGAATAATCTTATCGTCACAGCAAGGAAGAGAATTAGGTTTGTCAAGTAAGGTTTTCATTCCACACTCATAAAGGCTTTTTATACAAGAGTTTTAGTAGTTTCTTACTAGGTCCACTAATTCAGCAATATTTTCAACCGGAGTATCAGGAAGTACTCCATGTCCAAGATTAAATATAAAAGGTAACCCTCTAAAACAATCTATTATACGCTTTGCTTCTTCAATTGCTTCTGACTTATTGTAGGCCAAAAGACTAGGATTAAGGTTCCCTTGCAGAGGAATTTTTAGATTTTCTTTCGCCCATTCTATTGGAACATTATAATCTATACTTACTGCAGATACGACTGTTTGTTCGCAGTAATCTGTATAAAGATTTTCAGCAGAGCGCGGAAAACCTATTATTGGAAAATTGGGAAATCTACTCTTTATTGCCGAAACAATTTCCTTTGTTGGCTTGATGATGTATCTTTCAAATAGTTTCCCCTTCAATACACCAGCATTGCTGTCAAATAACTGAATAACATCTACTCCAAACTCTATCTGTTTGATCAGATAAATAATTGTCGCTTCCGTTATTTTTTTTATTATTTCCTCTAATGCGAATGGACAAAAATTTAGCACCTTGGAAAAAGTTTTACTACCACCGCCCTCTATGATGTATGAACCTACCGTCCACGGCCCTCCAGCAAAGCCTATAAGCGATTTTTCTTCTGGCAACTGGCTTCTTACTTCTTTTATAGCATTTAGGATTGGTAATGTATTAGATTCAATTCCTTGTAGACTCTTCAATTCTTTAGCACTTTCTATAGGTCTTATTATTGGACCAACACCTCGAATAAAATTTACATTACAACCTAAAATGTCAGCTATTATCAAAATATCAGAAAAAATTATCGCTGCATCCATGTCGAACCTTGTTATTGGTTGTAACGTTAACTCTGTTACCAAATTTGTGCTATAACATATCTCCATGAAATTATTCATGTTTTCCACTGCCTTACGATACTCAGGAAGAGACCTACCAGCTTGACGCATTAACCAAATAGGGACTTTTTCATTTGACTCCTTCTGGCTGATGGTTCTTGCTATTTTTGCTTTACTTCTTTTCAATCTACTTTATCTACTTTTTATCTAAACTAAAGTATAACAGTAGTAGTAGTTCTATCAATAAATTGTTATTAACTTAAAATTCAGTAAAAATTAGTATTACTTATCTTGTGAATAAATATGTTAATAACTTCTCTATACTATTGATTTTCTTTTATTATTTATGTGTATAAGTAAGATGTCTAGAATGTTAGTAATTTTCTTTTATGGAAAAAAAATACTATCATGGATTGTTATGTAATTATGTATATGTAATTGAAAAAATTGTTGATCAATTGTTAGTATTTTATTTTAACAAATAATTCACAAATTAATTTGACATTATTCACATGCTTATTAAACATTTAATAACAGTTTTCTTGATAGACCTTATCTAAAGATATTTTCACCATCAAAGGGAATAAATTGAATAAGAAAAGAACTTTAGTAGAAAAAATAGCATATAGAATTTTTCTCTTTCTCTTCAATAAAACTTCTGTGTTAAAAAAATGTGCGACTGAGGCATTAATGGGTGATCTGTCAGGTCTTGAAATACTTAATAGTCTATTAAAATTCCGTAATTGTAGTATCATGGATATAATGACTCCACGTAAGGAGATATGTGCAGTAGACATTGAATCTAGCAAGGATGAGGTAATAAAGAAGGTGAAAAACACTTACCATACTAAAATACCAACTTATAAGAATAACTTTGACAACGTAATAGGCTTTTTTTACGTAAAAGATGTCATTTTCAATAAGAATAAAGATTTTAATCTGAGAAATATTATACAAAATGTAATATTTGTTCCAGCCTCAATGAAAGCAATAAATCTTTTTGTTAGAATGAAATCTTCCAAGTCATATTTAGCTATTGTACTGGATGAATATGGCGGAACTGATGGTTTAATTTCGATAAATGATCTTATAGAAGAATTGATACCAAATATTGATAACGAGAATGAGGTAAATTCAGAACACACCATTACTGAATTATCTCAAAATAAGTTTGAAATATCGTCAAGGGCCCTTGTAAAGGATATAGAGGAAAATCTAAAAATAGAGTTGTGTGACTCTGAAGAGCATTATACCACACTTAGTGGTTTAGTTCTTTCAATTGCTGGTAAGGTACCTTCTGTAGATGAAGTTATAAGATATAAAAATGGTATAAAATTTATCATCAAGGATGCAAATGAACGATACATTAACAAAATAATACTAGACTTAAGTGATTACAAAAATTAAATTCACTATTTTTTAGTGAGAGGTACTTTATCTTGGAAGTAGGGGACATATTAGCCAGATATGCAATTTAAACAATTTCTTAATATACAAAAGTTTGTAGTTCTATACGTTACTGTTTGATAATTAAGGTGTAATAGTTTTATTGGTCCAAAGTTATAAAAATTAGTTGTTTAAATATTTTTAGCGATCTGTGAACCTCAAAAAGGGATTGTTCTATAAACCATACGCGTCAAGTTAAGGGAAAATGAGCAAATTTAGTGCACTCAAATTTGATAT
>NODE_5_length_61213_cov_19.869224
[truncated: 749,373 more chars]
