# Supplementary material for: A bioinformatics approach to identifying Wolbachia infections in arthropods
Source: PeerJ. 2018 Sep 3;6:e5486. doi: 10.7717/peerj.5486 (PMC6126470; doi:10.7717/peerj.5486)
Supplement: Supplemental Information 1 — Supplementary figures/tables and code used for data analysis [file peerj-06-5486-s001.zip › Supplement/detection_scripts/3_Genome_Testing_for_Wolbachia.sh]

# To use this script move the 'Testing_for_Wolbachia.R' script into ~/Magic_BLAST_results/csv_fmt/ directory
# Make a copy of the accession_numbers.txt and move it to the directory 
# While in the directory that contains the csv files copy and paste the following command to the command line

Rscript 3_Testing_for_Wolbachia.R accession_numbers.txt test_results.csv

# The results will be output to both the screen and a csv file
