# Supplementary material for: A bioinformatics approach to identifying Wolbachia infections in arthropods
Source: PeerJ. 2018 Sep 3;6:e5486. doi: 10.7717/peerj.5486 (PMC6126470; doi:10.7717/peerj.5486)
Supplement: Supplemental Information 1 — Supplementary figures/tables and code used for data analysis [file peerj-06-5486-s001.zip › Supplement/detection_scripts/all_positive_genome_samples.txt]

ERR034187
ERR1554906
SRR2939026
ERR233308
ERR233309
ERR233313
SRR949786
SRR952345
SRR2912519
SRR2912581
SRR2912589
ERR233303
ERR233306
SRR1231828
SRR1231832
SRR4341246
SRR1106543
SRR1106544
SRR1106545
SRR1106546
SRR1106897
SRR1106898
SRR1106899
SRR1106901
SRR1106904
SRR1106905
SRR1106912
SRR1106913
SRR1106914
SRR1106915
SRR1106916
SRR1106917
SRR1106918
SRR1106919
SRR1106920
SRR1107180
SRR1107181
SRR1107182
SRR1107183
SRR1107185
SRR1107186
SRR1107187
SRR1107188
SRR1107302
SRR1107303
SRR1107304
SRR1107647
SRR1107648
SRR1107649
SRR1107650
SRR1107651
SRR1107652
SRR1107653
SRR1107654
SRR1107655
SRR1107656
SRR1107657
SRR1107658
SRR1107659
SRR1107663
SRR1107666
SRR1107668
SRR1107671
SRR1107676
SRR1107678
SRR1107680
SRR1107682
SRR1107685
SRR1107687
SRR1107689
SRR1107690
SRR1107691
SRR1107692
SRR1107693
SRR1107694
SRR1107695
SRR1107696
SRR1107697
SRR1107698
SRR1107699
SRR1107700
SRR1107701
SRR1107702
SRR1107704
SRR1107705
SRR1107706
SRR1107707
SRR1107708
SRR1107710
SRR1107712
SRR1107713
SRR1107714
SRR1107715
SRR1107717
SRR1107719
SRR1107720
SRR1107721
SRR1107722
SRR2042503
SRR2042775
SRR2043489
SRR2043491
SRR2043616
SRR2043618
SRR2046752
SRR183690
SRR189236
SRR189237
SRR649417
SRR649419
SRR649429
SRR649431
SRR649432
SRR649433
SRR649434
SRR4342174
ERR1359308
ERR1359312
ERR1092802
ERR1092810
ERR1092813
ERR1092815
ERR1092817
ERR481288
ERR481291
ERR744546
ERR744547
SRR2347336
SRR2347338
SRR3931588
SRR3931592
SRR3931617
ERR1597895
ERR1597896
ERR1597899
ERR1597900
DRR061000
SRR2318687
SRR2318706
SRR4301374
SRR1197265
SRR1197267
SRR941995
SRR941996
SRR941997
SRR941998
ERR1359249
ERR1359250
ERR1189167
SRR1145746
SRR2954433
SRR2954467
SRR2954473
SRR1618545
SRR1618581
SRR1618582
SRR1190479
ERR1355090
ERR1355091
SRR1190476
SRR1742977
SRR3896004
SRR3898676
SRR3900841
SRR3901027
SRR3922263
SRR3670117
SRR3670118
SRR3670120
SRR3670652
SRR3680351
SRR1191749
SRR1191752
