# Supplementary material for: A bioinformatics approach to identifying Wolbachia infections in arthropods
Source: PeerJ. 2018 Sep 3;6:e5486. doi: 10.7717/peerj.5486 (PMC6126470; doi:10.7717/peerj.5486)
Supplement: Supplemental Information 1 — Supplementary figures/tables and code used for data analysis [file peerj-06-5486-s001.zip › Supplement/detection_scripts/dictionary.txt]

0	ftsZ
1	ftsZ
2	ftsZ
3	ftsZ
4	ftsZ
5	ftsZ
6	ftsZ
7	groE
8	groE
9	ftsZ
10	groE
11	groE
12	groE
13	ftsZ
14	ftsZ
15	ftsZ
16	groE
17	groE
18	groE
19	groE
20	ftsZ
21	ftsZ
22	groE
23	groE
24	groE
25	wsp
26	wsp
27	wsp
28	wsp
29	wsp
30	wsp
31	wsp
32	wsp
33	wsp
34	wsp
35	wsp
36	wsp
37	wsp
38	wsp
39	wsp
40	wsp
41	wsp
42	wsp
43	wsp
44	wsp
