# Supplementary material for: A bioinformatics approach to identifying Wolbachia infections in arthropods
Source: PeerJ. 2018 Sep 3;6:e5486. doi: 10.7717/peerj.5486 (PMC6126470; doi:10.7717/peerj.5486)
Supplement: Supplemental Information 1 — Supplementary figures/tables and code used for data analysis [file peerj-06-5486-s001.zip › Supplement/detection_scripts/genome_accession_numbers.txt]

ERR034186
ERR034187
ERR034188
ERR034189
ERR034190
SRR3492464
SRR3720620
SRR037821
SRR037822
SRR037823
ERR1706666
ERR1706667
SRR2048333
SRR2048334
SRR5026638
SRR1174015
SRR1174016
SRR1174017
SRR1174018
ERR1359251
ERR1359252
ERR331072
ERR331073
ERR570076
ERR570077
SRR3262386
SRR1946618
SRR1946619
SRR1946622
SRR1946623
SRR1946624
SRR1946625
SRR1946629
ERR1560322
ERR1560324
ERR1560328
ERR1560331
ERR1560338
ERR1560343
ERR1560356
ERR1583741
ERR1583747
ERR1583776
ERR1583779
ERR1583856
ERR1583859
ERR1583861
ERR1583863
ERR1583864
ERR1583867
ERR1583869
ERR1583871
ERR1583874
ERR1583876
ERR1583880
ERR1583883
ERR1583885
ERR1583888
ERR1583890
ERR1583894
ERR1583899
ERR1583902
ERR1583906
ERR1583909
ERR1583914
ERR1583919
ERR1583923
ERR1583927
ERR1583931
ERR1583939
ERR1583941
ERR1583944
ERR1583960
ERR1583968
ERR1583972
ERR1583979
ERR1583986
ERR1583997
ERR1584000
ERR1584003
ERR1584006
ERR1584007
ERR1584009
ERR1584012
ERR1584015
ERR1584040
ERR1584042
ERR1584045
ERR1584049
ERR1584052
ERR1584077
ERR1584079
ERR1584081
ERR1584086
ERR491287
ERR491289
ERR491300
ERR491347
ERR495365
ERR495378
ERR495389
ERR495425
ERR495436
ERR495507
ERR495556
ERR495663
ERR495760
ERR495762
ERR495764
ERR495819
ERR501720
ERR501745
ERR501816
ERR501864
ERR501997
ERR502000
ERR502068
ERR502164
SRR2300211
SRR2300212
SRR2300213
SRR2300214
SRR2300215
SRR2300216
SRR2300217
SRR2300218
SRR2300219
SRR2300220
SRR2300221
SRR2300222
SRR2300223
SRR2300224
SRR2300225
SRR2300226
SRR2300227
SRR2300228
SRR2300229
SRR2300230
SRR2300231
SRR2300232
SRR2300233
SRR2300234
SRR2300235
SRR2300236
SRR2300237
SRR2300238
SRR2300239
SRR3170729
ERR1373060
ERR1373062
ERR1373065
ERR1373067
ERR1373069
ERR1373071
ERR1373075
ERR1373080
ERR1373083
ERR1373087
ERR1373092
ERR1373094
ERR1554826
ERR1554830
ERR1554833
ERR1554835
ERR1554839
ERR1554843
ERR1554845
ERR1554847
ERR1554850
ERR1554857
ERR1554863
ERR1554871
ERR1554873
ERR1554878
ERR1554880
ERR1554884
ERR1554885
ERR1554888
ERR1554892
ERR1554903
ERR1554906
ERR1554910
ERR1554918
ERR1554923
ERR1554926
ERR1554932
ERR1554934
ERR351838
ERR351841
ERR494716
ERR494722
ERR501416
ERR501419
ERR501424
ERR501426
ERR501429
ERR501431
ERR501433
ERR779545
ERR779550
ERR779557
ERR779561
ERR779565
ERR779571
ERR779575
ERR779577
ERR779580
ERR841940
ERR841942
ERR841945
ERR841951
ERR842040
ERR842100
SRR3170730
SRR3170731
SRR941723
SRR941724
SRR941725
SRR941726
SRR941727
SRR3190066
SRR3190067
SRR3190068
SRR3190069
SRR3190070
SRR3190071
SRR3190072
SRR3190073
SRR3190074
SRR3190075
SRR3190076
SRR3190077
SRR3190078
SRR3190079
SRR3190080
SRR3190081
SRR3190082
SRR3190083
SRR3190084
SRR3190085
SRR3190086
SRR1564144
SRR1575110
SRR1575111
SRR1575122
SRR1424586
SRR1425430
SRR1425434
SRR1425436
SRR1425438
SRR1425439
SRR1425440
SRR1425441
SRR1425444
SRR1425446
SRR1425447
SRR1425450
SRR1425453
SRR1425454
SRR1425455
SRR1425456
SRR1425457
SRR1425458
SRR1425459
SRR1425460
SRR1425461
SRR1425462
SRR1425463
SRR1425464
SRR1425465
SRR1425466
SRR1425467
SRR1425468
SRR1425469
SRR1425470
SRR1425471
SRR1425472
SRR1425473
SRR1425474
SRR1425475
SRR1425476
SRR1425477
SRR1425478
SRR1425479
SRR1425480
SRR1425481
SRR1425482
SRR1425483
SRR1425485
SRR1425486
SRR1425488
SRR1425490
SRR1425491
SRR1425493
SRR1425494
SRR1425495
SRR1425497
SRR1425504
SRR1425505
SRR1425506
SRR2157935
SRR2157936
SRR2157937
SRR2157938
SRR2157939
SRR2157940
SRR2157941
SRR2157942
SRR2157943
SRR2157945
SRR2157946
SRR2157948
SRR2157951
SRR2157953
SRR2157954
SRR2157956
SRR2157959
SRR2157960
SRR2157961
SRR2157962
SRR2157963
SRR2157964
SRR2163120
SRR2163121
SRR2163122
SRR2163174
SRR2163176
SRR2163177
SRR2163178
SRR2163179
SRR2163180
SRR2163181
SRR2163182
SRR2163184
SRR2163209
SRR2163210
SRR2163212
SRR2163213
SRR2163214
SRR2163224
SRR2163225
SRR2163226
SRR2163227
SRR2163228
SRR3654609
SRR3654610
SRR3654611
SRR3654612
SRR3654613
SRR3654614
SRR3654615
SRR3654616
SRR3654617
SRR3654618
SRR3654619
SRR3654620
SRR3654621
SRR3654704
SRR3654781
SRR3654782
SRR3654783
SRR3654784
SRR3654785
SRR3654786
SRR3654787
SRR3654788
SRR3654789
SRR3654790
SRR3654791
SRR3654792
SRR3654793
SRR3654794
SRR3654795
SRR3654796
SRR848931
SRR848932
SRR848933
SRR848934
SRR848935
SRR3168929
SRR3168930
SRR3168931
SRR3187020
SRR3187024
ERR1359244
ERR1359245
ERR1354369
ERR1354370
SRR4029382
SRR4029383
SRR2939023
SRR2939027
SRR2939025
SRR2939022
SRR2939026
SRR2939016
SRR2939020
SRR2939019
SRR2939018
SRR2939024
SRR2939015
SRR2939014
ERR1102671
ERR1102672
ERR1102673
ERR1102674
ERR1102675
ERR1102676
ERR1102677
ERR1102678
ERR754049
ERR754050
ERR754051
ERR754052
ERR754123
ERR754124
ERR754125
ERR754126
ERR233307
ERR233308
ERR233309
ERR233310
ERR233311
ERR233312
ERR233313
ERR233314
ERR233315
SRR1566152
SRR1566153
SRR1566154
SRR1566155
SRR1566156
SRR1566157
SRR1566158
SRR1566159
SRR1566160
SRR1566161
SRR1575123
SRR1575221
SRR1575230
SRR3692915
SRR3692989
SRR3692994
SRR3692996
SRR3692997
SRR3692998
SRR3693000
SRR3693009
SRR3693010
SRR3693011
SRR3693012
SRR3693014
SRR3693015
SRR3693016
SRR3693017
SRR3693019
SRR3693020
SRR3693021
SRR3693022
SRR3693052
SRR3693108
SRR3693141
SRR3693372
SRR3693374
SRR3693381
SRR3693382
SRR3693384
SRR3693386
SRR3693387
SRR3693401
SRR3693402
SRR3693403
DRR059709
DRR059710
DRR059693
DRR059694
DRR059695
DRR059696
DRR059697
DRR059698
DRR059699
DRR059700
DRR059701
DRR059702
DRR059703
DRR059704
DRR059705
DRR059706
DRR059707
DRR059708
DRR059711
DRR059712
DRR064025
ERR431465
ERR431466
ERR431467
ERR431468
SRR037750
SRR1950143
SRR1950144
ERR1359253
SRR1191023
SRR949786
SRR952345
SRR1190496
SRR1727714
SRR1727715
SRR1727716
SRR1727717
ERR1354372
SRR1177033
SRR1177034
SRR1177035
SRR1177036
SRR1177037
SRR1177038
SRR1946581
SRR1946582
SRR1946598
SRR1946599
SRR1946600
SRR1192095
SRR1192097
SRR1192107
SRR1192109
SRR1192110
SRR1192112
SRR2912519
SRR2912578
SRR2912581
SRR2912589
ERR1359254
ERR1359255
SRR3144544
SRR610373
SRR610744
SRR611172
SRR611173
SRR611174
SRR611175
SRR611176
DRR061005
DRR061006
DRR061007
SRR1201269
SRR1201270
SRR1201271
SRR1201272
SRR1201273
ERR845295
ERR845296
ERR845297
ERR845298
ERR845299
ERR845301
ERR845302
SRR947007
SRR947008
SRR947009
SRR947010
SRR947011
SRR947012
SRR947013
SRR4301367
ERR233303
ERR233304
ERR233305
ERR233306
SRR3168940
SRR3168941
SRR3168942
SRR3168943
SRR3168944
SRR3168946
SRR1231828
SRR1231831
SRR1231832
SRR4301137
SRR3406701
SRR3437619
SRR3493384
SRR3503440
SRR3945497
SRR2832239
SRR2832240
SRR2832241
SRR4340274
SRR4340275
SRR4340276
SRR4340277
SRR4340278
SRR4340279
SRR4340280
SRR4340281
SRR4340282
SRR4340283
SRR4340284
SRR4340285
SRR4340286
SRR4340287
SRR4340288
SRR4340289
SRR4340290
SRR4340291
SRR4340292
SRR4340293
SRR4340294
SRR4340295
SRR4340296
SRR4340297
SRR4340298
SRR4340299
SRR4340300
SRR4340301
SRR4340302
SRR4340303
SRR4340304
SRR4340305
SRR4340306
SRR4340307
SRR4340308
SRR4340309
ERR1725675
ERR1725676
SRR5012393
SRR5012395
SRR5012771
SRR5012772
SRR5012809
SRR5012810
SRR5020910
SRR5020911
SRR1369718
SRR1369721
SRR1369724
SRR1369727
SRR1369728
SRR1369732
SRR1369735
SRR1369742
SRR1369747
SRR1369752
SRR1369754
SRR1369758
SRR1369761
SRR1369763
SRR1369767
SRR1369769
SRR1369775
SRR1369778
SRR1369782
SRR1369787
SRR1369792
SRR1369797
SRR1369806
SRR1369809
SRR1369813
SRR1369817
SRR1369820
SRR1369825
SRR1369831
SRR1369833
SRR1369839
SRR1369843
SRR1369845
SRR1369853
SRR1369858
SRR1369861
SRR1369866
SRR1369870
SRR1369876
SRR1369881
SRR1369885
SRR1369889
SRR1369893
SRR1369905
SRR1369909
SRR1369914
SRR1369917
SRR1369919
SRR1369921
SRR1369929
SRR1369932
SRR1369941
SRR1369946
SRR1369951
SRR1369956
SRR1369961
SRR1369965
SRR1369971
SRR1369979
SRR1369983
SRR1369986
SRR1369990
SRR1369999
SRR1370004
SRR1370009
SRR1370013
SRR1370017
SRR1370021
SRR1370026
SRR1370032
SRR1370040
SRR1370043
SRR1370045
SRR1370049
SRR1370052
SRR1370056
SRR1370063
SRR1370064
SRR1370067
SRR1370068
SRR1370070
SRR1370071
SRR1370072
SRR1370073
SRR1370076
SRR1370078
SRR1370080
SRR1370082
SRR1370084
SRR1552830
SRR1552831
SRR1552832
SRR2044144
SRR2044151
SRR2044167
SRR2044170
SRR2044176
SRR2044181
SRR2044186
SRR2044189
SRR2044191
SRR2044198
SRR2044205
SRR2044211
SRR2044212
SRR2044221
SRR2044238
SRR2044240
SRR2044241
SRR2044242
SRR2044243
SRR2044244
SRR2148374
SRR2148375
SRR2148376
SRR2148377
SRR2148378
SRR2148379
SRR2148380
SRR2148381
SRR2148382
SRR2148383
SRR2148384
SRR2148385
SRR2148386
SRR2148387
SRR2148388
SRR2148389
SRR2148390
SRR2148391
SRR2148392
SRR2148393
SRR2148394
SRR4204865
SRR4204869
SRR4204872
SRR4204878
SRR4204880
SRR4204884
SRR4204886
SRR4204889
SRR4204894
SRR4204897
SRR4204905
SRR4204910
SRR5004855
SRR5004859
SRR5004866
SRR5004871
SRR5004876
SRR5004880
SRR5004885
SRR5004891
SRR5004898
SRR5004902
SRR5004905
SRR5004908
SRR5004920
SRR5004926
SRR5004932
SRR2148395
SRR2148396
SRR2148397
SRR2148398
SRR2148399
SRR2148400
SRR2148401
SRR2148402
SRR2148403
SRR2148404
SRR2148405
SRR2148406
SRR2148407
SRR2148408
SRR4341246
SRR3897792
SRR072867
SRR073431
SRR073440
SRR073441
SRR086167
SRR086168
SRR086169
SRR086170
SRR546176
SRR546177
SRR546178
SRR546179
SRR546180
SRR546181
SRR546182
SRR546183
SRR546184
SRR546185
SRR546186
SRR546187
SRR546188
SRR546189
SRR546190
SRR546191
SRR546192
SRR546193
SRR3098386
SRR3098964
SRR3098972
SRR3098977
SRR1106543
SRR1106544
SRR1106545
SRR1106546
SRR1106897
SRR1106898
SRR1106899
SRR1106901
SRR1106904
SRR1106905
SRR1106912
SRR1106913
SRR1106914
SRR1106915
SRR1106916
SRR1106917
SRR1106918
SRR1106919
SRR1106920
SRR1107180
SRR1107181
SRR1107182
SRR1107183
SRR1107185
SRR1107186
SRR1107187
SRR1107188
SRR1107302
SRR1107303
SRR1107304
SRR1107647
SRR1107648
SRR1107649
SRR1107650
SRR1107651
SRR1107652
SRR1107653
SRR1107654
SRR1107655
SRR1107656
SRR1107657
SRR1107658
SRR1107659
SRR1107663
SRR1107666
SRR1107668
SRR1107671
SRR1107676
SRR1107678
SRR1107680
SRR1107682
SRR1107685
SRR1107687
SRR1107689
SRR1107690
SRR1107691
SRR1107692
SRR1107693
SRR1107694
SRR1107695
SRR1107696
SRR1107697
SRR1107698
SRR1107699
SRR1107700
SRR1107701
SRR1107702
SRR1107704
SRR1107705
SRR1107706
SRR1107707
SRR1107708
SRR1107710
SRR1107712
SRR1107713
SRR1107714
SRR1107715
SRR1107717
SRR1107719
SRR1107720
SRR1107721
SRR1107722
SRR2042503
SRR2042775
SRR2043489
SRR2043491
SRR2043616
SRR2043618
SRR2046752
SRR183690
SRR189236
SRR189237
SRR649417
SRR649419
SRR649429
SRR649431
SRR649432
SRR649433
SRR649434
ERR1359246
ERR1359247
SRR4342174
ERR1359308
ERR1359309
ERR1359310
ERR1359311
ERR1359312
DRR061004
DRR061001
DRR061002
DRR061003
DRR061008
DRR061009
DRR061010
DRR061023
DRR061024
DRR061025
DRR046856
DRR046867
ERR1025480
ERR1092802
ERR1092810
ERR1092813
ERR1092815
ERR1092817
ERR481288
ERR481291
ERR506785
ERR506789
ERR506815
ERR705963
ERR705974
ERR744537
ERR744539
ERR744546
ERR744547
SRR1979017
SRR2347336
SRR2347338
SRR2914340
SRR2914342
SRR2914346
SRR2914349
SRR2914353
SRR3068805
SRR3068808
SRR3068819
SRR3068822
SRR3068827
SRR3068829
SRR3068837
SRR3068841
SRR3068848
SRR3068852
SRR3068954
SRR3068958
SRR3068966
SRR3068971
SRR3068976
SRR3068982
SRR3068993
SRR3068996
SRR3069000
SRR3069108
SRR3069116
SRR3069120
SRR3069123
SRR3069139
SRR3069145
SRR3069149
SRR3069255
SRR3069262
SRR3069267
SRR3069288
SRR3069290
SRR3069299
SRR3285505
SRR3285509
SRR3285512
SRR3285534
SRR3590558
SRR3734161
SRR3734168
SRR3734194
SRR3734201
SRR3734363
SRR3734368
SRR3931588
SRR3931592
SRR3931617
DRR055276
DRR055277
DRR061014
DRR061015
DRR061016
SRR4253216
SRR4253217
SRR4253218
SRR4253219
SRR4253220
SRR4253221
DRR055278
DRR055279
DRR055280
DRR061011
DRR061012
DRR061013
ERR1597895
ERR1597896
ERR1597899
ERR1597900
SRR2132972
SRR2132974
SRR2132976
SRR2132977
SRR2132978
SRR2132979
SRR2132981
SRR2132982
SRR2132983
SRR2132984
DRR061020
DRR061021
DRR061022
SRR4432912
SRR4432913
DRR061000
SRR2096062
SRR2096064
SRR2096066
SRR2096068
SRR2096070
SRR2096073
SRR2318687
SRR2318706
SRR4301374
SRR946747
SRR946748
SRR946749
SRR946750
ERR1354368
ERR1051263
ERR1051264
ERR1051265
ERR1051266
ERR1051267
ERR1051268
SRR1043119
SRR2452638
SRR2452639
SRR2452640
SRR2452642
ERR1189540
SRR1197265
SRR1197266
SRR1197267
SRR1190491
SRR1836456
SRR1836504
SRR1867765
SRR1867766
SRR4346295
SRR4345447
SRR1293900
SRR1298377
SRR1298378
SRR1298379
SRR1298380
SRR1298381
SRR1298382
ERR1354375
ERR1354376
ERR1307118
ERR1307123
SRR2228380
SRR2228384
ERR926558
ERR926559
ERR926560
ERR926561
ERR926567
ERR926568
ERR926569
ERR926570
ERR926576
ERR926577
ERR926578
ERR926579
ERR926585
ERR926586
ERR926587
ERR926588
ERR926594
ERR926595
ERR926596
ERR926597
ERR926603
ERR926604
ERR926605
ERR926606
SRR1057584
SRR1057585
SRR1057586
SRR1057587
SRR1057588
SRR1057589
SRR1057590
SRR1057591
SRR1057592
SRR1057593
ERR1143557
ERR1143558
ERR1143559
SRR346939
ERR260295
ERR260296
ERR260297
ERR260298
ERR1143560
ERR1143561
ERR1143562
ERR1143563
ERR1143564
ERR1143565
ERR1143566
ERR1143573
ERR1143574
ERR1143575
ERR1143570
ERR1143571
ERR1143572
SRR4029306
SRR4029337
SRR4029338
SRR4032644
SRR4032645
SRR4032646
SRR4032647
SRR4032648
SRR4032649
SRR4032650
SRR4032651
SRR4032652
SRR4032653
SRR4032654
SRR4032655
SRR4032656
SRR4032661
SRR4032662
SRR4032663
SRR4032664
SRR4032665
SRR4032682
SRR4032683
SRR4032754
SRR4032755
SRR4032756
SRR4032757
SRR4032758
SRR4032759
SRR4032760
SRR4032761
SRR4032762
SRR4032763
SRR4032764
SRR4032765
SRR4032766
SRR4032767
SRR4032768
SRR4032769
SRR4032770
SRR4032771
SRR4032772
SRR4032773
SRR4032774
SRR4032775
SRR4032776
SRR4032777
SRR4032778
SRR4032779
SRR4032780
SRR4032781
SRR4032782
SRR4032783
SRR4032784
SRR4032785
SRR4032786
SRR4032787
SRR4032788
SRR4032789
SRR4032790
SRR4032791
SRR4032792
SRR4032793
SRR4032794
SRR4032795
SRR4032796
SRR4032797
SRR4032798
SRR4032799
SRR4032800
SRR4032801
SRR4032802
SRR4032803
SRR4032804
SRR4032805
SRR4032806
SRR4032807
SRR4032808
SRR4032809
SRR4032810
SRR4032811
SRR4032812
SRR4032813
SRR4032814
SRR4032815
SRR4032816
SRR4032817
SRR4032818
SRR4032819
SRR4032820
SRR4032821
SRR4032822
SRR4032823
SRR4032824
SRR4032825
SRR4032826
SRR4032827
SRR4032828
SRR4032829
SRR4032830
SRR4032831
SRR4032832
SRR2228203
SRR2228346
SRR2228349
SRR2228352
ERR1307119
ERR1307120
ERR1307121
ERR1307122
SRR3114914
SRR3114915
SRR3114916
SRR3114917
SRR3114918
SRR3114919
SRR618082
SRR618083
SRR618084
SRR618085
SRR618086
SRR618087
SRR3114927
SRR3114928
SRR3114929
SRR3114930
SRR3114931
SRR3114932
SRR618095
SRR618096
SRR618097
SRR618098
SRR618099
SRR618100
SRR3114906
SRR3114907
SRR3114908
SRR3114909
SRR3114910
SRR3114911
SRR3114912
SRR3114913
SRR618074
SRR618075
SRR618076
SRR618077
SRR618078
SRR618079
SRR618080
SRR618081
SRR3114920
SRR3114921
SRR3114922
SRR3114923
SRR3114924
SRR3114925
SRR3114926
SRR3114948
SRR3114949
SRR3114950
SRR618088
SRR618089
SRR618090
SRR618091
SRR618092
SRR618093
SRR618094
SRR618116
SRR618117
SRR618118
SRR3114938
SRR3114939
SRR3114940
SRR3114941
SRR3114942
SRR618106
SRR618107
SRR618108
SRR618109
SRR618110
SRR3114933
SRR3114934
SRR3114935
SRR3114936
SRR3114937
SRR618101
SRR618102
SRR618103
SRR618104
SRR618105
SRR3114943
SRR3114944
SRR3114945
SRR3114946
SRR3114947
SRR618111
SRR618112
SRR618113
SRR618114
SRR618115
ERR1143576
ERR1143577
ERR1143578
ERR260305
ERR1143579
ERR1143580
ERR1143581
ERR1143582
SRR1057535
ERR260306
ERR1143583
ERR1143584
ERR1143585
SRR2228357
SRR2228360
SRR2228369
SRR2228373
SRR2228376
ERR1143586
SRR1285078
ERR926555
ERR926556
ERR926557
ERR926562
ERR926563
ERR926564
ERR926565
ERR926566
ERR926571
ERR926572
ERR926573
ERR926574
ERR926575
ERR926580
ERR926581
ERR926582
ERR926583
ERR926584
ERR926589
ERR926590
ERR926591
ERR926592
ERR926593
ERR926598
ERR926599
ERR926600
ERR926601
ERR926602
ERR926607
ERR926608
SRR1057594
SRR1057595
SRR1057596
SRR1057597
SRR1057598
SRR1057599
SRR1057600
SRR1057601
SRR1057602
SRR1057603
ERR1143587
ERR260291
ERR260292
ERR260293
ERR260294
SRR346937
ERR1143588
ERR1143589
ERR1143590
ERR260287
ERR260288
ERR260289
ERR260290
SRR346942
ERR1143593
ERR1143594
ERR1143591
ERR1143592
ERR1143595
ERR1143596
ERR1143598
ERR1143599
ERR1307111
ERR1307112
ERR1307113
SRR617943
SRR617944
SRR617945
ERR1143597
ERR1143600
ERR1143601
ERR1143602
ERR1307107
ERR1307108
ERR1307114
ERR1307115
ERR1307116
ERR260281
ERR260282
ERR260283
ERR260284
ERR260285
ERR260286
SRR424576
SRR617940
SRR617941
SRR617942
ERR1050907
ERR1050908
ERR1050909
ERR1050910
ERR1050911
ERR1050912
ERR1050913
ERR1050914
ERR1050915
ERR1050916
ERR1050917
ERR1050918
ERR1050919
ERR1050920
ERR1050921
ERR1050922
ERR1050923
ERR1050924
ERR1050925
ERR1050926
ERR1050927
ERR1050928
ERR1050929
ERR1050930
ERR1050931
ERR1050932
ERR1050933
ERR1050934
ERR1050935
ERR1050936
ERR1050937
ERR1050938
ERR1050939
ERR1050940
ERR1050941
ERR1050942
ERR1050943
ERR1050944
ERR1050945
ERR1050946
ERR1050947
ERR1050948
ERR1050949
ERR1050950
ERR1050951
ERR1050952
ERR1050953
ERR1050954
ERR1050955
ERR1050956
ERR1050957
ERR1050958
ERR1050959
ERR1050960
ERR1050961
ERR1050962
ERR1050963
ERR1050964
ERR1050965
ERR1050966
ERR1050967
ERR1050968
ERR1050969
ERR1050970
ERR1050971
ERR1050972
ERR1050973
ERR1050974
ERR1050975
ERR1050976
ERR1050977
ERR1050978
ERR1050979
ERR1050980
ERR1050981
ERR1050982
ERR1050983
ERR1050984
ERR1050985
ERR1050986
ERR1050987
ERR1050988
ERR1050989
ERR1050990
ERR1050991
ERR1050992
ERR1050993
ERR1050994
ERR1050995
ERR1050996
ERR1050997
ERR1050998
ERR1050999
ERR1051000
ERR1051001
ERR1051002
ERR1051003
ERR1051004
ERR1051005
ERR1051006
ERR1051007
ERR1051008
ERR1051009
ERR1051011
ERR1051012
ERR659190
ERR659191
ERR659192
ERR659193
ERR659194
ERR659195
ERR659196
ERR659197
ERR659198
ERR659199
ERR659200
ERR659201
ERR659202
ERR659203
ERR659204
ERR659205
ERR659206
ERR659207
ERR659208
ERR659209
ERR659210
ERR659211
ERR659212
ERR659213
ERR659214
ERR659215
ERR659216
ERR659217
ERR659218
ERR659219
ERR659220
ERR659221
ERR659222
ERR659223
ERR659224
ERR659225
ERR659226
ERR659227
ERR659228
ERR659229
ERR659230
ERR659231
ERR659232
ERR659233
ERR659234
ERR659235
ERR659236
ERR659237
ERR659238
ERR659239
ERR659240
ERR659241
ERR659242
ERR659243
ERR1143603
ERR1143604
ERR1307109
ERR1307110
ERR1143605
ERR1143606
ERR1051010
ERR1143607
ERR260277
ERR260278
ERR260279
ERR260280
SRR349642
ERR1143608
ERR1143609
ERR1143610
ERR1307105
ERR1307106
ERR1303874
ERR1303876
ERR1303877
ERR1303878
ERR1303879
ERR1303881
ERR1303888
ERR1303866
ERR1303868
SRR3340626
ERR1303864
ERR1303867
ERR1143611
ERR1143612
ERR1303869
ERR1303870
ERR1303871
ERR1303875
ERR1303880
ERR1303882
ERR1303884
ERR1303885
ERR1303887
ERR1143613
ERR1143614
SRR1057604
SRR1057605
SRR1057606
SRR1057607
SRR1057608
SRR1057609
SRR1057610
SRR1057611
SRR1057612
SRR1057613
ERR260303
ERR1143615
ERR1143616
ERR1143617
ERR260304
ERR1143618
ERR1143619
ERR1143620
ERR266262
ERR266261
ERR1307124
SRR2228385
SRR2228389
ERR260299
ERR260300
ERR260301
ERR260302
SRR617939
ERR1143621
ERR1143622
ERR1143623
ERR1143624
ERR1143625
ERR1307117
ERR1143626
SRR1562041
SRR941995
SRR941996
SRR941997
SRR941998
SRR1556038
SRR1556039
SRR1556040
SRR1556041
SRR1556042
SRR1556043
SRR064266
SRR4345450
SRR1986395
SRR1986438
ERR1356689
ERR1356690
ERR1359249
ERR1359250
SRR354034
SRR1145747
SRR870535
SRR870536
SRR870537
SRR870538
SRR870539
SRR870540
SRR870541
SRR2939013
ERR1143567
ERR1143569
ERR1143568
SRR945969
SRR945970
SRR945971
SRR945972
SRR945973
SRR1950515
SRR1950516
SRR1055545
SRR1055546
SRR1055547
SRR1055548
SRR1055549
SRR947083
SRR947084
SRR947085
SRR947086
SRR947087
SRR947088
SRR4181534
SRR786943
SRR796660
SRR797226
SRR800643
SRR800736
SRR800755
SRR800857
SRR801076
SRR806026
SRR806129
SRR806448
SRR806489
SRR806712
SRR809344
SRR809378
SRR809404
SRR809405
SRR809426
SRR816174
SRR816175
SRR816176
SRR816225
SRR816290
SRR816291
SRR822478
SRR822482
SRR822485
SRR822489
SRR822493
SRR822498
SRR822501
SRR822502
SRR822505
SRR822507
SRR822508
SRR822509
SRR059226
SRR059228
SRR2939021
SRR2351391
SRR2351392
SRR2351393
SRR2351394
SRR764581
SRR764582
SRR764583
SRR764584
SRR764585
SRR764586
SRR764587
SRR764588
SRR764589
SRR764590
SRR764591
SRR764592
SRR1197981
SRR1197982
SRR1197983
SRR1197984
SRR3109093
SRR3109094
SRR3109095
SRR3109096
SRR3109097
SRR3109098
SRR3109099
SRR3109100
SRR3109101
SRR3109102
SRR3109103
SRR3109104
SRR3109105
SRR3109106
SRR3109107
SRR3109108
SRR3109109
SRR3109110
SRR3109111
SRR3109112
SRR3109113
SRR3109114
SRR3109115
SRR3109116
SRR3109117
SRR3109118
SRR3109119
SRR3109120
SRR3109121
SRR3109122
SRR3109123
SRR3109124
SRR3109125
SRR3109126
SRR3109127
SRR3109128
SRR3109129
SRR3109130
SRR3109131
SRR3109132
SRR3109133
SRR3109134
SRR3109135
SRR3109136
SRR3109137
SRR3109138
SRR3109139
SRR3109140
SRR3109141
SRR3109142
SRR3109143
SRR3109144
SRR3109145
SRR3109146
SRR3109148
SRR3109149
SRR3109150
SRR3109151
SRR3109152
SRR3109153
SRR3109154
SRR3109155
SRR3109156
SRR3109157
SRR3109158
SRR3109159
SRR3109160
SRR3109161
SRR3109162
SRR3109163
SRR3106414
SRR3106415
SRR3106416
ERR1189167
SRR789327
SRR789336
SRR789341
SRR789345
SRR789352
SRR789356
SRR789363
SRR789369
SRR789377
SRR2156118
SRR2156119
SRR2156120
SRR2156121
SRR2156122
SRR2156123
SRR2156124
SRR2156125
SRR2156126
SRR2156127
SRR2156128
SRR2156129
SRR2156130
SRR2156131
SRR2156132
SRR2156133
SRR2156134
SRR2156135
SRR2156136
SRR2156137
SRR2156138
SRR2156139
SRR2156140
SRR2156141
SRR2156142
SRR2156143
SRR2156144
SRR2156145
SRR2156146
SRR2156147
SRR2156148
SRR2156149
SRR2156150
SRR2156151
SRR2156152
SRR2156153
SRR2156154
SRR2156155
SRR2156156
SRR2156157
SRR2156158
SRR2156159
SRR2156160
SRR2156161
SRR2156162
SRR2156163
SRR2156164
SRR2156165
SRR2156166
SRR2156167
SRR2156168
SRR2156169
SRR2156170
SRR2156171
SRR2156172
SRR2156173
SRR2156174
SRR2156175
SRR2156176
SRR2156177
SRR2156178
SRR2156179
SRR2156180
SRR2156181
SRR2156182
SRR2156183
SRR2156184
SRR2156185
SRR2156186
SRR2156187
SRR2156188
SRR2156189
SRR2156190
SRR2156191
SRR2156192
SRR2156193
SRR2156194
SRR2156195
SRR2156196
SRR2156197
SRR2156198
SRR2156199
SRR2156200
SRR2156201
SRR2156202
SRR2156203
SRR2156204
SRR2156205
SRR2156206
SRR2156207
SRR2156208
SRR2156209
SRR2156210
SRR2156211
SRR2156212
SRR2156213
SRR2156214
SRR2156215
SRR2156216
SRR2156217
SRR2156218
SRR2156219
SRR2156220
SRR2156221
SRR2156222
SRR2156223
SRR2156224
SRR2156225
SRR2156226
SRR2156227
SRR2156228
SRR2156229
SRR2156230
SRR2156231
SRR2156232
SRR2156233
SRR2156234
SRR2156235
SRR2156236
SRR2156237
SRR2156238
SRR2156239
SRR2156240
SRR2156241
SRR2156242
SRR2156243
SRR2156244
SRR2156245
SRR2156246
SRR2156247
SRR2156248
SRR2156249
SRR2156250
SRR2156251
SRR2156252
SRR2156253
SRR2156254
SRR2156255
SRR2156256
SRR2156257
SRR2156258
SRR2156259
SRR2156260
SRR2156261
SRR2156262
SRR2156263
SRR2156264
SRR2156265
SRR2156266
SRR2156267
SRR2156268
SRR2156269
SRR2179962
SRR2180038
SRR1578488
SRR1578506
SRR1578514
SRR1578743
SRR1578744
SRR1578749
SRR1145746
SRR4340083
SRR1145748
SRR1812787
SRR1425249
SRR1562865
SRR1562940
SRR1565751
SRR1931713
SRR1931742
SRR1931746
SRR1931750
SRR1951489
SRR1956518
SRR1956519
DRR023370
SRR2954433
SRR2954467
SRR2954473
SRR037872
SRR037873
SRR037874
SRR037875
SRR3466613
SRR3466614
SRR3466615
SRR1027643
SRR1955932
SRR1956520
SRR1956730
ERR1143556
SRR1029075
SRR1029077
SRR1029080
SRR1035232
SRR1035236
SRR3106950
SRR3106951
SRR3106952
SRR3106953
SRR3106954
SRR3106955
SRR3106956
SRR1199307
SRR1199308
SRR1199309
SRR1199310
SRR1201274
SRR1201276
SRR1201277
SRR1618545
SRR1618581
SRR1618582
SRR1618626
SRR1618666
SRR1618667
SRR4041945
SRR947089
SRR947090
SRR947091
SRR947092
SRR2967080
SRR2967097
SRR2968118
SRR2968866
SRR2968867
SRR2968913
SRR2968914
SRR940267
SRR940268
SRR940269
SRR940270
SRR4111090
SRR4272564
SRR4342886
SRR4341359
DRR021663
DRR021664
DRR021665
DRR021666
DRR021667
DRR021668
DRR021669
DRR021670
DRR021671
DRR021672
SRR1107999
SRR1108726
SRR1109142
SRR1109489
SRR1109631
SRR1109784
SRR1111718
SRR1111828
SRR1111944
SRR1112070
SRR1112485
SRR1112619
SRR1117689
SRR1118114
SRR1118137
SRR1118138
SRR1118139
SRR1118140
SRR1118141
SRR1118142
SRR1118143
SRR1118144
SRR1118145
SRR1118146
SRR1118147
SRR1118148
SRR1118149
SRR1118150
SRR1118151
SRR1118152
DRR021673
DRR021674
DRR021675
DRR021676
DRR021677
DRR021678
DRR021679
DRR021680
DRR021681
DRR021682
DRR021683
DRR021684
DRR021685
DRR021686
ERR1189539
SRR1145749
SRR1190479
SRR891578
SRR891579
SRR891580
SRR891581
SRR891582
SRR891583
SRR891584
SRR891585
SRR891586
SRR891587
SRR2962758
ERR1354371
ERR1355090
ERR1355091
ERR1359258
ERR1359259
ERR1356687
ERR1356688
ERR1359256
ERR1359257
SRR2127934
SRR2127932
SRR2127931
SRR4339878
SRR4339879
SRR4339880
SRR4339881
SRR4339882
SRR4339883
SRR1190476
ERR1427771
ERR1189534
SRR1742927
SRR1742922
SRR1742975
SRR1742976
SRR1742979
SRR1742980
SRR1743140
SRR1742947
SRR1742977
SRR2127933
ERR1354373
ERR1354374
SRR3896004
SRR3898676
SRR3900841
SRR3901027
SRR3922263
SRR3670117
SRR3670118
SRR3670120
SRR3670652
SRR3680351
ERR1223401
ERR1223402
ERR1223484
ERR1223485
ERR1223486
ERR1223487
SRR1661697
DRR061017
DRR061018
DRR061019
SRR057448
SRR057461
SRR057463
SRR057465
SRR057467
SRR620242
SRR620546
SRR620547
SRR620564
SRR620567
SRR620568
SRR620570
SRR620571
SRR620572
SRR620573
SRR620574
SRR620577
SRR621118
SRR1145745
SRR064259
SRR064260
SRR064261
SRR064262
SRR064263
SRR064264
SRR064265
SRR064267
SRR064268
SRR064269
SRR064270
SRR064271
SRR064272
SRR064273
SRR064274
SRR064275
SRR064276
SRR064277
SRR064278
SRR064279
SRR064280
SRR064281
SRR064282
SRR941876
SRR941878
SRR941879
SRR941880
ERR1354357
ERR1354358
ERR1354359
ERR1354360
ERR1354361
ERR1354362
ERR1354363
ERR1354364
ERR1354365
SRR4256597
SRR4342885
SRR072323
SRR072324
SRR072325
SRR072326
SRR1284937
SRR1284940
SRR1284941
SRR1284946
SRR1284948
SRR513058
SRR1287826
SRR1287827
SRR1287828
SRR1287829
SRR1287830
SRR1287831
SRR1287832
SRR1287833
SRR1287834
SRR1287835
SRR1287836
SRR1287837
SRR1287838
SRR1287839
SRR1287840
SRR1287841
SRR1287842
SRR1287843
SRR1287844
SRR1287845
SRR1287846
SRR1287847
SRR1287848
SRR1287849
SRR1287850
SRR1287851
SRR1287852
SRR1287853
SRR1287854
SRR1287855
SRR1287856
SRR1287857
SRR1287858
SRR1287859
SRR1287860
SRR1287861
SRR1287862
SRR1287863
SRR1287864
SRR1287865
SRR1287866
SRR1287867
SRR1287868
SRR1287869
SRR1287870
SRR1287871
SRR1287872
SRR1287873
SRR1287874
SRR1287875
SRR1287876
SRR1287877
SRR1287878
SRR1287879
SRR1287880
SRR1287881
SRR1287882
SRR1287883
SRR1287884
SRR1287885
SRR1287886
SRR1287887
SRR1287888
SRR1287889
SRR1287890
SRR1287891
SRR1287892
SRR1287893
SRR1287894
SRR1287895
SRR1287896
SRR1287897
SRR1287898
SRR1287899
SRR1287900
SRR1287901
SRR1287902
SRR1287903
SRR1287904
SRR1287905
SRR1287906
SRR1287907
SRR1287908
SRR1287909
SRR1287910
SRR1287911
SRR1287912
SRR1287913
SRR1287914
SRR1287915
SRR1287916
SRR1287917
SRR1287918
SRR1287919
SRR1287920
SRR1287921
SRR1287922
SRR1287923
SRR1287924
SRR1287925
SRR1287926
SRR1287927
SRR1287928
SRR1287929
SRR1287930
SRR1287931
SRR1287932
SRR1287933
SRR1287934
SRR1287935
SRR1287936
SRR1287937
SRR1287938
SRR1287939
SRR1287940
SRR1287941
SRR1287942
SRR1287943
SRR1287944
SRR1287945
SRR1287946
SRR1287947
SRR1287948
SRR1287949
SRR1287950
SRR1287951
SRR1287952
SRR1287953
SRR1287954
SRR1287955
SRR1287956
SRR1287957
SRR1287958
SRR1287959
SRR1287960
SRR1287961
SRR1287962
SRR1287963
SRR1287964
SRR1287965
SRR1287966
SRR1287967
SRR1287968
SRR1287969
SRR1287970
SRR1287971
SRR1287972
SRR1287973
SRR1287974
SRR1287975
SRR1287976
SRR1287977
SRR1287978
SRR1287979
SRR1287980
SRR1287981
SRR1287982
SRR1287983
SRR1287984
SRR1287985
SRR4000567
SRR4000573
SRR3168631
SRR3168632
SRR3168763
SRR3168846
SRR3168848
SRR3168851
SRR3168860
SRR3168914
SRR3168928
SRR3168932
SRR3168933
SRR3168934
SRR3168935
SRR3168936
SRR3168937
SRR3168938
SRR3168626
SRR3168627
SRR3168628
SRR3168629
SRR3187019
SRR042656
SRR1191749
SRR1191750
SRR1191751
SRR1191752
SRR1191753
SRR1574920
SRR1190481
ERR1189255
SRR1145750
SRR1145751
SRR064258
ERR570059
SRR1783225
SRR1784860
SRR4254392
SRR3139745
SRR3139746
SRR3139747
SRR3139748
SRR3139749
SRR3139750
SRR3139751
SRR3139752
