# Supplementary material for: A bioinformatics approach to identifying Wolbachia infections in arthropods
Source: PeerJ. 2018 Sep 3;6:e5486. doi: 10.7717/peerj.5486 (PMC6126470; doi:10.7717/peerj.5486)
Supplement: Supplemental Information 1 — Supplementary figures/tables and code used for data analysis [file peerj-06-5486-s001.zip › Supplement/detection_scripts/phylogeny_samples.txt]

ERR034187	Acromyrmex echinatior
ERR1554906	Anopheles gambiae
SRR2939026	Bembidion lapponicum
ERR233308	Biorhiza pallida
ERR233309	Biorhiza pallida
ERR233313	Biorhiza pallida
SRR949786	Callosobruchus chinensis
SRR952345	Callosobruchus chinensis
SRR2912519	Ceratina calcarata
SRR2912581	Ceratina calcarata
SRR2912589	Ceratina calcarata
ERR233303	Cynipini
ERR233306	Cynipini
SRR1231828	Dactylopius coccus
SRR1231832	Dactylopius coccus
SRR4341246	Delias oraia
SRR1106898	Diabrotica virgifera virgifera
SRR1106912	Diabrotica virgifera virgifera
SRR1107707	Diabrotica virgifera virgifera
SRR2042775	Diachasma alloeum
SRR2043489	Diachasma alloeum
SRR2043618	Diachasma alloeum
SRR189236	Diaphorina citri
SRR189237	Diaphorina citri
SRR649417	Diaphorina citri
SRR4342174	Diploeciton nevermanni
ERR1359308	Diplolepis spinosa
ERR1359312	Diplolepis spinosa
ERR1092813	Drosophila melanogaster
SRR2347338	Drosophila melanogaster
SRR3931592	Drosophila melanogaster
ERR1597896	Drosophila simulans
ERR1597899	Drosophila simulans
ERR1597900	Drosophila simulans
DRR061000	Drosophila triauraria
SRR2318687	Drosophila yakuba
SRR2318706	Drosophila yakuba
SRR4301374	Ecitophya simulans
SRR1197265	Gerris buenoi
SRR1197267	Gerris buenoi
SRR941995	Homalodisca vitripennis
SRR941997	Homalodisca vitripennis
SRR941998	Homalodisca vitripennis
ERR1359249	Isocolus centaureae
ERR1359250	Isocolus centaureae
ERR1189167	Maconellicoccus hirsutus
SRR1145746	Megacopta cribraria
SRR2954433	Mycopsylla fici
SRR2954467	Mycopsylla fici
SRR2954473	Mycopsylla proxima
SRR1618545	Operophtera brumata
SRR1618581	Operophtera brumata
SRR1618582	Operophtera brumata
SRR1190479	Pararge aegeria
ERR1355090	Pediaspis aceris
ERR1355091	Pediaspis aceris
SRR1190476	Polygonia c-album
SRR1742977	Pseudomyrmex sp. PSW-54
SRR3896004	Rhagoletis pomonella
SRR3900841	Rhagoletis pomonella
SRR3901027	Rhagoletis pomonella
SRR3670118	Rhagoletis zephyria
SRR3670120	Rhagoletis zephyria
SRR3670652	Rhagoletis zephyria
SRR1191749	Trichogramma pretiosum
SRR1191752	Trichogramma pretiosum
