# Supplementary material for: A bioinformatics approach to identifying Wolbachia infections in arthropods
Source: PeerJ. 2018 Sep 3;6:e5486. doi: 10.7717/peerj.5486 (PMC6126470; doi:10.7717/peerj.5486)
Supplement: Supplemental Information 1 — Supplementary figures/tables and code used for data analysis [file peerj-06-5486-s001.zip › Supplement/detection_scripts/reference_wol_genes.fasta]

>U59696.1 Wolbachia pipientis cell division protein FtsZ (ftsZ) gene, partial cds
AATCATTATGTGATAAAAAAATTCAGCTTGGTATTAACTTAACTAAGGGCCTTGGCGCCGGCGCTTTGCC
TGATATTGGTAAAGGTGCAGCAGAAGAATCAATTGATGAAATTATGGAGCATATAAGGGACAGCCATATG
CTCTTTATCACAGCAGGGATGGGTGGTGGTACTGGAACAGGTGCTGCACCGGTAATTGCAAAAGCAGCCA
GAGAAGCAAGAGCGGTGGTTAAAGATAAAGGAGCAAAAGAAAAAAAGATACTGACTGTTGGAGTTGTAAC
TAAGCCGTTCGGTTTTGAGGGTGTGCGACGTATGCGCACTGCAGAGCTTGGACTTGAAGAGTTGCAAAAA
TACGTAGATACACTTATTGTCATTCCCAATCAAAATTTATTTAGAATTGCTAACGAGAAAACTACATTTG
CTGATGCATTTCAACTCGCCGATAATGTCCTGCATATTGGCATAAGAGGAGTAACTGATTTGATGATCAT
GCCAGGACTGATTAATCTTGATTTTGCTGATATAGAAACGGTAATGAGTGAGATGGGTAAAGCAATGATT
GGTACTGGAGAGGCGGAAGGAGAAGATAGGGCAATTAGTGCTGCAGAGGCTGCGATATCTAATCCATTGC
TTGATAATGTATCAATGAAAGGTGCGCAAGGAATATTGATTAATATTACTGGTGGTGGAGATATGACTCT
ATTTGAAGTTGATGCTGCAGCCAATAGAGTGCGTGAAGAAGTGGATGAAAATGCAAATATAATATTTGGT
GCCACTTTTGATCAGGCGATGGAGGGAAGAGTTAGAGTTTCTGTTCTTGCAACTGGCATTGATAGCTGTA
ACGACAATGCATCTGTGAATAAAAACAAGATCCCAGCAGAGGAAAAAAATTTTAAATGGCCTTATAATCA
AATTCCAACATTAGAAACAAAAGAGTATGCTTCAACTGAGCAAACAAACGAAAGAGTTAAGTGGGGTAGC
AATGTTTATGATATACCAGCTTATTTAAGAAGAAAAAAATAATGCAATTTTGGCTATTCAAGTCAG

>U62126.1 Wolbachia pipientis cell division protein FtsZ (ftsZ) gene, partial cds
TTATGTGATAAAAAAATTCAGCTTGGCATTAATTTAACTAAGGGGCTTGGTGCTGGTGCTTTGCCTGATG
TTGGCAAAGGTGCAGCAGAAGAGTCAATTGATGAGATTATGGAGCATATAAAAGATAGTCATATGCTTTT
CATCACAGCAGGAATGGGCGGTGGTACTGGAACCGGTGCAGCACCGGTAATTGCAAAAGCAGCCAGAGAA
GCAAGAGCCGCAGTTAAGGATAGAGCGCCAAAAGAAAAAAAGATATTGACTGTTGGAGTTGTAACTAAAC
CGTTCGGTTTTGAAGGTGTGCGCCGTATGCGTATTGCAGAGCTTGGACTTGAAGAACTGCAAAAATACGT
GGATACACTTATTGTCATTCCAAATCAGAATTTATTTAGAATTGCAAATGAAAAAACTACATTTTCTGAT
GCATTTAAACTTGCTGATAATGTTCTGCACATTGGCATCAGAGGAGTAACTGACTTGATGGTCATGCCAG
GGCTTATCAATCTTGACTTCGCTGATATAGAAACAGTAATGAGCGAGATGGGCAAAGCGATGATCGGCAC
CGGAGAGGCAGAAGGAGAAGATAGAGCAATTAGTGCTGCAGAGGCTGCAATATCTAATCCATTGCTTGAT
AATGTATCAATGAAAGGTGCGCAAGGAATATTAATTAACATTACTGGTGGCGGAGATATGACTCTGTTTG
AAGTTGATGCTGCAGCCAATAGAGTGCGTGAAGAAGTAGATGAAAATGCAAATATAATATTTGGTGCTAC
TTTTGATCAAGCGATGGAGGGAAGAGTTAGAGTTTCTGTTCTTGCAACTGGCATTGATGGTCGCAATAAT
AAATCAGAAACTTCACCTATAAGTCAGAGCGAAGACTCAGAGAAAGAGAAATTTAAGTGGCCATATAGTC
AAAGTGAAAGTACACAAGACAAAACACTGGAAACAAAACCAGCTGAA

>U83886.1 Wolbachia pipientis ftsZ-protein (ftsZ) gene, partial cds
GACTTGAAGAGTTGCAAAAATACGTAGATACACTTATTGTCATTCCCAATCAAAATTTATTTAGAATTGC
TAACGAGAAAACTACATTTGCTGACGCATTTCAACTCGCCGATAATGTTCTGCATATTGGCATAAGAGGA
GTAACTGATTTGATGATCATGCCAGGACTGATTAATCTTGATTTTGCTGATATAGAAACAGTAATGAGTG
AGATGGGTAAAGCAATGATTGGTACTGGAGAGGCAGAAGGAGAAGATAGGGCAATTAGTGCTGCAGAGGC
TGCGATATCTAATCCATTACTTGATAATGTATCAATGAAAGGTGCACAAGGAATATTGATTAATATTACT
GGTGGTGGAGATATGACTTTATTTGAAGTTGATGCTGCAGCCAATAGAGTACGTGAAGAAGTGGATGAAA
ATGCAAATATAATATTTGGTGCTACTTTTGATCAGGCGATGGAGGGAAGAGTTAGAGTTTCTGTTCTTGC
AACTGGCATTGATAGCTGTAACAACAATTCATCTGTTAATCAAAACCAGATCCCAGCAGAGGAAAAAAAT
TTTAAATGGCCTTATAATCAAATTCCAATATCAGAAACAAAAGAATATGCTTCAACTGAGCAAACAAATG
AAAGAGTTAAGTGGGGCAGCAATGTTTATGATATACCAGCTTATTTAAGAAGAAAAAAATAATGCAATTT
TGGCTACTAAAGTCAG

>U83887.1 Wolbachia pipientis ftsZ-protein (ftsZ) gene, partial cds
GACTTGAAGAGTTGCAAAAATACGTAGATACACTTATTGTCATTCCCAATCAAAATTTATTTAGAATTGC
TAACGAGAAAACTACATTTGCTGACGCTTTACAACTCGCCGATAATGTTCTGCATATTGGCATAAGAGGA
GTAACTGATTTGATGATCATGCCAGGACTGATTAATCTTGATTTTGCTGATATAGAAACAGTAATGAGTG
AGATGGGTAAAGCGATGATTGGTACTGGAGAGGCAGAAGGAGAAGATAGGGCAATTAGTGCTGCAGAGGC
TGCGATATCTAATCCATTACTTGATAATGTATCAATGAAAGGTGCACAAGGAATATTGATTAATATTACT
GGTGGTGGAGATATGACTCTATTTGAAGTTGATGCTGCAGCCAATAGAGTGCGTAAAGAAGTGGATGAAA
ATGCAAATATAATATTTGGTGCTACTTTTGATCAGGCGATGGAGGGAAGAGTTAGAGTTTCTGTTCTTGC
AACTGGCATTGATAGCTGTATCAACAATTCATCTGTTAATCAAAACAAGATCCCAGCAGAGGAAAAAAAT
TTTAAATGGCCTTATAATCAAATTCCAATATTAGAAACAAAAGAATATGCTTCAACTGAGCAAACAAACG
AAAGAGTTAAGTGGGGTAGCAATGCTTATGATATACCAGCTTATTTAAGAAGAAAAAAATAATGCAATTT
TGGCTACTCAAGTCAG

>X71906.1 Wolbachia sp. ftsZ gene
ATGTCTATTGATCTTAGTCTGCCGGAGTTGCCTATATTACACCCAAGGATTACCGTTGTGGGAGTGGGTG
GTGCTGGTGGAAATGCTGTGAATAACATGATCCAATCTAATTTGCAAGGAGTGAATTTTGTTGTCGCAAA
TACCGATGCTCAAGCACTAGAAAAGTCGTTATGTGATAAAAAAATTCAGCTTGGCATTAATTTAACTAAG
GGGCTTGGTGCTGGTGCTTTGCCTGATGTTGGCAAAGGTGCAGCAGAAGAGTCAATTGATGAGATTATGG
AGCATATAAAAGATAGTCATATGCTTTTCATCACAGCAGGAATGGGCGGTGGTACTGGAACCGGTGCAGC
ACCGGTAATTGCAAAAGCAGCCAGAGAAGCAAGAGCCGCAGTTAAGGATAGAGCGCCAAAAGAAAAAAAG
ATATTGACTGTTGGAGTTGTAACTAAACCGTTCGGTTTTGAAGGTGTGCGCCGTATGCCGATTGCAGAGC
TTGGACTTGAAGAACTGCAAAAATACGTGGATACACTTATTGTCATTCCAAATCAGAATTTATTTAGAAT
TGCAAATGAAAAAACTACATTTTCTGATGCATTTAAACTTGCTGATAATGTTCTGCACATTGGCATCAGA
GGAGTAACTGACTTGATGGTCATGCCAGGGCTTATTAATCTTGACTTCGCTGATATAGAAACAGTAATGA
GCGAGATGGGCAAAGCGATGATCGGCACCGGAGAGGCAGAAGGAGAAGATAGAGCAATTAGTGCTGCAGA
GGCTGCAATATCTAATCCATTGCTTGATAATGTATCAATGAAAGGTGCGCAAGGAATATTAATTAACATT
ACTGGTGGCGGAGATATGACTCTGTTTGAAGTTGATGCTGCAGCCAATAGAGTGCGTGAAGAAGTAGATG
AAAATGCAAATATAATATTTGGTGCTACTTTTGATCAAGCGATGGAGGGAAGAGTTAGAGTTTCTGTTCT
TGCAACTGGCATTGATGGTCGCAATAATAAATCAGAAACTTCACCTATAAGTCAGAGCGAAGACTCAGAG
AAAGAGAAATTTAAGTGGCCATATAGTCAAAGTGAAAGTACACAAGACAAAACACTGGAAACAAAACCAG
CTGAACAGGTAAGCGAAGGAGCTAAGTGGGGCAGCAATATCTATGATATACCAGCTTACTTAAGAAGAAA
AAAA

>U28174.1 Wolbachia sp. group A, from specific host Drosophila recens, cell division protein FtsZ (ftsZ) gene, partial cds
TTATGTGATAAAAAAATTCAGCTTGGCATTAATTTAACTAAGGGGCTTGGTGCTGGTGCTTTGCCTGATG
TTGGCAAAGGTGCAGCAGAAGAGTCAATTGATGAGATTATGGAGCATATAAAAGATAGTCATATGCTTTT
CATCACAGCAGGAATGGGCGGTGGTACTGGAACCGGTGCAGCACCGGTAATTGCAAAAGCAGCCAGAGAA
GCAAGAGCCGCAGTTAAGGATAGAGCGCCAAAAGAAAAAAAGATATTGACTGTTGGAGTTGTAACTAAAC
CGTTCGGTTTTGAAGGTGTGCGCCGTATGCGCATTGCAGAGCTTGGACTTGAAGAACTGCAAAAATACGT
GGATACACTTATTGTCATTCCAAATCAGAATTTATTTAGAATTGCAAATGAAAAAACTACATTTTCTGAT
GCATTTAAACTTGCTGATAATGTTCTGCACATTGGCATCAGAGGAGTAACTGACTTGATGGTCATGCCAG
GGCTTATCAATCTTGACTTCGCTGATATAGAAACAGTAATGAGCGAGATGGGCAAAGCGATGATCGGCAC
CGGAGAGGCAGAAGGAGAAGATAGAGCAATTAGTGCTGCAGAGGCTGCAATATCTAATCCATTGCTTGAT
AATGTATCAATGAAAGGTGCGCAAGGAATATTAATTAACATTACTGGTGGCGGAGATATGACTCTGTTTG
AAGTTGATGCTGCAGCCAATAGAGTGCGTGAAGAAGTAGATGAAAATGCAAATATAATATTTGGTGCTAC
TTTTGATCAAGCGATGGAGGGAAGAGTTAGAGTTTCTGTTCTTGCAACTGGCATTGATGGTCGCAATAAT
AAATCAGAAACTTCACCTATAAGTCAGAGCGAAGACTCAGAGAAAGAGAAATTTAAGTGGCCATATAGTC
AAAGTGAAAGTACACAAGACAAAACACTGGAAACAAAACCAGCTGAA

>U28195.1 Wolbachia sp. group B, from specific host Gryllus pennsylvanicus strain Forest Home, cell division protein FtsZ (ftsZ) gene, partial cds
TTATGTGATAAAAAAATTCAACTTGGTATCAACTTAACTAAGGGCCTTGGTGCTGGTGCTTTGCCTGATG
TTGGTAAAGGTGCAGCAGAAGAATCAATTGATGAAATTATGGAGCATATAAAAGATAGCCATATGCTCTT
TATCACAGCAGGAATGGGTGGTGGTACTGGAACAGGTGCTGCACCGGTAATTGCAAAGGCAGCCAGAGAA
GCAAGAGCGATAGTTAAAGATAAAGGAGCAAAAGAAAAAAAGATACTGACTGTTGGAGTTGTAACTAAGC
CGTTCGGTTTTGAAGGCGTGCGACGTATGCGCATTGCAGAACTTGGACTTGAAGAGTTGCAAAAATATGT
AGATACACTTATTGTCATTCCCAATCAAAATTTATTTAGAATTGCTAACGAGAAAACTACATTTGCTGAC
GCATTTCAACTTGCCGATAATGTTCTGCATATTGGCATAAGAGGAGTAACTGATTTGATGATCATGCCAG
GACTGATTAATCTTGATTTTGCTGATATAGAAACAGTAATGAGTGAGATGGGTAAAGCAATGATTGGTAC
TGGAGAGGCAGAAGGAGAAGATAGGGCAATTAGTGCTGCAGAGGCTGCGATATCTAATCCATTACTTGAT
AATGTATCAATGAAAGGTGCACAAGGAATATTGATTAATATTACTGGTGGTGGAGATATGACTCTATTTG
AAGTTGATGCTGCAGCCAATAGAGTGCGTGAAGAAGTGGATGAAAATGCAAATATAATATTTGGTGCTAC
TTTTGATCAGGCGATGGAGGGAAGAGTTAGAGTTTCTGTTCTTGCAACTGGCATTGATAGCTGTAACGAC
AAGCCAGAAGCTTCATCTGTTAATCAAAACAAGATCCCAGCAGAGGAAAAAAATTTTAAATGGCCTTATA
ATCAAATTCCAATATCAGAAACAAAAGAATATGCTTCAACTGAG

>AB002287.1 Wolbachia sp. gene for GroES protein homolog, GroEL protein homolog, partial cds
GAAGAAAAGCAAGGTGGAATTGTGCTTCCATCAAGTGCTGAAAAGAAACCTACTAAAGGTGAAGTTATAG
CAATTGGTGAAGGTTCACGCAATTCAAGTGGCGAACGCGTAACTTTAACTGTGAAAGCTGGTGATAAAGT
GTTCTATCGTCAATGGGCTGGTACAGAAATAGAACATAATGATGAAAAGCTTATCGTGATGAAAGAGTCC
GATATACTTGCTGTCATTAAATAGCAGTCTTTATTTTACTAAACTTAAACAAAGCGCAACATGACGCATT
GTGAATGATTTTATTATAGTTTTCTAAATTTTTTATTAACAAGAGGTGATAAAAATGACTAATGTAGTAG
TATCAGGTGAGCAGTTGCAAGAAGCCTTTCGTGAAGTAGCAGCAATAGTAGACTCAACGGTGGCAATAAC
TGCGGGACCTAGAGGAAAAACAGTAGGGATTAATAAGCCCTATGGAGCACCAGAAATTACAAAAGATGGT
TATAAGGTGATGAAGGGTATCAAGCCTGAAAAACCATTAAACGCTGTAATAGCAAGCATCTTTGCACAAA
GTTGTTCTCAATGTAACGATAAAGTTGGTGATGGTACAACAACGTGCTCAATACTAACTAGCAACATGAT
AATGGAAGCTTCAAAATCAATTGCTGCTGGAAACGATCGTGTTGGTATTAAAAACGGAATACAGAAGGCA
AAAGATGTAATATTAAAGGAAATTACGTCAATGTCTCGTACAATTTCTCTAGAGAAAATAGACGAAGT

>AB002288.1 Wolbachia sp. gene for GroES protein homolog, GroEL protein homolog, partial cds
GAAGAAAAGCAAGGTGGAATTGTGCTTCCATCAAGTGCTGAAAAGAAACCTACTAAAGGTGAAGTTATAG
CAATTGGTGAAGGTTCACGCAATTCAAGTGGCGAACGCGTAACTTTAACTGTGAAAGCTGGTGATAAAGT
GTTCTATCGTCAATGGGCTGGTACAGAAATAGAACATAATGATGAAAAGCTTATCGTGATGAAAGAGTCC
GATATACTTGCTGTCATTAAATAGCAGTCTTTATTTTACTAAACTTAAACAAAGCGCAACATGACGCATT
GTGAATGATTTTATTATAGTTTTCTAAATTTTTTATTAACAAGAGGTGATAAAAATGACTAATGTAGTAG
TATCAGGTGAGCAGTTGCAAGAAGCCTTTCGTGAAGTCGCAGCAATAGTAGACTCAACGGTGGCAATAAC
TGCGGGACCTAGAGGAAAAACAGTAGGGATTAATAAGCCCTATGGAGCACCAGAAATTACAAAAGATGGT
TATAAGGTGATGAAGGGTATCAAGCCTGAAAAACCATTAAACGCTGCGATAGCAAGCATCTTTGCACAAA
GTTGTTCTCAATGTAACGATAAAGTTGGTGATGGTACAACAACGTGCTCAATACTAACTAGCAACATGAT
AATGGAAGCTTCAAAATCAATTGCTGCTGGAAACGATCGTGTTGGTATTAAAAACGGAATACAGAAGGCA
AAAGATGTAATATTAAAGGAAATTGCGTCAATGTCTCGTACAATTTCTCTAGAGAAAATAGACGAAGT

>AJ130892.1 Wolbachia sp. ftsZ gene, partial
CCGATGCTCAAGCGTTAGAGAAGTCATTATGTGATAAAAAAATTCAGCTTGGTATTAACTTAACTAAGGG
CCTTGGTGCTGGTGCTTTGCCTGATGTTGGTAAAGGTGCAGCAGAAGAATCAATTGATGAAATTATGGAG
CATATAAAAGATAGCCATATGCTCTTTATCACAGCAGGGATGGGTGGTGGTACTGGAACAGGCGCTGCAC
CGGTAATTGCAAAAGCAGCAAGAGAAGCAAGAGCGGTAGTTAAAGATAAAGGAGCAAAAGAAAAAAAGAT
ACTGACTGTTGGAGTTGTAACTAAGCCGTTCGGTTTTGAAGGTGTGCGACGTATGCGCATTGCAGAGCTT
GGACTTGAAGAGTTGCAAAAATACGTAGATACACTTATTGTCATTCCTAATCAAAATTTATTTAGAATTG
CTAACGAGAAAACTACATTTGCTGACGCATTTCAACTCGCCGATAATGTTCTGCATATTGGCATAAGAGG
AGTAACTGATTTGATGATCATGCCAGGACTGATTAATCTTGATTTTGCTGATATAGAAACAGTAATGAGT
GAGATGGGTAAAGCAATGATTGGTACTGGAGAGGCAGAAGGAGAAGATAGGGCAATTAGTGCTGCAGAAG
CTGCGATATCTAATCCATTGCTTGATAATGTATCAATGAAAGGCGCACAAGGAATATTGATTAATATTAC
TGGTGGTGGAGATATGACTCTATTTGAAGTTGATTCTGCAGCAAATAGAGTGCGTGAAGAAGTGGATGAA
AATGCAAATATAATATTTGGTGCCACTTTTGATCAGGCGATGGAGGGAAGAGTTAGAGTTTCTGTTCTTG
CAACTGGCATTGATAGCTGTAACAACAATTCATCTGTTAATCAAAACAAGATCCCAGCAGAGGAAAAAAA
TTTTAAATGGCCTTATAATCAAATTCCAATATCAGAAACAAAAGAATATGCTTCAACTGAGCAAACGAAA
GAGTTAAGTGG

>AJ318481.1 Wolbachia sp. partial groE homologue operon
ACTGAAGAAAAACAAGGTGGAATTGTACTACCATCAAGTGCTGAAAAGAAGCCTACTAAAGGTGAAGTTA
TAGCAATTGGTGGTGGTTCACGCAACTCAAGCGGAGAGCGTATAGCTTTAACTGTAAAAACTGGTGATAA
GGTTTTCTACAGGCAGTGGGCTGGAACAGAAGTAGAGCATGATAATGAAAAGTATGTCGTGATGAAGGAA
TCAGACCTACTTGCTGTTATCAAGTAGGTATTTCTATTTTACTAAACTAATGCGCTATATAGTGCATTAT
GTATTTTAATATTCTAAATTTTTTATTAATTTAAGGAGTGATAAAAATGGCTAACATAGTAGTATCAGGC
GAACAGTTGCAAGGAGCCTTTCGTGAAGTTGCAGCAATGGTTGACTCAACGGTGGGAGCAACTGCAGGGC
CTAGGGGAAATACAATAGGAATTAGCAAGCCATATGGTGGACCAGAGGTCACAAAGGATGGCTATAAGGT
AATGAAAGGTATAAAGCCTGAAAAACCATTACACTCTGCGATAGTAAGCACCATTGCTCAAAGTGCTTCT
CAGTGTAATGACAAAGTTGGTGATGGTACCACAACATGCTCAATACTGACTAGCAATATGATAATGGAAG
CTTCAAAGTCAATTGCAGCTGGAAATGATCGTATTTGTATCAAAAATGGAATACAGAAGGCAAAAGATGT
GATATTAAAGGAAATTACATCAATGTCTCGCACAATTTCTTTAGAGA

>AB002289.1 Wolbachia sp. group A genes for GroES protein homolog, GroEL protein homolog, partial cds
TGATCAAGCCTATTAGCGAAGAAAAGCAAGGTGGGATTGTGCTTCCATCAAGTGCTGAAAAGAAACCTAC
TAAAGGTGAAGTTATAGCAATTGGTGAAGGTTCACGCAATTCAAGTGGCGAACGCGTAACTTTAACTGTG
AAAGCTGGTGATAAAGTGTTCTATCGTCAATGGGCTGGTACAGAAATAGAACATAATGATGAAAAGCTTA
TCGTGATGAAAGAGTCCGATATACTTGCTGTCATTAAATAGCAGTCTTTATTTTACTAAACTTAAACAAA
GCGCAACATGACGCATTGTGAATGATTTTATTATAGTTTTCTAAATTTTTTATTAACAAGAGGTGATAAA
AATGACTAATGTAGTAGTATCAGGTGAGCAGTTGCAAGAAGCCTTTCGTGAAGTCGCAGCAATAGTAGAC
TCAACGGTGGCAATAACTGCGGGACCTAGAGGAAAAACAGTAGGGATTAATAAGCCCTATGGAGCACCAG
AAATTACAAAAGATGGTTATAAGGTGATGAAGGGTATCAAGCCTGAAAAACCATTAAACGCTGTAATAGC
AAGCATCTTTGCACAAAGTTGTTCTCAATGTAACGATAAAGTTGGTGATGGTACAACAACGTGCTCAATA
CTAACTAGCAACATGATAATGGAAGCTTCAAAATCAATTGCTGCTGGAAACGATCGTGTTGGTATTAAAA
ACGGAATACAGAAGGCAAAAGATGTAATATTAAAGGAAATTACGTCAATGTCTCGTACAATTTCTCTAGA
GAAAATAGACGAAGTGGCACAAGT

>AB002290.1 Wolbachia sp. group B genes for GroES protein homolog, GroEL protein homolog, partial cds
TAATAAAGCCTATTACTGAAGAAAAACAAGGTGGAATTGTACTACCATCAAGTGCTGAAAAGAAGCCTAC
TAAAGGTGAAGTTATAGCAATTGGTAGTGGTTCACGCAACTCAAGCGGAGAGCGTATAGCTTTAACTGTA
AAAACTGGTGATAAGGTTTTCTACAGGCAGTGGGCTGGCACAGAAGTAGAGCATGACAATGAAAAGTATG
TCGTGATGAAGGAGTCAGACCTACTTGCTGTTATCAAGTAGGTATCCCTATTTTACTAAACTAATGCGCT
ATATAGTGCATTATGTATTTTAATATTCTAAATTTTTTATTAATTTAAGGAGTGATAAAAATGGCTAACA
TAGTAGTATCAGGCGAACAGTTGCAAGAAGCCTTTCGTGAAGTTGCAGCAATGGTTGACTCAACGGTGGG
AGCAACTGCAGGGCCTAGGGGAAATACAATAGGAATTAGCAAGCCATATGGTGGACCAGAGGTCACAAAG
GATGGCTATAAGGTAATGAAAGGTATAAAGCCTGAAAAACCATTACACTCTGCGATAGTAAGCACCATTG
CTCAAAGTGCTTCTCAGTGTAATGACAAAGTTGGTGATGGTACCACAACATGCTCAATACTGACTAGCAA
TATGATAATGGAAGCTTCAAAGTCAATTGCAGCTGGAAATGATCGTATTTGTATCAAAAATGGAATACAG
AAGGCAAAAGATGTGATATTAAAGGAAATTACATCAATGTCTCGCACAATTTCTTTAGAGAAAATGGATG
AAGTTGCACAAGT

>AY508998.1 Wolbachia endosymbiont of Drosophila simulans strain wHa cell division protein (ftsZ) gene, partial cds
GAGTGAATTTTGTTGTCGCAAATACCGATGCTCAAGCACTAGAAAAGTCGTTATGTGATAAAAAAATTCA
GCTTGGCATTAATTTAACTAAGGGGCTTGGTGCTGGTGCTTTGCCTGATGTTGGCAAAGGTGCAGCAGAA
GAGTCAATTGATGAGATTATGGAGCATATAAAAGATAGTCATATGCTTTTCATCACAGCAGGAATGGGCG
GTGGTACTGGAACCGGTGCAGCACCGGTAATTGCAAAAGCAGCCAGAGAAGCAAGAGCCGCAGTTAAGGA
TAGAGCGCCAAAAGAAAAAAAGATATTGACTGTTGGAGTTGTAACTAAACCGTTCGGTTTTGAAGGTGTG
CGCCGTATGCGCATTGCAGAGCTTGGACTTGAAGAACTGCAAAAATACGTGGATACACTTATTGTCATTC
CAAATCAGAATTTATTTAGAATTGCAAATGAAAAAACTACATTTTCTGATGCATTTAAACTTGCTGATAA
TGTTCTGCACATTGGCATCAGAGGAGTAACTGACTTGATGGTCATGCCAGGGCTTATCAATCTTGACTTC
GCTGATATAGAAACAGTAATGAGCGAGATGGGCAAAGCGATGATCGGCACCGGAGAGGCAGAAGGAGAAG
ATAGAGCAATTAGTGCTGCAGAGGCTGCAATATCTAATCCATTGCTTGATAATGTATCAATGAAAGGTGC
GCAAGGAATATTAATTAACATTACTGGTGGCGGAGATATGACTCTGTTTGAAGTTGATGCTGCAGCCAAT
AGAGTGCGTGAAGAAGTAGATGAAAATGCAAATATAATATTTGGTGCTACTTTTGATCAAGCGATGGAGG
GAAGAGTTAGAGTTTCTGTTCTTGCAACTGGCATTGATGGTCGCAATAATAAATCAGAAACTTCACCTAT
AAGTCAGAGCGAAGACTCAGAGAAAGAGAAATTTAAGTGGCCATATAGTCAAAGTGAAAGTACACAAGAC
AAAACACTGGAAACAAAACCAGCTGAACAGGTAAGCGAAGGAGCTAAGTGGGGCAGCAATAT

>AY508999.1 Wolbachia endosymbiont of Drosophila simulans strain wMa(Ma) cell division protein (ftsZ) gene, partial cds
GAGTAAATTTTGTTGTAGCAAATACTGATGCTCAAGCGTTAGATAAGTCATTATGTGATAAAAAAATTCA
GCTTGGTATTAACTTAACTAAGGGCCTTGGTGCTGGTGCTTTGCCTGATGTTGGTAAAGGTGCAGCAGAA
GAATCAATTGATGAAATTATGGAGCATATAAAAGATAGCCATATGCTCTTTATCACAGCAGGGATGGGTG
GTGGTACTGGAACAGGCGCTGCACCGGTAATTGCAAAAGCAGCCAGAGAAGCAAGAGCGGTAGTTAAAGA
TAAAGGAGCAAAAGAAAAAAAGATGCTGACTGTTGGAGTTGTAACTAAGCCGTTCGGTTTTGAAGGTGTG
CGACGTATGCGCATTGCAGAGCTTGGACTTGAAGAGTTGCAAAAATACGTAGATACACTTATTGTCATTC
CTAATCAAAATTTATTTAGAATTGCTAACGAGAAAACTACATTTGCTGACGCATTTCAACTCGCCGATAA
TGTTCTGCATATTGGCATAAGAGGAGTAACTGATTTGATGATCATGCCAGGACTGATTAATCTTGATTTT
GCTGATATAGAAACAGTAATGAGTGAGATGGGTAAAGCAATGATTGGTACTGGAGAGGCAGAAGGAGAAG
ATAGGGCAATTAGTGCTGCAGAAGCTGCGATATCTAATCCATTGCTTGATAATGTATCAATGAAAGGCGC
ACAAGGAATATTGATTAATATTACTGGTGGTGGAGATATGACTCTATTCGAAGTTGATTCTGCAGCAAAT
AGAGTGCGTGAAGAAGTGGATGAAAATGCAAATATAATATTTGGTGCCACTTTTGATCAGGCGATGGAGG
GAAGAGTTAGAGTTTCTGTTCTTGCAACTGGCATTGATAGCTGTAACAACAAGCCAGAAGCTTCATCTGT
TAATCAAAACAAGATCCCAGCAGAGGAAAAAAATTTTAAATGGCCTTATAATCAAATTCCAATATCAGAA
ACAAAAGAATATGATTCAACTGAGCAAACAAATGAAAGAGTTAAGTGGGGCAGCAATGT

>AF081200.1 Wolbachia sp. 'Brugia malayi' cell wall protein FtsZ (ftsZ) gene, partial cds
GTTGTCGCAAATACCGATGCTCAAGCACTAGAAAAATCATTATGTGATAAGAAAGTTCAGTTAGGTATTA
ATTTAACTAAGGGTCTTGGTGCTGGTGCTTTGCCTGATGTTGGCAAGGGTGCAGCAGAAGAGTCAATCGA
TGAGATTATGGAGCATATAAAAGATAGCCATATGCTTTTCATCACGGCAGGGATGGGTGGTGGCACTGGA
ACAGGCGCAGCACCAGTAATTGCAAAAGCAACAAGAGAGGCAAGAGCTGGAGTTAAGGATAAAGCGTCAA
AAGAAAAAAAGATATTGACTGTTGGAGTTGTAACCAAACCATTTGGCTTTGAAGGTGTGCGCCGTATGCG
TATTGCGGAACTTGGGCTTGAAGAATTACAAAAATACGTAGATACGCTTATTGTCATTCCAAACCAAAAC
TTATTTAGGGTTGCTAATGAAAAAACTACATTCTCTGATGCGTTTAAACTTGCTGACAACGTACTGCATA
TTGGCATTAGAGGGGTGACTGACTTAATGGTTATGCCAGGGCTCATTAATCTTGATTTTGCTGATATAGA
AACAGTAATGAGCGAAATGGGTAAAGCAATGATTGGTACTGGGGAGGCAGAGGGAGAAGATAGAGCTATC
AGTGCTGCAGAAGCTGCGATATCTAATCCTTTGCTTGATAATGTGTCAATGAAAGGGGCGCAAGGAATAT
TGATTAATATTACCGGCGGTGGAGATATGACTCTGTTTGAGGTTGATGCTGCGGCGAATAGAGTGCGCGA
AGAAGTAGACGAAAATGCAAATATAATATTTGGTGCTACCTTTGATCAAGCAATGGAAGGAAGAGTGAGG
GTCTCTGTTCTTGCAACTGGCATTGATTGTAGCGTTACTCATGATAACAAGCAAGAAACTTCATCTGTAA
ATCAAGATGAGACTTCAGAGGAGAAAAAGTTCGAGTGGTCTTACAGCCAAACTCTACTTCCAGAGGCAAA
ACAAGCTGAACAAGTAAGTGAAGGAGTTAAGTGGAGCAGCAATATCTATGATATACCAGCTTACT

>AF285273.1 Wolbachia endosymbiont of Wuchereria bancrofti GroE (groE) gene, partial cds
CTTGGAATCAAGATGGAAGACCTAACTCTTGAAGATCTCGGTACTGCTAAAAATGTTAAAGTTACTAAAG
ATAATACCACAATTGTCAGCGGAAGCAGTGACTCTGATAGAGTAAAAGCTAGAGTCGAGCAGATCAAATC
TCAAATTGAAACCTCAACTTCTGATTATGATAAAGAAAAGCTAAGAGAGCGTCTAGCAAAGCTATCAGGT
GGCGTTGCTGTGCTTAAAGTCGGTGGAGCAACT

>AM087239.1 Wolbachia endosymbiont of Chaetophiloscia elongata partial groE operon (groS and groL genes)
ACTACCCTCAAGTGCTGAAAAGAAGCCTACTAAAGGTGAAATTATAGCAATTGGCAGTGGTTCACGCAAC
TCAAGCGGAGAGCGCGTAGCTTTAACTGTAAAAGCTGGTGATAAAATATTCTATCGCCAATGGGCTGGAA
CAGAAGTAGAGCATGATAATGAAAAGTATATCGTAATGAAGGAGTCAGATATACTCGCTGTTATCAAATA
GTTATCTCTATTTTACTAAATTAATGCGCTATATAGTGCATTATGTATTTTAATATTTTAAATTTTTTAT
TAATTTAAGGGGTGATAAAAATGGCTAATATAGTAGTATCAGGCGAACAGTTACAAGAAGCCTTTCGTGA
AGTTGCAGCAATGGTTGACTCAACGGTAGCAGTAACTGCAGGACCTAGGGGAAAAACAGTAGGAATTAGC
AAGCCATATGGTGGACCAGAAGTCACAAAAGATGGCTATAAAGTAATGAAAGGCATAAAGCCTGAAAAAC
CATTACACGCTGCAATAGTAAATGTCTTTGCTCAAAGTTGTGCCCGATGTAATGACAAAGTT

>DQ243927.1 Wolbachia endosymbiont of Aedes albopictus GroES and GroEL genes, partial cds
GCTTCCATCAAGTGCTGAAAAGAAACCTACTAAAGGTGAAATTGTAGCAACTGGTGAAGGTTCACGCAAC
TCAAATGGCGAACGTGTAGCTTTAACTGTGAAAGCTGGTGATAAAGTGTTCTATCGTCAATGGGCTGGTA
CAGAAATAGAACATAATGATGAAAAGCTTATCGTGATGAAAGAGTCCGATATACTTGCTGTCATTAAATA
GCAGTCTTTATTTAACTAAACTGAAACAAAGCGCAACATGGCGCATTGTAAATGGTTTTATTATAATTTT
CTAAGTTTTCTATTACCTTAAGAGGTGATAAAAATGACTAATGTAGTAGTATCAGGTGAGCAGTTGCAAG
AAGCCTTTCGTGAAGTCTCAGCAATAGTGGATTCAACGGTAGCAATAACTGCGGGACCTAGAGGAAAAAC
GGTAGGGATTACTAAGCCCTATGGAGCACCAGAAATTACAAAAGATGGTTATAAGGTACTGAAGGGTTAT
CAAGCTGAAAACCCACTAAACGCCGCGATAGCAAGCATCTTTGCACAAAGTTGTTCTCAATGTAACCACC
AAGTT

>AJ511284.1 Wolbachia endosymbiont of Culex fuscocephala partial groE operon (groES and groEL genes)
GAAGAAAAACAAGGTGGAATTGTACTACCATCAAGTGCTGAAAAGAAGCCTACTAAAGGTGAAGTTATAG
CAATTGGTAGTGGTTCACGCAACTCAAGCGGAGAGCGTATAGCTTTAACTGTAAAAACTGGTGATAAGGT
TTTCTACAGGCAGTGGGCTGGCACAGAAGTAGAGCATGACAATGAAAAGTATGTCGTGATGAAGGAGTCA
GACCTACTTGCTGTTATCAAGTAGGTATCCCTATTTTACTAAACTAATGCGCTATATAGTGCATTATGTA
TTTTAATATTCTAAATTTTTTATTAATTTAAGGAGTGATAAAAATGGCTAACATAGTAGTATCAGGCGAA
CAGTTGCAAGAAGCCTTTCGTGAAGTTGCAGCAATGGTTGACTCAACGGTGGGAGCAACTGCAGGGCCTA
GGGGAAATACAATAGGAATTAGCAAGCCATATGGTGGACCAGAGGTCACAAAGGATGGCTATAAGGTAAT
GAAAGGTATAAAGCCTGAAAAACCATTACACTCTGCGATAGTAAGCACCATTGCTCAAAGTGCTTCTCAG
TGTAATGACAAAGTTGGTGATGGTACCACAACATGCTCAATACTGACTAGCAATATGATAATGGAAGCTT
CAAAGTCAATTGCAGCTGGAAATGATCGTATTTGT

>DQ842337.1 Wolbachia endosymbiont of Tribolium confusum isolate 20 cell division protein (ftsZ) gene, partial cds
GGTGGTACTGGAACAGGTGCTGCACCGGTAATTGCAAAGGCAGCCAGAGAAGCAAGAGCGATAGTTAAAG
ATAAAGGAGCAAAAGAAAAAAAGATACTGACTGTTGGAGTTGTAACTAAGCCGTTCGGTTTTGAAGGTGT
GCGACGTATGCGCATTGCAGAGCTTGGACTTGAAGAGTTGCAAAAATACGTAGATACACTTATTGTCATT
CCCAATCAAAATTTATTTAGAATTGCTAACGAGAAAACTACATTTGCTGACGCATTTCAACTCGCCGATA
ATGTTCTGCATATTGGCATAAGAGGAGTAACTGATTTGATGATCATGCCAGGACTGATTAATCTTGATTT
TGCTGATATAGAAACAGTAATGAGTGAGATGGGTAAGGCAATGATTGGTACTGGAGAGGCAGAAGGAGAA
GATAGGGCAATTAGT

>GU901159.1 Wolbachia endosymbiont of Culex quinquefasciatus strain 22 cell division protein FtsZ (ftsZ) gene, partial cds
GTTGTCGCAAATACCGATGCTCAAGCGTTAGAGAAGTCATTGTGTGATAAAAAAATTCAACTTGGTATCA
ACTTAACTAAGGGTCTTGGTGCTGGTGCTTTACCTGATGTTGGTAAAGATGCAGCAGAAGAATCAATTGA
TGAGATTATGGAGCATATAAAAGATAGCCATATGCTCTTTATCACAGCAGGTATGGGTGGTGGTACTGGA
ACAGGTGCTGCACCGGTAATTGCAAAAGCAGCAAGAGAAGCAAGAGCGGTAGTTAAAGATAAAGGAGCAA
AAGAAAAAAAGATACTGACTGTTGGAGTTGTAACTAAGCTGTTCGGTTTTGAAGGTGTGCGACGTATGCG
CATTGCAGAGCTTGGACTTGAAGAGTTGCAAAAATACGCAGATACACTTATTGTCATTCCCAATCAAAAT
TTATTTAGAATTGCTAACGAGAAAACTACATTTGCTGACGCATTTCGACTCGCCGATAATGTTCTACGTA
TTGGCATAAGAGGAGTAACTGATTTGATGATCATGCCAGGACTGATTAATCTTGATTTTGCTGACATAGA
AACAGTAATGAGTGAGATGGGTAAAGCAATGATTGGTACTGGAGAGGCAGAAGGAGAGGATAGGGCAATT
AGTGCCGCAGAGGCTGCGATATCTAATCCATTGCTTGACAATGTATCAATGAAAGGCGCGCAAGGAATAT
TGATTAATATTACTGGTGGTGGAGATATGACTCTATTTGAAGTTGATTCTGCAGCAAATAGAGTGCGTGA
AGAAGTGGATGAAAATGCAAATATAATATTTGGTGCTACTTTTGATCAGGCGATGGAAGGAAGAGTTAGA
GTTTCTGTTCTTGCAACTGGCATTGGTAGCTGTAACGACAATTCATCTGTTAATCAAAACAAGATCCCAG
CAGAGGAAAAAAATTTTAAATGGCCTTATAATCAAATTCCAATATTAGAAACAAAAGAATATGCTTCAAC
TGAGCAAACAAATGAAAGAGTTAAGTGGGGCAGCAATGTTTATGATATACCAGCTTACTTAAG

>AY563553.1 Wolbachia endosymbiont of Drosophila tristis groE operon, partial sequence
GAAGAAAAGCAAGGTAGAATTGTGCTTCCATCAAGTGCTGAAAAGAAACCTACTAAAGGTGAAGTTATAG
CAATTGGTGAAGGTTCACGCAATTCAAGTGGCGAACGCGTAACTTTAACTGTGAAAGCTGGTGATAAAGT
GTTCTATCGCCAATGGGCTGGTACAGAAATAGAACATAATAATGAGAAGCTTATCGTGATGAAAGAGTCC
GATATACTTGCTGTCATTAAGTAGCAGTCTTTATTTTACTAAACTGAAACAAAGCGCAACATAGCGCATT
GTAAATGATTTTATTATAGTTTTCTAAATTTTTTATTAACAAGAGGTGATAAAAATGACTAATGTAGTAG
TATCAGGTGAGCAGTTGCAAGAAGCCTTTCGTGAAGTTGCAGCAATAGTGGATTCAACGGTAGCAATAAC
TGCAGGACCTAGAGGAAAAACAGTAGGGATTAATAAGCCCTATGGAGCACCAGAAATTACAAAAGATGGT
TATAAGGTGATGAAGGGTATCAAGCCTGAAAAACCATTAAACGCTGCGATAGCAAGCATCTTTGCACAGA
GTTGTTCTCAATGTAACGATAAAGTTGGTGATGGTACAACAACGTGCTCAATACTAACTAGCAACATGAT
AATGGAAGCTTCAAAATCAATTGCTGCTGGAAACGATCGTGTTGGTATTAAAAACGGAATACAGAAGGCA
AAAGATGTAATATTAAAGGAAATTGCGTCAATGTCTCGTACAATTTCTCTAGAGAAAATAGACGAAGT

>AJ634749.1 Wolbachia endosymbiont of Asobara tabida partial groE operon (groES and groEL genes)
GAAGAAAAGCAAGGTGGAATTGTGCTTCCATCAAGTGCTGAAAAGAAACCTACTAAAGGTGAAGTTATAG
CAATTGGTGAAGGTTCACGCAATTCAAGTGGCGAACGCGTAACTTTAACTGTGAAAGCTGGTGATAAAGT
GTTCTATCGCCAATGGGCTGGTACAGAAATAGAACATAATAATGAGAAGCTTATCGTGATGAAAGAGTCC
GATATACTTGCTGTCATTAAGTAGCAGTCTTTATTTTACTAAACTGAAACAAAGCGCAACATAGCGCATT
GTAAATGATTTTATTATAGTTTTCTAAATTTTTTATTAACAAGAGGTGATAAAAATGACTAATGTAGTAG
TATCAGGTGAGCAGTTGCAAGAAGCCTTTCGTGAAGTTGCAGCAATAGTGGATTCAACGGTAGCAATAAC
TGCAGGACCTAGAGGAAAAACAGTAGGGATTAATAAGCCCTATGGAGCACCAGAAATTACAAAAGATGGT
TATAAGGTGATGAAGGGTATCAAGCCTGAAAAACCATTAAACGCTGCGATAGCAAGTATCTTTGCACAGA
GTTGTTCTCAATGTAACGATAAAGTTGGTGATGGTACAACAACGTGCTCAATACTAACTAGCAACATGAT
AATGGAAGCTTCAAAATCAATTGCTGCTGGAAACGATCGTGTTGGTATTAAAAACGGAATACAGAAGGCA
AAAGATGTAATATTAAAGGAAATTGCGTCAATGTCTCGTACAATTTCTCTAGAGAAAATAGACGAAGT

>DQ243935.1 Wolbachia endosymbiont of Dicladispa armigera GroES and GroEL genes, partial cds
TCTTCAATCAAGTGCTGACAAGAAACCTACTAAAGGTGAAGTTGTAGAAACTGGTGAAGGTTCACGCAAC
TCAAGTGGCGAACGCATAGCTTTAACTGTAAAAGCTGGTGATAAAGTGTTTTATCGTCAATGGGCTCGTA
CAGAAATAGAACATGGTAATGAAAAGCTTATCGTGATGAAAGAGTCCGATATACTTGCTATCGTTAAGTA
GCAGACCTTTATTTTACTTAACTAAAACAAAGCGCAACATGGTGCATTGTAAGTGATTTTATTATTGTTT
TCTAAATTTTTTATTAACTTAAGAGGTGGTAAAAATGACTAATGTCGTAGTATCAGGTGAGCAGTTGCAA
GAAGCTTTTCGTGAAGTTGCAGCAATAGTAGACTCAACGGTGGCAATAACTGCGGGGCCTAGGGGCAAAA
CAGTAGGGATTAATAAGCCCTATGGTGCACCAGAAATTACAAAAGATAGTTATAAGGTAATGAAGGCTTA
TAAAGCTGAAAAACCACTAAACGCTGCGATAGCAAGCATCTTTGCACAAAGTTGTTCTCAATGTAACGAC
AAAGTT

>KJ659909.1 Wolbachia endosymbiont of Bombyx mandarina surface protein (wsp) gene, partial cds
TGGTCCAATAAGTGATGAAGAAACTAGCTACTACGTTCGTTTACAATACAACGGTGAAATTTTACCTTTT
TATACAAAAGTTGATGGTATTACAAATGCAACAGGTAAAGAAAAGGATAGTCCCTTAACAAGATCTTTTA
TAGCTGGTGGTGGTGCATTTGGTTATAAAATGGATGACATTAGAGTTGATGTTGAAGGGCTTTACTCACA
ATTGACTAAAGATGCAACTGTAGTATCTGATAACAAGGCTGCAGATAGTGTAACAGCGTTTTCAGGATTG
GTTAACGTTTATTACGATATAGCGATTGAAGATATGCCTATCACTCCATACGTTGGTGTTGGTGTTGGTG
CAGCATATATCAGCAATCCTTCAAAAGCTGATGCAGTTAAAGAGCAAAAAGGATTTGGTTTTGCTTATCA
AGCAAAAGCTGGTGTTAGCTATGATGTAACTCCAGAAATCAAACTCTTTGCTGGTGCTCGTTATTTTGGT
TCTTATGGTGCTAGTTTTAATAAAGAAACAGTATCAGCTACTAAAGAGATCAACGTCCTTTACAGCGCTG
TTGGTGCGGAAGCTGGAGTAGCGTTTAATTTTT

>FJ403332.1 Wolbachia sp. wMel isolate Yunnan outer surface protein precursor (wsp) gene, partial cds
ATTTGGTCCAATAAGTGATGAAGAAACTAGCTACTACGTTCGTTTGCAATACAACGGTGAATTTTTACCT
CTTTTCACAAAAGTTGATGGTATTACCTATAAGAAAGACAAGAGTGATTACAGTCCATTAAAACCATCTT
TTATAGCTGGTGGTGGTGCATTTGGTTACAAAATGGACGACATCAGGGTTGATGTTGAAGGAGTTTATTC
ATACCTAAACAAAAATGATGTTAAAGATGTAACATTTGACCCAGCAAATACTATTGCAGACAGTGTAACA
GCAATTTCAGGATTAGTGAACGTGTATTACGATATAGCAATTGAAGATATGCCTATCACTCCATACATTG
GTGTTGGTGTTGGTGCAGCGTATATTAGCACTCCTTTGGAACCCGCTGTGAATGATCAAAAAAGTAAATT
TGGTTTTGCTGGTCAAGTAAAAGCTGGTGTTAGTTATGATGTAACTCCAGAAGTCAAACTTTATGCTGGA
GCTCGTTATTTCGGTTCTTATGGTGCTAATTTTGATGGAAAAAAAACAGATCCTAAAAATTCAACCGGAC
AGGCTGCTGATGCAGGCGCATACAAAGTTCTTTACAGCACTGTTGGTGCAGAAGCTGGAGTAGCGTTTAA
TTTTTAT

>KC161951.1 Wolbachia endosymbiont of Encarsia formosa isolate wEfo-1 outer surface protein (wsp) gene, partial cds
TGTCCAATAAGTGATGAAGAAACTAGCTATTATGTTCGTTTGCAATATAATGGTGAAATTTTACCTTTTA
AAACAAAGATTACTGGCATTACACATAAATCAGGTAAAGATAAGGATAGTCCCTTAAAAGCATCTTTTCT
AGCTGGTGGTGGTGCATTTGGTTATAAAATGGATGATATCAGAGTTGATGTTGAAGGACTCTACTCACAA
TTGAGTAAAGACGGAGATGTAGCTGGTGATTCAGCAATTGCAGAAAGTTTAACAGCATTTTCAGGATTAG
TTAACGTTTATTACGACGTAGCAATTGAAGACATGCCTGTCACTCCATATATTGGTGTTGGTGTTGGCGC
AGCATATGTAAGCAACCCTTTAGCGACAAAAGTTACTGATGATAAAGCCTCTGGATTTGCTTTTGCTTAT
CAAGCAAAAGCTGGTGTTAGTTATGATGTAACCCCAGAAATCAAGCTTTATGCTGGTGCTCGTTATTTTG
GTTCTTATGGTGCTAATTTTAAGATAGCTAAAGATGATGCCAGAATCAAAGTTCTTTACAGTACTATTGG
TGCAG

>KC161919.1 Wolbachia endosymbiont of Nasonia vitripennis isolate wNvi-2 outer surface protein (wsp) gene, partial cds
GTCCAATAAGTGATGAGGAAACTAGCTACTACGTTCGTTTGCAATACAACGGTGAAATTTTACCTCTTTT
CACAAAAGTTGATGGTATTACCTATAAGAAAGGCAATAGTGATTACAGTCCATTAAAAGCGTCTTTTATA
GCTGGTGGTGGTGCGTTTGGTTACAAAATGGACGACATCAGGGTTGATGTTGAAGGAGTTTATTCATACC
TAAACAAAAATGATGTTACAGATGCAAAATTTACGCCAGATGCTATTGCAGACAGTTTAACAGCAATTTC
AGGACTAGTTAACGTTTATTACGATATAGCAATTGAAGATATGCCTATCACTCCATATATTGGTGTTGGC
GTTGGTGCAGCGTATATTAGCACACCTTTGGCAACTGCTGTGAGTAGTCAAAATGGTAAATTTGCTTTTG
CTGGTCAAGCAAGAGCTGGTGTTAGTTACGATGTAACTCCAGAAGTCAAACTTTACGCTGGAGCTCGCTA
TTTCGGTTCTTATGGTGCTAACTTTGATAAAACTGACAAAGACGGCAAAGGGGAACTCAAAGTTCTTTAC
AGTACTATTGGTGCAG

>DQ900650.1 Wolbachia endosymbiont of Culex pipiens surface protein precursor-like (wsp) gene, partial sequence
TGGTCCAATAAGTGATGAAGAAACTAGCTACTATGTTCGTTTGCAATATAATGGTGAAGTTTTACCTTTT
AAAACAAGAATTGACGGCATTGAATATAAAAAAGGAACCGAAGTTCATGATCCTTTAAAAGCATCTTTTA
TCGCTGTCTGGTGGTGCTGCATTTGGTTATAAAATGGACGATATCAGGGTTGATGTTGAGGGACTTTACT
CACAACTAAACAAAAACGACGTTAGTGGTGCAACATTTACTCCAACAACTGTTGCAAACAGTGTGGCAGC
ATTTTCAGGATTGGTTAACGTTTATTACGATATAGCGATTGAAGATATGCCTATCACTCCATACGTTGGT
GTTGGTGTTGGTGCAGCATATATCAGCAATCCTTCAGAAGCTAGTGCAGTTAAAGATCAAAAAGGATTTG
GTTTTGCTTATCAAGCAAAAGCTGGTGTTAGTTATGATGTAACCCCAGAAATCAAACTCTTTGCTGGTGC
TCGTTATTTTGGTTCTTATGGTGCTAGTTTTAATAAAGAAGCAGTATCAGCTACTAAAGAGATCAATGTC
CTTTACAGCGCTGTTGGTGCAGAAGCTGGAGTAGCGTTTAATTTTT

>AB469356.1 Wolbachia endosymbiont of Tribolium confusum wsp gene for surface protein precursor, partial cds, strain: NFRI14
TAGCTACTATGTTCGTTTACAATACAACGGTGAAATTTTACCTCTTTATACAAAAGTTGAGGGTATTACA
AATGTAACAGGTAAAGAAAAAGATAGTCCCTTAACAAGATCTTTTATAGCTGGTGGTGGTGCATTTGGTT
ATAAAATGGACGACATTAGAGTTGATGTTGAAGGGCTTTACTCACAATTGGCTAAAGATACAGCTGTAGT
AAATACTTCTGAAACAAATGTTGCAGACAGTTTAACAGCATTTTCAGGATTGGTTAACGTTTATTACGAT
ATAGCGATTGAAGATATGCCTATCACTCCATACGTTGGTGTTGGTGTTGGTGCAGCATATATCAGCAATC
CTTCAAAAGCTGATGCAGTTAAAGATCAAAAAGGATTTGGTTTTGCTTATCAAGCAAAAGCTGGTGTTAG
CTATGATGTAACTCCAGAAATCAAACTCTTTGCTGGAGCTCGTTACTTCGGTTCTTATGGTGCTAGTTTT
GATAAGGCGGCTAAGGATGATGCTGGTATCAAAAATGTTCTTTACAGCACTGTTGGTGCAGAAGC

>AF245164.1 Wolbachia endosymbiont of Trichogramma cordubensis outer surface protein precursor (wsp) gene, partial cds
ACTAGCTACTACGTTCGTTTACAATACAACGGTGAAATTTTACCTTTTTATACAAAAGTTGATGGTATTA
AAAATGTAACAAGTAAAGGGGAGGATAGTCCTTTAAAAAGATCTTTTATAGCTGGTGGTGTTGCATTTGG
TTATAAAATGGATGACATCAGAGTTGATGTTGAAGGGCTTTACTCACGATTGGCTAAAAATAAAGCTGTA
ATAGATGCTTCTGAAGCAAATGTTGCAGACAGTTTAACAGCATTTTCAGGATTGGTTAACGTTTATTATG
ATATAGTGATTGAAGATATGCCTATCACTCCATACGTTGGTGTTGGTGTTGGTGCAGCATATATCAGCAA
TCCTTCAAACGCTGCTGACGTTAAAGATCAAAGGAGGTTTGGTTTTGCTTATCAAGCAAAAGCTGGTGTT
AGTTATGATGTAGCCCCAGAAATCAAACTCTTTGCTGGAGCTCGTTACTTCGGTTCTTATGGTGCTAGTT
TTGATAAGGCAGCTAAGGGTGATGATGGTATCAAAAATGTTCTTTACAACACTTTTGGTGCAGAAGC

>AF448376.1 Wolbachia endosymbiont of Protocalliphora sialia strain wProtPA outer surface protein (wsp) gene, partial cds
TAGCTACTACGTTCGTTTACAATACAACGGTGAAGTTTTACCTTTTAAAACAAAGATTGATGGTGTTACA
TATAAATCAGGTAAGGAGAACAATAGTCCCTTAAAAGCATCTTTTCTAGCTGGAGGTGGTGCATTTGGTT
ATAAAATGGATGATATCAGGGTTGATGTTGAAGGACTTTACTCACAATTGAGTAAAGATGCAGATGTAGT
ATCTGATGACAAGGCTGCAGATAGTGTAACAGCATTTTCAGGATTGGTTAACGTTTATTACGATATAGCG
ATTGAAGATATGCCTATCACTCCATACGTTGGTGTTGGTGTTGGTGCAGCATATATCAGCAATCCTTCAA
AAGCTGATGCAGTTAAAGATCAAAAAGGATTTGGTT

>AF448381.1 Wolbachia endosymbiont of Nasonia giraulti strain wNGirVA outer surface protein (wsp) gene, partial cds
TAGCTACTATGTTCGTTTGCAATATAATGGTGAAGTTTTACCTTTTAAAACAAAGATTGGTGGTATTACA
CATACATCAGGTCAAAGTCCCTTAAAAGCATCTTTTACAGCTGGTGGTGGTGCATTTGGTTATAAAATGG
ACGACATCAGAGTTGATGTTGAAGGGCTTTACTCACAATTGGCTAAAGATGCAACTGTAGTATCTGATAA
CAAGGCTGCAGATAGTGTAACAGCATTTTCAGGATTGGTTAACGTTTATTACGATATAGCGATTGAAGAT
ATGCCTATCACTCCATACGTTGGTGTTGGTGTTGGGGCAGCATATATCAGCAATCCTTCAAAAGCTGATG
CAGTTAAAGAGCAAAAATTTGGATTTGGTT

>AJ252061.1 Wolbachia endosymbiont of Brugia malayi sp gene for surface protein
ATGCATTATAAAAAGTTTTTTTCAGCAACCGCTTTAGTAATGTTGCTAAGTTTATCAAACTCTGCTTTTT
CAGATCCTGTTGGTCCAATAGCTGATGAGGAAACTAGTTACTACATTCGCTTGCAGTACAATAGTGAGTT
TTCACCTTTGAATACAAAGGTTGATGGTATCACAGGAGCTCAAAAGGATAGTAAAGACACTAATGACCTT
TATAAGCCTTCTTTCATGGCTGGTGGTAGTGCATTTGGTTATAGAATGGATGATATCAGAGTGGACATTG
AAGGACTTTATTCACAATTAAGTAAAAGTACTCTTTCACGAGCTCCTACTCCAGATATTGTAGATAATTT
AACAGCAATTTCAGGACTAGTTAATGTGTATTATGATGTAGTAATTGAAGATATACCTATTACTCCATAT
GTTGGTGTTGGTCTTGGTGTAGCATATATCAGCAACCCTGCAAAGGCACAAGTTATTGCTGATCAAAAAC
ATGGGTTTGGTTTTGCTTACCAGGCGAAAGCTGGTATTAGCTATGATGTAACCCCAGAAATTAAACTCTT
TGCTGGAGCTCGCTACTTTGGTTCTTATGGCGCTAACTTTGATAAAAGTGAAGAAGTAAATAAAGGAACT
AGTGAGGATAAAGAAACAAAAGTTACTGCGGGTGCATATAAAGTTCTTTATAGCACTATTGGTGCAGAAG
CTGGAATAGCGTTTAATTTCTAA

>AJ252062.1 Wolbachia endosymbiont of Dirofilaria immitis sp gene for surface protein
ATGCATTATAAAAAGTTTTTTTCAGCAACTGCTTTAGTGGCGTTGCTAAGTTTATCAAATGCTGCTTTTT
CAGGTCCTATTGGTCCAATAGATGATGAAGAGACTAGCTACTACATTCGCTTGCAGTACAACAGTGAATT
TTTACCTTTTAAAACGGAAGTTGATGGCGTTATAGGTGCTAAAAAGAAGAGTGCAAATGCTAATGTAACT
ACTGACCTTTATAAAGCTTCTTTTATGGCTGGTGGTAGTGCTTTTGGTTATAAGATGGACGATATTAGGG
TTGATATTGAAGGTCTTTACTCGCAACTGAGTAGAGATATATTTGAAACAGCTCCTACTCCAGCAATTGC
AGATAACTTAAATGCACTTTCAGGATTAGTTAACGTATATTATGATGTATCAATTGAAGATATGCCTGTT
ACTCCATATATTGGTATTGGTGTTGGCGCAGCATATCTTAGCAATCCTCTAGCAACAAAAGTTACAGGTG
ATAAGGAATATGGATTTGGTTTTGCTTATCAGGCAAAAGCTGGTATCAGTTATGATGTAACTCCAGAGAT
TAAACTCTTTGCTGGAGCTCGCTATTTTGGCTCTTATGGTGCTAAATTTGATAAACCAGTTACTGAAAAT
GATCAGCAGCCTATTAAAGACGGAATTAAAGTTCTTTATGGCACTGTTGGCACAGAAGCTGGGTTAATGT
TTAATTTTTAG

>AJ252175.1 Wolbachia endosymbiont of Brugia pahangi partial sp gene for surface protein
CCTTTGAATACAAAGGTTGATGGTATCACAGGAGCTCAAAAGGATAGTAAAGACACTAATGACCTTTATA
AGCCTTCTTTCATGGCTGGTGGTAGTGCATTTGGTTATAGAATGGATGATATCAGAGTGGACATTGAAGG
ACTTTATTCACAATTAAGTAAAAGTACTCTTTCACGAGCTCCTACTCCAGATATTGTAGATAATTTAACA
GCAATTTCAGGGCTAGTTAATGTGTATTATGATGTAGTAATTGAAGATATACCTATTACTCCATATGTTG
GTGTTGGTCTTGGTGTAGCATATATCAGCAACCCTGCAAAGGCACAAGTTATTGCTGATCAAAAACATGG
GTTTGGTTTTGCTTACCAGGCGAAAGCTGGTATTAGCTATGATGTAACCCCAGAAATTAAACTCTTTGCT
GGAGCTCGCTACTTTGGTTCTTATGGCGCTAACTTTGATAAAAGTGAAGAAGTAAATAAAGGAACTAGTG
AGGATAAAGAAACAAAAGTTACTGCGGGTGCATATAA

>AJ252176.1 Wolbachia endosymbiont of Dirofilaria repens partial sp gene for surface protein
TTCCTTTTAACAGAGGTTGACGGTGTTACAGGTGCTAAAAAGAAGAATGCACGATCTGATGTAACTACTG
ACCTTTATAAAGCTTCTTTTATGGCTGGTGGTAGTGCTTTTGGTTATAAAATGGACGATATCAGGGTTGA
TATCGAAGGTCTTTACTCACAGCTGAGTAGGAATACATTTGAGACAGCTCCTACTCCAGCAATCGCAGAT
AATTTAAATGCACTTTCAGGATTAGTTAATGTATATTATGATGTAGCAATTGAAGATATGCCTATTACTC
CATATATTGGCGTTGGTGTTGGCGCAGCGTATCTCAGCAATCCTCTAGCAACAAAAGTTACAGGTGATAA
GGAATATGGATTTGGTTTTGCTTATCAAGCAAAAGCTGGTGTCAGTTATGACATAACTCCAGAGATCAAA
CTCTTTGCTGGGGCTCGCTACTTTGGCTCTTATGGTGCTAAATTTGATAAACCAGTTGCTGAAAGTGGTC
AACAACCTGCTAAAGACGGAATCAA

>AJ252177.1 Wolbachia endosymbiont of Litomosoides sigmodontis partial sp gene for surface protein
CCTTTAAATACAAAGGTTGATGGTATTATAGGAGCTCAAAAGGATAGTAAAGACACTAATGACCTGTATA
AGCCTTCTTTTATGTCTGGTGGCGGTGCATTTGGTTATAAAATGGATGATATTAGAGTGGACATTGAAGG
ACTTTATTCACAATTAGGTAAAGATACTCTTTCACGAACTCCTACTCCAGATATTGTAGATGATTTAACA
GCAATTTCGGGGCTAGTTAATGTATATTATGACATAGCAATTGAAGATATGCCTATTATTCCATATATTA
GTGTTGGTCTTGGTGCAGCATATGTCAGCAATCCTGCAAAGACACAAGTTATTGCTGATCAAAAACGTGG
GTTTGGTTTTGCTTACCAGGCAAAAGCTGGTGTTAGTTACAATGTAACTCCAGAAATTAAACTCTTCGCT
GGAGCTCGTTATTTTGGTTCTTATGGCGCTAGTTTTGATAAAAGTGAAACAGTAAATAAAAAAGCCAGTG
ACGATAAAAAAATAGAAGATAAAGAAACAAAAGTCACTGTGGGTGCATATAA

>AJ252178.1 Wolbachia endosymbiont of Onchocerca gibsoni partial sp gene for surface protein
CCTTTTAAAACAGAGGTTGATGGTGTTACAGGTGCTAAAAAGAAGAATGCAGATACTAATGTAACTACTG
ACCTTTATAAAGCTTCTTTTATGGCTGGTGGTAGTGCTTTCGGTTATAAAATGGACGATATCAGGGTTGA
TATTGAAGGTCTTTACTCACAGCTAAGCAGGGATACATTTGAAACAGCTCCTGCTCCAGCAATTGCAGAT
AATCTAAATGCACTTTCAGGATTAGTTAACGTATATTATGATGTAGTAATTGAAGATATGCCTGTTATTC
CATATGTTGGCATTGGTGTTGGTGCAGCATATCTCAGCAATCCTCTAGCAATAAAAGTTACAGGTGATAA
GGAATATGGATTTGGTTTTGCTTACCAAGCAAAAGCTGGTGTCAGTTATGATGTAACTCCAGAAGTTAAA
CTTTTCGCCGGAGCTCGCTACTTTGGTTCTTATGGTGCTAAGTTTGATAAACCAGTTGTTGAAAGTGGTC
AGCAACCTACCAAAGATGGAATCAA

>AY462861.1 Wolbachia endosymbiont of Culex quinquefasciatus outer surface protein precursor (wsp) gene, partial cds
TAGCTACTATGTTCGTTTGCAATATAATGGTGAAGTTTTACCTTTTAAAACAAGAATTGACGGCATTGAA
TATAAAAAAGGAACCGAAGTTCATGATCCTTTAAAAGCATCTTTTATGGCTGGTGGTGCTGCATTTGGTT
ATAAAATGGACGATATCAGGGTTGATGTTGAGGGACTTTACTCACAACTAAACAAAAACGACGTTAGTGG
TGCAACATTTACTCCAACAACTGTTGCAAACAGTGTGGCAGCATTTTCAGGATTGGTTAACGTTTATTAC
GATATAGCGATTGAAGATATGCCTATCACTCCATACGTTGGTGTTGGTGTTGGTGCAGCATATATCAGCA
ATCCTTCAGAAGCTAGTGCAGTTAAAGATCAAAAAGGATTTGGTTTTGCTTATCAAGCAAAAGCTGGTGT
TAGTTATGATGTAACCCCAGAAATCAAACTCTTTGCTGGTGCTCGTTATTTTGGTTCTTATGGTGCTAGT
TTTAATAAAGAAGCAGTATCAGCTACTAAAGAGATCAATGTCCTTTACAGCGCTGTTGGTGCAAAAGC

>AY486091.1 Wolbachia endosymbiont of Diaea circumlita strain wDiacir3 outer surface protein (wsp) gene, partial cds
ACGGTGAATTTTTACCTCTTTTCACAAACATTGATGGTGCTACAGGTGCTAAAAAGAAGACTGCGGATAC
TGGTACAACTACTGACCTTTATAAAGCTTCTTTTATGGCTGGTGGTGGTGCATTTGGTTACAAAATGGAC
GACATCAGAGTTGATATTGAAGGGCTTTATTCGCAGCTAAGTAAGGATACACTTGAGAAAGCTCCTGATC
CAGCAATTGCAGAAAGTTTAACAGCATTTTCAGGATTAGTTAACGTGTATTACGATATAGCAATTGAAGA
TATGCCTATTACTCCATACATTGGTGTTGGTGTYGGTGCAGCATATGTAAGCAATCCTTTAGCAACAAAA
GTTACTGATGATAAAGCCTCTGGATTTGGTGTTGCTTATCAAGCAAAAGCTGGTGTTAGCTATGATGTAA
CTCCAGAAATCAAGCTTTATGCTGGTGCTCGTTATTTCGGCTCTTGTGGTGCTAACTTTGGTAAGACAAC
TAAAGATGATGCCGGAATCAAAGT

>DQ380857.1 Wolbachia endosymbiont of Muscidifurax uniraptor outer surface protein precursor (wsp) gene, partial cds
GTGATGAAGAAACTAGCTACTACGTTCGTTTGCAATACAACGGTGAAATTTTACCTCTTTTCACAAAAGT
TGATGGTATTACCTATAAGAAAGGCAATAGTGATTACAGTCCATTGAAAGCGTCTTTTATAGCTGGTGGT
GGTGCGTTTGGTTACAAAATGGACGACATCAGGGTTGATGTTGAAGGAGTTTATTCATACCTAAACAAAA
ATGATGTTACAGATGCAAAATTTACGCCAGATGCTATTGCAGACAGTTTAACAGCAATTTCAGGACTAGT
TAACGTTTATTACGATATAGCAATTGAAGATATGCCTATCACTCCATATGTTGGTGTTGGCGTTGGTACA
GCGTATATTAGCACACCTTTGGCAACTGCTGTGAGTAGTCAAAATGGTAAATTTGCTTTTGCTGGTCAAG
CAAGAGCTGGTGTTAGTTACGATGTAACTCCAGAAGTCAAACTTTACGCTGGAGCTCGCTATTTCGGTTC
TTATGGTGCTAACTTTGATAAAACTGACAAAGACGGCAAAGGGGAACTCAAAGTTCTTTACAGCACTGTT
GGTGCAGAAGCTGGAGTAGCGTTTAATTTCTAGTCTATCTCAATCTTGTTATCCCAGTGGGTTTTTTCTT
GTCATCCAAGTAGC

>DQ412101.1 Wolbachia endosymbiont of Drosophila simulans strain wMel wolbachia surface protein (wsp) gene, partial cds
CGTTCGTTTGCAATACAACGGTGAATTTTTACCTCTTTTCACAAAAGTTGATGGTATTACCTATAAGAAA
GACAAGAGTGATTACAGTCCATTAAAACCATCTTTTATAGCTGGTGGTGGTGCATTTGGTTACAAAATGG
ACGACATCAGGGTTGATGTTGAAGGAGTTTATTCATACCTAAACAAAAATGATGTTAAAGATGTAACATT
TGACCCAGCAAATACTATTGCAGACAGTGTAACAGCAATTTCAGGATTAGTGAACGTGTATTACGATATA
GCAATTGAAGATATGCCTATCACTCCATACATTGGTGTTGGTGTTGGTGCAGCGTATATTAGCACTCCTT
TGGAACCCGCTGTGAATGATCAAAAAAGTAAATTTGGTTTTGCTGGTCAAGTAAAAGCTGGTGTTAGTTA
TGATGTAACTCCAGAAGTCAAACTTTATGCTGGAGCTCGTTATTTCGGTTCTTATGGTGCTAATTTTGAT
GGAAAAAAAACAGATCCTAAAAATTCAACCGGACAGGCTGCTGATGCAGGCGCATACAAAGTTCTTTACA
GCACTGTT

>JN572870.1 Wolbachia endosymbiont of Bryobia praetiosa isolate NL12 outer surface protein (wsp) gene, partial cds
CAATACAACGGTGAAATTTTACCTTTTTATACAAAAGTTGATGGTATTACAAATGCAAAAGATAAAGAAA
AGGATAGTCCCTTAACAAGATCTTTTATAGCTGGTGGTGGTGCATTTGGTTATAAAATGGATGATATTAG
AGTTGATGTTGAAGGGCTTTACTCACAATTGGCTAAAGATACAGCTGTAGTAAATACTTCTGAAACAAAT
GTTGCAGACAGTTTAACAGCATTTTCAGGATTGGTTAACGTTTATTACGATATAGCGATTGAAGATATGC
CTATCACTCCATACGTTGGTGTTGGTGTTGGTGCAGCATATATCAGCAATCCTTCAAAAGCTGATGCAGT
TAAAGATCAAAAAGGATTTGGTTTTGCTTATCAAGCAAAAGCTGGTGTTAGTTATGATGTAACCCCAGAA
ATCAAACTCTTTGCTGGAGCTCGTTACTTCGGTTCTTATGGTGCTAGTTTTGATAAGGCAGCTAAGGATG
ATACTGGTATCAAAAATGTTGTTTACAGC
