# Supplementary material for: A bioinformatics approach to identifying Wolbachia infections in arthropods
Source: PeerJ. 2018 Sep 3;6:e5486. doi: 10.7717/peerj.5486 (PMC6126470; doi:10.7717/peerj.5486)
Supplement: Supplemental Information 1 — Supplementary figures/tables and code used for data analysis [file peerj-06-5486-s001.zip › Supplement/genome_phylogeny/modeltest.sh]

#!/bin/bash
#PBS -k o 
#PBS -l nodes=1:ppn=8,vmem=32gb,walltime=36:00:00
#PBS -M cholden23@gmail.com
#PBS -m abe 
#PBS -N modeltest
#PBS -j oe 


#####################################################
#####################################################

cd /N/dc2/scratch/chrichan/wolbachia/phylogeny

modeltest-ng -d nt \
 -i wolbachia_polymorphisms.fasta \
 -o modeltest_output.txt \
 -p 8 \
 -h uigf \
 -f ef 
 
