# Supplementary material for: A bioinformatics approach to identifying Wolbachia infections in arthropods
Source: PeerJ. 2018 Sep 3;6:e5486. doi: 10.7717/peerj.5486 (PMC6126470; doi:10.7717/peerj.5486)
Supplement: Supplemental Information 1 — Supplementary figures/tables and code used for data analysis [file peerj-06-5486-s001.zip › Supplement/genome_phylogeny/RAxML_bipartitions.mlwithbootstrap]

((wTri:0.00000100000050002909,Trichogramma_pretiosum:0.00000100000050002909)100:0.01181152486130518202,(Anopheles_gambiae:0.00664699656441759996,((Diplolepis_spinosa_2:0.00000100000050002909,Diplolepis_spinosa_1:0.00000100000050002909)100:0.00671161956993623736,(wSim:0.01261933510346562037,(((((Ecitophya_simulans:0.01071833236999369075,(Gerris_buenoi_2:0.00000100000050002909,Gerris_buenoi_1:0.00000100000050002909)100:0.00850888224393061415)100:0.00818473050047037638,((wOnch:0.09614343246380842312,wCim:0.04424731213489658394)100:0.01907481166957192276,(Pseudomyrmex_sp_PSW_54:0.01498753790679634330,(((Pediaspis_aceris_1:0.00008148147596885098,Pediaspis_aceris_2:0.00010085853634449928)100:0.00638674623068935261,((Drosophila_triauraria_1:0.00003627317622350576,(wRi:0.00000627058026558422,((Drosophila_simulans_1:0.00000100000050002909,Drosophila_simulans_2:0.00000100000050002909)28:0.00000100000050002909,Drosophila_simulans_3:0.00000100000050002909)67:0.00000100000050002909)100:0.00007669873327184894)100:0.00556503746222602319,((Biorhiza_pallida_2:0.00008641552369340675,Biorhiza_pallida_1:0.00010126469735714706)100:0.00468888337432164619,(Rhagoletis_pomonella:0.00019362639215370005,(((Drosophila_melanogaster_1:0.00003126147123023780,(wMel:0.00000100000050002909,Drosophila_melanogaster_2:0.00001248555679359541)98:0.00001869165931249783)100:0.00031939362157747792,(Drosophila_yakuba_1:0.00000100000050002909,Drosophila_yakuba_2:0.00000100000050002909)100:0.00023791623374608614)100:0.00012490193377930845,Diachasma_alloeum:0.00008742881373860293)56:0.00000100000050002909)100:0.00348965058668188966)88:0.00134067407373879917)100:0.00233571591936583903)100:0.00355116070313880004,((Diabrotica_virgifera_virgifera_3:0.00000100000050002909,Diabrotica_virgifera_virgifera_1:0.00000100000050002909)77:0.00000100000050002909,Diabrotica_virgifera_virgifera_2:0.00000100000050002909)100:0.01021080866120736841)100:0.00550573933212177968)100:0.01885808963795843410)100:0.03547740657522280988)100:0.00550114664763436557,(Homalodisca_vitripennis_1:0.00807819927078287994,Diploeciton_nevermanni:0.00658485045817862932)100:0.00558537400021740828)50:0.00179518973405992243,((Diaphorina_citri_2:0.00000100000050002909,Diaphorina_citri_1:0.00000100000050002909)100:0.01074414413667126519,Maconellicoccus_hirsutus:0.00964776395827675326)96:0.00232319865161640044)38:0.00144832283424307083,((Pararge_aegeria:0.00082618303594861873,wPip:0.00105917483834306009)100:0.00136459021103655558,(Polygonia_c-album:0.00001304613493532330,Operophtera_brumata:0.00003303019666918029)100:0.00152398812940986823)100:0.00664527887797336427)28:0.00108453303609765735)92:0.00133784935226421422)100:0.00312690438172195636)100:0.00171413541209066876,Delias_oraia:0.00248636262279387744);
