# Supplementary material for: A bioinformatics approach to identifying Wolbachia infections in arthropods
Source: PeerJ. 2018 Sep 3;6:e5486. doi: 10.7717/peerj.5486 (PMC6126470; doi:10.7717/peerj.5486)
Supplement: Supplemental Information 1 — Supplementary figures/tables and code used for data analysis [file peerj-06-5486-s001.zip › Supplement/genome_phylogeny/wolbachia_polymorphisms.fasta]

>Anopheles_gambiae
ACAGTAACGGACCACAATGTTACTTGGGAAAAAATCCAAAATTATCTCCATAATCTCTATGGGTAAAGGAGTGGATTACAGTTCACTACATGGAAATTTGTGGTAGGAAAGTCAAATGAGTTAGCATTTACAGCGGCAAACTTTATTTCTATATGGTGGAGTGGGACTTGGTAAAACACATTTAATGCATGCTATAGCTTGGGACATAGTCAATTCTTTATCAGCAGAGAAATTTATGTATCAATATATATTATGTTATTTAAAGAGCAATTTAGATCAGTAGATGTATTGATGGTAGATGATGTGCAATTTATCAGTGGTAAAGATAGTACACAAGAAGAATTTTTTCACACTTTCAATGCATTGATAGACCAAAATAAACAATTGGTTATATCAGCTGATAGGTCTCCTAGTGATCTTGATGGAGTAGAAGAAAGAATAAAATCACGACTTGGTTGGGGATTAGTTGCAGATATTAATGAAACAACTTTTGAATTAAGACTTGGTATATTGCAGGCGAGCAAGGAATATAAAATCCAATATAAGAGAACTAGAAGGAGCATTAAATAAGGTGTAACATTGCTTGGAAATTTATCTCCAAAAGCTTCAATTTGTGTAAGATTACCATGGCTTTTTAATGTCAAAAATTCTTTTTTTGGAGATCTCCAAAGTGGTTTATGAGTCAAAAACCACGTAAAATATCTTTTGCAGGCTCAAACCAATCAGCGTACCAAGCTTCTTTGCTATATCCATAAATATCAATCTAAATTTTTTTTCAAAGGCCAGTTATCTACAGAATTACATTCTTGCTGATCACAAACTGATATAGAAACTAGAATAAAGTGCGGTCGTGGTGGAATTGGTAGACACGCAGCGTTGAGGTCGCTGTGGCTCACAAAGCCTTGGAAGTTCAAGTCTTCTCGACCGTATAGAACCAAAAGTGGCGGAAGAGAACATTATGCAATTATCATTGGCAATCCACATTGGTTTAACTAATAAGTTAATCTTGATACTGTTGATGCAAATAGAGTATTGGGTTTTGAAGATGATGAAAGGTGGTGAATAATACCTTGCGTTACTTATATTAATATTAGCTATATTAAAAATTAGCACAAGTAGCACTATTGAGCCATTCGTTATAGAAATTGATAAAAAGTCAGGAATAGTGCAATTGGTTGATCCTGTTACAGTAAAACAATATTCTGGTGATGTCGTATAAATATGCATCGCTTGAAATGAATGATCAGCAAAGATATATTAACCCGTTAGGCTATTTCTGTAGATAGTAGAATAAAGACTTTTGTATATAGCCCATTCTTATATTGAGTTTGCAGAAGGGGAAAAAGTAAAAAATATTGCTGTTGGTGATGCATCAAATTGGAAAATTAATCCTTATGATAATAAACTGCTTGTCATTCCGTTGAAAAGGATATATCTTACGTAATACGTTTTTATTATCCTCAAGAAGAAGATGAATTTGATGTTGATTTAGATCCAACTATTTATGTTAATCAAGGAACTGCATTGAAAGTATTTGTTAACCAAGATTTAGAAAATCGACCAGAGTGTATATTACAAGGGATCTTTAGAGGAAGGTGTAAATGAAATATCAATAAATAAACCGAAGGAAGTATGGATTGAAAATCGCGGTGAAATAAGATGCGCGCTACATTACCAAATGGTTATCGTATACAGATAGTGTTTCCTCCAGCATGTGAGCCTGATAATGAAACTGTTATATTCTTTTTATAGTCCTTGAAGGTGACCATTTTGGTGAAAATGATTACGATGAAATGAAGAAAGAATTATTACTGCAAAAGTGACCACTCAAGATTTGATAGAGGCATGTTTACGTTTAAGACCAGATAGAATAATAGTTGGTGAGCTGCGTGGAGCAGAAGCTTTTAGTTTTCATATCAACTCTTCATGCGGATAAATCTTGGCAACCTTTCCCTCAAGCTCTCTGGCCGACAATTTTTGATCATATACAATATTGTTGGCATCATTCAGAGCTATATAGCTTTTTTAAAAAGAAAGAATCACTTCATGGAGATTCACAGTGGGCATCAGACTTTCTGTATGCTAAAGCGGGATTAAGTTTGCACCTACAGGCTCTGGTAAAGGTGTTGGTTTTGTAATTCCTAATTTGTTATTTTGGAATGATTCGGTAATTGTGCATGATATAAAATTAGAAAACTATGAAATAACAAGTGGTTGGCGAGAGCGATATACATAGGAACCCAGCGCAGCCAGTGTTATAGCAAAAAATAGCTAACCTAATCATGCCTGAACAAGATTTTTGGCAAAACGAAGCAAGAAGCTTATTTGTTGGGGTGGTACTATATTTACTTGCTGCACCAGAGAAAGTTAAATCTTTTGGTGAGGTTGTGCGTACGATGCGTAGCGATGACGTAGTTATGAACTCGTCGCTTGACTGCAACTTCATCAAGTGATTTTAATATTTTGGATTTTAAAAAGAAGAAAACTACAGTTTATGTTGGTTTCAGGTTTTTTACCAACAGGCAACTGAGTTTTTATGTAGAAAATTGCCATCGGATGACGAGCCTTGCGGCGTATTATTTTTAATGGATGAGTTTCCAACACTTGGAAAAATGGAGCAATTTCAAACGGGCATCGCATACTTTTTTTAATTGTTCAAGATACTGAACAGCTTAAAGGAATATATGAAGAAGCAGGAATGAACTCCTTTTTATCAAACTCAACCTATAGAATAACTTTTGCAGCCTTATTATAACTTTGCCGAAATTTGATATCTCAGCTTATAGGAAACAAAACTGTACAACAAGAATCATTAAACAAACCTAAATTTTTAGACTTGAATCCTGCATCTGATAGAATCGACTTATCCAATTAAGTCAAAGAAAATTTTGTACTATAGCATCAGTGATTATTAGATAGAGGAAAAGATGGATCGCTAGCTGAGTGCTGGAGTAAAAGTAAATCACAAAATATATAATAACTTTAGTTGTGCAATAGGACGATATTATGGGAGTACAAAACTCTGTATTATGATTCAGCGCATTTGCAAATATTGCATATAGAAATCAAAGAGTGTACGTTACAAGGTTTGGTTTAATGACTAATGGTAACCCCGATGCTTTTCTTTACGTTCACCTTCTTAAACGAGGGGTTAGGGATGAACTTGGGCATGGTATAAGAAAAGCATTGGTACTGAAAAGATTTATAAGACAATGTTGAACACTAGGACCTCGTTCTCTTCAAAATTGGGTTCCGAAACTAAAATTAGGTTCCATTCTTTTTGGAATAGAAAGTCAGAAGACTAGTTAACCATTGTTAGGTGTTCAACGTTAACCAACTGGTTCGTAGTGTCTGAGTCGGAGATAAGGTGGTTATGGCACATGAGATTTTAAACACTTCCTACGGTTGGTAGGAAAAGGAGAAAATACCGATATAAGCCAATCTTTATATCAATATTTTTCCTAAGCTCACAGAAAGCTCATTTGATATTGCTTGACAAACAAACATTTTAAGAAAAAAAATAAAATGCATTTGCGAACGCAACATGGATAAATGTTCACTGGTTCTAAAATTATATTTCAGAAAGTAACTTCGAAGTTAGGTGGTATGACGTATTCAACTTTTTGCTTTAGGGTTCAATCCTAACTTGAAAAAGTGACGTACGTAATTTGGGTATAAAGGAAGGTACTGGTCGTCCTTTGCTAATCGACTTCCTCTTCTTGGAAAGCATAGGTCGTTTCTCAAACTAAAGACCCCAATGTAGTATTAATTGTGGTCGAAAACGAACTATCCGTTTTGGAAGAAGTAGTGAATAACCTGGTTATACTAATCGTCGACGGCTAATTTTGAAAAATATTACGTATTAACGGGAGCATTATTTTTAAAATTCCACTTTAGGGACGTTCTAGTCTCAACGTAAACGGTATAGAAGAAAACGAATTTTGATTTTATCACTTCCACTAATACACTTTGAAATGGTGGTGGTCTTTATGGAACTTTGAGAAATCGTTATATGAAAAGAACTACGAAGTAATAAACTGATTTTAGGTGTTGGATGAGGAATAAAAGATATAGAAGCGTTTTCAGAAAGTGACGAACTAAGTAGTTTTTATTTCGCAATGCGTAGTTTGGAAACTGTTGCACGTTATTGTCAATAACCATAGAAAAAATAAAGACATCAACGATCTTATTTGAAATGCGATCTACCACCAAGAAGATCTCAAAATTCATTACGTAATTTACGTAATGACCTATTGTACACATGAAGTAGAAACAAAATGGTTAAGGTGACGATGGTCTTTCGTCATATCTAACTTTCTCCATACGTTGGTTTTAAGACTATACCAACGAAGTAAAGACTGGACAGGATCAATGTCTTAAAAACGGACGTATGGAATATTTTCCAATATGAAAAAAAAAAAAATCGTTCTAAAAGGAGAAACAGGAAAAGTGCTTTTCAATCTGGACTTCTCAACTTTAGCCCTGACTCTAGTTTCTTATGCAGCTCACATAACCTCTTGCCATTGTTCTTGCAAACGGAACGTTGGCTATACAAGTGAAACGCTATAATGAATCGGTATTATCAAAGGGAACCTTTTTTCATTCTAAAATTTTCTTACCATGAGTAACAATTTAGTTCCGGAACTTGAACTAAAAATTGAACAATCAAATTTCGATGTCAGTAGAAGTCATCCTTAGTTATATATAGTTTATATCAAAAGACGTTACTAATCGGTAATCTCATTAAACGAACGAGTCTTTTTTCAATACCTATACCAGGTTAAAATACTACCTTGCTATCATAATTATCTCTTATTTTAACGATACATAATAATACGAACCGTGTCATTTTTTTCTCTCAAACTCGCATTTTTCGAAGTTATGAACAGCTTTGCACCAAGGAACAAAATCAGGATACTTCTCAACGTCAATAGCAAGCCTGTCAGTAAATTGTTACGTCACACGATTTCAATTCCTGGGCCTCCGTTATCCCTTGATCAGAAATTATCGCTCGGAAAATTTAACTTAACTCATAACGCGTCGTCCCATTAAAGTTCATACGTACACTTCTCCACATTTAGTTGGGTGGAAGGCTTGATGCAACAAATGTTATAGATAATCCGATTGATTGCTAGTAGTGAAGGTACCTGGCATCTTATCGTCCGCTTTTCCGACCTTATTACTTTGGAGTACAAGGAAAACTCACCCAGATTGGCAATTATTTCTAGATGGCGCGCACAACACTATGAACAAAATAATAATAAAAAAATTTGGTGGTACTTCGCTAACTGACTTAAATCGAGGCTGTTATTGCTGGTTTTCAGGGTATATACGATGATAGAATCACTACTTTACCATCAGGATGAAATATTGGAGATGTCGTCATCTGGTGCTAAAATATTGCATAATCGTTCAGTACAACTTGCAATGAAGCATAATATTAAGGTGCAAGTGTTTAATATAGCTAAAATTTCAATAATTGGTATTGGTGTTATGTCTAACACTGAAGACTTGTACAAGATAGAAATACTTGCTGTCACAATGTCCGAAATCAAGGGAAATAATTATCCTTTTTTTCAAGTATATGTAGGTTGATAGTAATTAGTTTAGAAAAATATCTGCTATCAAAAATTTCTATAAGTGCCTATTTAATGATGGAATATCTTCCGGGATGCGTATTTCTGAACTAATTAATATGAAGTTATAGGAATTAGCAAGAAAGTGCGATATTGATCAAAATAAAATCTCTCCACATGTGATTAGAAAAAATTCTTGGCCATACTAATCTTTCTACAACACAAATATATACTCATAAACAAAGCAGTTTTTATTTTAAAACGTGAATTGAAATGGATTCCATTCATTGGTAATGGCTAACGAAATTTGTGACCAATAAAATGATGAAGGTAATAGCAAAGCGATGAAATCATTTGTTTACACATTTATTTCCAGTGATTCATAGGAATACCGCTGCGCGTAAAATAAGTCGCTTAAATGCAAAAGTAAAAGCATTGATGACCGTGTTTCCACAGCTTCATGTTCTTCTTCGATTACATTTATTGATGGAGATGAAGGAGTTCTTAAATATAGGGGACATAATATAGCTGATTTGGCAGAGAATAATTTAGTAAGCATTTTCAAAAACTGCTCACCCTATGTCGATTTTAGTTGCATGTTTTGCAAAAGTAAAAGCTCTGGATAAAATATTTACTCTCCATGCTGATCATGAACAGAATGCTTCTACAGCAGTGTCTGCAGGAGTTGCTACACTTTGGGGTCCAGCACACGGTGGAGCTAATGAGGCTCAATATTTATACTCCAATTTTCGATTTCATGATAAAGAAGGTAAATTCGATTACCCTAAACCTGTAGCACAAATATTTTTGATACTTTTATCGAAATTTCCTACTAAATGTTGATTTTTATTCAGGTATAATAATGAATGCTATATGTGGGTAAAAACGTGAACGTTCTTGGTGACCAACCCAACGGGTCACCATACTCCTAGGTGTTATTCATGGACGAATGAGTGAAATTGTGTCGTCTCCTTTCAGGGAGCTCCAAGAGTAGTGACGGGTAACGCCCGCCGGAGGTATACTTTTAATGGCGGTAAAATAAATTCCGTTCCCACTTTTCCACACCATTCTCGTGTGGTATTGTTACCGTTGTAACCATCAGTTCATTGGTTGTGATCCTCGTTCTAATTTATCTTCATCTAAGATAAAAAGATATCAACTCGGGTAAATCGTAAGAAGTTTTACCATTGTAAATGAGATCTATTTAAGCTTCTTATACTGATGACGCGTAACTTTTCACCATCTACCCCAAACGGTTTCTAACACCGAATAAGGTAGTAAACGTGAAAGTTCAAAAAATGCATTAAATGTGTATTTTTGTAGTTGATAAAAGTTGTCTGAAGGTTCGTCCAAGCCATTGATTTCTACCAAATTTTTGTAAAGGGAATACTCTTTGTTAGTAAGGTGAACTGTTTTGCCTTTTACCTCAACAATTCTGTGATCAAAATTGATATTCATATTACCAATATTTATCACTGATTCAGGATGACGAGAAAGTATTAAAACAGGTTGAAACTAAAAACGTGAAGAATTAGAATTGTCATATAGTATAGGTAGTTATAGTGGTCCGTCCACATATAGATCTTATTTACACCATCACTTCAATTCCGTAATTGATGTCAGGAACGTGAATGAACTAGTAGAAGTTAATTATTATATGCGTATAAAATGTGGAGTGATAATATCAGTTTTAGGTGCTGGCGCATGGGGTACAGCAATTGCGATTAATCTACATTAAAATTACCTAGTGAAGTAGTCAATGAAGTTTTACCTAAATACAGGTTTGTGCAGCGTTAAAGAATGTTTTTGCTATAGCACCATATGTGATACCACCGATAGACCGTGCTTTACCAAAAAACTATATTATTTTCACACCGGATATTTATTGATTGATAATATTTAGCTAGATGATGTTGTAGCTGCAATTTTAGATAGGAGCCTTTTATTGACTGTGAATGATGGATTTTATATTTGGGACGCAAAAAAACGTATAGAAAAATTTTCTCCCAATTTACTTAAGTAAATTACTCAAACATTTAAAAAAACTCGTTAGTCTTTCGAATTAATTTTCAAAACGACTGACCCAATTCGGGAAAGCCCCAGGTTTTTGTAGTTAAGTAATAACATACTGTTGCTATGTTGAATTTACCATCTGTTTGTAACCAAGGTTTAATCGATTTGTATTGCTCATAAAATATAAGGAAGAGACGTTCTCGCAGATTTTCAATTCCAACTTAGATAAAGTAGGAAATAAAAATAATTATGTAGTTCATGGTATCCCGGTGTTAATAGGTATAGCTATTTAAATGTGAGATAAGAACCTAAAAATAGTAGTAGTCGTCTGGTTGCTATTATTTGAAATCTTCTAATATTTTTGTTTAACGTAATAAAAAAAGAAGAATTATTCGACCATATAGTATTTAATCAACGTTCTTGTCTTTGAGATTGAGAAGGGAGGTAGCGGACTAGTTTTCACCGTGGTTTATAATATAAACGTAAAAGTAGGTGAAGAAGTGCGTGAGATAACCGACGTCGTAGTTGAAGTTTATCTCAGTATAGAGGTGGTGGTCATTATAATTAGTTATAAGGAACGCGTGGAAAGTAACTATGTAATAGTTCATTACCTAATCTATAGCGTCGGACTGCAGCACTAATTGCCCTATCTTCTACCCATCTCACTCATTACTGTTTCTATATCAGCAAAATCAAGATTTAGTAGCAATTCTAAAGCTGCTTTTGCAATTACCGGTGCAGCAGGACAAGGTCATGGTGGTGGGTAGGGACGACACTATTTCTCGTATACCGATAGAAAATATACGAGGTATTAAAGTAGTTAACTAAGAAGACGACGTGGAAATGGTTGTAGTCCGTTCCGTGGTCGTGGTTCCGGGAATCAATTCAACTATGGTTCAACTTAAGAGCTACAAAACCTAACCTAGTACATGTTTACAGCATTTCCGCCAGCACTTTTGTAAATAAGAGAATTGAACATCTATGTTAAGCTGTGGAATATAATAATTTCATCCAGTCTATTTAAAAAGGTTAGAAGTTAAAATCAGTATTAATTTGCCGCTATAGTCTACCTTTATGGTCTTCTCCTTACTGCTTAACTTCGCCTTACTGCATTACTTATCGCTTCAATTGCATCTCCACTATGCATCATGTTATCAACTGGAATGCCTGTCCATTTTGAAAGAATATTTGCACTTCAGTAACTAAAAGGAGATTTTTTAACTCATTTTCAAGTTGAGGAATGTTTCTTGTATTTTAGCTATTTTATTCTTTTCCATCTGCCATTTCATCAACAACCTCAGGCTTGCTGTCCATTTCAATTCTAACCCTACTTGCTGCTTCATCAATTAAATCGATCGCTTTATCAGGTAAAAACCTATCTGTTATATATCTATTAGAAAGCGTTGCAGCAGTATTGAAATAGTATCAGTCTCAGTCGGTTGAGAAATAAACACAGGCTGAAAACGCCTTGCAAGCGCAGGGTCTTTCTTACTCATCCAAAGTTGTAGCCCCTATACAGCGAATTTCTCCACGCGCAAGAGCAGGCTTGAGCAAATTTGAAGCATCCATCGCACCACTTGTCGCTCCTGCTCCCACTAAAGTATGAAGCTCATAACAATTCTGTTTGCTAAACCTTCAACTTTTTTTGTTCGCCTCAACGATACCTGCATAATTCTTCTGATTTCCTCATCACGACCAATTACAGGATCAAGCTTACCTTGCATAGCAAGCTCTGTAATATCTTTTGTATACCTCATCTTCAAGCATTACTTTAAGTAAATGTTCAGGCATAAAAATCTGATGCCCAGCTCCCAATGCTTTGATTTGAGCGCTCTGGATTAGGCTTTTTGCTTTTTCGGTAAATTTATTTAAGTATTTGGAGCTTCCTGTGTAATGATTATATCATGAGCATGATCTTGAAAATAACGGCTAGCTGACCCTCGTTTCATTGCAGTAATAGATCCCATTGGAGCTATAATAGTAGTGTCATAGTCGTGGTCGACGTTATCGAAAACGTTGTAGAGGGCTTATAATGGTGGTACGGGATAAGGTTGAAAGTGACATAGTTGTGGTCGTAGTTAGTTGCGAAGCATCAACAAGGTTTTCGAAGAGATAAGATAAACGTACGTTGTTAAAGTAACGACTGGGAGATTGTGCAAAGTATAAAAAAGTGGGAAGAATGAAGATTGTGAACAAGTTTATGTATGCAACCTATTCCACCATGTTGGGCAATACGATATGCAAAGCCTCTAAGTCACTGTCAGTCCATTGCAGAGCTATACTCTCCCTATAAATCAAGATAATATAGTACCGTGCAAACATAAGGCGTTTTGACTTTATTGCGTAGTCATTTAAACGTTAAATTACTAAAGAAAATGTAGGAAAGCCTTTTGCAATTGTTTTCCAACAATACGTGAACCTATTCTAAATCCTACTGAAAAACAAGCGGGAACTTAACTTCTTTTTTTGTAACCAGGTTCGGAACCTCTTCTCAGTTACTAATTGCTGATTATGATAGAGGACGTTAACCACCTTATTAGCACCCAATACTCTAACCATCTAACGGCTATGATTACGTTGATATTAATGGTTATTTTCTCAAATAATAAAGCTCAAAGTACGACTTCTTCGTTCCGATCTACTAGGTTCCAATCGTATACTTCATTCCAAAGATTATCCACTGAAGTAAGAGAGAACAAGAAGTTATGTTATGTACGTTCGCCTAATCGGCCTAATTTTATTTTTTAATATGGGAGTTTCATTTGTCATTTTTTTATAAAATACATTTAAATAGGACTACAATAAACCCAATGGCTAAAGTCATTAAAGAAAGTACAAAAAGTCGATGACCTTTACGTAACTACTAACCAGCTTTAAACTTTCGTAGTGCCTAAACTTACTAAATACATTTCTGTAGATTCAGATCTACTTGATTTACCAAATTTTATAGAATGACAAAATTTGTAAAATCTAACGATTTTAAACCGCAAGATTCGGGTGCGTATAGTCTATTTTAATATGCAACTTGTGACCATCCACCAGGAAAAGCGCCATCTAGTTATTAAAGTATTAACGAAAAACTCAAATGAAGAACGAGTTGAGGAAGTAATGCTAAAGCTGCCGCTTTTTCTGCTTCTTGACTTGCTTTAAGGAAAACATAATGGACTTTATACACCTCATATGGACTGTGGTGATAATGTAAAGTAACAATTACGTCTTTTGTAAAATGGCCTTTCTTTGAATTTCTATTTTAGATGATATCCGTATGTCCAATAAGACCACCATTCTTTTGATGTCTAGATAAATAAAATTTACCGTTTTTCCCTGAGCGTGTCATAAAAATGGCAGTAAAAAGAATGATTGATGATGGTCCTATGGCACGTAGACGGTTTGTTCGTAGTTCCTGTCGTTGGACTTTTTTATCTAAAACTACTACACAAACGTTGACATTTTCCACCTCCTGATAGACCGGCTGTTTATGTTTTTCAATATCAAGGTAATTTATGAGTAAAGAAGATATAGTAAAGATGGATTATCACAGTAATCCCCTGTGTGAATTTCTATTATGTCAGGCTTTCTTTCTAGCTTCTCAAGATATTTTAGTTGATTAAGGTTGAATTAAGAAGACTTTTTTCTGGTACAATAGTAATCGAATAGGGTTTTTGCGTAAAGAAGAAAATCTGCTCCAGCATCCCGCATGTGTCTAGCATCTCCAGTCAAACACCTGTTTATGAAAATCAAGTAGGAGTAATAGGCTGCTTAGGCAGAATGGGTAACTTTTAACTTAGCAGGCTACAACATTATCTAAAATGTTGATTTCTTACATACGATCTTACGGAATTGGCGGCCGTGAAATTTAATACTGCAACTTTAAACCCTTTACGTAGTGTTAAATTTTTCTAAGTGGTAGACCTTGTCGATATCTCAAAAATAGGGTTTGCAGTATGAGGTGGGGTGGAGATTATCCTCTAGTGTCACAGTACAAACAGTTAAGCAGACCCACGCCATTTAGCTGTTATATAAGTGCACTATACCTACAACATAACGAGACTCGTTTTCAACCATACCATAAAGTTTTTGGGTTAGGAAAAGGTTTCAGTTATATACTATTACAACGAATACCCGGATTCAACGTACCCGAGCACGTTAACGTCATTTCGGTTGATAAAATAATTACCTACTTGGTACGAGACGAGAACTAGGTTACCGTTGGTTACGTTAGCTTTTAGAATATGTTCTTAACAATAACTCCAAGTGGTATTAATACCATTGCTTCCTGTTGATCCTAAAACTGAAACTTTTTGGTGGACTTTTTATAAGTCGTTCCGAAAGTTCTTTAAAATACGGTTTGTATAATGGACTATTCATTCCATGGTGTTAACAACTAACAGAGTCGCTATGACCAAATACGCTCTAAACTCCTTTTTCGTCCTGTTAATATGCCTTACCCTAATTATCCGCCTAAGACAGTGAATAGGGACATGGATATCATCCACGTGTTCAAGGTTAACCGTGTCCTTATCGTAAACGATTATTTATATTCTTTTTTCTATTGCACGTATTCACGTATAAACTTAGTAAATTATACCTTTATATCATAGAAAATAACGAATACGCACTATATAAATCTCCACTCTTAAAACCATAAGGACCTTTTGTTCAACTACCATATCGTGGCCATAGCTACAGTCTAGGACGATGAATAGCGTGTTTTCTAGTAGATGTAGAAAAGAAGCTTATAGTACATCCTATAACGCTTCTACTCTTTTGTTTAAAAGGACTACAATATAGTTGAACACCACCACCAAAATTTACACATATAAAAGGACCGTTGTATATCCACAAACAGTACGCACCGTATCATTGAAGAAACATTGAAAGAGAAGATGGTAATGGTCAACCTAAATGTGTGTATTCAAATCGCAAGTATACTAGTTAGGTAGAGTTCCATCATCATGATTTGCAACTTCTTTCCACTTCTTCTCAGAAACAAATTTACTATAATCGCTTAACCTGTGATCATCTTTTATTATTACATGTTCTTGCCATTCTCCATTTTCTCAATAAAAATGGTGCTTCACGCAGTTTTTGACCAAAAATATCACCACCATCACTATGCTCAATGACTATTTTATGCTATTAATATTAACATTGTTCTGAGCAAAAAATATCTTTATATTTTTAAACTCATATAATAAATATTTTAACATAGTAAATCACAAAAAGCCCGGGTGGCGGAATTGGTAGACGCGCTAGCTTCAGGTGCTAGTAACTTTACAATAGTGGTAGATGAAATGATCAGGGCCCCACACTGTCATACTTCAGAAGAACGTGGATATAAAAGGTGAAGAGATAATTGACATTTACGATAAAGTCGATATGTCTCTATGCCTTGCGATATATGACAAAATTGTTTGATCTAAGACCAAGGAAATTATAAAAATAATCTAGGAGAACTCATTCGCGGAAGATCAGATCCGAATCTATTTACTTTTCGTGGTCTACGTTATTTATTATATATCAGACAAAAATGCCTCGGTTGTTGACTTCACCTTTTATTTCTGTACGTGCTCGTTAAAATAGATAAAGTAGATTTTTGTGTATCGGAAGTAACGATTGTTCTAGTTAGCGAAGAAACTAATAGAACAAAAGTAGGTAATTGGAAAGCGAAAGAAGTAATTAGTTATAAAGTGCACGAAGAAAGTGAAATTCTGTAATAGTTTTTGTTTTTTTGCTAAGGAATTGATTTTGATAACGACGCAGTTGATTTAGTGCATAATAGCTCAGTTGTAGTGGGTTGCTAAAGACTCACGTTATCGTTGTCGCGCGAAACGTAAAATACCATTGTATAAACACATATATCCCGCTAATAAATAGGTAAGAGGTCAGAAAACGTTCAAGTTGTGTACGGGAGTAATTGACAGGACCCACGAATAGTAGTTTAAGAGAGTAAATGCATCCGGTTTTGGCCGTTAATGCCTCCATACACCTATTACTACTACTACATGAAAAGAATATTGTAAATTTCTGTAGATGCAAAACATAATTCTTAATGTGTGCTTTATTTTACATATATCTTTTACATACATACTCCTTATATTTTATTTTTGTGTTGGAATGCAATAATAGTTTCGTTCGTTACCGTGTATACCTTACCCGTAATATTGTCGTTAGTTCAAGTTGTCCAAAGCTTACGAAACGGTTAAAGTTACTACTATCTCAACACCACCAACTTGTGAAAGCTATAATTTTGGACTACGTCATTTTTTATTATAATGTCCGTCATATTTGATAGTTCAAGTTTTATGTCTGTTTAGTACCCACGATGTCTAGTTTCCATGTTAATCCCCACTAAAACGATTACTATAATCACTTTTATCTTATAGTTACAATACTTGGTCCAAATGGCGGAGGTAAAACCTCTTTAGTTGCCACAAAATTTTAGTATTGGTAATTTGATGCCAATAACAGTTGAGTCTTTCCTTTTGAAAGATTATTAAATTTGGGCAATCCATTTCATCACGCACTGATATTTTAAATGAGGACATAACAAATAACTTCTTTTTTAATTGTAAATTAAGCGACATAAAAACAAGTTTTTCTGAAAAGCCAATTGCAGCAGCATCAATTTCTCAAGTAACATTAGAATGGAATGAAGTTGAAAAGCTGAATAATAGCTATCAATCTTATAGTATCTTTTTGTAATCAGGTTATAGGGATTGTTTTTTTCATGCTGATAAAATAACTGATGATTTTGATATGAAAGTTCAAACACAATTGTTATTGCTGCACTTTTGATTGATGTATTAGAATTACACCTTTCATCAACTTAGGTTGGATAGAGTATAGACTGCCTATATTTTCTTTTCTAAAACATACTGCTTCTTATCAAGTACCAAAAAATTTAAATTATGCTTGGAATTTTGGTTCTTTGGCTGGTATAGCACTAATTTTACAGAATTATTGTCCATATAAAGAACGGTACGTGATGTGAGGCGTATCTTTATGGTGGTCTATGTTCATATCATGCGTGGAGAAATGGTTGGTTTATATGGGATATGTTCTTCATGGGGACAAATGAGCTTTTGGGGTGCAACAGTTATAACTAACTTATTTTCAGCCACACCTTTAATCCTATGGTAACTCCAGTACAATAGTCCAGAGTGGTATTTCTACCTTTTTATGCGATGTTGCGTCAATTCCAAATAACTATTGGTGTACTTAACCGAACTATTTAGTTTCAATTTTGTGGTGCTTACGCCCATTATTTACACGTGGCTATAAAGTATAAAGGAAGTCTGTGCTGCTTGCCATTCAATGAATAGAATAGCGTTTCGTAATTTGCAAGATTTTTCCAAGAGATGTAAAACAAATTGCAGCCTCTTACAAGTTAAAGATGGTCCGAATGATTTGGGTTATACGTATACTACACCATTTAAAGAATGTTACCCGTCGTCTCCCAGGAGTACTGGCTCTGGAAAAACTTTTACTATGGCAAATGTTATGCAAGAACAATGTCAGAGGATTTTTCCCCTGTTGGATATTTCATTTCTTATTATGATTATTATCAGCCTGAGCTAGTGTTTCTGTATATTGAGTATTTACCTAAAATGTAATTTTATTTGTTGATGAATTGATATTCCCGAGTGTGGATTGGTTGCAATATATTTGAGGAATATATATCGACAATTAAATACATATAGCAGATAACTATACGTAAGTGTTTTGTTGATCATACCAAATTCTAAAGCGTTACACTTCCGACTTTCATAAATAATGGTCATAGTTTTCACCGTTTTGCCGGAAACAAGGTACAAGAAGTCACGAAAGAAGTCGCGACCATTAGTTACGTGACGTTTTGTGTTCAAACCATGAGGTAAATATATAAAACGTACGTCAATGAGACGTTCAGTTCCTCTTGTCGAAACCATTATGGCGCGTAAAACAATGTCTATTTACGTATTTTACATTTATATGCCTGACACATCTTCATACAGGGCAACTGACGAAAATACTTCCATTTTTATACGAGCACTAATTGGGTCTACTCACATAACTAACACCTCATACATATGGACTCACAGGTCACCTACGCTAATATTGACTACTAAGGTATTTTCTATAATTAGAACTGGTTTTTTATTTAAGATACTAATACTTCTTTGTATATAAAGGACGATTTTAAGGACTGTTGTATATATCTTAATTTACGAACTCTAATTATGTGTAGGACCGAAATGACTAATAGCAATCAGGTCTTTAACGTTTTAACGTTTCCTTAAGAAAATTACTTAATATCCTATTTAAAAAACATACAAGTTGAAATTAGTGAAAAGTAAACAAGGCAGTATTGGATCTGCAGGTAAATCAAGTGTTACGTGTTGGAATGTTTCCATATCCATCTGGTAAGATTCAATGGGCACTGCGTAACTATGCAATGTATAGCACGTTACAAGAGAGCTCATGGATTTGAGGTTTTGCACCCAATTGGCTGGGATGCGTTTGGATTACCAGCTGAAAATGCAGCAAGGGACAATAATATTAAAGCATGGTCTTGCTTATCGAAAAGAGTCGTGGGTTAATTCCAGGACCAAACAGTGCTTGCAAATGAGAAAAAGGATGGCGATCAGGTGCAGTTGTTGAAAAACGTAAGTTATCTCAGTGGTTTTTAAAGATTACTGATTTTACTGAAGAAAAAATTGGCCAGAAAAAGTCAAAACTATGCAAGAGCGCTAGAAGGGCATTTTTGGTTGCCCTGCACATGATCAGCGTGATTTTGAATTTGCACGCATGATTGGGGAATTTCAAGGCAACGTTATTGGGGATGTCCTATACCTGTTATATATTGTAAAGATTGTGGAATTGTCCAGAGTGCGGAAAGCAAGCAGAACGTGAAACTGATACATTTGACACTTTTTTTGAATCTTCTTGGTATTTTGCTGCATTTTGCAGTGAGATACTTGTAATCGTTTTATGCCTGTTGATTATTACATAGGTGGAATAGAACATGCAGCCTTTCTCTACTTTAATCACTCAAGGAATGGTCTGCCATATAACTTATAAAGAGTTGATCCAAACTTTATTATAGAAGTACGGTGCTGATACTGCTCGTTTGTTTGTATTATCCGAAAAGATATGGAATGGTCACTTTCAGCTTACAGATGACTTAGAAAACTGCAGATTAAACTGTGTGTAGCAATTCGTGAAATGACAAATTAATAGGTAATTGACCATTAATGTATCTACCGTGTAAAACTAGCCAATGATGAGCATGAACCACATTCAAAAGAGATTGCTCTGTTTTAAATATATCTTTTTCTTTCACAAGCCCAACTCTATTGCTTACTCTAAAAACATGAGTATCAATTGCCAATGTTGGAATACCAAGCCCTGAATTCTAAACATTAAAAGCCTGAAGGATTGCCATGTTTTTTCCTGCAATATCAGGGCAGAACCGTGCACTGCTTCAAACACATCGAAATTCTCGGGTTCTGTGGGTTGCACGGTAAGGTTATAGTTGAATATAATGTTCCGCCTTTATATCCGAAACGCTGCATGAAAAGCGCCGTCAGTCATTTTCATTATGTTGTCTTTAGTCAGGCAAGTTACTTTCTGCATATCTTCTCTGAGCCAGATCTAGTAATAATTTTAGTGCATTGGTACGAGTCACCATAATATCTTTGTCCTTTCGATAGATTCCCAACCACTCGGAGAAATTCCATTTCCGCAATAAGCTGAGCACCGCTTGGTATTAAAGACCAGGCTTACGTAGTGGTATGCCAAGTACTGATGTTGACATAACTAAAAAGGTGTCTTGCTGAATCACGACAGTTCGATAGTTAAACGTGCTTTTCTGTCTTGATTTTGTTGAGATGTTACCATCGAACATTTTCCCGTATAACCCTGAGCTTTTATTACGATATGAAAACGATGATATTATCTCGAACGTTTAGCGCCTTCTTGAAAATGGAGCCGATTTACTAAGTGGCAGAATTTTCAGCATAGCAGGTGTCCACTTCTATTGAAGTAGAAAAAACTTCCGTCTCCTCAAAAGAATACGTATAGTGGCACCTTAAAAGGTGACTATTTTTGGACAGGTTTCAGCTGCACTTGCAGCAGGTAATGCAGTGCTGGCAGAATTTCCGGTGTAGCTTTTACTGGTTCAACACAAACTGCTCAAATAATTAATATAATGGTTATTTCTTTCCTCCGTATATTTATGAGATACAAAAAATTTCGCAAATATTCACTATATTTGTTATGTCCTATACCTGAATGCAAAAATTCGCCGTCGATGCAAAAACCACAAGATCAAGAAGCGAGTTGGAACCTAGTCGATTACGTGGTAAAGTTAACAGTAACGAGCTGAATGATGTAGTGCTCTTCGGTTTAGCGTAGGAAGGCAGTAGTTCGTGGGACTCGGTATATAAGGACAACCTACTTTAACGTGTTTGAGGTATAGAAGTTCACCGTTGGGTCGAGAATGGTGGTACGGTAATGGTAGTGGACACGTCCACACACGTGAACATGCAGTCTTTATTAAAAATTCAGCGTTAAATTTAAGACATTGCTGATATAGAGTATGAAGAATTGCTACGGGTCAAAATAGACGTCGACGTGTTCATGCGACTCGGCTAAAAGGAAATGGTTTCACTCAACAGTAAGGTGGTTTCCGTGCGACGAGAAAAGGGTACACCAAAATTTTCAAGTTCATAGTGTCGAAACCGTCGTAAAAAGTGTATATGAGATAACGTAGACTAGCGGTTCGGTCAGACTTGGAAAATAAATAGTATACGTACGGTGCGCCAGTCAGTCAATAAAGCTGGGGTGGAAGGATTCGAACCTTCGCGTGGCGGTATCAAAAACCGCTGCCTTACCACTTGGCTACACCCCAATTTCGTTTATATCAAAACATTAATTAGCGATAATCATTTTCTATTGCCAATAGTGAAGGCCTACCCTATTGGCAAGGTTTTTAAAGTGAACGTTAAAGAAGTAAATCGTGAAGAAATTGGGATAAGATATAAATAAGTTTCACGCCCTAATATTTGGACCAAAATCGCAATTTTTACGACGACTTTCACGATACTCTCTTTAAATTGGTTTGAATACCTAGAGAAATAACGTTGTCTAAGAACTACTTATAGTTTATCCATATCTCTATTTATCCGTTCAAATGATTTTTTAACTAGGTGGTCTTTTGGTCTAATCGAGTAAATCCCTACATGTTTCACGAGCGCGTCTATTCCTCGCATGGTATTTGCTTCGTATGCGAATGTCATTACTTTAATATGGAGCACGTTTTCCACTTCGTTATTTCTATTTTAATCTACGTCTTCGTATGCTCTTACTTTATTATTTACTTCGTTTTCCATTACGTTTAGCGAAATAAGAGAACAATTCTTAGCATAGATAGAACTTTGATACCTTTTAATAAGAGAATTTTAACTGCAGACTTTTAAACCGTATCTCTAAATAGAACATTCTTAATTCTCTCGTCTAGATGGTCTTCTTTTATCAAGACGTTATAAGGCGGCATACGTTTGACTTAGGGAAAAGGAAGCAAAAGAAATTAGAGCAGACTGAAGCAACTAGAATCTATAATGAGGCATTCAAGGTTGATGAAGAGTTTTTTAACTTAAATTTGTGCTTTCACCAAATAATTTTGCTATTATGAATAAAATTTCGTCTTCAAAATCCGATACTACGTTTTTGACTAGAACGACACGAAGCTCTGTAAGTTCATCTCTGTAATCATAACCATGATACTTACTTAAATAAGTTTGACTACGACGTTAATTATCTTTTCAATATCCATAATTATGACGATAAATAAGGGGTAGACTCAGACCGGAATTATAGCTCTATGGAATAGGCTTGAAGAGAGAGGATTCAGTGGATAAAATCAGCCGAATTTCATCTTTCCTGAGAGCAGAAAAAACGAGGTGGTATCGTTTGTAAAGCAGCAGATTTATCACTGCCAAAGCAAATTGCAGTTCATGGTTGGTGGCTAAACGAGGGAGAAAAAATATCTCACTCGACCGTTTGTTATATCCGTGAGTCAAAATGTAGCTTCACACTGCCAATAGGCCCGAGAAACAAATGCAATCAAGAGCTCTGCAATATTTCTAATTTTCTCCATTTTCTCTTGCCACTCTCGATGTTTATTACTTCCTTCATTTGGTTGCTTTCTATCATAATATTCTTCTCTATAGAGGAACATTACTATATCCGCATCCTGCTCTATGCTTCCTGAATCAGCATTTAGTCTTTCAGTTCAGAACGAGAGAGCTGTGATAGTGCAACAATGGGAATATTTAGTTCCTTTGCAATTGCTTTTAAACCCTGCGTCACTTCTGAGATTTCTTGCACTCTATTTTCACTACTCCTTTTTGTTGTTCCTCGAATCTAGCATTAATGAATTCGTGTAATTCAAAATCACTAATTCTTTATCTGTTCTTTTTTGCAAAATCTTACAAGAATTCACGCTACAAGTCGCGGTTCACCAAGAAACTGCTAAGTTGTAATTCGTAGAGAATAATAAGTATCACGGATTATTCTGGTCAAGCTATAGATTCAAGGCAATCTTTTAGGCTTAGTTCATTGGCGACTATGAAGTTGACGTAGTGTTTAAGATTTATCTCGAATCATTGCACCAATCTCGTAAACGAGACGAAGCGCCCTGTGGTGGAATGGATCTGTGCCGTCTGAGTTTTTCTGATAGAACCCGTATATAGAGCCCTTTTGCACTGGCTCTTTGCCTAAAAGGTATAACTCATCTTCAGCACGCGTAAGTGCCACGTACAGCAAACGCAAATATTCACTAAAAACACTATTGGAGCAACATCTGGAAAACTAAATCGTAACTCCAGACTATTAAGATTATTTCTTTGATTCTCGCAGCACTCAAGACCTAGCCTTGCAGCAAATTTCTTCTTGCCTGTGCGCAAATTTTAAAAGTAAACTACAGACGATCTTACCGCTGATTTTATGCATCTATCCCTAAACGAGGTTGAAATCTGTAAATTGATTGTTTTACAGTCTAAACAATATTAAAAGGTGACTGTGATTGATACACGGAGGATTATCTTCAGAATTATGAGATAGATAATTCTAGAAACAAAATGGACAATCAAAAACACATTTCCGAGGACGTTATTGTTCCTCATAAAATTTAGAAAAAATTGTCTCCTTTATCTCTATTGCAATTTCTGCTCAATTAATAGGAATATTACTCATTGCTGCATTTTTGTTAATACCCCTGCAATTATACTGATCACCGATAGCATTAATCCGTATTATATCAAATTATTTTCTACGGCCCGTTCAAGCGGGTGCAAGACCCGAACGACGTTTTATACCTTAGTGACAGAATTTAAGAGGCCCGTGATATCTGAGTTAAAAGTATTTTCACATTTAGTTTTTTTACAGCTATTAGGATACTTATAGATTTTGAAGATGAATGGGTAACCCAAGTGTGGGCATCGGCTTGGTGGGAGGTTACTGCAAGGAATGGAAGTAACACACTTACTTATATACAGCAACACCTCCTAACTGACGAATACCATATGGGTTGACGTTTAGCAATGTGCATACAGGGTGTAGATAATGTTTACGACATAATGACGGTATGACCAATGTATTAAAACGAGCCATCTACTTAATCTACTTGATGCAAGAGGTGTGCTTGGTGTGAATGAACGTACAGAGTTGTCAAAGGCCATGAAAGAATATTAGAAGCACGTCTTTCTGATGCCCAGTTTTTTATATCTCAAGACATAGTGGAAGCTATAACTGAGCACATAGATCAGTTTGGTTTGCGGAGAATACAATTGGTATAATTAGAACAATACTTGAAAATAATTTGCATATTCTAATTAGATAATATAAAGTCGATATTAATATTGGATCGTTATACAGTGTTATTATCATTGCAAAAAGCTTTTCTCTTAAGAGTATGTTCATTCAAATACCAAATATTCCAAAGCGTATCGAGGTTTATGATAATAGCCATATATCTGGAAATCAACAACAACCACACTACTAACAACGTCCCGTCCTTCCAAAAAATTTTTCACAATTGTTTTTTAATACTATAAAAGAAGAAATTTCAGGTGATGACTATAAAATGATGAGAGAAGTGCTGACTAGACGTCATTACTTCGAGTGGCAAAACGCTATTGTTGTTTTAGCAAAAGCAGGATGCGATGTAGTTGCTCCTTCTGATATGATGGATGGCAGGATAGGAAAAGAAATCGAAATGGATATAGTACAAGGTGCAGATTTTATTATGATAAAGCCGGGTATGCCATACTTAGATGTAATAAAAATAGCAAGTGAAAAGTTTAATTTTCCGATTTTTGCTTACCAAGTAAGCGGTGAATACGCAATGATTGTTGCAGTAAATATCAATGCCTGTAAGGAATCCTGTGCATGCAGTGTTATTTTTAATTTTCACTTAACAATTGAGAGCAGTGCTTTTTATTCTCCTTGTACAACGGTGCAGTTGCAGTGTTATTCCTCTTTGTAGTTATGATGCTCGATATTGACTACATAAGATTGCATCAATCGGTAATTTGCTCTACACTGACTACATGTACGCTTTTCATCTTAAGCAATTGACACAATCTTCATCTGTAAAATTGATTAAGGCTAAATTTGGAAAAGGAGTGGAATGGAAATAGGATTAAATGTGAAAAACATAATTGCTGCTGTTTTGTTCACTATTGGAGGTGTGGTATTTTCATCAACCGTAAGAGCATAATCAACATACTGTTAATTTAGTTGCTTTTTCTGCGAAATACTTACTATAAGTTGGGCAAATTTTTGTGATGTTTGTGTTGACTGTTGCGTCAGCAGAGTACTCGAATTTTATCTTGGTATGTTTTTCTCACCTTCTCTGAAAATTATCATTAGAAGGGGTTGGCCTGTGTTCTTATTTACTCATAGGATTTTGGTTCCAAAAATATTCTGCAAATAAATTGGCTGTATGGGTAAATCTGCACAGCTTGGTTTACATGTTTGGTTACCAAATGCAATGGAAGGGCCAACCCCTGTTTCTGCTGAGTAAGTGCGTCGTACGATGGTAACGGCAGGTATATTTTTAGTAGCAAAATGTTCTCCATTAATAGTTATTTTTCAAACGTCGATGCCTTGCGATTACTCGGATATAAAAAAAATAATTGCTTATTGTAGCTGCAGTCAACTTGGTTATATGTTCATGGCATGTGGGCTTTCTGCTTACAATGTTGCTATTTTTCATTTAATGACACACGCTTTTATGTGGATTGGATCTCTTGCACTTTCTGGAATATTTCCATTTGCAGGTTTTTACTCAAAGGATTTGATAATTGAACATAGCGTTTGGAATATGGGGAGTAAATATTTTGAACATAGAGTAAATTTTTACTTAAGTTTTTGCAGAATAAATGGTACTTTGATGAGGTTCCAATATATAAACTAATACGTTTTATTATGTTTGTTACTTTAATAATCGGTGCTTTATATATTATTGGAATTAAATAGAAGGTGTCGTTACTTAGTATATTCTTGCTTCCACTGATATTTTTGAAGCTGTTTTAATACCAATGTTCTTTATTATTGGCATTTGGGGAGGAAAACACAGGGTATATGCAACGTAACGACACCTAACGTAAAAAATAAAGAAAACGTTATAAAGTACCGATGTTTCCATTTCACACTTGGCTTCCTGATGCACATGTGCAATCACCAACTTCTGGATCTGTGATTTTAGCTGGCTTGCTTATTAAAATGGGGGGATATGGATTTTTAAGGTTTTCTATTCCAATGCTTCCTCAGGCAAGTTTGTATTTTTCAAATTTCGTTGTTGTGATATAAAGAAGTTAATAGCTTATTCTTCAATAGCACATATGGGGATCGTTACCGCTGTACTAATCAGTACCGGAATAAAGACGACGAAATAAAAATACACAACCTTAAGATATATGAGCGCAAAATATTTTGGCATAGTAAACACAATGCCAAAATTTGGTTTTATGTTCATTTTATTTTCAATGGCTTCAATAGGGCTACCTGGAACATCTGGGTTCGCAGGTGTGTTTTACAGGATTTATCGCACTTGGCACTATTTTAAGCGCAGTTTATATGCTGAATTTATGTAATGCTTGGATTTTACCCAACCCTTGCACTGAATTATTTGAAGCCATGTATGGCAAATACTGATTCTTTTTGCGCTATTTGGCAACTATTTTTTGGTTTCAGCAAATAGTCTGATTTCTTTTTATTTAGCTTTTGAGTTGATGAGTATATCTTTGTATGTTCTTGCAAGCAGTGAAGCAGGAGTGAAATATTTTACACTTAGTGCACTATCTTCCTGCATTATACTATTTGGTAGTCTATACTTATGGAATAGTTTTTGGGTTAGTTTTTATCCTTATTGGTTTGTGTTTCAAGCTTGCTATTGCTCGAATTTCCAGATGTCTATCAAGGTGCACCTACCATAGTAACTGCGTTTTTTTCTACGGCCCCAAAAGCTACACTTGTAACATTTTTAATTCGATTGATGAATGAAGAGTTAGCCTTGCGTCAGAAACTTAAAAAGGCTGTTTGCTTACAGTTCAATTGGATCTCATTTTTCATATGTCATTCACTCCCAATAGTCAAGGATTAATGTTATCTATATTTTCAATACCATCTTTTAGAGATTTAATTATTATTATACAGAAAATATACGCCTTTAGTCTCGCGTCAAAGATGAAGACAGTAAATGGTTCATGCTTTACACCGCTTGCAGCTTTAGCAGAATGTAGAAGATGCAGAAATTTACCCATACCTACGTCCTAATCTCAATTTTAGTTTTACGAATATTCGAATGGATCATCTAACATAATAGTGCAAGATAGTGGCATTCGAGCTGTGGTTAAGGTCCTTGTCAACCGCCACCCTATCTCTACTTCGCCACTTATCCATCCTATAACGCTCACAAAGAGTAGTAATGTTTATTTTTATATTGACAATTCACGTATATTATATTAATTCACACTAAGGATATATGATGTTGAGGATCATTCGGATTAAGTCGTGATGCATTCCATCGATCCTAATCACCTTACGGTGAAGTGACGGCTTATATACCTGGCGAAGGTCATAATGGTGTACGTTATCACATAATAAGAGGTGCTCTTGATCTACGTGGTGTGCTTTTAGCTTTTCGTCGTTCAAAATATGGTGTAAAGAAATTATGGCACGTGATTAATATAATTATGAAATGTGGTAAAAATACAATGGGGAAGATATCTTCATGCGAGAGCCGATTATTCTACACACTTCTTTTCATATTTTACCGACAAGCTAATAAGGCATTTAAATATAGGAATTTACCGAGTATATCTACGACCGTTCTGGTGGTGTTGTCTCGCATAAAATAAAATATGACCATTTGTTTTATCCTAACCACTTCACGTGGTACCACGACGATGTTACCTAACCTACCAGGTTCTCTTCCTCGCAGCGTATACAATTACCTCTGCTGCAACAACATGTTTTTGGAATGAGAGATCTTTGAGAGTTTTGGATGGTGCAGTTGCTGTATTTGATGGAGTTGCTGGAGTTGAGCCTCAGTCTGAGACAGTTTGGGCTAAATTTTCTTGTGAAGACTCAAGAGTATCGAAATAATTCGTTGCTCTTGCGTTTAAAGTGATGACGGATAAATTTGTAGGTAGCTTGACGTTTAAAGCATAAATAAGGCCATAATACAAGTGACTAAATATACTATTAGAGCGTATGGAATTTCCTGATCCTGTTATTGAAACTGCTATAGAACCAAGATCCTTCTTTAAGGATGTCAGTAAATGCGGAGAGTGGGCATGCGGGAGTTCAACGTATAGCACTTTGATAGTGATTTAGACAACTTTAACTAATGTAAGTATTTTTTGTTAGTCCACCTGCTGGCTTTCAGTTTGAAAGTAAAATTGTAGGCGGTGCTATTCCTTAAGGCTACTCTTCAACTACCACGAAAAGTACTACAACTAAGATCAGGAAAGCTTTTGAACTTGCTGCCACGTTTATACAAACCAATATATTTACAAAACGCAAGATATAGAGTCCCTTCTCGAGTCATATCATACGTAAAAAGAACAATACTTGTTCACGGTGTTATTGTCCAACTACTCAATTTCGTAAACCTTAGCCCATTAAACGTGGAACGTATCCGTCACTAGTACCTTCTGTCAATTGTCCGTATTGTTCGTGATACCATTGAAACATCGGGACCGTCGACTAATACATTTTTTACTATCATCCACGTCGTGTCTACCTACGCCGCTATAACCATCACAGTCCCCTTGCTTCCTCCTTCCGTATGTGGTAAAAAACCTTTAATAGTCATCGTTACCTATTTCCTAAGCAAAACGATACGATGCCGTTGTAGTGATGCAACTCGAACTTTGTGTTTTTTTTATCCAGAGGAGTACAACTATTTTTTAGAGCACTCGTTACCCAAACGACCACACTACTTCGCCGTATTGAAGTCACCCGAATCCCGTAGACATGGCGTTTCTATTGCTCATAGATCACAAGGTTCTACTGGTCAATCAGTTCTACCTGGTAGAGTATTCAAGGGGAAGAAAATGGCTGGTCATTTATAGAGATGCAGTTAAAAAGCCTACCACTCAATCAATACCTTACACTTAATCAACTGTTCGTTTTTTTGAGTATTTTGCATGATATAGTGAGATGGCAATTAGCAATCTCTTCCATAAAACAAAGGGTATCAGTGATATTTCTGGTACAACAGCTAAGCCGTATGGTCAAAAACGTACCGGTAGGACAGTTTAGAGGTGGTGGAATTATTTTTGGTCCTGTTGTGACCTCAGTACGAATAACTCTTAATAAAAAAGTACGTAAACTCTAAAATGTGTGAATATATTAAAAATTTTAAATTTTCTTCTTTTTTAATAGTTGGTGATATACCTCTATCTCTCTTCAAATTATTTATGAGAAACATGAGGCAGAAGAGCACCCTGATATAATTTCAGGGTATAGTTGAGAAAATAGAGTATGATCCAAATAGAAGTGGGTTTTTCAGTTTTTAGGTTGATTTTATCTTCTTGCAAGGCTACTATTGGTGTAGGTTGACCATCCTCATGGAGGTGGAGAGGGAAAAACTTCTGGCGGTCGTCATCCTGTTACTCCTTGGCGACATCGTTGTTTTCCTTTCAAAACATGCTTTTTTAAATAGATCACTATTGTATATTAAAAAATTGAAAGGTTAATTTATGAGTAGATCACATACCTTTGGTAATTCATTCCAGGGCTTCTGTAATTCTTCCTAATTGTTTGGGTTTAAAGTTTGCTGTTTATAATGGTAAAGATTACATTCCTGTTAGTGTATCCAGTATTTAAAGGTGAATTTTCACCTACTCGTAAATTTTGACCCGTGCCACCACTGCATTATTTTTTCACTTTTTTCCTAAAGTACATCTTCTCGCTACTTTTTTCGATAAGTTTTAACAAACTTCTACCCCGTGCTCTGGGCGGAGCTGAAATAGCTCGTACTGAATGGTACAAAGAAGGTCGTTTGCCTTTACACACTTTGCGTGCTAATATAGATTATGCTTTTTGTGAAGCGAAGACTATATGATATCTAGAACGTTAAAACGCTCTGGTAAATTGTGGATAAGAATTTTTCCTGATACCCCAGTTAGTAAAAAGCCAGCAGATGTACGTATGGGTAAAGGGAAAGGTAGTGTTGAATTTTGGGTATTTAAAGCTAAGCCCGGTAGGGTTTTGTTTGGCATTTAGCAAGATTGGCGCTTGAAAAAGCGACTGCTATATGTTTCAAAAAAATACATTGTTAGAAGTAGCTGATAATTCTGGTGCGCGTGCAGTGCTTTGTATTGGCTTGTTAGGTTTTCTAGCAATGCTGTGGTTTTAATTAATGATCAAGGACTTCTGGTTCTTTTATGAAAATAATGTCATTAGCTGATGAGGTTTTATAATGAGTGGAATAATAAAAACACCACTACTATAATGGATTTAAGATTATAGATGGTAGAAAAGTGCGTTTTGCAAAAGTTCTGGAAAATTGTGACTTTGCGTAGAAATAAAATGTATGAATTCTTAGAAAGATTAATATAATAACGAAACGGTTCCCTTTTTCTAAAATCTGGGTTTAGTGTGAAGCAATTTGATGGTCATGGTAATTTTTCCTTTGGTATCAAGGAGCATATATCATAAAATCTTTATCTGATACTATTTTATTCGTTAGACCATGCCCATATATCTTTTAAACCAAATACATCCTAACAAAATGCACTAAACACAAGAAAACCACAAGTAATAGACTACCATAGCCACTAAAAAATTGTTCTTATGCATTACGAGTTAACCGTTACGTATCCCTTTCGGCCACAGCAATAAACCAGGTGGAGAAGTTTTGTGTCGTGTATTTTAAAAATCTTACACTACTATTCATAAACTGAAATATAGAACCAATATCAGTATTATTTAAGTATAATCACGGATTACCGAAGACTATATACGAATTAATCTTTTTATGATCCTTATAAAGGTAAGGGTATTGTAATAAAAGGCATGCTGCGTAGTAAAGAATTTACAAAATAATTCTGATTTATCAGAACTTTTGGCTTCCCATTGTTGGGTTACTAAAGGTGGTAGAAGATTTTCATTTTCAACTTTGGTTGTTGTACCACTACCATTCCCATCTTCGTTCTCGACGTTTCTTAGCTACATTAGGGTGTACTTACGTGAAGGTAGAACTTTACATCATGATATTAAAGCTAAATTTTGTTCTGGTGAGATAGTTTTAAGAGCTGCAAGAACTGGAACAGGTATTATTGCTGGTCCTCGCAAAAACATAGTTGGAAATAGGTAAACTATGAATGATGCTCTGAAATTCGAGAACACCGCATTCTATAAATGGTTTTGAAGGTGGACAGCAGTCTATATATACTCGTTTACCTAAAAGAGGTTTTAAGCCTATAGCAATGAATAGTTCCTATTCCTGGAATTAATTTTGATATAATCAATGATATATTTTCTATTTTTGGAGTATTTAATTTATTTTCTGGTGGCGCTTTAGCTAGAATGTTTTAGCCTTTTAGGCGTATCCCAAAAAACAGTTTAAATAAAATGTATTACTACTAAAATGATACATTCCATTGAAGATCAATTTATCTGGTGTAATACCAACTATTTTTGCTAAGCGTTAAAATAATTGCGGATTACGACTAAAAGAATTTTTTAACATACTTCTGATTATCTTCAAGATATAGTTAAATTATGATATACCATTTATTTTTGGTGGGACGAGCTTGGACTAATATCAATTGCAATAATCTGATACTATTATGCAAGTAGTTAGAATACAAAAAAGTTTATCAAAGGTTCTTTAAATTTAGTTGCTCATTTTTTTGTTTTATGGTATAAATGTTCCAGTGAAGAAGTGTATTCCTTTTGCATTAACTTATATACATGGTTTAGGTATTACTACTGCGAACACATTACAAGTCGTGTTGGTCAAGTTACTGATAAAGTTAAGCTGATATTGTCAATTGAAACTGATGGTACAATCTCTCCAAGTCAAGCTGTTGACTATGCTGCAAGAATATTTGTCCTATTCTTGACGATTAAAACCTGGCACTTCGTGGAAATTCTTTTCAAATAATGTTAACGATTCTTATTGCTAAGAAATGTACCATCTTCCGAAAACGAAAGTGCGAAGTATTATCATCAACTCAACTAAAGATCTTATTATTTTAAACTGAGCTTTCCCACTAACCGAGATATATCAGAATTGTTGGATCTTCAACTGTTTTTCCTTTTATCTCATTTATTTTGGTCTGATGTAACCTCTACCAAAAACAGAAATTAAAATCATCCCGACATCAAAATACAGGTACACATGAAACTTTGATTAATTTTATTATGCTTGATCAGATATAGAAGTTACAATTAATGAAAACATAATAATACATAAATTGAAAAAAACTTTCACAATCATTGATGGTTATGGTTTTCTTAAGTCCTTCGATTTAACTTTAGCTATGAAGAGATTGAATGCTATGAAGCAGATGACATAATTGCAACACTAGCTGCAAAATATGCCAACCACGAAGAATAGTTTTTAATATGCATCTACTTTTTGTTCACTATCTTTAATTTGGTGTAAATTCAAATAAGCTTCTTGATTTATTTTCTCTAACTGGAGATGCATCTGATAACATTCCAGGCGTTCCAGGAATAGGGCTAAAAACCGTAACGAGATATGAAGGTAAATAACGTTAAACAATTAACGAGATCGTTTGGTATAAAAACCTAATATATACCTTAATCAAGTAAACTTTAAACGTCTTTCCCGTCGTTAGTTACGTGGCGACGTTCCTTGGCGGCGATATGTCAACAACGGAGTTCCAATGTCAGTCATATCATCTAAGTGATATTTCAGTGGTAATAACACTTACTACTGTAAAAGAACCATATATTTCTCATAGCAAAACATGCGCGGTCACTTCATTATCTATAAACATAAAATTAAAGAATTAGTAAACGACATGTTCAAACTATGTACGTGCGAAGGTCTTGGCTTGCTGCAGTCAAGTTGGAGAGTAATTTACCGTCTGTAAACTGGGTTGTCAAATAAAAAAAACTGCAACTACTACTGATTTTTCTGATGGTGTCCGAAACGTTTTTAGTTCGAATAACCACTTCGTGGTGGAGCAAATGAAGACCTGAAAGGCATACCATTTTGTGGTGCAAGCGGAATGGTCCATTATCTTTTGGTTGACTGGATCTCGAACTATAACGTTATGGGACTACAAACGTTAAAATTATAGACATGGACAATTACAACGACAACCTAAATGGTATAAAGAATCTTGTCATGTAGAGAAAACTTGCATGGAGCTAAATGAGACGTTACGAGCAAATTCAATCACTGCAAGCTGCATACCAAGGACTCGAACTGAATGCTGTGTCGGTTTTGTCTTTAATTCTTGTGCTGCAGTGACGGTTGGCTTTCAATATCACCTACGGTTCCGCCTATTTCGCATATTACACATTATTTATGATTTGCACAGTTTTGCCATTTAGTCAAAGTCGTGGTAGGAGTCGTGAAGGGGCACGATGAAACAACTCCACCACATTGTTTCTATTTGAACCAAAGAAAGTAATTAAAAGTTTACCAAGCCTCTTTTATCCCATCAACTATGTGGATAATGGCTTGTACCTAAACGACCAGAACGACAACCTCGTCGCTTCCTATTGTTGAGTTTATGACTTTTAATTTTTCTATGCAAGCTATTGACCATTAAGGCGTTGTTTTTGTTTAATATACAGTCCACCTGTTGAACCCACGGGATATCACAAAGCACCTGGTTTACCTCGACGTCGTTCTCAACGGCGTGTTGTAAGAGTCACGAAACGTAGAACCATATCGCATGTTCCAGGTCTGAAAGTAATAGCACCGCAATTCTTATAAAGATCTTTTGCTCTAGCGAATACCGTACTCGATAGTTTATTTCTAATAGATGAACTCTATCCGTTTCGGCGATAATATGCCCTTCCTTTCCTACATTGATAGTGACGTTTTTCAAAAAATATAAGAGCTGACAGAATATCAGTTGTTGCTGATGTTAAGTGATTATAGGAATGAAAGTGACCTATTAAAAATTCTTTCATCAGTATTCTTTTTGCATTTTGCTCAGTTAGATATTTTGTTGCGATTGCCCGGATAGTTAGTGTTGACGTAAAGGCGAGTAGCTACGTTACTAACCGTATTAATAACCGTCAGTTTTTTCGGTTGATGATATCTTGTATAACAACGTCGATTGGTAAATTAATATCAAAATATATCCCCGTAAATACTTATTTTAAGCACATCCTCTTCTGCTTCTTGTTGAATAAATGATGACCTCGACTATTATCTCGCATTAGAAATTTATAAGAACGATGAAGAAGAACCAGGTAAGGTCAAAATTATATTTTATAGAGAAAATAATAACAAAATAGCAGGTTATTATACCTCGATATTGGTATAAAAATACATAGTTGGAAGGACGTGAAAGAAGACCCATACTATTGTTAAAATTCATATAAAATATCTGAAAGATAGATTTAGAAAGTGATATCGATGATAGTCTTCTATATCAAGAAGCATAGAGATGAACATTTAGACCATGATGTACATGATTCCGTAGTGAATTGTTTAAAGATAAAACTTTGCTGTTATTGTTAGTGATAATAAATATATAAATCTGCTTAACTACTCTTACTACTTCTTAAAAAAAGACTTCAATAATGACCACTTCGTCTATTGTTATTGACGAAAAATCTTTAGGTGAGTCCTCGACCACCTTGTCTCTCGTTACTAACCTGACTCTTAAAGCGAAAGTGGAACCAAACTTATAGTGGTAAACTACGTTTACCATTTGCAGTATGGTCAAAACGTTCACATCCTCATTTAGGAGTAATTGAAGATTCAATAGATAAACAACACCTACTTTTGGTACGAAAAAGGACGTTTATATCAAATTGAATTGGAAATTTCCTAAATTCCTGACCTGTACTTCAACCGTTATATTATTCCGTTTTTGATGGCAATATAGATTGTTTATAAGTATGCTGTCCTTTTTTTCTATCCACTTGATTTTACTTTTGTCTGTCCAACTGAGGCATTAACTCCAGTTAATGATGGTGGTATTGGAGAGGTTAGCTACAATTTAGTGTCTGATATCAAAAAGTCTATATCAAGAGACTATGGGGTCTTATATGTACTGAGTAGCAACTTTTGTTATTGATGATAAATTTGTTGTTGCAGTATCGATAAATGGGCGTAATATGATGCAATAAAACATAATGAAGAGCATGGTGAAGTACGTTACGTTTTCTTCTTATTATTGGATCTGGAGCATCGGGTTATGCTGCTGCTATATATGCAGCACGTGCATAAATCTCGGAATTGTAGTAACAGGAATGCAACCTGGTGGTCAGCTTACAATTTGATGCCTACAATTCCTCAAAGCCGTACGCGTTGAACACTACCACGTAAAAAATCTTTATTTCAACATCGACACCAACCAAAAAATTAAGCTAAACGGTTATATTAAAAGCAGAAAAATGATAAGATAAAGGTAATACCTTTTGGCATCTCGTCTAAGAACCTGTAACGTTAACCCGTAGCACCAAATACAGGTATTTTTAAGGGCTTTGTTGAATACCTAGTCGTTCCCCACAAACGACGACCACTACAAGTTCTATTCCATATAGCGGTCCGTCATCAACGGCGTCCTTGTCCCACGTACCGACGTGAACTACTCTAAATATAGTCCTACTCTCACTGTTTAAGACATATATAGGAGACGACGACGTGGTATACGGTAACGTTGGCGACGAAGTAACTAATCGCATAGTCGCATACGAGGAGAGATGGCAAACGTCGTTTAACTGTAAATGGTTGAAATCGTAGCATTGCTCCACCAATCACATCACCAATAGCAAATAAAAGGACAATTGTAGCACGTCGCTAAGACAGTTTTTTAAGATGATGTCACTGAAGTGACCCTAGCCTCCTCCATACAGAAGACATTAGTTCGGGATAACGGGGCCGAGGCTAATGCTGTTCAAAAAAACCATATATTTTTTGTCTTCAGCACCTTACGAAATTGACTTTGAAGTTCGTTGCCTTGATCTTTTTTAACCAAATCTATTAGTTAGTATTTTTTGTTTGGATAAAAGATTTGATATTTGTGGTATTTTCGATAATTGAGCGGTAAACTTTTATACGGTAATAAAACGTAAAATAATATTCAGTGCTGAGCTGATCACGTAAGTAAAGTGGTTCCGGAAATTTAGAGACGTCTCAATTTGGAAATTTACCATAATCCATTACTATTTTTGCGAGTGCATGAATCACCATTAAATAAAAATTAGCGACTTAAATGATATATGAGAAGTTTTCAAAGTAGTAGAAACTATATTCATAGAAATCGTAAAAAACATTGAAATATGTCCGGACCGACGCGATAGTATCTTATATGCGAGCCATCAACATCTGCGTCTGTCATAATGATAATTTTATGATACCTAGTTTTGCTTTGCAGTACCACCTGCGGAATTACCCTCTACTATAAACAATTCCGATAAGAGTCCTTGAAAAAGCTGACAATCGGCAAGCTTTCCAGGTAGAGTTGCAATAATTATTTGAGAGCACGAAAAGAACGCCGAAGAGAAGGAAAACGACCAATTTATCTTTTGTCTGTGTTCTTTTAAATCCTAGTCCGTAGAACTCTCTATTTTGTGTTCAATTCGGAAGAGATTGTAGAAGACCAGTCAATTGGGGCGGTTTACTCATGGTGGTAGGGCAACAGAATATAACGACAGCCAAAGACTCATCTCCTCATACACCATATGGTGCAAGCCTGATCCATCATCAGTGTCACCAATATACATACCAGGACGCTTTCTCACAGCATCAAGACCTCTTAGATTTTTATTTCGAGGTATAGGACCAGAACTAATGACGTTGATATTGTAACTCGCGTCTAAAGAAAGTAGTACGTGACGTATCCTCTCAATTGTTTTAACAAAAAGATCGAAGTAAATGTCGAAAGTAGTAAAATAGTCTTGCAGCTCCATCAACAGTTCGTTAAGAAAAAAGAATTCGAGGAGTCGATTTTTTTAACCTAGTCGTAATGTATAGAACAGGTAAAAATGAAAATCAAAGAATATATATTTGGAGATCATTTAGGTTCATAAAGCAACCTTTATCGTTATTTTCATTTTTATATTGTTACTTATTATAACGATTTTCTTGTCGAATCTCTCCAACCTGGTCCTTCAAAATGACCTTAGTCTCAACCATATAGTTGACGTGTTCCATATTTAGAACGATGTTTAATTGCACACGTTGACCACGGAAAAACTACTTTACTTGATAAGAACTTAAAACAAAGTGGCACGTTTCGTGAGAATCAAGAAGTTCATCTTGCTCACTACCTATTACCACTAGTTCTTGCACTTGCAGGGATTACATATGAACGTTTTACATGCAGTTAAATGTGGGGTCCACGAGAAGTGGAAAGGGCTGCATGGCTCTACCACATAATGATGCAACCAACGAGCAATTAGATTAAGGTCATGAACTATCTAATGTATTTTGGAAAATGCACCTTTTGCTATACTTGAATCTGATAAATTTCTTGGCAGAATAAACCGGTAACCAGGACTTGAGAAAGCTTCAGCAGTTCAACAATGGCGGTTACTATAAGCGTTAATGACTCACCTTTTGCTGGGCAAGAGGCATCCACCTGCACCACTCAACGTCGAACCCTTTTATCTACATCTACTACTCATATCACCTTAGTAGTACCTTTTTGAATCGAAAGCTTTTCCACTTCATTGAATTTTTAACTGATTCTTATGCTCCACATAAAGGTTCAAATTCCGGAAAAATGGAATGATAGGTATATATCTCTATACTTAACACTTCATTGGGTTTACTAATGCAGAGCTAGGTTTATTTGTATTTCAACGCGATCAACTACGTCTATATATACCAGGAAGCTAAGGTAAAAGCAATATGGCGTGGACCTATGATCACAAAAGCAATTTAAGTCTGATGGAGAATTTTTCCACATTCTATCAAGACTTCTCTTTCCTGCGGAGACTACAAAAAGAAAATTGTGATTATCTTTTAAAAATCCCAATGTCAAATCCCGAAAATAATATCACGACCTGAGTCCTCAATGGATTGATAAGTTGTAGCTAGTACAAACCAAGATACCGAAATATACCATTATGATGTTTTTTTCTCGTCCATTCATAAAATTAACGAAGGCATTTGTGCTATTTTACCCATCTCTGTTTATTGAAGTGCCATTTTAAAGACAACAGACGAACATTGAGTGCACTTGAGTTAGTCGTCGTTGTATAAATCCAACAAACTTAACTATTTTGGACGAGACTATTTCACTGTATATTAGGCGTTTTATAAGCGTGTTTTGAAGGACCATAATTGACATAGATCTATGGTCTATTACATCCTCCCCAAGAAGCACCATGCCGAAAACTTTCATGTGATCCTATTTTATAGCTCTCATAAAGCAATTTAAAAGTTTTACTTTCTGAGTGACCGGCTAGATACTTTGTTTGATCACATCACCATTCGGACGTGAATTCATTAGGAACATTCATCCTTTATTATACCATCTTCTTACGTTCTATACATAGCTTCTCCAAGTTTCATAGATAACTGAGATTAGTAACTTTCGAAGTTGATAAAGGTGGACTTCTGACTTATGCATAAAAAACGAGAAAAGGTCATCGAAATAGGAAACGTCTTTGTACGCGATAAGGTATTGGTAGATATAGTTTACACAAACCAATAGTAGACGTCAACTTTTATGGACTCTAAAAAATCATCCTTATCATCATAATGCAAGTTATTCACCTCACTTGTGAGGGGGATCTCAATCAATACCAAGAGAAAGTGGAGTTACTTACATGTGGAACTTACTAGGGCGGACATAACGTCGAGGTTAACGATGTTGAAGTAGTCCCAATTGGGGAGATACACCTAGAAACGGTTTCTTAAGAAATTGAAAGAGATACTGAAAACCGTATGCTCAGTACGGTGGTTGTTCTGACATCGTCTGTTTGGTCGTAGAAGTTCTCGAAAAAAAACGAGAACAATCGAAGTATAAATTCACAAAACCCGGTGAACGTAGTCGACATTGTTTGCCATCATTTTTTCTGCAGCTTCTTTGATTCTTTGCATAGCCATTGGATCGGTAACCTATAAGTTCTTGACTTTGTAGTTTACATGGTGGTGGTTCTAGTTACACTACTATTGTGTGTCCGTGCTTTTTATCAAGGCCATAAGCAAGTGCTGCAGCAGTTGGGTTAATTATTGAGTTGTAATTAGGTCGTAAATAGGTCGAAGAAAACAACGAACTGCTTGAGAATCATTGAAGTACGCCGGCACTGTTATCACAGCATCTTTAAGTCGACGAAGAAAGTCCAAAACATCATATTTACGTGGTTAAACTGATCCTCTCATAAGAAATGATAGTCAACAAAATTGCCATGATCAACGTTTTTTTCATAATAAACGTAACCATCAACGAACGGAAAAACGACCTCGTGGTTAGTTGGAAACAGCTTAAACAACAAGGTTCTAGATATGGATAACGAGAAGGGTATTACTTATGAGGGAAAATTTATTAATTTCCTGTATATTTGGTTTAATTCTTTGTCTTGAAAAGACCATTAAACCAAAGTCATTGATAAAGCTAAATTGAACTTAGCTCTCTATTTTACGTCTATTGAAACAAATGCCTCAGTTAAGCAATAGTGTTTCTGGGTGGTCATGGTAATTCTACTCTATTGCTATATAGAAAACACAGTATCTACCGACCAAAGTTACGTATGTTGTAAATGAAGCTCCTTTATTTCCTCGTTCTTCTTTTCAGAAAAAGACAAAAAACCTTGCTTATTTTTTCCATACTCAATGAACACGGCCTGCAAAGCAGGCTCTATACGCTTTACGGAGAATTATGAGTTGGCACTACAGCCGGGGGGCAAGAGATTATGTAGGAGGACGAGATGGTTTCTGGATGAGTGGGAAATAGTGGTTAAATAGATAGTTTAGACAATTAGCATGATTTCGTTCTATACTCGTTCGTGCCATAATGCAACATTTTCTAATGCAGGGTCAAATTCTCACTTAAAATAGGATTACACTTATGCGGCATAGCAGAACTTCCCGGATAACTCGAACGTTAAGAAGTTGTTTACCTAAAATATTTGCAAAATTACCTACTGCACCTGATGTTTTGATTTTGTAGTCTTGAACAGTAAGGCATTACCTCTATTGCTTGTAGTTGATTTCGTAACAAATAGAAAAATCTTTTGGTAATAAGGTATCGCATTCAAATCGTAAAACAAAGCGTACCTTTCTCTAGCAAATGCAGTACGATGACACTACTAAGAGCCAAGACAAACATGAGCACGAACACGCTACATATCTTCTTTAATCTTTCTATTGAAGCCTTTGTTGTTATCTTTAAGAGTGAGGACTAAAAAATTTATTCTTTCCTCGCAAACTTCGTTATCGATAACGTAGTGGACTACAAATATTGGTGTTGTAGCTTTGTCATCCTAAACTTTTTACGAAGTCAGGGCTTATGGTTGGTCTTGGAGAAACAAAAGAAGAAATCTTTCAGTTGATAGATTACAATGGGGTCTTCTCAAACTCGTAATATTTATATAACGAATAAAACTTTTTACCGGGGTAGAAGTTACTCGTTTAACTACTGAAATATTTATACCTTCTATTTAAAGCTCACTCGTCTTTTCGCACCCTTTCTTTTCCGAGAAGATACAAAAACTTTCTTCCAGTTAAACATCATATTTCTATACCATGGGCGTGGTTAATTTTTTCCAGTTCTTAGCTCTGTTTTCATTTTAGAAGAAAACCTTATTAAAAAACATTTTGTAGTCTAAAAACGTACGAGTTTATAAAGAAGAGAATAAGAGAGAGGTCTCTCCAAAACTTAGTACACACTTACGAAAAACGCGTGAATTGCTTTACGAGAATTTTATGCATCTAAGTCTCCTATAAAATTTAAGCATAAAGAGCATTAAACGTAAAGTCGCGCCTTGAAGCATCAGCTTGCCAATCATACGTATCAACCTGACGGTTTATATCCTTTTAGTTGGAATAAATTACGTGAATGTGAGTCAAATGCAGCCCTTCGTACTACGACTTTATCAGCTTTACCTCAATTAAGATCGACTATAACTATCGTATCTTTAAATTTTATTGTATTTCAGCTAAACTTGAAGCAGATATTGCGTTCTTAGTCCTATTTCTATCCTAGTTGTCGACTGTTTCGTCGTCCACATTAAGTGTGACTAAAACTTTTCCCGAAATATTTTCGTCTTTGGATAAGCTCTGATTCACTTCTTGCCATGTCTTTCACGGTGTAGATTTCACGATAGAAAAGGTATATTTGTAGTCCACGTACATTTTTTAATGGAATTTTTTAACGTCGTTCTTGTCTGTAACGGGGAACAAATATCGAAATTAACTGAATCATCTCGTGAAAGTCCCATAGTACAAACACAATTTAGTTTAGTGCCAAAACTTCTCATAACGGGATTAGACGTAAAATATATAAAGTCCTACTCTTTATCGTTCGGAACACCCCCCGGTGAACGTCGTAAGTAAGGTAATTATAGAAGTCCTGAGCAAAGACACCCTTTTTTGCCCTGCTCTGCAGCTTTTTCAGCATCACTTGCACTAAATTAGTACAATTTCTATAGGAAACAGCCCTATCATTTAGTACTACTTTGCCGTCATCGATAGCATTCGTTTTGCAAACGGTGAAAAAAAACGTTCGGGTTGTTGCCAAATAATTGCTGCATTGCCTTGATAGCATTGACATATTCATGAACAACACGAGTTCTTAACTTATAAAAAGGCCTCATTCCGGATCCATACAGATAGAAATTTCTTTAGCAAATCTCCATAGATTTTTTATCTGCTCTGCAGAAATTGCAGTACCAAGCGGGGACTGTATTGCTAATTCCCGCTTGATGTAGCTGTATTGTTTGTTTTTTCGTTTAATACCTTATAATTAAACGTATCAGTTTGTTAAGGAGCTTTGTCTTAAAAGTTTTCTTTCATCTGTATTTCTTGCGGAACTATTTCGCTAAAATAGCAGGTGAATGGTGGAATGAAGGACACTCTCATAGTATGTAGCAACTCTTTTATTTTCTTAATTTTAAATGCGATTTAAACCTAAGACAGAACGTTATCAGCCGCGTCTCATGTATTTAAACTGGCTCGGTTTAGGCACACATAATTGGAATAAATTTCAGTTCGGTAGTCTTTAACGTTTAGTAGATTCGGATTTCGCGGGAGGAGCAGCCGGTAGCTCGTCAGGCTCATAACCCTAGGCTCGTTCATTACCTGGCCAGATATATTAGAAGTGTGTGATGGACGTAAGGTTCTTGACGTACGGTTTTTTTGCTACATGACTTAAATGTCTAACTGAGTATAATTTAATAGCCCAGCATCCCACTTATTTACTGCTTATGGTAATTCTTTTACTATGTGTTCTATGGTTAGTTAGATACGTATTATCTTTTTTTTGATCATTGAACCGGGGAAAGAGGCCTATTGAGTTTCGATTCCTCCATAGGTGGTCAAGGATGCATGGAACAATGCTGAAGGGGTCAGCTAGGGTGAAATTTATTGAGGAAGGAACGCACCGAATCGAAGCATTTGGTAGACCACTGCCCGCACACATGTTCGGGCCTTGCATAAGTGGCGAGACTAGCTAATGATCGCTAAGGGAAGTACGCTCAACGTCGTTAGCAACTCTGTGAATTTTAACTTGGGAAACATGGGGTAACATCGTGCCACATCGGGCATTCCGGTACTCTGAACTGAGAGGGCGAAGGAGGAAAGTCCGTCAAGGAATCATGAGTCGTAATGCACAAGCTTTACTAGGGCAACACGGCAGTTAAAAACAAATGAACGCGCATAGGGTCCCCAAATTCGCAATCGACTTATGTCTTTCATTTGAAGGTGTCAAATCCTGATGGCCCATAGATTGGCAACAGGGAGCGATCCAGTCACTTGGTCTATCGCGGAAGCGGTGCACAAGGAGTATAATCTTAAATGGAGATGTAGTCCTTAAGGAGATAGGAGAAAGTTAGAGATCTAATTATCAAAATTTTCGTAAAGGATCCAATTCGGAGCCCAAAAGTGAAAATTGAATTTATCGTCGGATGCGCGGAAATGCGGGTATTAAGGCTTGCGACGGAGCAAATGGCGCCGACGACCGTGCTCAACGGCGAAAACATGCAGTAATAGAAGGACTGAATTTCCGAAATGTTCGTACGGAAGAGTGGTGGCACGACAGTCAGCGTAACGTTTAAGGTGACGACGGAGGGCATCTCACCGGCAACTGTCAGGTAACCAGTGGAGAGTGTGTCGATCTAGAACCGAACCATGGGAATGAGGTGGTTGATCGATTAGATTATATCCGAGTAGATTATCGTTATTTTAAATGGGGGCATCCCGCATATGCCATAATCAACGGCAAACATTGTTAATAAGGCATCTTTATCCATCTAAGTTATTAATGAGTGGGCAGACGGAGATTCAATTTATCGTTCGATCAGTTACGCGCTGAACGTACAATCGGGCGTCGCAAGGACTCGTCTAGTTTGAGATAAATCTGAAGTTGGATTTTTTCCGACTCCCAACAACGCATTTTTGGCTTATTTTTAATCGAATTATGACGACAGAAATAAGATGAAATCTTTAAAAAATCAGAGGTTGATAAGTTTGTTTAATACACTATATTAGTACAGTTATACAAAAACGTTTAGTTTATAACTCTGAGACTGATTACAGGAAAACTTCATAATAATGATCTAAATAAAAAGGTAGAAACTCGTATAGTTGATACACCCCAGAGGAAGAGATGGTTATCCTTATAACTAATGGAACCTTTATTTTCCTTGACATGCCGATCGGGAATTTAAGTGAAAATACAAACGATCAGCGGCTTTGCCAAAGGCCTAATGTCAATTAGTAATAACAAAGTATGGGCTTTTCTTTGGCGGCAGAAGCTGCATGTACGCATGCAATTAGTTTGAGTTATGGAACTGGTTACGCTAAACCTGGTGAAGGTATTTCGATTCAAATTCAGCTGCATGATTAGCTTAAATAAAAAAGATACGATTAAGGCACTGCGTAACCGAGTCGTGCAATCAGTAATCTGTTTGGTAGCAATTTTGCTAATTGAGATTATTCATCACTTGCTTTTCGAAAGACGTCACTGAGTAAAAAAGTGCGGCCTATAGACATCACTTCCCCCACTGATTAGTACCTTCAACTATCAAGTGTTAAGCAGCCCTTAAACTTCTCAAATTCAAAACGAGGAATTTTAGTGACGATATAATCAATCACTGGTTCAAATGCAGTCCTATTGGACAACGAAAACTTCGTTCACGTCTTCTCGCTCTTTGGGAACCTAAGTAAAGTTAGTGTTGCTCCGAAGGTAGAAGAAATCCTAAGTGACGTTTGACTTGTAAACGTGGTGGCCGTGATTGTAGTTAAAGAGAATCGTGACGATATCTACGTAAAGAGTAGACAACCTAATCGAACAGACTATTATGCAGTTATCTTTACAATCCGGATAACTTCCATTTCATATCTTTCCAGCCGATAATGATTCATCTATCTGAACTTCATTTATAGTTATATTCAACGTAGTCTCTTCTAGACAGTAATATCAACGCCCCAACCTCAATTGATTTTACTGAAATCGTACGGACTGGATATTGATAACCCGGACGAGGATAATGAAATAAAGTTTCTAAAAGAGACCGTTAGCCGTATAACCTTATAAAATAGTATTAGTTCAAAGGTTATTGCAAGCTCCGAGACTTCGCTTGTAAAATTAATTGCGGGAAAAATCCACTGTATTGAAGGAGTAACCTTCCACCACTTGGTTCAAATATCAGATATTAACGATGAACGGGACCTGGTGGAACAATAGTTTTTGTTTGTTTCTTTGCAAAAGTATTGGAAGTAAGAGGTATTAATCACTGCAGTGGACACGAAGTGTATAACTTTATCACATAGTTCTAAATTATAATTTAGAAGAAGTAGTTACAAAAGATCACTTTGATCTCTTGCAGCCTTCATACTGACCATCTCGAACTTTTTTAGTCGTCTCTTGGAATCGATGGTAATGGCACTTTAGGGAAACTTGAACTCAGAGACCGTGTCTGAACCAGACTTGATATTGATGAAATAAAAGAGGACCTTATTAAAAACTACTGCTAATGAACTAACATCTATTTCAACTTTGAGTGTTATCAGGAAGTCGAGAGCTAGGCAAGCCACCTCCAATGACTGGAGTGCTTGGAGTTAATCGAGATATAGTCGGCTATCATGAATACTTATTACTTTTGCTTTGCCAAAGCTTACCAGGTTTTATATATTACTTTCTTCACTAAGTGCCACAATTACAACGACCTAATTGCTCCGGTATTCCAACGCAACTTGGATTGGGAGTCTCTAGAACAGAAATATTACGTTATTGCCTATTAACCTACCATACCGAGGCACCCTTTATACCTATAGTCTTAGTGTTCTCTCTTACTGGAATCGTCACGGTCTTCTTTTAGAAGCTTTCTCAAATATCACCACGTCAAGGGAAGAGTGAAGGTATTGTCAGGGATTTGGCTCAAGTTATGGCTTTAACTGTGAATAGTGTACCGTCGTACACGTTCAATACGCAACTACGTACGACGTCCTCCTTTATATTTAGTAGATCGCAACGAGCTGTTAAAAACGACCACGCTACGAATATTAGGTCTTTCTAACACCGTTGATTTCTCTCGACGTCTCCGAACAATGTTGATGGTTGACGTAAATTTTGCGGTAAATATAGGCCTTTTCTGTCATACAATATCTGCACCACCTTCATTACTCATTTCAGCAATTGGAGTTTGAAAAGGGATAGCGAACTAGTGAAAATGCCAGGGGACTTGATATTGGTAAATCAGAATACCAGTTATATAGTCACCGTTTTAGCGATTAACGTCCTCTGGAACCACGACTTTAACTAGAAAGTGATCATCCTATCCTTTTTGTGTTTTATTGTATTATTTGTTCTATTATTACAAAAGACTTAGCGTTTCATCTTAATACTCCGAGGACGGAAATAAAAAAGTATACGTAGTTGTGGTGAACTTCTAATTGGCATGCAAAATGCTGATTTTTTAGGTGATGGAGTTGTAATTGGCCATGGTACTATTTATGGCAGAAAAGTTTTTGTTTATTCTCAGGAAACGTGGATCACTTGGTGCATCACATGCAAAAAAAATATGCAAAATTATGGATATGGCAATTAATGCCAGGATTCCCCACTATCCAAGAAGGAGTAAATTCCCTTGCTGGTTACGGAGAAATTTTTCAAAGGAATGTAAATGCATCATTATTTTCATGGTAAAAAATAGCTCATACATGTTTATAACCGGACCAGATGTAGTAAAAAAGGTTACATAGCTATACTATGAACTCATGAAAAGGTGTGTGATGAAAGGAACTTGCAGGATGCTTGGATATTGACTCTTCAAGAAAAGCTGCGAGGTTTGTAAGATTTTGTGACGCATTTAAAGGGTTTTTACCTGGCAGCTTAGTTCTTATGTTATTATATTATGTTGTGCCTCGCTTTGACGAAATGCGAAAATTAGCCTTATGGTGCATATATTGTTATGAACTCAAAGCATTTAAAAGGTACCGGTTGGCGACTCTATCGACATTTGCCGGGACTTTCACGTCAACTTTAAATATTGTTACCAAGATTCGAACTTGGGACCTCGTCATTACCAATGACGTACTCTACCACCTGAGCTACAACGGTTTCTTCTTCTCTCTTTTTCTAACCGTTTTGCTTTAAAGCAAAATATTCTAAAAAGAAAAAAACAGCATAGGTAACATATATGCTTCTGAGAGCTTATTTAGAGCTTATCATAACAGAATATGCTGTTTTACCAGCATCGTCTTATTTTACATGACGCTAGCAACGTGTAGCAAAGACTGCATTCCATCTGCAAGAGTGATATTACTAAAGGAAAGTCAAATTAGGCTGGTGCTCAAAACAATCAGGTTCTGAAAAATTGGCAAAGTAATTGAATTTTGGCAAGCACCTAGAATATTGAGTGTTTTAAAGTTGATATCCTCTTTACAGAACATTAGGTCGTTAACCTCCACAACGTTTCCCACAACATGTTAGGGTCACCTACGGGAACTACCTTATTACCCTTCTCTGTGAGTCAGCAAAATTTACCGTCATCTCCTCTGGCTTTTAATATTTTTCGTTATGTCCTTTAATAAGATTTAATATTGTTGAACTGTCATTTTCTTCTCAGTCAACTGCTAAAAGAATATGAGAGCTTTGATTCTTTCAATTTCCTGATATAAAACGACCAGTTTAATTACCATGATGACCTATACTTCTTCGCCGGAGTCCAGTCTATTACGCCAATACTGTATCTTATGATGGAATAAGAAGCCGATATGAAGTTTCTAGGTAAAAAATGCTACCTGCGATTAGTTGCTTCTGACTGATCCAAATTCAATTTCATGGTTATTAAATTTAAGAAATGATATTCGTAAAATAGATGGATACTTGCAAAGAGCAAATAGAAAACAACAGGCCTTAAAGCCATTCATGCAAATGTCTCAGCAACTTATGGCTTATAGGAAAATCTAATTTCTTTACTACTGCTTCAATAATACGAATGTTTGCTTGACACCAAAGAGTACACAAGTTGACCTATCTTCCCAATCAACAATCCTAGACATTATTTCAGCACCAATAACAAGCGCGTATTTAATTCTATCAGTGAATCAGCAACTGTAACTGCATATATAAAACCAGAGCATGCTGCTTGTACATCAAAAGAAATGCTTTTTCTAGGAAAGTTTTGTCAGGGTTGTTGTGCAACCTCAAATTTTCACTGATTGCATTTACTGCAAATTTTATAGCGTGAGCAAAAGAAATAGCATCAGAATTTCCGTGTTAGCCCTAAAAACATAGCTCCACTTCTAATTTTAGGATTAAAACGTAGCAGTTGCCTCAGCTGTCTTGAGCATTACATTACCAACAAAACCATCAGCAACAATTACGTCTATATTACCATCTAAAAATTCACTTGCCTCTATATATCCTTTGAAAAAGCGACTTCAGGATTTTCAACTTTTAATGCTATTTTTGCAAATATACAATAATGAGTCAGTATTACAGTCAACATTTGCACCAAGATCAAGCAATGCAAAGCTTTTTGTCTTAGTTGGACAGACAGATGCAATAGCAGGACGATATTCTTAGGCTTAATAGCATGATGAGAACGATGCATATTACGCTTTGAATTTGACTTTTTTCTCTTCGGAACTGCGTCTTTCATTGACAAAAGTGGTATAACTAAATAATGCGTTTATCGCGTTTTACACTTTGATATTTATATTTTTCAGCTATTGATTCACTCATAAAAGACCAAGTTATCATAAAATTTATCCCCTACTTTATAATCGTCAGAAAGCTCAATTATTCCTTCTTGGTAGAATAGGCAGAAGTGTATTGCGTGCTATTCTCAGTGCTGAGCAGCATGCACATTACTAATTTATACTGAGATTTATATAGAGAACGTAGCCCTGAAAATATTCCTTGGAATGTTGATGTAGTGCTTGAATGCACTGGTGCGTGCCAACTACAACTGGAGCAGCAAAAACAATTGGTTCACAGTAAGGAGTGTTAAAGGGTAAGCTAGATGGTACTGCGGTTAGCAACGTTTCTATGGTTGATTTTAAATTTTTAGCTGAATACAGTGTCCACTATAGATATCTCAACGTCGGTATAAAGATCGTGGACCGAATATATTTTCTCTTTCCCGTGAACATAGCGGTAAATCTTTCGGTATACCAATAGAGTTTATGCCATCAGTTAGTGAATATTTAGACCTTGTTCTTCAATTCATGTTTGCGTTTGGTACTGCATTTCAAATTCCAGTCATACTAACCTTAATGGTATTGCGATAGTGGTAATTTTCATTATTGCTGCATAGAATTGAGGTGGACTACATGATTCGGTTCATCCACTTGCAATGTGTTTGACCGTACGTGGAAGTAATCGCATTTAAAAACGTCCTTCACCTCATCACCTTGTAAGTTGATTTACCAACACAAATTACCAGTACATTCCTTGGTATACGAAAAATAAGGTGGCACGACCGTTCCGGGGTCTCAGCTTTTATTTAAAAGCTTCCTTTGATCAACTGAATTTGATATATGGAAGTTTAGGTGGTGTAGTAGTATCGTTACTATTTTTTTATGTGCTTAGAATGATTTTTATATATGGAGCAAAATTTAATTTTCAGCTAAAATACCGGGGCTTCAGGTGGAATAGGCTCTGCTGAAGATCTACAGAAGGTAATGAATACAAATTTTACTGCCAGTTGGTACTTGCTACTGGTTCATTTCAACGTGATCTTCGTTACGTTACATCTTTTCTTACTTTCTTGAATAACTTCCGTCAGACGATGAAGAAAATAACTTCGTCAATATTTTGGTTGAAGTGGACGACTTAGTTCACCAGTCATAACTTTGGTTAGACATCATAACGATTCTCATGCCTTTTTTTAGTACTCCATTTTTAACTCGCACTAAAATTACTACTCCTAGGTAAGGATCATACCATTCTGGAAGACGTCGTCCTTCTAGCTGAAATAATTCGTGTTGATTTATCTCATTTCACCCCAAGAGGAAATTTATACATGTCGAAGTATAAAATATTCAAAAAGGTTGTTACTACGTCTACTTAGGGTGACTCATGAAGGTTGGGATTACTTGTTATTTGAATTCCGCCTCGCTCAAGGGTGCTTTAAAACACACATTTATAGATAAACAAAACATATTTTCTCGGTAGTGAGTTTGCAGTAATGGGTGGTGCTATGAGCTGGGTTTCAGAGAGAAATTTGGTTTCAGCAATCTCAAATGCTTTTGGCGTATAACGTACACCACGTTAATCTCCGGACTTACTGAAAAAAGAAATCATAGAGACACATGGTGTCAATCTAATTACTATGCACCCAAATTTGAGTGAGTTAATAGATATATGGCCTTGCGAAAAGGTAAGTAAACATGGGGGTAGATGCGTTAATAATAGAAGGTATGGAAGCAGGAGGGTTAGCACTTCTGTGTGTTTGTTGCAGGTGGAATAGGAAGAGCGTTTTACTATCACAACATGGATCTTTACCCTCGTTCACCGACACAAATAGGTACATTATTTGTCTGCACGAATGAGTCAATGCAGATTAGTGCTGATTTTCCTATAATTCCAGTAAGGGCTATAGCTAACAACTTGAAATAGAAAAGTTCTGGGCTGGAGCCAATTCTTCTCGTCATTAACTACCTAACTTACAGGATCTTTAATGGCTGGTCAAAGTGTTGGCATGGTTGATAGAGAAAAGTCAGTTAAAGATACTGTAGAAAATATGAGTTCCTCAACAAGATGAAGAAACTATACTAACAAAACAGGGGGAATTATTAAAAATAATCAAATTAGATCTTAGAAATGAAATTAGAAAAAGTATATCAAAAAATATCAAGAGTTTATATTTCCTCTATTATTATAAATGATCATTATTATTTCGTCATTTTCTTAAATGTTTAGAACTGATCTGCACATGGAAAATCATTTTTGGGCTTTTTTTGCTATGTTGCATGATTTTACATCAGGTACATGATAATACTGGAAAATCAATAATATTTACTAAAGCAGTAAAAAATTCAACAAAAAGAATGTATGTCCGTGATACTTTACTATTTCTTATACTCTTTCGAAGCAAAATGTGATGGCTCACCTGCAATACTTGTTTTGGATGAAGCATGGGAGATAAGTAATATATTTCACACAGGGACTCAAACTGCTGACGATCATTTGCTAGCAAGTTTACTCAATTCAGCTAATAAAGAGACTATAAAGTATATGATACTTCGTTATTTCCTTTTTCCCTAATCAATCAGTATCCCATTTCTCATTTAATTTTTAATTTATCAATGAGGATGTAATCAGTTTGAATCTGTCGATGAAGGAGTTTTGGCAAGTCGTTTACTCTTGTTATTTCATTGTTAATTACTGAATTAATATTTTCGACACCGAAAGTCGGATAAAAGTTTTATCTATATCAAAAGAAGTGAAATTGATGGAGCACTCGGAGCAAAATTTTTAAATGCCTTTAAGTCAAAACGAGGTGAGGAAAGACCAAAACTATTTCAAGGTTCTTTATTGTCATTATAGACGTCGTCTACGTTACGCATTATACTAATGAGAAGTGGCGTCACTCCCGTGATACAATGTTGTCCTAAATCTATACGATTTATCATATGAACTAAATCGACTCTGTCTTTATAGTGTTTAATACTGGGTGTCCTCTTTGAATAAAAGAGAACTATATCTAGGAAACAACCTCGTAACTATATGACCTTCTTTATCAACCTCTTTAAAGTCTACTTGTACTAAACTAGTGTCTCTTAAAATATTTTTTCTATAGGCTATTTCGATGTTGAGATCGCCCAAGTACATGCCAAAAATATTCTAAAATTTTTTTCTATTTTTATAACATCCTAACATTAACCTTATTCACCTCGTAGACCAAGATAAATGCCACATGCCTTTGAACTTCTATAATATAGCGAACGTCTAAAAATGATAAGACTTCTTTTTTATCCTCTTTTTTATCGTTCGCCGAGTATTCCCGACGTCTACATTGAGATTTTCTTTCTTCTTTTAATCAAGAATACCACGCTCTTAGAGGTGATGTAGAACCAATTTTGATTGCCTCTACCCTCGTTAATAACGAGGCGGCTACGGACGAAAATAATAAACAAAGATTTCGTCTTAGTTATCAGTATTCAAGACTTTGATAACGAAACGGACTATCCGTCGTCTCATTAATTATGTCATTCACAATTTTTTCTACATCTACCGAATGTCTACTCTTCAACCTCAATCAATTGAAAAAAATGGATATGGAACTGACCAAATTTAACGTGACATGGTAGAACTCTTAAGTAAGCTTGGGTAAAAGGCTAATATCCCTAAAAGTTGTTTCTAAACAATTAACTCATACGGCCATAATGAACAGGAAGTTGGACCTTGATCACGATTAAGGATCAAGGCGAGAAAGTTCGGTTCTAAGAAGTTAATATGAAACATAAAGAACGCAAAAGCATGCCTGAATTATCCGAATATATTGCAACAAGTTTACTACTATCTCGATAAAAAAATTCGTAGTTAATAACGAAATCTTGCTGAAGAATAATGAACAGAAGGTCGGCAAATAAAAGGTGAATAAATAGGTAAGACAATATGTAGTTGGAAGTCAGGTAACTAGTGACGACAATTGAGGTAAAATAATAAACATCATAAAAAGAGATGCTCTTTTATCTATTCTTTAACTCATTCTAAACTAAAATAATATGCAGAGCAGGTCTTTTATAATGACGATAACGGTACTATTTATGACTGTTATAAGGTTTCAATATGGTTTAGTAGCGCGCTTTCTGCAAAACTCTAATCTCTGTCTATGCACATAAAATAACGCGGACGTCTAGGACTCGGTTCTGCAACAAAAGAGCATGCAGCAACCATTCCACGTTGACGTCATTTATGATGTTCTATGTAATAGGAACCGAAATCGTTTACGGTTTTTAGGTCATAACTAAGATACCGTCCATTCTAAAGTGTATTGACTTTGTTTCCTGTATATACTTGGTTAACTCCTATATATGTCTTGGCATACCAGCTAATCCTAAAATGTATTATTTTTGGCCGCTTTCGAGGTTTATTCGTTAGAAAATAAAACCTAGTGCAAATAGGTACAAAATTTAAGCTAGCGAGGTGGGGTGTATCAACGTTAGGTTGATTTATGAAAATGTGGTCAATATTGTGGTTACTTTTAACACGATCACGTACGAGGTTTTTATTAATACATTTGGAGACCTACTGGTTTTTTGGTTTTTTCTACAACTTATTTGTCCTCTGGCGGTGGTCGTCCTAGTTTTTTTCTTCATGGATATAATGCTAGTCACTCGTCCATAGTTATATACCAGTAAAGTTGATCGCCCCAACTTAACTACTGTATGGTCGTTGTACTTCTGAGGACGTGAACCTATTTTCTACTGTCATTTTGGTTTTTGATTAATAAGTATGCTCCTTTCGGTACAGACCTGCCCAATCATAAGGCACAAACCTTAATGGTTTAGGAGGGTAATTGCGACCGTAATAGTATTTTTTGTGTAATAATGACGTACGGGACATTAGTATACGTATTATACCTTTTTTATTACATATCACAGGATATAGAAATGAGTATAGATATGAGGTTTAAATTGAATGATTAAAAAATAAAAGTTAGGTAAATAATTTTAAAAGAAATGAGTGACGAAGTTGTTGTTAACCGTATTTAGGTACTGGAACTCCACAGACATTTTGTAATAGTATAATGATTTATCCACATTTGTTCTTGCTATTTTCTCACGCCCTAACTCATTGATATATATGAAGATGACCGTACGGTCCTATATCCATATGCAAAAATTTGACTCGAACTTGGATCATCAAGAGCATCAGGAGAAATATGGTTTACTATACCGTTAATTAAACTTAAGAAAAGATTGTGTTTGAAAATTTTGCTTATTATTCCCCCACCCAAGAAGAGACAATAACTTCTCCACTTGCATGCACTGGAGGCAGTTAACCTCGATATCCACTCCAATATGGTGGATAAGGTTTTTTCTATAAATCAACTAATAAATAAAGCAAGTGAGTTTCCGTTTAATACGTCGAAGATTTCGACCTTATTATCGATACTCATTTAGATATCGTTTTCTTGTTGCAAGTCGTTAACAGTAAATTGTAAACGAGGACCCAAATATCTATGATTAGATAACATCCCAATGAAAAGAATGGGAACAGAAGAAATACGGGACATGTGCTTAAGCTTCACTTAAATTTCCAGCTTTGTATAACATCTCCGCTTTTAATTCATTTCATATTTATTAGATAACACATGAATAGGAGCAAAGACATGTCGTTTATATGCGAATAGTGATTCACCCACTTCTTTCATACCCAAATTATCATAGCCAGATTCATCTAGGTATCTTAAAGCATTCGATAGACGATGTGAGAGAACGAGAACTCTTATCAATTTTTTGAACCATACATGACCAGCAGATATATGAGCAATTTCATGTGCTAAATATGAATGAATTAAAACACAACAAGTCGTTTAAGTTCGTTAGCCCCATTCGCGTAGTATCTCGGTAGTAGTAAGTGATTAAGACACCCGTTGTAATACCATAACGAGCATCGACTGACGTAGTAAATGCCTTAAACTCAATCTTGAGCATCAGAAATAGCATCAAGATCAGAACCAAATTTAGCAAAGTCTTCCAGTTCTCTATATTGGGCCAAACTCAGCTTTATAGAACCAGCAACTTTTTTCACAGATTTCTATATTCACTGCAGGGCGAAATCCTTTGTGAAACAATTCAGACTCAACATATGCAGATACATCACCAGCATAATCGGGACATTTTGCGTCGAGAAAGTTCGTTCGCTCTCACATGTATCTTATATAGAGGTCCTATTCGAAGTGCTGGTCCTCCTGCAGATGCCAACATATGAGATTACGAGGTGAATCTTTTAGCTTATTCTGGTGAAAACGATGAGAGCTTTAAAAAACAGGTTATCGTTGTATTTGTGTCATTTAAAAAACTAAAAGCAAATGGAGTCGCCAATAATTCCTTCTTTTACATCAGCTGTATCAACTAGATTTAATTCTTGATAAGGAAGATGTAGCGAACGTTTTCTATGGAAAACACCAAATTTTGCCCAATGTGATACGTAGGCAATGACTTTAATGAAGTGGATAAAAAAGAGCAAAATATCCTACTATCCAAATAACTCTTAAGCGAAGCCTAAGTCATTAATAAAAATATAAATTGAGTTCATATATGGCATACCCTTTTCCCTACAACGTAGTTTGGTAGGTCAAACTCACGGAAGTCCCTGGAAAACTTTTATTTTAGCTCCATCTTAACTAACTTTACCACTGACCCTAGCTCCTTCTTCTATGCCTTTTGGAATTGAAACGGAGATATTTACTTCATCTCTTTTACGCCCACTTCCACGCATTTCTTACATTAGAACTTCATATGCAGCTGTTACTTCTTTAAATTTTTCCTCTGCTTCCTTATTACCAGGATTTCTGTCAGGATTTAATAGCTTCAAAAAATATAGGAAAAATTATGTGTAGTGCACCCTGAGCGACTTGAACGCCCGACGTTTTGATCCGTAGTCAAATGCTCTAATCCAACTGAGCTAAGGATGCCTATACTTTATTTTGATCAAAAAACTATGTATAAGTCATTCACAGTTTTCAAATATAAAACATCGAAAAAGTGCTCAAGATGCAAAGCGCTCGCAAAAATTTACGAAGTTCATTAGGGCGCGAAAGGAAAATTTACCAAAAGATAAAATAGAAACAGCAATAAAAAATGCAGCTATTTAATTAGATCAATTGAAAGACCAATAAAATAACAAAGAAGATATACAAAATTTGGAAAGTAAAGCAGGGCAATCATTGCTTATGTGGCAGCACTGGTGTTGCAACAGGACCTCATTTACAATTGGTGTTGCAATAATTACTTTTTTTTCTATTCCGTAAAACGCTGAGTTCACCATGAATCGTAGATAATAATAAACGAAAGGACTACCGTAAAACTGATAATTAGATCGAGTAAAAAGATTAAAAAGAAAATTTTATTAATAGTCTATCACTGGTACGTACATATACTTATAACGTGCTTATGTCGTGAAAAATACAAATATAATAAAAGCGTAAATGATACATTATATTTTTTCTGATACTATATACTTAAAACCAAGGCATAGTCACTCGTATACGGGACGTAGACTATTGTCTCGTTCGCTCACACTTTGTATTCGTAACAATAACACTGGCCTCGAGCCAGTCACGGGTTGCACCAGTTCGTTCACGAGATGGTTGACTCGATTAATGGGTAGAATTGGAATCATAAAATTCAAAGAACACCAAATTGTGGTGGACGTTTTTATAATACCACTAACTATTTGCATAATAAACATCCTCAATATAATTGGTATAAAGTGTGTGACATATGAAGTACCGAGAAGTAGAATTTTTTGTCTTTCACCAGTTAGCATTTGTATTCTATGGTCAAATTGCTGCTGAAATTCTTTAAGGGAAAGCAAAACGCTTGCATAACATTTAAAGAAGCAGGGATATATCAGTTCTTTAAGTTCACGTTGTAGACTTTTATGTGGCTTATCTTCCAAAAAAGGAGTCTAATACCATGAATCTTAAATGAGTGGTAAGGTATATCACCTAGACTACTTAATTATAAAAAAAACTTAACGGTATGTAGGAGTTGAAAATGATCGAAATAAAGATTCTAGAAAACACTTTGCTATCTTTGTTAATATTATTAATTCAAAAGCTATGCTTGAACCTTCTATAATGAAAAAATAAACGCCGCTAGTAAAGCATATATTACAAGCTCTATCATTTTATTGGTGGATCTACTTTTCTTTTCCCTTTTGCAAGAGAAATAATTGCAAGAACTACAAGTAGTGGTGGATTTCCTCCACTTATGCTAGATCCTATAGATTTTGAAACTATGTATCAGCAGCAACGTTCTAATAATATATTAGAATAGAAATATTCTAAATTTTAATTCGGTGATGTAGATAGAGCTCTTCCAGTGTTGAAAAGGTGGATGGATATGAAGAGTTAACGTTTTTTATACATGGAGTTAATAAAATGGATGGCAATATTGGTTGCATGGTGACGGTGCAGGTCTTGCTATGGCAACAATGGATATATAATACTATGGAGCAGAGCCTGCTTTAATTAGTAAATAAAGATACAAGATAAATATGAGTCCCGAAATGACCACATGAAAATTATGGCATCGTCTTATTATTAAACGTAGTGTCTCCCGTAAGGACCTCTTTCCCAAACTCTTAAGTTTATTTCTCCAGATTTTTCTACTTTTTCTAACATTATCAAATATCCATTTGCTTTATATAAATATTTGTCAGCACGTACTATAAATTTTTTTTGCATTGCTGAAATTCCAATGCCACAGTTACATTACAACAACAAATTCCTCACCACCAAACCTAGCTAATAAATCTGTCACTCTGATATTTTCAGAAATTCTTTTCTGTATTTCCTTTCATTATGCCCAAAGTTATCACTTAGCGTGCATCAAAATATCTTCTATTATAACAGTTAGTTAATGGATCCTTTATAGACATTTCTACATTATTAAACATCTACAACAAGTATGTTAGCATCAAACTCTATCATGAGTGTCATGCAGCGCAGTTACCATAATTATTGGAATAAATAATTATACTCACTAAAGCTACAACTAAAATTTTGTCATGTTGCTTAAATCATCTAATAAATCATTAATTAAGCTGCGATCCCAAGAATATCTCCAATTCCAATAACAGTTGTTCTCCAAAAATGGCGTTGTGCTGCAATCCATGCACCCCCATCTTGCTGATCCACCAGATGCAAATGCATCTTCGAGCCAAAAGTTACATTCAGAGGATATTTCGTTTGCATAATCAGAAAATGAAGCAGTGCCTTTATCTGCTGGGATCATCTTCGTCATACCTAATCACATTTTCTGGTGGAGTTATTTTGCCATCAACTACATTATCAGTAATATCAAGCATTCCTCTGATGAATTCTTATAGCATTCAACACCCTTTGCGCCAACAGGTCAATGATCGCATTTTTTGTCATCTGGGCTTTCATGGTCCCAAACTTCGTGCGAAAATCTTCCGTTCTATCCGACCATCTCAAACCCCTCAAAAAGGTTTGAATAAACATACAATTCTGAAATAATCGACTCTTGACAACACAAAGTGGTGTATCCATATTCCACCATTGATGAATACATCATATTTTTGTCTATAAAACGATCTTCCCACTTTTCCGTAATGTTTCTTAATTTGTTCGTAGGTCGACGTGTGCCCCACAATGCAGAACAAAAAGAGATGGAATTGGGCTTTTGCATTTTGACCGCCTTGATTATGTGTCACCAATGTGTGTTCTCGTACGTATAAGCAACACACGTGAACTACAACCCCGCTACTGAGGAGAAAATACCGAGAAACTTCTCTCTCTTTTATATTGCAAAATTTATAGAGCAATTTCCAAACAACTACTAGAAGACTGTCTTTTATACTATACCTTCGTTGCGTGTGTTGCGAAAAAGGGTCGGTATACTCTATATACTAGTCGATCTAAAACTATATGGATAGCCAGTTTTACCACTGACAATACTACGGACTTCCCGGTTATTTTTGACTTCTATCTTTTTAAAGAGGTGGCGGTTCTCGTCTTTACTTTGGCGAATTTGGAATATATATAGTTTCAGATGAATTTTTCATAGCATTTAATATATCATAATCTGTAAATATCGGTGTAATAGTAATAAAAAGTGGTAGTTACAATATAAGTGGAACAAGTCGTTTAAGCAACCATATCTAGAACGTCGTGGAAGGTAACGTCGTGGCTAACACGGACTTATTGTTTTATCATCGCCGACATTTGATCCAATAAACGTCTAGGTGAGGACAGTCATAGACCACGGTGATAGGTATGAAGGAGTCTTATTCCTTCACTTTCAAAACCATCATCATTTGCAATTTATGAAGATGGGAAATTTGTTAAAGCTGCACTCGAGGGAGGAAAAAATGAAAATAATAAGCGATTAGGAGCTTTAAATAAAATTAACCACCTTATCTCTTTTCAGTTTCATCGTTATAACTTGGATTATGATTAGCTACCTTATCAGATATTTCACTTACTATTTTATAAATATGTCCACCCATCTTGCCCCCAAAATTGAGGTCAACGTCTAAATCATGAGTCAATATTGGTGGAGTATTAGTTAGCAGAGCAAGTCTACATAACCAAGATGAGATAAAACGTAAAGATATAAGAGAGGGAGATGTTGTAACAATTTACTAAAACATTTTGTGTCAAAAGATGCATTTGACATTGTTGGCCTTGGTGAAAAACAAATAAAGTTTTTTTATCCAAGTATAAAAGACAAGTTGCAGCTCTTAACGAGCGTTTTTATTATGTATCTTAACAAATTGCTGTAGCAAGAGCATCAGCAATTGCTTGCTATAGTTATAGAAATTTGCGAAGTTTATTTTTCTAGCCTAGTTCGGTCCGAAATTTCTTACTTGTTTTCTTGCGATATTTTTTCTCCTATTTATTCATGTAACGTTCGAACTCAGGTACAAAATGTTACCGTCATACCGTAAATAGTATTTAACGAAGAGATTTTGAGCACTCCTGATACCGCAAGAACAACTTAACGACGACTATATCGTTAACCGGTCCCTGAACCCAGATGATTTACTTTTAGTACAAGAAATGAAAAGATTAGTAGAAGTTAAATACGTACCAATTATATATAGGACGATTAAGTGATAATCATTTTACTTCATCCAAAACTCTGTGGTTAACGTATTCTTTCGACGTGTTCTCAACGTTCAGAAGACATATAAAAATCGTTCCATAGAGCGGTATATTCGACGACTAGATAGTTAAAAACAACGTTCAAAAGGTCTTTTGCGAGGAGGTGGCACACCTTATATCGGAGGTATTCATAGTTGGTATTAAAAAGCAGGCCAATTAGGTGTTAGTGGTTGACCAGGTGGAATAACAAATCTACCAACTGATTGAGATTTTCTGACGTATTACTCCCTTCCAATTGATCAGTATTTTCTATCACCCAACGGTTATATTAGTAATACCTATTGGTATGCTTGCCAAAGTGATAATGGGAGGAGTATTACTTGACGGTGAAACCGGGTCTGGAAAAACGGAAGTACCTAAAATTAATATCATTGATGAAGAGCATGACTCATCTTTAACAAGAACAGGGGATTATATATAATGCTCGATACGCAGTTGAACGTCAAACATTTTTCACACCTATGTTTTAAAGGACGAGTTTTTCCACCTACTTCTGCAGGTCCTGTTGAGAAATTAAAATAAAACTTAAGTCATCTCAATACGAGAAAGGAGGAAATAGTTATTTTCATACATTCATCAAACAGAAGATCTTTCGTTCCTTTAACTTTTTGATTAGTCATAGCATAGTCTGAACCCGTGGGTCTCGTTCGAGGAACGTCAAATTGCATTACTATTCCCAGAAATATCGGTGCCTTGTTGATATCACCACCATCTTGAGCAACTGCAGGTTTAATATAACTTTCCATCATAAGAAAATAAGATAAATGCACTAGGTATTAACATCAATTTTAAAGGTGGAAACAATGGCTTTTAAAATCATGACCAAAAAATACTCTTACAACATGTTCTATTTGATTTTCTTTCAATTGTTACTATTTAATCATAAAATGATAAAAAAATATACATGTCATTCATCAAGAAACTTTCATCCTAAAGGGACATTATTTGCGAAACGCCGTGGAAAACTACGAAGTAAATGACCAACATCTTGATCATCAACATTGCGAAAATATTGCCAGATAGATAGTTGTTCAATTCCTTTACTATATTTCCCCATTGGTCTGACCCCATAGACCGGACTTATCCACTCAATGATCATATATTTTGCAATGACAGTTTTATTCTGTACAATATTAATATTAACTATACTGATCATCCAGAGTTCAAAGAGTGGCGTTGGCAAAAAAAGTTTATAAAAAAGTGATAGAAGAGTTTTCAAGGTAATTAGTATCGGTGATGGGATTATACATTTCATTTTCTGGAATTATTACTTTTAAAATCGCTTACCATAGTGTCACCATGTCCTCCAAGCACAAACATCTAAAGGATTGGTAACCACTATTACAAATGCGTTTGGAGAATGTTTTTTAATATTTTCCCCAACCTCTTAAAGGACGCGGTTAGTTTCTATAAAAAAAAGAAACGGAGATAAGCTGTCAAACATACGAAAATCTTGCGGTAAGTCTATAGGATTATATACAACCTTTTTTGCCTCTTATTACAACATTGGATGACCTTTGAATCCATAATCCGTATGGGTGATTAGAAAACTCTATTCCATAATTTTATTTTGTAGACATAGCATTCCATATAGTAACGCCTCAGCAGTTGGAGGGCATCCAGGAACTATACATCAACTGGCACAATTCTATCGCAACCACGGAGAATAATCGTGCCAGCAACAATCTTGCACGAAAGATTATGCCATATCTATCAAGATCATAACGACTGGATGCAGTGTGCATCATCTCTACTGCGCAACATGCAAGACCAAATGTCATTGGCCACAATGAACCAGACCTTGCCCAGTTCATGATATAATCTATTAAATCGCCTTACACCACTCATAAATAAAGCCTATAGTAAGTAAGAATATCATCTATCTGGTTTTAGGCGTTATGCTTATTTTAGATAAAGAAACGGCCCAAGGAATTTAAGCATAAAAAAAGGTGATTTATTAAAATTTATAGTGCGATTCGAACGCACGGCCTTCGGATTTCCTTAGGTTGCGAGATAGGATGACTCGATATGTAAGTCAACAATTCTAAAATTAATCGCAGCTTATCTTTTAGGTTTTAGACCTACCATTGTTACCTCCTGTCGTTGTTAATCAACGTTATCGTTCTCATTACCGCGTTTTAGGACTTGTTGTTCAGGTATGCAAGGTGGACCATTGTTGAAGTTACTTATGTGCGTAATATAACCACCGTATATCTTACAACGGTGGCGCAATAGACTTGCAATTTCCTCATCATGAAAATGAAATTGCGCAGAGTAAATGAAGAGAAAATGAGCAAATCCTTATTTAATATAGTCAATCAGGTGAAGTAATACGTTATGCACTGCTCAAGACTCACTATAGAAAACCATTTGCAAAAGCTGAATGTTCAAAAACACCAATAGGTCCGTTCCACAGCAGAGTTTTACTGCTTGCTATTTATAAGCATTTTTATTTTAGTTGATATTTTATCTCCACCAACCTTTAGCTCATCTTGCAAGCAAAATCCTGCATAAGAAGGCAAAAAGTGAAATAGAAGCGTGAGCTCTATGAGAGCAAGAAAATGCATCATTTACATATATATCTGCTAGAGATGCTAATTGTTTTTTTAATTGACCTCTTAACACTTAATGAAACATATACACTATTGTTCGGTACCGCGAGAGTCGTTTCGGTAAATCACAAACGGTATTCATCGATATAGAGGCTAACGTATATAAGATAGAAATAAACCTTTCTTCTATCGTTACTGATATCAAAACAGGACTTTTAGTCTTTAAAATAAATGTAATATTTTATGTCTAAACATTAATGTCCTATTGGTCCATATAGTATATAACCGAAAAGAACGAACTAGGTTTTGTAGATAATGTACTGTAGAGTATAGTTCGTAAGGGCGAACTTTTCGTCACTTATAAGGTTGTCCGGGACGTGGATAATAATGCTATAGGACGAAGTAAAGCACTTTAGTTACGGAGTTATTTAAGTAGATCAAGTGGAAGAAAATATTAGACAAGATCACGATGTGAAGTGAGATTAAAAGATACTAGACAATAAGAACTAACACCTTTCAATATAGTTCTTATATCTCCAGAACCAATTTGGCTTTTCCTCATTGTTGATCTTTCCATTTTTTTTTTGTCTTTCAATTTCGTATAGCCTTGCTCTCAACTGAAGATTAGCCTTATTTTTGTGCTGCGACTTTTCATCTTGCTGTATTACAACTATCCCACACGTGGGGACTGAGTTTAAAGTCAGAACGTTTTTCTTCTGTTCCATTAATGAGTGCTGAAGCTTCCTTATAGCCACCTATACCACATAATCTTTATGATATTGGCTCAAACTTCCAATTTCTTCTTTCTGCAATAAAAACTATGTATGCTTTATTGTAGCGACGTTTATTACGTGCTTCTTCTCCGCCTGTGCCTGCTCTAATTTCATTATAACGTAAAGATTCATTTGCTAACTCTTTTATATCACCATTACCAGATGAGTCGGCTCCAGAGAAACGACTATTTGTCGTTTTTTCGACGTTCTCAAAGAAGATTTGGACCTACTAAATTTTTACTCTATGTACAATGATAAGTTTAGAAGGTAGGATTAAAAGAAATAGACAAAGACTTTATTTATTGGTTAATTTAATAAAGTTCCATTCTCTACTCAAAAAGTTTAAATGTTCTATTTTTGTCTGAATGTCTGTTTTCGTGATACTTAATCATTGAAATGGCACTGTGTGGTTCAATTAATAAAAAAATTGTTCAGCATATAAATTCTGCTGGTGGTTCAGCTATTGGACTATGTGGAAAAGATGGTAATGGTTATAAAGAGCTAATAGTTAGATGATGATTTCATCTAGGAGCACAAAACCTCCACTACTATGGAATAAAACCACTCAAATCATTACGTGTGAGAGCTAGTCATTCATAGTAAATGTATATTATTGACAGACGTGCCTCGTATTCACACAAAATCTAAGAACAGCTGTAGACCTTTTACTTCCGAAATTTCAATGTATAAACAGCAATTCGTTTTGCCTTAATATCTCATTACGTTCTTTAACCATTACACATCTTTCGTATTAATATTTTTCATACAGACGCTGCCCAAAGCTTTGGAATACTCGGAAAGATCGGTATTTTAAATACCTGGATACCCTTATCCACGTAATATACAGGCATCTTTTTTAGGAGCACATATCACCACCACCTGTCTCTCCAAAACCACTTCGCGTGCATAGCGGTTCTTCTTACTTATACAACTCCCACTCAGAGAATAGTACCGTATCAAGGATTTAGCAGTAAGCTCTGGTTCTGGTACGTGTAGGCGTAGAGACTAAACAAACCGGTGCTAGAACTCGTAAGTAGTTAATCTAAACCGGAACCGGCTAAATGTTGATTTCTACTAGTTCTTAGCGATTATTAGAGTAGCAACCCAACATTGGTCCAAGTGCAGAAACAATAGAAGTTACAGCCAATAAAATAACTTTTCCCGTTATGCTCAAAGCTGGGTGGTGGTGGCAAAGGAATGCGAATTGTATATTCCAAAAAAGAAATTGAACTAGCATTTACATCAGCAACAAATGAAGCAGAGAAAAGTTTTAAAGATGGTAGTATTTTCATAAAATACGGCAATATAGTTGTCTTGGGTTGGCAAAGCAAGTTGATTATTTAAGTCGTGGTACTGTCGAGTTTGTTGTAGATACATTTGTTCTATTTTCTTGAGGTAAATACGAGATTACAAGTTGAGCATCCAGATTGTCTTAAACAGTGACCTAGTGAATGATATTAAACTTATTGGCTCTGCAATAGAAAGCAGAATTTGCGCTGAAGATTCAGAAATCAGCATATGAAAAGATAGAATAGAGGCGATCAGCAGAATGCAAAAAGCTTTGTCTGACAAATTTCTGCGACATTTTAGAGGTTATAGTCCAAATAACCGTTACTTTATGGAAAATATAATATGTGCTGAATCAGAAATGGTGATAAAAAATTTGATTTTTCTTTTAGCCAGTATTGTTCACTCAGCGGTGGCAATGTTCCGGTTTTTGGTTTCCATTCCGTGATTGACAATCCTGCTTTTGAAAGTCTGGTAATAGGTGGTTAGCTTGTTTCAACTTGGTCAGTAACTTCATCATTTTGTTAACTTCTGCATCTAATTTTTTGTATTTTTCAGAAGATTTTTTGTAATACTACTACAAAAAAAAGTGAAGAGAAAAAGATTAAAAACCAAAAAACTTGAGAAAAGAAAGTGGAAACATCAAGGCTATAAATTTTAAAGCCACTAAATCCATATATTACCTTTACTGCATCTGACCTACTAACATACTGGACGTTAGTATAAACGACGTTCGGAATAACTATTTGATTGAACACCAACTAAATTACACGATAAAATGAAAATAAATACTGTAAATATCAAAGGAAGCTAGGTCTGTTACTTTCTATTATTGAAACAACAAAATCATAATGTTTTAGTTGACGTGCTTGCAATCCGGCTTACCACTTGGTAGACGAACTCTCTACTAATCACTTGGTTGTCTGTTCTAGACCGTCACCCGGCTTTGTTGATGTCCTTTTTAATAGTAGCAAATTGGAAAATGAATGGAACACGTTCTTCATTTGTTGGTCTTAACGGTAGTATTTCTCAAGCCAAGAATGAGTTTTAATTGGTAGTGTAAGCTTAGATTTTGATCACTTTTATCAAATGACTTGCAGTATGTTTATAACGGTAAGTATAAAAATCAAATTCTAGTTTAAATGAAATACTTACATTAATGAAAATAGTAAGTGAAGTCAATATTGTGAAACGACTTCATAATCTTCGTAACGAAATGTATCTATATAGACCTTAAATGCAGAAAAATACCAACAATATCTTTTCACTAAAAATAAACCGTAGGTTCGGAGCTACAGAGACAATTTGGTTTTCGATCTAGGTCGTACAGTAAGAGGAGTAGTCTATATCCTAATACGGATCAACAATCACATGGCATGTAGAGCATCTTACTTCCATTAGGTAAAATAAAAGTAACGGATAAATACAAAAATCAAAGTGTTGCGGTTTTCGGCCTTGGTAAAACTGGTTTGTCCGGTAAAACTTGCAAGAAGCTTTGACTGCAAAATAAAATCAGACATTGAGCTATGAAATTAAAACTACAAGCTAATAGGGCACATATTAAAATATTTATGTAATTGAATTCTCCTCTTTTCAATTGGAGCTAATAAAAGACATGGAAGTATGAAAGTCAGCAATAAAACATTTTATATGGTCAACTCCTATAACTTCCGGCTTTCTTATCTTTGCGTGAAACTGCTCTTACTTGATGCAATATACCAATTATTCCTGAACCTTGCACCGAGCGATGCTTCTCCAATTCATCCAGCGCCATTTATACATCGCGCAATTAAGCCAACATTTTTTCTTGCTGACATAACTTTTAACAGAACCGCTTTATCCATATCAAGAGGTGAAAGGGATCTGGTAATAGCGACTGATTAGTGGGTCTATCCAAAAGCCTACATAAAAGGTACACGTATGGCATTTGCAGCATAAAGATTAGTGGTTTTGCATCCAATATGGATGGAACTAAAGCAACTGCCGTTTACAAATTTTGGGTTCAAAATGATATATAAGTGATTGGCAAAAAAATTCACGTAATATCCAACAAGTATGGGAGGATGGCTGATGCTGCTCACTGCCCTAGTTAAAGGTCTTTGGACAGGGAACGACGTATCGTAATTACTAGTTCTATTATATACTTACTTCACTAGTCGTTAGCACGTTATCTTTAAAACTGTGGTCAGTCATCAAATGACACTTTTCCAACAGCAATGCATATAGCAGTAGCACTCGTAAGGTTCATGAATTTAAAGATATAATAAAAGTAGGGCGTACTCATCTGCAAGATGCAACTTGAAGCACTAGCAGCAAATGATCTTAGTTGAGCTCAGTGGAGCACTCAATACAGTAGCAGTAAGCTTGATGAAAATTGCAAATGAAATAAGGCTACTTGGTTCTGGTCCAAGTTGCGGAATTGGAGAAATATGTTACCAGAAATGAGCCTGGCTCAAGTTAGTACGGCCCGAATCCAACTCAAGCGAAGCGGTGACTATCTTTGAATTGAACGTGTTTAAGCCGGTGATAATTTATAATGTTTTGCAGTCTATAAGACTTTTAGCTGATGCAAGTTTAAATTTTGCAAAGATATAATTTATGCGATATAGGTATACTGTTACGTCGTAAAATAGCCTTCGAACGAATATTTCTCCTACTCTATTACATGTATATAGTGCATATATCTTCTATGTATCGAATATAGTAGTTCCGCTGGTTGTAAGCCACTCTATTTTGTTCGTGGCCGGAATCGCCGTTTGTCACGAACAGGTCCTCTTTTTGTATTACATTACAATCGTCCATAAAATAGAAGACAGGTGTTGAAAAATGTTCTTTAATTAGGAAGTACACATTCCCCAGTATAGAAGTACCGATAGACGTTGTTGATCAACACTAACAGGCCCTTTTATAATAGAGCATATTTCACTTACTAAATCTTCGTATTTATCTTTATGCCCAGACTTTGCTATTAAAGAAGGATTAGTTGTTATAAAATGAATTAAAGTACATTTAGTTGTGATAGTTCTTTTTACCACCATATAAAAAGCAGCACCTCCGCATGTACTTTTCCAACTCTTTCTTTGAAGACTTAAAATGCTCGAGATAGTTGTTATTAAAATAGAAGTAGTCTATCAAGTAGGTATGCAAGTATTGCTATAATATCTCGGTGTAATATTACAAGAAGTGGTTACTAAAGTCGTCTATTTCTGACTCTTCAACTTAGTTCACCTAGTTGTCGTCCCATATATGGGTAAAGTCGATAGACGGAACTCCTGCTGGATCGGTCAAATCGTCTGCAGGAACATATATACGGACATGTCTTCAAATAGAACCAGCAGTAGTTCAGTCGCAAGAGTTGGCTGATAACCAACAGCCGACGCATAAGAAGGTTCGTTTCGTCTTTAAAGTCTCGGTCCTTGTGTAAAACGGAAGATATATAGTGTTTTATTTGTAGAACTAAAAGTACTAGTGCTTTTATGAGGCGGTATCAATCACGACAATTTCGTTGGGATCGGGAACGAGGTCCTCCAAGTAAGTAAACTGGTATTTGGTTTTGTCGAACTCTAAAAAGCACGAGTAAATATAGTATTACATTCGAAGTAATCATCTCGTTATAAAGATCATTACCTTCAAAACACAGAAAATCCTTTATGAGCTTTTGCTATATAGAATTACAATAGGTAATAGTCTTGACAAAATGGTTGTGGTCGAGGTGGTTTATTCGGTTAAAAAGGAGGAAATTGTATTCCTCGTTCTTCTAGAATAACCTTTATTCCTGTAACTAAAACCTCTTCCTGTATGGAGTAGATATTCGAGAGGATGTTGTAATTTTTAGGAAGGTAAAGTTGAGCGCCCACCGGAACTGATATACCACGTGGACATAGTTGTTTAAGCAGTAACTGTATGGACGATTCCATAGCAATACAACGAACTACATTGAGTGGATATACAACACTTTGGAGATTTTGATCGAGGAACGGGAATGTAAAATCAAACGAAAAATTTCGTAATTTATAGAATCCGAACCTAACATTATTGTTTGTCGTGGTTTGATTCGCGTATTCGTCGTTCTCAAACGTGTGATAACTTTAGGACTAGAGGCCATTCAAAGTGTTTAAACGCAACTAAGGGTGTCGGTAATCATGTTAGTAACAAAGGATAGTGGGAACTTTAACTATTATTTTGACGTGAATTTTAAGTAGGCATTGCATAAGGTATTGTAACTATTGCGTGAAAAAGTGAGCGTATGAGTGATTATATATAACGTCTTTTATTTGGTTCGGGCACCGCAACTAACATTGCTCTACATGGAAAAATTCATAGTAGCCGCGATTTTTCAAAGTGAAGGCTCAAGCTTTACTCTAGCCCACCAAGTAAAATGCAAATCGGTGCTTCAGATGTTAAATAATATTTAAGTGACGTATCTGTATATCTTTCGTTTATTTAGTTAGTGCGATAATCATGTCAATCGAGAGTCAAAGGACGAAGTGTGGTAGGGATAGTTGCACCACAGACGGTCCCGCAATTAACCCTTTAAAAAAACTTCTCCCAAAGAACGAATATACGAAAGTCGTTAATAGGGTAGATATGTATCGATGGGTCGCTACGATAACCGTATTGTCGACCATGTGGTCTCCATATATGTAGAGCCAGGAGAGCATGATCTCAGTCTAGAAGAGTTAGGGGGTCTATTGGTTGACAGAGGCTGCAAATTGGGTAGCCAGGAAATTCCGCTTGTCGGTGGAACCTGGAGGGGTCCTTCCTTGCTGTAGCTCCACGGATTGGCAGCATACTGGACTATCGGACAATAGGGCCATGGAAAATAGAACTCCTAGGTCTGCTAGTGATCGGTGAAAGCAGAGACGACGAACAGTCGACGTCATCCGCGAATAGGGTAATATGATAGTTCGACTAAAGGCTGGTCGAGATCTGGACGGAGGCAATGAAACCTCCCTGGGGGGTCAGTTTGAGGGGTCAGCAGGTCTATTACTTTGTATCAATCTATAGTTTCCACATTTCCCACCATAGAGTTCTAACTGAGGTAATATCGATCGCGGTATTGAAGTTTCAGAGGGTGGATAGGACGTGTAGTGCGAAAATTAGTTACTTTTCGAAATCATTTCCAGTGCCCCAGAAGCAGATGCGCTGGGCGTAGAGTGCCCCTTAAGTTAAAGGCTCTAACTCTGTCAGAAGGAAGACGCCGCTTATGGCTGTTCCTTAAGCGATGGAACCTCATCAATGCGCGGCAATGCCGAAGAATGGAACGTGGAGGAATTGAAGGCGTGCCCGTCCCAGTGATATGAGGAGCAACGTTCGACACAAAAAATTTGTCACGTGGGGATACACGGTGGATGAGTATCAACGGATTTTCGTCCAATGGGAAGAAGGCTTCAATGTCCATATTAAACGGCTCAAGGAAGTTGTAGTAAGAAAGTTGTGGAATGTTGAGATCACTTGCTGGTCACAGCCAAATACCATGCCGGAGTATTTAATACAGCTATTTCCTGGAGCTTTTTTATTCGTATGTTAGGTTATTCTTGATATGTTTATGTTTTGGGCAGTGTGAATTCTCCAAATCCTTATAATTGGATTAATGGTAGCTGATGAGGAAATGCCTGAGCGGAATCCTTGGCTGATTGGGATGCGTCTAATTGAATTGCATCCTTGGGAATCTAAAAACCCTGTGACAAAAGTGTAAAAGCGATGATACAGTCGTAAGAGTGAAGGCTAAGAGGTCGTGTTTAAGTTGGTAAGTGTCTGAATGCCTTGCGAGGCGATGGGCGCCTATTTTTCTAGTTATTCGTGGGTGTAGAAGCCATATGTCGAAATCGGGGCCATGTATTACCGGCGTGATGAACTTCACTCGAAATGCGAGAAATTTCACCGACGAAGTCGGTGAGAACAACCAAATGTTGAAGGAAAGGGTGAATCGACATTAAAACCCTGGAATCTATCACTAGACCCGACAAAGGGAAAGCACCACGGAGTTAGCAGGGTATGTGTCAGACGACATATTAATTAATAACCATAAGCCTCAAACCAATCTAAACCATTCTACTACTTAGGGGGATCAGATAGGTCACGAGATGGGGGTTGTTGTAAAATATGCCATGGATTATAAACCTCTTGGTCGATAGGGAACAAGGGAAAGTGGGGATTGTAGTAGCATTAAAGTTGTAATTGACCAAGCTAGGAAGTCATACAAAATGGATTGGAAGTTTGACGAATACAGATCTAGTGATCCAAAGCCCAGATTACGTAATTGAAGCCGGAAACTCTGACGAAAGCGAGCGAAGGGATGCCAATTCGACGATTAATTACGACTCCGATATTGGAAAAGGAACCGCTGAGACTAGCCCGCACTGTTTCAAACTGTTTACAGCAAAAGTGAGGGCGCCAGAAAGGGAAGGGAGTGCCATGAAGGATAGCGACTCATAATCGAACTCCACCAGGGGGAAAAGTGTGCAGGCACGCGCGCATGACATCCTAAATTTTGAAAGATAAATATGTCCTGATAGTGGAAGATACCAATGGTAAAGGTCTCATAAGATTAAGAATAAAAATTTAGTGATCGGATTAGGCGTAAGCGAGCTGGATGATCTTAGAGCCAACTATAGAAAAGGATGCATGAATCTAAAAGTCAAGGGTCAACGTAATATATTATTGATCGATTCGATCAACCCAAAGGGGTAAGCCTTTAGACGCCTAGTTTTAAACAACTGTTAAGGGGTGTCGAAAGCGTCCAGGTGCAGGAAGTAGCGGACACGGTCCGTAGGAGTACGGAATTATTAAATAAGTAGACTGACATACATCTTATACGTCTCAATTTATAATGTTAACTTAACTCTAAATTATTAAAGTAATTTGTAATAACATACAAATCATTCTTCTTTCCTTCCATTTCCATAACTGAAACATTTGTTTCCTCTAATAAAAGCAAACGTTTTCTTTGTTTATACGTTATAAGTCAAAACTCAATGACATTTTATATAGGCAGTCAGGTTCTACCATAGAATTGGAAAACGTCAAGATAACCTATCCATAAATTATCTTTTACTTTTAATAGTTGATCTCTTTAGCAGAAATACTAATGTACTCGTTGAACAGGTTCATGCCTTCAACACCAATACTTAGTAATTACTTTGACTTCTATCGAACTTCCCTTATCAACTAGATACCTTACTTTTACAAAACGAGCGACGTGCACCACCACCTTATCCATCAATAACCCCTTTAAATGCTTCAAGTAGTCCTTAACACGAAGATCTAAATGCATTTGGTTGACCACCACTGGGTTTAGCGTTTCGTAATTTATATGTAGTACCTGTAATTTACGTTTTTATTGTTATTTGGTCTTGGAATGTTTTAGCTCAATTTAGATATCAAAATGTCAAACCTATGCAGTGAAATAACTTTAACTACAGGTTAGTATGTACAAATAGTAGGCATTTAGAACTTATGATGCTTCTATGGAAAGATAATGAGCTTTTCATAGAAGAATTACATAATCTCCTATTCATAAACCAAGCACCAAATGAAATACAGCGAGCAAAATATTCCGCAATAGCCAGAACCGCACTACCCAAAAGTAAGTAAAAATGTTTCATTTTACCAAGGAAAACTTAGTCATTGTCGGGTTGTTACCTTATTTTTTATTCGTTCGTCTACATCAAAGATAAAAATTAGCAGAAGTTGACGCCATAAATATGTCTTCTGTAATTGTCCAAGTAAACATCATGCTTTATTTAAGAACGTTTTTGATGATCGTTTTTTTTTAGTTCTGTTACTACTTTGTACCAGGAGTTAAAGTTGTTTACTCCCAAGTGGTAAATAAACAGCATACGAACTTGATCAACAATGGATCATAGATGTACGTTCACTAAGAACCTGGAATATCATAGTGTTTTAGTTTTTTTTATCTACTATTTTAACGGGCTACATACGTTGTAAACATCGTGGTTACAAAGGACTTGGATGAAGAGTCATATTCACGACAGTAATTGTACAGTGCTAAACAAGAGAATAAAGCCCCACCAATATTCAATGGGCCGAAGTGACCGTTTTTAACGAGAAACTTAAGGTCGTAACTTATCGGTCTAAATATTGAAACCATTTGATTAGTCTGAAATGCTACACTTCCACCAAGACCATAACTTCAGCAAACTTTGCAGACATACCAAAAAAACCTGTAATCATCATCCAAGGTACCGCTCCTGGCCCTCCCATTGAAATTGCGATTGCAACACCAGCAACAGTTCCAAGGCCTACACACGCAAATGCCTGAAAATGCGTAGACCATCATGATGATCTGTGTCATATTTGCTCTATAAGAAGTAGATATTCACTTTCATGAAATAGACCGATAGGACGGCAGGTAAGGTAGATAATTTGCTGCAATGATAATAAAAATTGCTGAAAATTCCCATTGTTCATTAAATGTGAATTTAAGTGAATAAACCTAATAAAGTTATAAAAAGTTTCAGGATTTCCATATACTACTCCTATTTTCATACGAATTTGGTTAATAAATATTTTAAATTGTGGAAGACCGTTAAAATGTAGTAACTATACATATCTGACTGGTTAGCAAATTGAAAATCAACATGTTGCACAGTATCCTTTACTACATGGGTAACTTATAGTGCTTGTTTTGCCAGGCCTGATTGACATTCACGTGCATTTTCGTGAACCAGGTCAAGAGCATAAAGAAACTATACACAGCCCATCAAGGTGCAATTGATAGTGTTATCTTGGCTAAATATTTGAAATATAGAGCACTTGAAACTTCACATGTGAATGTTAAATTTTACGCAAATGAAGCGAAGAATTTAATTGACTTTACCGCGAAAATTTCCTTCCAGCACGTCATGGTTCACCGATGATGGTATGCCAGTTATGAATCCAATGATTATGAGACAGGCACTGCTTTATTCAAGTATGCTTGGTGTTCCTATTGCAGTTGTACGTCTATATTTCTGAAGAATTGGGAGTAAAGGGAATCTTGAGTGCGTCAGAGTCGATTATGGTAACTCGTGATTGTACACTTCATTGAGGAGTAGTGAAATGAAAAACTGAAGATATAGTAAAACAACACGGACCTTAGCGTTCTTCTACGTTTAGCTATGATTGAAGGTTTAAAGACAGGTGTGATTGATTGTATTGCAACCGAAGTACGAGGCGTACTAGAATCAAGAACCTTTTAATAAGTTGACAACTTTGCTAGTAAATCAAAAAATTCCCCTAGCTAGAATCAAATTGAGATGGTAAATGTAGACGTTGTTAAAGTTAGAGGTTATAGAGTTACAAGTGCATGGAAAATAGTTTTTAAAAGCAATACCGGTCCGGACCTCTGAAAGGTTGCGTGAGGGTTTACATATTGTAATAACTGGTGAACCAATGATATTGCTATTGTTTCTGAATATGCAGGCACAACAAGAGATATACTTGAAGCTCATATTCTCTCTGATACTGCTGGAATTCGTGAGAGTTCAGATCCAATAGAATCAGAAGGTATAAGTCGAGCTATCAAATATTGTGATAGAAAAGAAATGGACGGATGGCCGAGCGGTTTAAGGCACCAGTCTTGAAAACTGACGTACGAGAGCTTGCCATGGGTCGAATCGCTTTCGGACCTATCTGATTCTAATTGAACATTCTGCTTGCTCTTTTGTTGCTCCCATTGCAAGCAAAACATGAGAAGGTCCAACTTTTATGCAGAACCATTACTGACTGCACATGTAAGAGGTAAGATATGGCAACTAAAAAATCAGGTGGTAGTTCCTGTAATGGTAGAGATTCGGCTCCCGCAGCCGAGCCAAGAGGTACAAAATTTCATCCTGGAAAGAATGTTGGTATGGGTAAAGATTATACGATTTTACGATTTTGCGGACCGAGCTCTGTGAAAGAGCGCCTGATAAGGTCGGAGGAAGATGAAGGCAGGCCGGTCATCCAGACAAAGTAGCAGACCAGATTTTTGATAACCAATACTCTTTCACTTTCATTTATATAAATGACATTGCAATAGGTGTGGATCAAGGTGCTGGGGATCAGGGCATTTACATACCGATACGTTGTTATCTGACGACAAGTTATTTAAAGAGTATTACTCTTATATGATTTAATCTTAGTAAATAATCTCTTAGATAATAACTTATGGAAGGCCTTATAAGTAAGTGTAAACGTCAAGATACAGAATAGGTGACAGAACGTTATTTTTAACCTTCAAAGTGCACTTTGAATTAAAGTGTGTAAAGTTTACCTCAACATACTACTAAAGAGTAGTTTATAAAGTATTCGCGGAGTAGAACTAAATAGACAAAGCAAGAAGGTATTCTTTGCGCTCGTCGAACTTGATAACGCGATAGTCTCGGGTATATTAAAAAGCAGGTAGCGAGTATCGGAGAGCGTAACAAATAAAACAATGAGGAGACGTTCACAACGACGTATAATAAAAAGACAACGGTTGAGGCAAATGATTTATATCACACAACTACCTTGCGACTGAATTTCCCGCGTGTATCATATGCTGCTTTTCAGTATCAAAAGCCTATGCAATGACGTGGAGAATAGGTATATTGAGGTAGTCGTGTCGCGTCGAAATTTAGTTTTACTATTATACCAAAAACCGATAAAAGTATGTCCTACGTCTTCGTGTTCCAAGAAAAAACTGATTATTTAATTTAAACGTTTCAAGTTGGAGTAAGACCAAGAGTCCGTTTAGTTCGTACAAACGAAGCGAGCGGTTTTTGGTCCCAACGTTCCACCCGGCGAATACGTACACTATCGACGTTTTCGACAACGTAAATTCCTTCGTAATTGCGGTCTCAAATTTTGAATATCAGAGCCTATAGAGTTCTTAACTTACGTCGTGTTCAAACCTTAGTGTGAAAAATAACCTTAAGTTACTTTAAGAATGGTGGTGGTCGTTTTTTTTAAGTTCTACTATAACCACCGAAACTGTTTAAAACACTCGGTTAAACCATCACCTACCCACACCAATCAAGAACTTTTAGCGTCTTAACTGATGTATTTTCAAAAAGATGTTTTGATTTATTACCAGACGCGTATTATTGACCTTATAGATCTCGTGTACCGAAAGTTTCCTTGCTTTTGCTCCTGACGTAAACTTTAACGTTTTCGAAAACTACTATATCCACCTGAATTCTACATTTCTAGACCTACTTTTGGAACACGAAAAGGGTGTTGATTATGTTCTCTAAAAAGTTTGATTACTAAGTGTCTTCATTTATCTATTTTCTCGCTCATTTTAGGGTTTAAAATATGTAGTCAATTGGAGAAATTAATTCACTGCCAAGCAGTATTAAAACCTGAGGGAAAATGAGTATGGCAGAACGATAATATTATGCAACGAAAACGGGAAGTCTTTCAAAATTAGGAGAAAATCCTACAAATGTATCAAATTTATCAGGCAGTTTATCAATAAATTCCATCGCATAAGCGCTGATAGAAAAGTCGTAGACCAAATGGTATATTATATAAAAGGTAATAACTCGTTCTTTTATAGTACACTAGAACACCATGAGCAAAAGCTTTAAAATGGTGCTCTTGCCACTTCCAGATGGTCCAACAGTGACTACAATAGGGACTTCGTTCGCGACTTATTTTGTGTTTACTCCTTTCAAGAGGTTACCAGTAAAGCAAAATTACCAATGATATCTAGATTTTAAAAGGAGTGATTTACTACGTTCTCTTTGAGCCAACGTTCAGTCACTATGACGATATATTCAGCATAGACTAAGAACGCTACCACCAACAAATTCTCTTTATATATAATTGTGTTGGCCAATCAGAAAATTTTTATGGACTGACGTAATTAATCTTGGATCAAATGGAGTAGGTATTATATATTCACGTCCATAGCTTTCGCGGGCAAGCTTTGCTATTGCATCTGCAGCAGCAATTTTCATTTCATCATTTATTGTCGTTACATGTACGTCGAGTGCTCCTCTGAATATGTAAGGAAATCCCATTAACTTGGTTGTTTATCAGACTAGATGGTCTTGCAATTATTGCATCTGGCCTTACAGATTTTGCAAATTCAGGCCTTACTTCTGCTAGTCCCAATCGTTCAGCAAAAATGTATGGCATTTTTTATACCAGCTGCAACAACTACTGTTCTTCTATATCAATTGCATCAATGTCAGCAAAACGCTTAAATAAAACAGCTTTGCCTTCCATGACGGGTTTTGAAGCAAGAGGACCGATATTGCCAAGTCCCAGCACTGTGCCATTTGATTTAGCTATTGCAAGGGTACCCCGACGTTGTGGTCCCCTAGATTAGGAAGAAAGAGGTAAGAAAGTTGTTATAAACGTCGAGACAATATCGGATAAGTTGCACCTCTAGTAGTGAATGTTTACCTGGCACTTGAGCTTATTAGAATGGTGGTCTCCGGTATATTTCGTATAGTGGGTATGGCTCGTTAACAAGTCGGGGAACAAGTGGTTCATAACATGCCGATAGATAGAATCTTCATTGTCGTTTTGATTAAGAGCAACCTTTCAAACGAAAATAGTGTGGACAATAGTGTAGATGTCTACCCGCAACACAACGGTAATACTACACATAAGGACGTCGTAGCTAAAGCAACTTATCTCGTAAGATATAGAAACGGTCGTTGTTCGTAATTTAGACGGTAAAGTAGTACAATCTGGTTATACTGTAGTATGCTATCGCTAAAAGGTAGAGAAAGTGCTAGGTGAATTCTCGGTCGAAAAAAACCGAGACAATGGTGACCACAATAATCTACGCCATAACTATCATATATTGATTCGAGTTCGTAAAACCAGCTAGTAATAGTAGAACGTAAGTAGTCCTGAATCAGCTATTTGTTCGCTGTCCGCTTATTTCCTTGCCAAGCGCAATTGGAAGATTTAAGTTTGCATTTTGGTATTCTGGGCAATTCTATTCCCATGGCATTTTGTCCACGAATTATTGTTTATGCACGTCTTTCACGTGAGTAACTTGCACGTTATAGTAGACGTTCTGGTTAGTGAGAACGTCTAAAACATGGACGAACACCAAGTTCAAACATATTTCAGTGTTGGCCACCATAACATACACTTATAATTTTTCGAAATCTTTCTACTATTAACGATCAGAATCGCCACCATAGATTGGCTCGTTTCGATGGTAGAAATGATACGTACAGACCCCCAAATAATGGTGGAGCCCGGAGTACTGCCCTCCCGTCCTTATGTGGATAATGTTCCATTAAAATAACGGTATCATTTTCAAGGAGTATCAGAAGCACAGGTACAGGTTCTAATTTAAATTATTCGTACTATGATATCCATATCTGAATCAACGTATGTGTGTAAATGATTTACTTGCAGTTCCTCGTTGTGGAAATAAATTCGAACTAATGAACCACCTCTTTGACGTCTTTACGGACCTTACATACCATTGTTAGTGATACTTACCTAAAAGAAACCATGATCGACAAGAGAAAGCAAAAGAGTGTTATATATCACGCGTAAGTTGATATCTACTACAAGGTATACCTCCACCTCGTCCCTACCAATACGCATGATTGTTATAACACACCAGCTAAACTTCCACAACTGGTTTCCATTAACTACACATATGAGGAATACTCAATTCATAACCTCTAATATATGAAAGCCCTCCACTCGGTCGACGTTACCACCAGGTACTGAGAAAGTAAATACTAGACGGATTATAATATAACGTTGTTTTTTACGGAAATGTTTGCAAGATAACTATAACCTAGTGAGAAAGTAACGATTACCTTCTAGCTAGGCCGTTGACGAAATGGACATGTTTATATGTATACCAGTTCATCAGGACTTTAACGTAAATAACTCGAACGACGGTAACGTTAATTCGTCCTCCAAAAAGGATACCACTACTATGACCACGACCATTACGTAAAGGGTTGTGAAACCTCTAGTCCTTTGGAGACGTCGCTACTTCAGGGTGGTAGAGCGGTTCTAATCCGGTAAGAAACAAGATTCGCTCCAAGCCCAACTGGCATGGATGTACAAGGAAATGCATGTTATGAAACAAGAGAGAGAAGTCAGCATCTTTTGGAGGCAAGCGGGATCGAACCGCTGACCTCTGCGTGCAAAACAGGCTCTACCGCTGAGCTATCTCCATTTTTACACAAATAACCTCGTAGTAGAACTACCACTTAACCCCTTTAAAAATTAGGAAAGCCATGTTTTAAAAGAGATCGACTTGAACCCGGTCCATTTCCTTGTGATTAAGTACTACATTATTCTCAGTGGTAGACTAATTAGAACTACCGGTTCGACGTCGTAGGGTTCACGTGTTTAACATACGGAAGTAAACTCAACATTCAAAGTAGCGGCATGGTGTACATTGTCCGCAGGACTCATGCATTATTTTTACACTATTAGAAAGATAACGTCGATAATACAGTCAACTAAATAGGTAGTGATAATGTCGTCGTCATGGTTCGCCTGATTGTGCCCTTAATCCCTGACTTCTGGGTGGTCCATAATGTCGTTCATTTAATAAGGTTGGAGGAGAGTGAGGTGGAAGTTATTTAAGTGCTCACTTAAGGTCGAGAAGAAGTTGTAATGGACTTTAGTTTTCTGAGGAGGCGCATTTAGAATATCACCTTGGTACCGATATCAAAGTTGCAACAAATAACACCAACCCATCGGTTTTTCAGGTTGTGGCGTCCTTACCCAGGAAAGCGTAAAAAGGAATTAACTAAGTTCAACTCGACAAAGAAGAGGTGTTAATTCGAGGACGGGAGACACTTACTTATGTAGCGCAAAAAGGTTAATTAAAAGAAATTACCGAAGGAGTTCACGAAAAAATCTTGTTTATAAGTAATATTTAAGTGGGGACTATTATTATATACGTAGAGATAGAAATGTGCATGGTCCAAGACTGTATTTCGAGGTGAATTCCGGTCATCTTTTAGGACGTGTACTTCCTGGATTTAGGTCATTAAGGAAACAAAAAACGGTTGATGGTGCACGACGCGATTCGTTGCGCACTGGGTGACTAATTTTCAGTCAACGAGATGGCCGACTCGATGCCCTAGTAAAATAAAAAATCTAAAAATGAGTTTTTATTTCTTCCTCTTGGAGGAGTAGGAAGAATTGGGTACTTGCAATCGGATATAGTAATAGTTCCGTTCACCTAATACTAGCTGGAACCATAGCCAACAAAGAAAAATTCTCAACGAACCTTATTATTAATGTGTACGTGTACTTCTAGTGACACCACCAGGCAGCATAAATTTGGGTCCTTTTAAAAGAAATTGGCGATAAAGGTGATCTACTTGCAGCAATTTGTGATTCAACAAACAAACCGTCTAGAAATACCTCTTATCACTTTCAACGAGTCCTATCACATGCTTCACCCTTTACATAAGAAACTATTTTGGATTCTACAGATAAGCAAAGTTTGCTATAGAGTGGCCACACTTTTTTCGTTATTACTAACGTGGTCCACTATAAGTTAAAAACCTTTTACCCCTAAAATTGTCTCGAGTTATAAATCATAGAATTTTCTTATAAATGATTTTTCTGGATATTAACTTCAGGTGATAGAGCTTTAATACCCTTTTCAAGCTCTCCTACTCATCATTTACCCATATTCTGATTGCCTGAAATGTTCTAGTTGCAGGGTCAATCTTGCTAAAACGTACAATATCCGCAAGTTCAAATGTAGTTTTGTAATATGAAACGTTAGCGCATTCCAATATTGCTAACGATATATGCTTCATCATCAAATAGGCATACCGTTTTTCATTTCGGCTCTTTATGTTTCACGTTTAGGTTTAATGAATGTGCTTGGTGTTGATACAGTTGTTGCTACACCATCTTCCTATGACGAGTTTCGACTTTTGCAATTCGTTCGTCTTTTTACGCATCTCATATGTGCAGTGTGTGTTTATTAACTCCTGCATATTAGGACTGTAGTTACAATAGTGAAATTTAAGCGTCTCAGCGAACAAGAAATTAAATATTATTTAGCATCAGAAGAGTGGAAAAACAGGGCAGGCGAGCGTGCAGGATTGAACTGGCGACATTCAGTACCAAATGCTCTCAAGAGCTACGCCCGCCATCATCGAGGTCACTTAATTTTTCACCACAAGCAATAAATTTAATTGTTCAACTAATATGAAGCCTGCCTGCTTAAAGCTCTCATTAAAAAGAGAGAAGAAACTGAAACAAAACTCACTGAGTTATAGCAAAATCCAATCAAATCCATTTTAAAATTTACTCTCGGAAAATAACTGAATGCAGGAGGATATGCATCAACAATCCAAAACAAAAAATGAAAACAAAGGTATCTATCTAAGCGTATTGTTTGTTTTGAACAAAAAAACCAAGTAAAGATAGTAGTAAAGGCAAAACAAAACATTATAGCTATAATTAAATAGTCATATAAAAATTTTGCAAAAATGCACATGTTAGTGCTCTCTAAATCAGTAATCCAAGAATCTGTGACAAGCAGTACCATTGCTGTAATGAAGTGATACTCACGTTGATATTTTCCTCTATAATAACACTAATCTGAGACAAGTTACTATTTTTTAAAGGAAGCTGGCCAAGTCCTATATCTGTTGCAAAAATACCTCGCAGAGTTCCTACTTGAATATCACTAAACTTAAATAATATGATACCGCAAAGTGTGAGGTAACTTACCGTCATTATCGGTATCATAGCGATATAAAAATTTTAATTTTTTTTAAGCTGAGAGCTGCAACAACAAAACATGACTCACCATAACTATCTCTTAAATGGACTTGTTCCAATGGTTGACAATACTCAAATATTGTCGTCTTAGTTCTGGTCGTAAAAATGGTGCAACTCCTCCACCTGGAACTATCCCTTCTTCAATTGCAGCTCTTGTTGCATGAAGTGCATCTTCAACTCTAAGAGACGCAAGAAAATGAAGATGAAGTCAACGAGGTGGTTGAAACTCGTGTCGTTGCGGCGGACGTCTCTCAGCTTTCTTTATCATAATCAGAGGTTGAAGTTTCAATCTGTGGTATTGTCTTTAGTGATTTTAACATTTTTAGCAGTACCAAGATCTTCTCATCTTTTATGACATACTTAGCACCTGTTAAAGCTGCTATATCTTCGAGCATCTCCTTTCTCCTATCACCAAATGCTGGAGCTTTTACTGCAGCAACTTTTAATTCTTTTGAACCCTTACTCTCTTCAACAGTGATGACGTATTGAGCATGTTGTGAACTTCACGAAAGGCTTCTTGCAACTGTTCGCCTGATACTCTATAACTTCACCTTTAGTAGGCTTCTTTTCAGCACTTGATGGTAGTACAATGGTACAAAATTCATCATTTCCGCTGCAATATTTAAAAGATAAATGGTATAAGCTTTAATAAAGGGTGCTATATAGGTCAGGAAGTTGTAAATCGAATGAGCAGACAAGAAAAATTCAGTATAGGTATCGGTAATTATAGAACTCACATTCTTAAAGCTACTCTTCAATAAGGTAAATAAAATTAATGTTGATACGATGGTTAAAATCCTTAAGAAATTTACTCATATAGTCATAATATGCAGCAAGATATGTACTCAGGTCAATTTATACCATCATCGTGAAAGTGGACCTTATCGAGGTCACTATCCGTCAATATATTAAAGTGTCTTCAAATACTTCCTACCTAAAAGTTGGTAAGTTGGATTAACTTTCATGTGGCTTTGGGCATACATTGCTAACTACCCGTTCTATTTGGCTATCTTATATCAATCATAGTTATATTTTGACTAAGAGGTTTTAAAAAGTACGGTTATTTTATACTGTTTGTCGGATGTATAAATACGGTTGGGTGAAGTGAAGGTGCATCTATTGCAACATTGTTGGTGTCATTAAATTTATGATGAAATATAAGTAGTGAAACGAGCAGTTTTTCGGAGGTTGTCGGCATAGAACCATCCTCCCTACTCCAATTGAGTCATGAATATGTTCGACGGTATCGCACGAGAGCCACTATGAGCAGAAGATGTGCCAGATAAATTAAATTCTACGGCGTTCCTCGACGAAGACGAATAGGAAGGTATTCTGTTCCATCTCCTAGCATTACTAAACAGTGGCAAGTAGACGGTACGGTTCACCGTATGGACCTACAGGTCTTAAAGCTTTTTCATGACGTAGTTAACTATTTTAGCGGACAGCAATTTATAGTTAATGACAACTGTTATCAATAGAAAGTATAGAATCAGTCGCAGGCTTGGTGTAAACTTTTATGGGAGGTCCGGTCGTACCAATTCTTGGATTTAAATTAAGACTGAAAGGTAAGGTCAAAGCTGCACATAAAAAATTTAAGTTCTAGATACGTTAAAGTTCGTGTAAAAATCTACGAATGTAATATGCCGAGATAATAATTTGTACAATGTCAGCCCGTGTGGCGGTATAGGTAGAGGTAGCCCCCAATTTTAGGCACCCAAAACGCTGGAACCCTCAAGTTCAGAGGGGTACCCGTGGTCAAGTAATCTTTCTTCAGTAAAGCATACTCCATAGTTTTTAAGAAGACACGAGCACATACCGTTTAGATAGACAGTATGGACTCTATATTAGTGTATAATAATGACTTGGTGGTTGAACACGAAGTTACGAACTACAAAACGTTGGGGAAGTTAGTGAAGGGTTGAATCTAAGTATGGTAGTTTTAGTCGTACAAAAACAAGTTCTATTCAATTTTAGGAATATCGAACTTGTAATACTAGTTTGAGTATGAAGAGTACCAATGGACCTTGGTTAAACACGTTGAAGTTCCGATACTCATTCGGCTCACGCTTAATAATCTCACTTATTAAGCCAGGGATAGTGCGACTTTCGTCGACGCTAAAAGCGCATTGAATTATCTTTTAATAACAAACTGTACATTTTAAAGATGATATTATCCAATAGTTATCAACGTCAAAGTCCACCACCTACGAGACCGAAGTTCATATTAAAAGAATACCTATAATTACCAACTATTAACAAGTCGCTTTAAAAATTTATTGAGTTCGGTTGAAATCATTTTGAGTACATTCTTCTTTAAAAGAATCGAAACAAATAGTTAAAGTGATAAATACCTTTTGCAATACGAAGGAGTCGAATAACGTTCTTTCGTTTTCCGTCTCCCAACGTTAACGTTCCTCGTAACATTTGAGAGGTTTCGAAAATGAACGTCTACTCGGTTGCCCTTTAAATCTGGGTTATTTTTCTTTTATTCCTTTTATTGTCGAGATACGAATATCATTGTGTGTTAATACAAGACTGTTAGCGAAAGAAGACTTTAACATAGTATATCGATGGGTACGAGGTTTTCTTTTTGGCGGAACGTTGTTAGGACTTCGGTTAGTTATCGATGACGTCGTAGTCAATTAAGAGGATATGGGAATAGTTTTTAAGGCCATCTAAAAGGCGTCGATGTCTCGTAGGAAGTTAAGAATTAAGACGTATATTAGGTTTATTATGGGCATGTATAATACTGTACCGTTTTGCTCAGAGCGTATTATTCTTATTAAGAGGCGAGCAAGCGCATGAGAAGAAATCCAACCTGCAGAAAGTTCACTATACTTGATATTAAGTACAGGTCTCTTTTTGCTTATTTTTTTGATACAATTCATAATGATAAAAACTTTTTCAATGAAATTTCAAATTTAAAATCAGAGTGATTACCCAGAAAACATGAGATTTAAATACCGTTTTCTTGAGATTAATTGTTTCAGGGTTTGATAAATATTTTCAAATTGCACCTTGTTTTCGTGATGAGGCGCAAGGGCGTGTTTTATCAGCTCGACCTTGAAATGTCTTTTGTGACTCAAGAGATATACCGAGACTATTCGGAAAACTACTTAAGCCACGATTAGGTCTTGGATATATAACGTTCGATAAAGATGGAATTGCAAAAGGACCAATTGCAAAGAGAAGCTATGGTTATACTAGAACAAACGTTACCCTCGCGAACATTCGTGAAGTAATCTGTTTTCCTATGAATCAGCAAGGTGAAGATGTTCTAATGGGTCGAGGAATATTAATCGAATTATAGACACGAAATATTGATTACCTTCCCTTTTAGGTGCTAATTCTAGGAACGAACTCGCAATTTTGTTTCGTAGTCGTGATCACCAATATTAGGACCCAGTTTAATTTCTTTTATAGTTAATGTTTTTTGTTTCTTTTTTGCTTCACTTGCCTTCTTTTTTTTTAAATACTTTTCATGTTTTTCCGATCCTAAATTTCTCACTGACACAGTTTTATTTGTAACTTCATACCTTATTGAACTATGCAAACGTATCTTATAGCTAATCCAATAAAACGCTCAAAAGTCCATCATCTTTAAAACAAACTCAACTTTGGACCATAAAATGCTGGAAGTGGTCCAATTCAATCATTACCTGATCTAGTTGAAAATTTCAATATACTTCTTTTAAAAGGTCACAAAACTTTAAAAATATGTGCATCGTCTTGCGTAATTCCACGCACTCGCATCAGTCCATGCAATGAGCCACTCGAAAGTAAAGATACCGTACACGGTTTGAGACGGTATGCATAGCCATTTAGTGCTATCGAAGACCTGTGAGAATTAAAAATCTGCACATGACAAGGGCAATTCATGGGTTTTATTGCTAGTTTTTTAATGTCCCGATTTTTCCCACAGCTCAGTACGGTTTTTTAGACGGGTTGTCGAAGGAGAACTTACACTTTATTCTCATAGTAGAAACCATCTTGAATTTACTGCCTGCGCCATTATATGAGCAGCATCTGCAATGCCTTTACTGGATGATATCAGTTAAGTACTATTACTCAACGTTTTTACCGCGCCGTGAATAAATGTAACACTTATACAAGTTAGTGGCGGACACGTATCTATTAGGTAGTATGTGGGGACACGGGGATGGTTAAAGTAGTTCATAGTGGTTCCTTGCCAGGCAACGGACTAAATGATAGCTTGCTGTTTCGATCATCTACCATGAAGGTATGACCCATGTGAGCTAAAATGCAATGAGAGCGTTTTGCCTAAAATGCTTTTTCCGCCATATTAGGATCGCGTACGATAAACGATTCGAACAGATACTTATTTATATAGGCCACTTCGCTCGTAAACAAACTCGTGGGCAGGTGGTCTCGACAATGACAACTAGTTATTGACTTTAATCACTTGGAAAAAAGTGGTTTAACTCAATTTTGTTGAGTTCCAAAGAGGAACGACTTCGTAGTTATTCATACTTTAAAACTTTTTCGAGACACGCACAACGCATTAACTATAAAATATTTTGAGCAATTTCACACTTTTTTAAAAGGGCAGCTATTAAGTTCGGTTTGCTTCATCAGCAGTTTCTAATTGGTCAGTCTAACGATGAAACTTAGGACTTAGATAATCGAACACGTCCATTCTGATTATTCATAAACGTAAATCCAAAAGATGCATGGAAGAGGATTTTTAGGTAAAATAGAGTGAAAGATTAAGAGGAAATTCGTCTACGACACCTGAAAAGACCACGTTTACGTTAATAGCTGGCATCACTTGCGGTGCTGGTATGCCTTACAGGCTTGGAGAAATTGCAGCTAAATATCAAGTTTATTACTAGGGATAATAGAGTAGCCCTCACACCTTAAACTTCCATTGGGAACATTGGTTTGACAATTTACAAATTGGACCAATAGGAAAAGTCAAACCATGAGCAGGTGAAAATTGTTTTCTTGAAGAAGGTGACGTATTTTTAAACAAATTTAGTCCGACAGGATTTTACCTACAAACTCAGTGACGAATAAATCGTTAACCTTTCTAGTACCACTGGTAAGTTGTCCCGCTTTCCCAGACCCTTCTGAACTTATGTTCGATAGTTATGCATCAAAAAATAAACTCGGTAAAGTATAAGGAAGACCAAGTTACTTTTCGTGTACCGGGCGATAAAGTGCAAATGATAGAGGGGGAGTTATATTTAAATGATCAGAAACAAAGAGAACGTCACTGTCAGTTATAAAACTTTTCTGAAACTGGTAGTGGTGTATTTCTTGGTATAATTTTTTCAACTATTCCCCCCATAGTTTCTATGCCAAGTGATATGCGCCACCAACTAAAATTACCCCTTTTATATCATCGATGTATCACCACCAACTGCAAGAACTTGAAACACTCCTTTATGTAATTTTAATATTGAAATGTCAAATGTTCCACCACCGAGGTCATAAACCGCATATATGCCACTGTATGATTATTTCGACGTATAAACCAACGCAATGCACGACTTAGTAGTTTTATTCGACCATGTCATTTCAGTTCTGTACTTTTGAGAGAGGTGTTGGTGTAAAAGGAAAGAGTAATCCTAAAAACTTTTATTTTGGACTACTCTTAAAAAGGAGATGTATTAGGTAAAGTCTCGGTTCCTATTTGTACTATCTAAAACCTAGGTTAATGGCTGAGGTTTCCTGCTTCCAGAGCATCCTTTTTGCTTAATTAGAACTCTTATACCTTTTCCAAGTAGTACTTATCGTCGAAAATATCGTAGGAGTCGTTCATGACTTGTCACATAGAAATGATGATTATCGTCTTGGTGTTGGTTCAAAATTTAAAACGCAGATCTTTAACACCTTTATCGTTGACCTCCAGTACCAACATTTGGAAGTAAAAATAGGTCTCTTGGTTGTAAGGAACCTAAAAGCATTACTAGATTTTAAAAAAGTAATATTGAGTATAAAAATATTTTTTCTGGCAAATTACGCTGTGTAACAGAGCTGCTGCGAGTGAGCTTAGATTCTGCTCGTATTTTCTATCGCAACTCAAAAATACATAGAAGCTATTTCTTTAACCTACTATGACGAGGAGTACTACAATAAAATCAAGAACTACGTTGATGACCGGTTTTACGAATATGCCAATTAGAGGCCTTTAGTCACCTACTCCTCTATTTTTCGTAATCTCCATGATTTTAGAAACGAAGTCATTGCGTATGTGCAGCCACTTTGTAAAGCTATCTTCATTTTTTCGTCAGAGCTTATAGAACCTATCACTACACCTTTTGGGGCGGAGAGATATGTACTCCCGACCCTTTGGTCGGTTTGGTTTACGCGATGGTCCGACGCGATGCGGGGCTGTTCTCTGGCGGTTAATGAGCCGGGCAGCTCCTATACCTGCCATGGACGTTAAGACTTTTACTGAAATACGAATTAACTTTGGAAATAGACATTATTCGTACTATAATAGTGGGACAAGAGCAACAACATTACCTGGGATATGAGCATACGTCTTCAAGAAAATGGTTTTGGTAAAAGTCATTATCAATTATACTTGAGCTCATTTTTTATCTATATTCAGTACCTATAGTCACTGTCATTTTTTGCAAGTTTGATACCTCTTACGCCATCTGAATTACGACTCTTAAATTGACGCACATCGCTTACAACAAATCTGATACTTATCTCCTTCGTCGAGCGAGTTACGCCTTATGTTCCCACCTTATATAATTGTTCACGAGAAGGTGCACGAGTTGGTTCTGCAAGAGGGAGTTTATAAACCTTTAATCTTTCCCTTTCCACCACGCTAAGTATCAATGCCAGTGATGGTATAGGAGAACACCTTAATCTAGAAGTCTTTCAAAAAACAAGGCCAGTTAAACGATGCAATTTCATGTCAAGTTATTTAAAAGTTCTCCTTCTGCAGGATCTTTTGCACCACGGATGATTTTTTAGTGAAGTAGATACGAGTTCTGGCGTTACATCTCGGGATATATATATACTCGAAAAAGGGAACAAAAAGAATCTGCTTTCTCTGTTCTCCTGATTAATACTTCTTTTCTAAAATCAATAAAAGCAGCTATAATTTCTTTCAACGACATCAAAGCAGGCCTGTTGTTGTACCGGATTTTAGTTGACATAGAAGCAGGATATCATTAACGAAGACATATAGCGTAACTTCGACCGCCTAGAGGTAGATAGCTTGGTTTCAATGGAACGGGTAGTTATTCACCATTTTCTTCTCTTTTTAGAACAGCCAGTGCATGTGGGTGATATTTACCCATTACTTCCCCCACTATACGAGCTGCTTTTTTATACGGTTTATAAATCCATCTCGCACATCAGGTATAGCTCGACTATCACACTCATTGCGTAGGAGACGCGCAATTAGGACTGCTGGCAGAGCATCTCGTTTACACCGAGGAGGTCGGCAGTTCAAGTCTGTCATTGCCCCGTGCACGTCAAGATGGATATGCTACTTGTATTAGTCGAACGCTAACACCATGTAGTATTAACTATTGTACAACTTAGGCCTTATAGTTCTGGCGCTCTTGCAACATCTGTTGCGCTCCTCGCTTTGTTTTGACAAAAATAATGATCGATCCTTTGCGCTGACATAATTGTGTAACAAGTTATTTGAATTCCAAAGCCCATATCAAACATACGATCCGTTTCATCAAGCATTATACTAGATATTATGCTGGTCCTCATGGATAATACTAAACACCAAAAAAGCTAACTTTAATCGTTGGTGAATTAAACTGCCCACAGAAAGTTAAGTCATTTAGAGCACATAACCTATGCAATAAAATGGTAAAAGATATTTTTTAGGTACGTGGAACTGATATTAGCGGTAACTAATTTAATTGTGATTTTGGTTTATTTAGTCAATGTATATAAGGAAGAAAATGAAGAGAATGGACGATATCGAGATTAAAATCTAACACTATAAACAAGTTAAAAATAAGACGTGGTGGATATTGAAGTTAGTTTAGTCAACATTAACGACGAACTGCTCTTGCTAATATTAAAGACAAACGACTAAGGTATCGTTGGTAGGATCGTGATAAAAGTGAACGACGTGAAAGTTCATTTCAAATGAGGTACCAAAATAACAAAGATTATAACCGAAAACGTACTTACGATACGTCGAATCTATAACTTAAACTATAAGAATTCCGAAACATTATTAAAACGACGTCTTTGGTAAACGTAATAAAAGCACTAAAAGACGTGTCTGAATTATAAAAATTAAGAATTCCTATAGGAAAGAAACCGAGACCAATACGGTTGTAATGCAAGTCTTCTCTCTTCTTCCAAAGCTTTACCACTTTTATCTTCAAAAGATCTTTGATGAGGAAATAATCCTTCTTCCCAACCAGGTAAAAACACGCATGAAGAGTCATAACATATACATTGTCATCGCTATTCATATTATCCACCTTATGCAATTATATCCCTTACTTCTTGACGTTCGTAGAATTTTACGCCACTTATAATCTTGTAGGGAATTGAATATTTTATAAAATCACTAAATCTGTATTTATTAGTTTTAATATCTGTTCGCTTATGAACCTTGCTTCTGCTTCCAGGGTGTTATTTAGATTTACCTTTGCCTTCAATGTTTGTTGTCCACAATTTTTTTCAATTGTGAACATATGATGCAGTTGCAATTATTCCCTACAACTGGACCATCGGAAAATTTCAAAATATTTTCAACTTCTGCACCACGCCAACTGTATATCGACTGGTCATCATCTCCTACACAGGTTTATGGTATTTTAGCCAAAGATATTGTATTGCATTTGTATCTTGATACTCATCTACCATGACATAGAATTTGAACAAAACCATCAACCAAAATCAACAGAGTTAAGTTTTTATTACCTGTAATTGATCATCCACACCAATGATTGAAAATTTTTGCTGCAAATGTGCGCTATTCTTGAAGTGATCGTTCTTGTTTTGGTGGGTTTGGTAGGACTCGAACCTACGACCAATTCGTTATGAGCGAATGCTCTAACCGACTGAGCTACAATCCCTTCCAATTTTCGTGCAATTTCCTTACCATCTTGAAATATATAAAGTAGGTATAGATTGAAAAATTCAAAGCACTTTTCGGCTAATTCTTTTCTATTTTCACGTTCTAGCATTATCTAGCTTTTCCTTTATTCTATGAAGATATAAAACATCAGATGCAGCATAACTTTTTTGCCTTACATCAAATCGCGCAAAGTGAAATATTTTGGTTATATTCTTATCCTCATTATAAAAAGAGTTTAGTATAAATGACGTTCTTATAGCCAAAACTTAAATACGTATAAAGGAGAATAGAAATTTCTTTATGATTCCGTGAACTAACTTAGACTCTACAAACTCGTTAAAGAGGTATACTTTATTTCACTACCCTTTTCTAATACGCCGTTACGACAGACTTAAAGTTCCGTTGGAACTTATAGGTTCTGGTCTTCTCCACAGACCACTACAGTTGCAGAAATTTAAAAAGGATGTGGTATTGACATAATTGTACAATACTTGATGGCAGAATAGAAAGTATAAGGTAGCAAGAAGTTATAGATAGCCTATCTGAGTATGCTGTGATGGGTAAACTTATACCTATATCGGAACTGAGACCTATAAGTGACCACGAGACCCTTCAATTTCCACTAAAACGTTTAGCACGCGTTTAGTACTAGCTGGTCAAATAACGTAGTAGTCTTTGTTTCACCAACGCTAGTTCACCAGATCAAAATGAAAACGGAGTACCAATTGGTGTTTACACCTAAATCACTATTGCGATGGTGTCTTCTCCTTGGTTTTTTATACCCTCCTACCAAGAGGCCTAAATGTGTTGCATAACCTCGAACATCACTGCAATTACAATGCGCAAAGATCCAATTTATGAGTCGTGAAAATGACCATTTGGTGGACTACTTGGTAGTTAAGAACCACTTCGTGAGTTGCTTTAGAAACACGGCTAAGACATCTGGGGGGAGAAGGTTGTTCATATTGGGCAATTTCAACAAGAATGGACCCTGTGCGTGATACAATTACGATAGATGCCCAATTGATTATTTAGATTCTCCCCAGGAGATTATAAACAAGGAGAAATCGTACGAATTATGTATCTTCATGTGCCTTCTGCATGGCTTGCTCTTGGAATATACATGCCGCTGCTCCTGCAGGGACAGTCTTTTCGGCAATATGCTTAATCACAGGTAGCATCTGGGGAAAAGGAACATGGGGTACTTGGTGGGTATGGGATGCAAGGCTTACTTCAATGCTGATTTTGCGTCTCTTTTCATCAGCAGTATTTGCCATTTTTAGTGCTATAAATATTCCCATAGTTTTTAAACGTTACAATCATATAGTAATATTGTTAGTGTATACGTTTGCGTTTTATCTATTCCTTCGACTTTCTAGGAATTAGGTATTTATTTTTCCCCGCACAGAGTAGAGATATCATTGTTTATTATGAAATATGTCTCGTTTTTTATGACTTCAAACTAATGATTTCAATCGTTATTATAACGATTCGGTTTTAAAAAGTTTTGTTTCAATTTTATAAGTTCGTCATTTTTGTGGCCGAATTTATTTCTTGTGGTTTTAGGAAACTTATCAATGTTATTAACATTCGTGTGTTTTTTTGTCCATACTACCGACATTCGGTCATAAATAGTCGTTTTGGTTTGGTTAAAAAAAGTGAGCTCGAACGGAAATATAACAATTTACGTGGATCATGAGGAAGGTTATTCTAAGTAATTATAATAGTGCAAATGCTAACTAAAATGGTATCCCTTGGTTTTGATGTAATGAAACATAACAAAAGTTATTAAACGCTCGGTGGGTTTAAGACGCTTTATATGTAGAAAGCTAAGACGTCCACTGTCATTGTGGTGAACACCTAGGATTTAAATATTGTACTAAAACAATAAAATTTACTTATTTTTAATAACAGCTTTTAACGCTCTTATCGGTTAGTGCCATTCCTCTCGACGTTGACTACTTTATAATTTAATCCAAAGACTGGAAGGCGTTCCATTTTAGATATAAGTCCTCAATGAAGTCATATGGTTCGTGTCTAACTGTGAGGTCGTACTCGTCGTAGTAATCCACTCCAAAGTTCACGATATGCTATTATGGCCACCTACTTATCGTTCCGGATTAAGACCTAATTAACAAAAAAAAGAGCAGAAAGATATCCAATATCGCAAATAATAGGTAATCGTGAATTCTGGAGTAAAAATTTTATAGTTAACGTTGTACAAGATCTAGGTTCTGGTCTATCACTCTGTCTAAAACCGTGTCCGACAATGGACTCATAAAAAGGTTATAACTTTTTCACGGAATTTTTTCTACCCAAACGCTTTCTGCAATCTTAAAAGCATAATGACGTCAGCATCCTTTATACCAAGCAATTACCATTTTTAATCTTATATTTGATCTTGCAACTCTACTGTGCAAAATATCGAAGATTTTATTGGTAAAGTTATAACATTTGCTCCAAGGCTTTTTGCTGCTATTTCAAAAGATGCGTCGCATGCACAACTTAGAGCGTTTTGCATAATGCCTTGTGTTTGTTTGAGCAATATCTTATAATTTCTGGTACTCCATGTGCTTTCATAGCTGAGAGGTAAAAGTTCCTTAAAATTATTGAACAAAGGAGGCTGTCTATTTTCTTGCCATACAAAGATTGTCTTGCCAGTTTCAGTGATAACTTCAAGTGCTCAACTCTCCGCTACACTCGTTAATTCTGATTTACCTGAGGATGTAATTCCTGTAATAATTACTAATTATTAACTAACCTATGATAGGGTGTAGTAAAAATTTGGATTCTACAATCTAATTAAACCTCTGAAAATACTTCTAGGAAACGACTACGTACAAGAAGAAGTAGATCAGATCTCTATTAGCTCCTTCTAGTCGAACCGTTTTTCAAGAACTGGCTCTATAGATGTTGCAGATTATGGAGAGATTTTATATTCAGGATGGGGAGAAAGTAAAAACGTGTATACCCAAGTCTAAATTCTCCAATATCATCCTCGGGAGAGGAGCAAGATACCTTCTACTTAAAGAATAAGGGTATACAGAAATGACTTTGATGCAACTCACACTCCTATGTTTCATCAGATAGTAATAGTTTTTTTCCTTTTACTGAGCCTTCTGCAGAAGTGGACATAAGTTATAAAGGTAGTAATAGATATAACTGTACAGGGTAAAATGCGAACAGGGATTGGAGAAAAACGTATATACCAATTTAATTGACTAACGTTGCATGCATCCAAGCTCCAGTGGCAAGAATTGTGGGGTCTAGCCCGGTCAAGTATAAGGAAAAGGTAGTATTGGGTAAAGACAACAAATCAGACTCAATAGTGACTAAATCCACACTCTGTGCAAAGATAGTAATTGCTTTTACCCCGTCGAAGAGACATTGCGAGTAGCGACTGTTCAAGTTTATGAGAAGTTGATATAGTTTCAAAATTAAATGGTCTGATAATTAGTGTTGCCGAAATAGGTCCATGACCCGATATAGCAAAAAAACGTTTATATACTCATTTGATTACGCGGTTATCGACGAATTTTTGTAATAATACGATTAACGTTATTAACGTAAACCTTTGACTCAATGATTGCTGCTATGATATATAACTTTCTATCATTTTGTAAAACTCTCTAATTATTATGACATGAAAGAGAATAAAAGTTGCTCCTATTGTGCGTGGCAGAAAAGGAGCAAAGAGATATTGGAAATTAAAATGAAGAAATAGAGCCAAGATTGTTTTCTTTTAAATCCACTTTACTGGCTTGACGAACCCTCAATTGGCGTGATTGTACAACTTGTACATGAAGACACAATAATGGCTGCTGATTATGACTAACTATAACCAGGTGGAGCTGGAAAATATAAATGTTGAATTTCCTATAAGCTATCTTATTTGTGTTACTGGAATATCAGGAGGAGGAAAATCAAGTTTAGTAATAGAAACACTATATAAAGAAGGCCTTGAGTATATAGATATCCAGCAACATATGTTAGTATGTTTACTCACATCAGAAATTGGTTTGCAGGATTTAAAGATCGAGATGCATTTCCTACCGGACAGGGAAAATCAATTTCTGATGTGCTTGATATGACAATAGATCAAGCATGTGACTTTTTTGAAAATAAAGCTTTGTATATTCTCGATGAGCCAACAACTGGGTTACATTTTGAAGATGTGCAGCAACGAAAAGCTTTTCCTAAAACGCTTACAACGAAAAGGATATGGAAAAAATGCTGTCTTCAGCCAAGATTGAATTAGAACAGAGGTCAATTCAGTTATTATCATCTAAGATATGGTCTTTGATTAAGTAGTAGAAGTTAGTGAAAACCCTGGAGTAAAAGCGCCAATAAAAAGTTTTGAAGTTAACCCTGATGCTTACGATCCACATTATCATTTTCAGCTTATACACTGCCGAACCATACTAGCGTTGGGTTTACTATATATCCTGGTTCTGCAATGTTTGATATGATGAAGGTAGTGCTATGGTCTTATCCCGTGGTGAAGGATTTCCAAAGAAGGTGAAACAGCAGTTGATGTATTCTATGCTGCCATAGCGCCTTGCTTTGCAGGAAAAAGAATATTTCTTCGAAATAGATACGATTTTCTATATTAATTTCTAGCCAATTATTATCCCTGGGTGGCAGAATGGCTTATGCGGAGGACTGGTTTAGGATAATTACCGGTTCTTTTGGGCACCCGCCCTATACGTTACGTATATAGCACGATAAGAAAATGACGAAATCGCTTTCTCGCCTTTCTAGTTTACTTACTTTAAGAATGATACCACGACTTTTTCAATACGGTTTAATATTACACTACCCAAATACATTTCGTCGTGAACTTCCAAGTGTAAATTATTTAGCATGATCTCATTTACGTTAAAGACGACCAGGTTAGTCTTGAAACCGTAGTTCTGGTAAATGAGCGAACATTCAATACCTCAATAACGGACGGTTCGTTATCAATAACTTCGTCTCCTTTTCTATGATAATCACTCAACTAAAGAGAATTGTGACTAGAACAAAGTCGTTCTTAACGGGTCGTTTTCTAAAGCCACCACTCAGTAAAGCACTTCCGCTATTCCAATTTCGAATGTATGTCGACAATTCGCGAGACTGCTACCTGCAGTTAGTAAGAAAATCCTGAGTACTTCCGAAAAATCTCTTTCCATATCGATCTCTGCGACCAAGTTCTAATTTTAACGTCAACTAGGTCATCCACGAACGCAACTAATTTCCTCTATCTTATTTTTGATAATAAAACAATAATTTCGGTAATGAGGACGTCTTCATAGTTTCCAGTAATAACTGCTTTTACTTTTAACATATCTCAATTATCAACGACTTCTAGTTAACTCAAATCGATATCCTTTTTTCCCAGTCTTACATTCTAATCGAAGTCTCTAACAACCTACCTTTTAAGAGATATTAAGCACTCAGCAAGAATCAAAATCAGTTACAAGTCAAAATAAACGACTTCGAAATTTGAATCTTCTCTAAAATACCCTGTACACCTAGTACCATTTTGTAGTAACGAACTACGTAAAGCACTTAGGTTACAACGAGAAAGAGAGTCAGGTGGCATCACTCAACATATAGGTTCGTTTTTTAATGAAAATAACTATGTGGTCCCGTACTCCGCAAATGACGTTACGCACGTGCACCACGGCTTAATTACTGCGATCTTCCTACCCACTATCTCAGCTTTTATCTATTTAGTCGATGTAATTATCAAAAAATTTCACGCTACAGTGACCAAGATAACTTCGTTATAGTTCCATTTCGATAAAATGATAGTAATTTATTGTAGAAAATATAACAAACTGAGGGTAATTGTTTAGGGAATGGTTTGTTTGGAGGACTTGGTTATCGATAAACTCTAACGACACGTAATATTGGATAAGGTTCACCTAGATGACTACTTAGGTTTTTAAATTTCATCATTTTATACACACTTTGTTTATTAAAATAACGAGCAAGTGAATGGACCACTTTCCTCCAGCAAAGAATATTGAACAACAATGCCAACGGTATATATGGTAAAATTTTGGTAAACAATTTTTGTATATAGTAGTGAAACATGTCCGGTCTTGTAGCTACGTTAATAATCATATTATTGAACATCTTAACCATTAACGTAATTTGACAACAACATAATCATATATATTATGAAAAACAAAATTATGGATTAACTTTGGTGTTGGTTTTTATTCAAGCTTCATGGTGGGAAAAGTGAAATTAATTTATCGTTTCGACGTTAAACCTGATTCGGTTTTTTACTGCAATGAGTTCTTCAGCACAACCTTGGATGATACTGCATAATAAAAATGAAGGTGCAATTTGCTTTATGTTCCTTCTATCAAGCCTGCGGTGTTAAAAGAGGTCTTTGCGAAGCTATGCCAACTGATGAAAGATTATATAACAGAATGAAGCCTGATTGATCCAGTTGATGATTTCTGGACTAGCGTGATTCATACCGCACGCCAAAAGTACTTGAAATTAACATACTACGAAAAATATTCTTAAATATTTAGTTTCTATATTTTCTTCTTCCGCGATAGCACTTCATCTGCAGGTACAACAAAGGAAGCACTTAGATGAGAAAAATCACTCTCAATGATAGAAGGTGCAATTACCTATTTGGATGAGGTACACGCAGTTGGCATGTTTGCAGAAGATAGAATAACTGTTATTCAGGGTACTATCAAAGGCTTTTGGAGTGATGGGTGGATATATAGCGTCTTCAAAGAGCTTGGTGGATGTAATAAGAAGTTCAGCCCCAGGATTTATTTTTACTACTGCTATGTCACCCGTTTTAGCAGCAGCAGCAAAGGCAAGCCCAAAAAAGCATCAAAATTGTTATTTGATGAGTATGGAATATATGTACAACATATAAATTACCCAACCAAATGAAATGATAGAGCATTTAACAAAATCTCTTGTAAAAGTTTTTGAGAATCTGCTGATTACAATTTTATCGGCACGTTAACCGTATTCCGTTTTCCAAAATTGCAGTTCATTTCGCTTGTATTAGCACCACCTTACCAGGTTGAGTATGCATAATACTTAAACCAACTTACAGCTAAGGGTAAAGTCATCTCTACTCAGTCAGGTAAAGACATGGTTATGGTATTTACACCATAATACGTATTAATGCAGGCTTCTCTTGGATACTTCCAAAAGAAATTTTAAATATTTCCAAATATGGTTGTATTAATATTCATCCATCAAACGACGGATCCACCGCACCACGTCTATGATATGGCTAGGAAGAAAACGATTAGTTTAGTATCGCAAGTGAAAAGGAGTATCTCCTTTTAAAAACGTCTACCAAATGATTGGTTGGAGAAAAATAATGTATAAGTGCTTTCAAATGGCCCTGGTGATCCACAAGAGATAGCTCTATTGATCGGTTTTAGTACCAAAACAACAAAAAAATCGACGTCTCACCCTGTGGTTAAAGGTAACAGACTGTTAATCTGTCCGCTATCGGTACGTAGGTTCGAATCCTACCTCCTCCAATGTGCGGGTATAGCACAATGTAGAGCTCTAGCCTTCCAAGCTAGTGACGTGGGTTCGATTCCCACTATCCGCTCATATTTAAGTAGATATAATAAAATATCAACATATGCGTTAAATTTTATTAATAATATACCAAAATCTCTTAAGGTTTATGGATTTTTGAATTACCATTATTCATTTTTAATTACTACCAGAAAAAGTTTTAATTACTGGTAAGGTAGATATGGTAAGCCAACAATAATAGAGCTTGATTTGGCTCAAGTAGGTGGTATACCTGTTCCTAAATTCTAAATCATTGTCACTCTTAAAGGTATTTCCTACTAGCGAGAGTACTATTTACGTTGATATGAATCACCTATTACTTCTAAGTCGTCACTTCTACCAATATCCGTGACGTTTTAGATACCCATATCTTCAAGTCGTCAGTTAAATCCACACCTAAGTGCATTTAGACTTCTCGTCCACGCACCATGTCATCAAAACGGTTTCATCGACAAAAACGAGTTCTATTTGTAAATAATCTTCGAATTACAGGAGGAGAAGATTTGGTTGAAGAGATAAAAAAGTAGAAAGTAGAAGATATAAATTATATATTCTAGTGCTATAGTTCCTCTTGCTACTTAACGCACAATTTTAATACGCAAATTATAGAATACTATAAGGACGAGGCTTATGAGAGTTTTGGATTACTATAGTTCTAAAAAATAAATTTGAACAAAAATGTTAAAATTGATAGAAATTTAGATAATCTTCGAAGACTTGAACATTTACAAGATCTTCTTTTACATCTTCTATAACTTTTTCTGCTCAGGTTATTGCTTCTATACGGATCTCCTGGAGTGTTTTTTGATAGTGATAAGGGAAAAACTTACAATTCTGGCAAAAACTAGATAAGACGATCTCAATAAGGAATATCTCCAAGAACCGAACTATAACTCAAACTACAATTTCTAGTAAACATAAAAGCATTTGATAGAGTCTTCTAAATTATCTATCACGGTTATATGAAATATATAAGGTTTTGGCAGGACCACTTCAAGGACAAATAAAGATAGTAGAGGAGTTTTTTCGTAATCTTATTATAAAAATAGTATTGTTACGTCTACCAGTTCCTAGACATCTACTATAACTTCATTTAGCAAATAGAAGGATATAGATGAAGATCAAATCTATTTCAGAGAGGTAGACTAAAATATTTAGGTTTTGTGTTAACAATGTCTTAAGAGATTTTTTCTTGAGAAGGGTTTTAGAGTTAAATACCTAGTGTGATTTGGTAATTGACTTTAATGTGTATTTTCTTCCAACAGTCGCAATTTGAAGTCGTGATGTCATCCACTCATTAGGAAGATTGCCCATTGAAACTCCGAATATAGGATTAATTAACAGCTTAGCTATATACGCTCGTATTAATAAATATGGGAAAGTAGTATTGTTCCAACAATGACTAGTTTAACTCATAGACAGACGATATCTACTTAATATCGGTTGCTGCTTCTTTAATTCCATTTTTAGAAAATGATGATGCTAATAGAGCGTTATACCCAAGTTTATACGTCGCAGTTCGACATGGAAATAACTTCGGATGACGAGGAAACCAACGATGACCGTACCTCAGAAAGCATCGAAGACCGAGACCACGACATCAAAATCGTTTTCGTGGTGGCATAGTTGATAGCTCAGATAGTAAGCACTTGCGGTTTTGAACGATCAGCGAAAATACAGAACCGTTCCAATATTAAAACTTCTGAGTTAGTAATAAAGATCACTTCAACAATTTTTTCTAGATAAATGAAGATAAGTATATCTTCTTAAACTTACACAACATGTACTGACTCCTTGGGTCGGAAAAAATAACTCGTGCCATACCCGGTGTTAATGAAGAATATCTTATAGTGAACCTACTATCACCATATCAATTCCAACCATCTTCTCAACCAGTGCCTGTTTTAACAATTACTGTTAAAAACCACTTTTCAGTAAACTAACAGATAAAGATTCGTTTAACTTTCGAATTTTTTTCTAATTGATGAAAAAAAATTGCATGAAGGTATACTAGACGGAGTTCCACACAGCTACAGTCATTTTCAAAAATTTGCTGTAAAACATAGTTTGCAGCCAGGGGATCATGGATTAGAGCTCAACAAGGTCATCTTCTATACGGAATAAATCTTCTGAACATTTTTTAATCCTCTTTTCCCGTAAGGACAATGACGTGGACATAAACTTCCAGGTTTTCTAGAACAAATAGTATCCTGGAATATCAAACCAATGAGTTGTTGGAGAACCTCCTTTCAGAGTAATCGGTGGTCAGCGAAAACCACTTTACCTTTGAACCCGTAACGTTCGGATGCCACGACGAATGTGAAACGTCCTTTACAATGACATTAATGGCAGGGTTAAGATTTATGAATCGGTAATAAAATAAAAACTGCAAAATTCAAAGTTGAAAGGTGGATTATTTTGTCCTAAAATTTTTCCACCTCAGTTACTACTACTTACAAATACACCTTTCATGTTTTTTTCTAGACATAGGGGCCGTATATGCGAAAAATGTGGAGTAGAAGTTACATCTAGATTTCATTCTTCTCTTTCTTACCCAGTATATCTCGAACGTAGAGGACAACGAGTATATACCAAAAACTTCAGTGAAGGAAGTTCTTAACCTCGTAATAATCTAATGTCTCTTAGAGATATGGGGAACAAAGGAGAAAACTTTTTCCACTTTAATAATCACTGAAAGCTTATTCACAGACAACGAAGACTTCACTCTTCTTTCTTTTAATATTTCTCTAATGCATAACACTGGAAACAGACCTGAGTGGATGATACTTACAGCTATACCTATTTTACCACCTGACTTGCGTCCCTTGGTATCGCTTGAAAGTGGAGCTGGACGTCAAAGACTAAATTTAGTAGTAATATCTTGATAATATAATAGAAATAATAGAGAGATTATGATTCGTAATGAAAAAAGAATGTTACAAGAGGCAGTTGATTCTCTTTTTGATAATTGGGTCGTTTTGCAGTCTTAGAAAATCCTTTTTCCCATCTAATGAGACCTGCAAGACATTATCAACAACCAGGTTGAAACTTTCTTTTAGTCACTGGATTACCGAATTGAGTTATTCAAACCTTTTGTTTACTCAAGCCTTACCGAGGTTGATAATTTAAACGATCATTCAATTATTCTCGTCTTTTCGGTCTTCAAACCCTATACGAACTTCTTCATTATCTAAATTGGTATTCAGCGAAAACTCGGTCAGGAATAACTTCCATTTCGTTATGTCGAAGTAGGACTTGTTACATGAGCATTTAACCGACTGAAACTACGTGATCAAATGGCGGTCATGTGCCAATTTCATTGGAAGCTCAACTTGAAGCTCACTTGGCTTTGAGTATGCTACATTTGCGATATGGTCATACCTGAAAAAAAGTGAGAGGTATAATAAAGTTATAGATGAGTGGTCTAAGTGCACAGATATAATAGCGAATGATATGTTAAAAGAGCAGGTTAGCTGATAGACGTGAATTTTGTCGTTTCAGTCCAATGAATTGAGCAGCGAACCAACTACATAGAGTTTTTTGCATAGTTACAAAACATGACTGTAAAACGAAAAATAAGAGCTATAGAGTGTTGTACTGGGTAGAACAGCTGCAAATGATATATATAACCCAGTAACAAAAGTTATTATTAAAAGCAGGGGAACTAAACGATGCGTACTTTCCATATAGGTCCGGTAATGACTAGAGGTGTACTTAGGAGTTTATAATATCGAAGATAATTACGATCTTATTTTGATTTGTTATCATTATATTAATATCTATTTTTGCCTTTATTTTATCTACAGGAATATCAAATAATAGTAAAAGATTGGAAATTGCACTCTGGTGTAGCTAATTTACGTCCGTACAACTCGTGATATTACTGGTGGCTTGCCTAAGGTTATAGAATTATTTGAAGCAGGTGATTTTGTGCGTAAAGGTGATTTATTGATGGATGGCGATCCTGATCTTCATGATATTCTACGTGAAGCCAATCGTGTGATATACTAAAGACTTTATGTCGTTCAAATATCTAACGTTCCACACGCGTATCTTAACAAAGCAAATGCTACAAAAAGTAGAAATTACCGATCCTGGTGATACTATGATGACAGGGAATTACTAGAGCAAGCCAACTTTGATTAAGGAAATAAAGACGACGGAGAAAGGTTCTTTGTTGAAAAGTACTTACGGAAGCACTCACCCAATTTTCTTTTACAATATCATCCTTCTAATTAAGGACGACCAACGGGTTTGGTTATGATTGGATGTTTCAACTTACGTAGTGCTTTTGCCTCTATTTGCCTAATTCTTTCACGTGTAACATTAAAAATTTTTCCTTGAAGAAGATTTCATACGAGGAAAGGTAGAAATGGTTCCGGTTTCGCGTAGGAATCTTAAGAAAGAAGAAAACCACAATTTCAACGTTCTTGTAACCAGCATATGCCACGCAAGTCGCGTTCATAACGTCGTAGGAGATGATAGTAGGAAAGGACAACCTCGAAGTTCTGAATGCCCTAGAGAACGATAGAAGTATTGATTGCGTATATAATTTCCACCATATGTACTGGTATTCTAACTACTTTAGACTGTTCAGGTATTGCCCTAGTGATTGATTGTTTTACCCACCAAGTACCAATTCAGCTTTTAAACCACGTTTGTAATCAAACTTATCCAGTCGGAAGTATTCTGGTTATAATGGATCTTGTATCAAATCACTGATGTAAGTTAATAACGTGCATTGTACAATACGAAAAGTCTAAGTTAAAAAAAAGCTATTCATTTATATCATCAAAAGTCTATTTTGGCGGGAAAGAATATGAAAACCAATACTAATATGGACATAGGTTGACTTTTACAACGTTAAGGTTGGTGATATCGTCATTCGTATAAGACTGATGATATCAAAGAGGTTTACACAGTATCGGTGCTTAGCTTGCTAAACAGAAGGAAGTCATTAACGTTGTAGACCGCGTAAGTATTAGTTCATGTATTAAAGGTTATTATAGCTGGTGCAGGAGGAGCGGCTCATTTACCTGGTAGCAATAGATGCATTTTGGAGTAGTTGTACAGGTGAGTGAAAATGTAATTTCCAAATCTTCACTACTTTACCTTTTTTATCTATTAAAAAAGTAGTACGCTCTACTCCCATATAGAAAAACGCATTTTCATCAGAAACTAAAAAATGGCAGAGAATATTTTGCTAACTTCAATCGCACCGTGAATTGCGATAGAAAACTATGTGGTCAGTTCAGAGGTAACAGTCGGGCCTCATAGCAGAAATCCTATTTTTATTTCTGATGTAAAAAAATTTTGTGAGTCCTATTTTAAGGGTCTTAGACAAGTCTAATTTGAAGTGAAACACATTGTGAACGTTTTTTAATAAACATTATTGCTAAAAGAACGAGATTACGTACTCCTCCATGGCAGGTATTATACCTCCACTATCTTTAACATTGTAAACAGAATCAAATATGGTAAGTTTTCTTCTATCTTGGCGTTTAGATTTATCTACCATATTTTTTCTCTCTCTTTGTATAATCTGCTAATGCTTTACACAATACAACTGTTCTTTTTAGTCCGGTGTTTCATAGTGTTTTTATGTTAAGTCGTATTCGACGAACGGTATCTAAAAAATTGCTTAACCTTTTCTCGCCACCAGTGCGAATTAATAAATCCAATTTTGGTAAATCTTTAGTATACAGAAATTTTGTATTTCCTTTTTGGCAACATGAAAATCATCTTCTGAGATTTCCTTATTTTTCCTCTATTTCTTCCATAACATCTCTACGTATATTTCTAATTGCATTTCTATAAATGTTGATATGGTAGTTCATTACTACTGGAAAGTATAGTAGTACTTTTCTGACTTATCAAAAATCGTAAGAAGAAAGTATAATTACCTTGACCTTTAATAATATTGACCATTTTTTCTTCAAACTTTTTTGATGTTAACCTTAAGAATTTTCACGAGCAATATTGTAATGTTAAGTAAAGTTGTCGCGCATTTCGACGTCGACATAGGCATCATTTTTTACCTAATCCCGTTCCGGTTCGTAAGGTTATATTAGTGACGAACGAGAAAGTGTCGGTGAATTTCTACCTGTGCTTTTTATAAGGGTGGTGGTTGTTGTTCAGGTTTATTTAAGTCTATAGATAAAGCTTCAGGTTTCATAGACTACATGCGAAGAAGAAACAGTATTCCAAAATCATTCGTATGGTGGTTCGGTAGCTAGTAAATGTATTATGACTGGTGTTGCTTGACGAAGTGAACGTTGTTATAGATTTCGAACTTTAAAGCATGGTTGTTTATTTTACGCTCTGTTGGTTAGAGGCGTACGGACACACGGTAGTGGTCGTCACTACAACTCACATCACTCCCGCCGACTTTCAGCTTACAAATCTCTGAAAAGCCGGATAGTCAAGATATATGCTTTGTTTCCGAAAGCTATAGTAAAACAAGGGTAAAAAAGTTCGCTTACGGTTTTCGACCAACTTTCCGCGTTGCGCTATCTACAAAATCCGTGTATTTATAGTTTCGTGTTATACCATCGTATTTTAACTTCCGATGACTAGAACTGTAAAGTTATAAACGGACACTTACTGCAAATGTATCAGCGGAAGGAGAAGTGAAAAGGAAAATTATGATATCCTGTGGAAATGCAAATTTTTCTTTACCGACGTAGTTTCAATGATACAAGGTATAATTTAAACGGGATATATCTGCATACAGATTTAGTTTATTACATGTGGTGAGTATATTCTAATATCAAAATTGATAGATGGGACTTTTCGTCTAATGTTGTAGATGGTAAATAGTGACTACTTCTACTTCCAAGTATGTTTAGCATTTCTTGTGGATTAGTTCTATTTTTTCCAAATTCTTGATTACAATAATCCTCACCTGGTTATGTAAAAAGGAAATCGCAGATATTTTGATTTCGTCTCAGGTCGGTAAAACAGAAGATTGTCTAAGAATAATTTGTAGTAAAATATGTCTTTAAGTCCAGTTATTTTTAGCATCGGTCCTGTTTCTATATATTGGTACTCGCATAGGTAATTTTATAAATGGAGAGTTATTTGGGGTTTTAAAGATTTATTCTGTACACAAGGAATAAAAACAACAGCATGCTCAAAAATGCTGGAAAAAAAGTAGGGCTGAATTCACCTCGTAGGTACGTTGGTAAACTTAACAAGCATGAATTTGCTATGGCGAGACGCTTGTGTTTATCGATAAAGTTGGAGCAGCAAATTGTGGAGTTGTTGGAATAAAGCCAACTTATGGGCTAGTTCGTCCAGTAATTACTCGTTCCGTTTCTGATTCAGCGTTAATGCTGGAAACAATTTGTGGCTATGGTTCCGTAAGCGCATTGGTATACCAAAAGAATATAGAATGGATGGAATTTCAGAAGAATAGCAAGTAGTAACCAATTAAAAATGGTGCTGAAGTTGTTTTGATTTATACGACCGGTTTATCTAATTTGTTCTGCTGAAACTTCGGAACGAGCGATACTAGGTGTACGTTACGGATTCAGGGTTGATGCTGACACCCTTGAAGAAATGTATTCGCTAACAAGAGCAGAAGGTTTTGGTAAAGTTCACTTTTATACTTAAAGCACAGTGCATTAGGGCATTAATTAGAAATGATTTTATAAAAGCGTTTGAATTTTAAGATTACATACTTGTGCCATCACGAGGTACAGAAGCTTTTGGCTTAAAACTTTTCGGTCTGGGCGATTAATACACGTAGTTACTACACAAAATAATGCTACTTCGACCTTATAATTATTTGGCAACCCTGTTCAAATCATTTTTTATTACTATAATATTCACCTTGTATTTTATCAGGGTGACAGATCGAAATAGACCAACCATTAAATTTTATAATCGTTCTATTATACTGGACGGTCTTTAGCCTTATTATCGGTCATTGTAGTCACGAAATATCTACGAAAGTAGCATTTTGCTACAATAGTGGTCAAGGCAAGCTTCCAATCATGAAATTCTATGAGGTTCGTCGTGGTAAGGATTACACTATTTACATGAAGACTATAAATAGTATTGTAGACAGTTTTTTCACCCATATTCTTTTGCAGTATAGATACCATTTGCAGCTATATTTTTAGGGTTCGATAAAAGTTTATGTCGGTAAGGATACATTGTCTGTTGTATGTGTCTATGACTTAGAAGTAGTTTATTTGTTAGCCATCTGGTTTTACCTGAGCTAAACGCTAATATGTTTCTCGTGAACAGGAATTTATTTTTTCTTCTTTCTATTATGTGACTATTTCTGTATCATGATGGATATTTGGTATAGTTTTAGCCGTCTCTTTATACTTTTAAATTATGAAGACATAATCTATGAGGTATATTTTAGTGATAACCTAATCGATATATTTTCTCATAAACTCTATATCATAAAGATAGTTAAAATTCTATGTCCACCAAAACCAAATGAACGCGTATAACTTAAAATACGAGAACTCGAAATTCACCATGTTTTAAATTTAGTGTGGGAAGACTTCCTGTGTATTATAACGAAGTTGTGAAGGACGCCGTGGTTCATTTACAGGATATCTAGTAACGATAATGAAGTTGAAATAGGGGTTCACAACAACTTCAGGGTACACACTTAAATCAACTATCGGAAGTACTACGTTTTGGACGTTAAGGTTGGTTTATATCGAGAACGACTCAAATATTAGCGTACGCGTGGACAACGTGTACGTCAATGCGCTGAGTCAAAACCTGGTATTTAAGCATAAATTATCTTTATACTGGTCTATAGTTTAAATAATCTGAACGTCCTTGTTTTTTACCCGATTGTGCAGATCCTGGGACGTACCATTAATGTAAAAAGACTTAACTAAGTAGTCCTTAGAGATATGGTTTGAGAAGAAGTCGACGGTATTAATAAAGTTGACGTAGATTTAAGTAAACTACTTTTGCGTTTTGATAAACGTCGAAGTACACTTTATCCCCGGATATCTTGAACCTCAAAACCCTTCCTCCAGCAAACCATGAGGAGTTGGTGCAACCATTGCTTTTGGCAACCAAAAATGCATTGGCATTAATGCAGCTTTTCCTATTCCATAAATCAGCATAGCAAAACACACTGCAATAAATCAATACTTGCTTCATAGTTTGAACTTATAAGGTGGAGAATGTTTCAGATTTCATACCTTAAGTAAAAGACAAATGTAGTGAGCAAATCTCCAGAAAAAGCAATAAACATTGCACAGCTAATCGCTTAACTTTGATTGAATTTAACTCTTACTAGTGGTATGTGGTTTATATTTCATTTTGATCCTAATTTAGACGTGATTAAAAACAACTTAAACATATCTGAAAAGTCCTCAATGACTTATTCAAAATGGTAAATACATTCTTGCTTAAATTGCCAGACAAAAAAGCTTCTGTCTTATTCCCTTTATTTCTTAGCATTGGTCCACTCCATCCCATCATCTTGTGCAAGCCACCGTGTTTTATATACAAAGGTAAAACTCTTTTAATTGTCCCAACTCTTGCAGAACCTGATTGCTAGGAAATTTCATTTATCTAATAGAAAATCTGTTGGTCGATCCTCAACAAGATGTTTAAACATACTCTATAAATGGATGACCAAAATTTAATATGTACCACATTTTTAAACGGTGAAGATTGCTGGCATGACGGCGTCGTTACCGAGCCTAAAATACGAGTAATCGGACGGGTCAGTCTAGCATTCAAGATTATGAAACAACATTAGAAATATCTTAACATCTAGCAACTAAAGCATATATCCACTGGAGAAAATACTGCACAGCAGTATATGAGATAGATTTGGAAGATCTTATTTTTGCTTGGAAAATATGTAAACATGTAAAATCCAATGCAATAGTGATAGCAAAAGGTTGATGGGCAGGACAAACAAGCAGAATAGATAGTGTAAATTGCAGTAAAAAAGCAGGGAACGTTCAGATGCATTTTTTCCATTCCAGATAGTATAGTAGAAGTGAAAGATGGAATACAGCTATAATTCACCGTTAATACCTCCGTAGCTCAGTCCATTCCTCAACCGTCAATTGGTTAACCAGGCTGGTAGGTATGGCGCGCGCGGCTTGATATACAAAAGCGTCCAGTTGCACCGATAGTACACGAAGAAAACTCGAGAAAGATAAGGATGACTAAAATTTTAAAGTATAGAACATCGTAGAGGTTCTATATATCCTTTTGACAGTAAAAAAGGAAGAAAGTGATAAAAACTAACTTATAGATGTTGTTGTATTGAATTTACGAGGCGTCATTCGTAAAAGCTTACCATATATCCCACTCTACCAAACCCAATTTGCTATCCAGTCTCCTTATGGCCTATTTTCTCCTCATTTTCGGTATCAATGACATCAATGGTAGTATTCGTGAACTCGCTAAAGTGAACTATGTACCGGATTACGGTAACTATTTACTTTAGCAAGTCATCCAGTTTCCTGCATTAGTAGCACTGCTATTGACAATCTACCAACTTGGCTTGCTTGAGAACCTTTTTCTTGCAGTTGGACGTTGTGATAACGACAACTTCAACTTATCAGATTAAACCATGAGAACCAATCAAGCACGACGTTGTTTCATTGGTTCTGACCGATTATAAGTAAAAGGTTTTGCGATACTGATATTACAGTCGTCGCTTCATTTAATATTAATCAAACAAATACTGAGAGCCTGCAATAAATTTCATGCTTGAAATAAATCACTACTATAAAATACCTTTACATTTGAATAAAAGACGTTTTAATTAGTTGTATTACATCATTTGGCATGATTGCAAGTGTTTACCTGATAATCGATTGCTATATTAACTATGAACGTTTCCTGTCACTAACGTATATTTGTAATGTTACTCTGGTTTAGGGTATTTCGAACTATTTTCTAGGGTAAGATCCTGGCCAAAAAACAGATATAAATGGGGTTTCTTAGAGAAATAAAAGTCGTAATGTTCGACGACGGTCCAAATTTTCATTCTTTTAAACGTGCATAAGTTTCGCTGAGGAGTTAACTTTATGGCAAAGGAAAACTAAAACTATAGAAGAAAGGAAGAAATAGTTCTTTATTGTCATAGCAAATGTTTTCGCCACCGAAAAGAGGTTCATAAAATGTATAAACTGAACTTTTTCCGGCCAAAGCATTGCAGTTTACATAAAGGAAAACAGTGACCTTCTCAAAGTGAGACAACGTGAGGATTTAGGTATTGATCGTAAAGGACTAAACCATGTAATAGACCATAAAAAGCGTTTGGTAGGTATAGCAGCCTTTGACGTTACTTTTTTATGCTTAGTTGATAAATTTCCAGAATGTTCTGGACGTTACGAGAAACCACACTCAATATACAAACGTTATAATTTGCAAGATTAAACGTACGATTAAAAGTAATTATGTTCCTGAACCGATATATCGAAGACGTTTCCTTGGAAATAACTCAATAAATACTCAACCCTTTTACGAGGTTTACAAATTTCAAGTGAAAATAAAAAACGATTGGTGCATTTAGATTTTACCTCTCTTTTTGTGCGTTGATCCGTTAGAAAATAATTAGATACAAAGGGAGTAGAATTTTATAGAGTAGATGATTTTTTATCCGGTACAAACTTCAAAACATGCTTGGGAAAGTGACTTTATTACCTCAAAAACAGATCTTAACATTTAACACCGAAACAATGTTTATGCGAAAAAGATGAAAGATTTATACGACCTTATCAATCATAGTTTCTTATACCTTTATTATGAAGACGTCCTTACGAACTAATTTTTACAAATAGGCAAATGGCAATTGCGAAAATGCAGATAGTCGTTTTAGCATACTATGTTAGACGTCTATTTCGATAAAGAGTTTATCGTCTTTAAAGAGTACGCGAACTACTACGTTACTCACCATTTTAAGCGTTTGGTGAACACCATTATGTATAGAAAAAAGCCCTAAATCATTGGACAATGCTTTATCATTCCCAATTAGATCTTGGTCGTAAAACCCGCGTTTAAGGATCATTAAAACTAATATATCATTCTTTTCCATGTTATTCATCAGAATTAAACCGGCCAAAACGTAGAGTTGTATTAATAGGATGACCATTTTTTAAGTTATTGGTGACCCCTCTACGACAATGTCAAAAACTATGTTGTAGACCGTGAGGTAAAAAGAAGTTGAAAGTATATTCCCTACAACCTGTATGATACTATTAACCCGGTTGTCCACGACCCTTTTGACAAAATATGAATTTTTTATGTGCTCTTCGTTACTTTAAAAGAGGTTCTTATAAGAAAAAACTATTTCTAGCCGGTGCGAACCACCATAGATATGATATTATTTTGGTTCTTGATTCTGTTTAAAATTAGGAGACGTTGATGATAATAAAACATTTTTGATGGAATGGATAAAATCTTTAATTTTAGTGTACAACGATAAATAGTGAAGTCTTCTATAACGATCTTAATTACTACGTTAACTCCCTTTAAAATTTAATTTTTTTCTTCTGTCTAAAAACTCTTTAGAACATGGTAAAAATCCTGAACGCCGCCCTCCTACTCTTCGACCTCGTTATAGATAGTGGCATGATGATGGCTCAGTACGACGTTATAAACTGTTATTTCTTCTAAACGATCTAAAAAGTTTTCGTTCTCACAAACCGGAACGATTTTCTAGGACAACGAGAACCCGGCCAGAACTAAATAAACAAAGTATCCTAATCATATAGCGAACTACCGTGAGGTAGATAATAACAAGAACTACTTCGTACCCGCAATTATCTATTAAGTCAAAAACGTGGATTCTATTTTCTGACCAACTTTCACGACTCTTTCATATTACGAAATGTGATTTTTGCTACTCAGAGTGTTGAAGATGCAAGTAAAAGTGCTATTAGTGGTTGTGTTTAAAAAAACGGTTCTTTCGATGATCACAGATAGCTCTACAAAAATACAATTGACTTGCACTCATCATACTGCTTAATGGTGGACTAGGCTAACGAGGATACACCATTATCTCCTATTCCTATAACTTCTATGATAGTGCAATCATAATTCCTCATCATACTATTAAATCAAAATCCTCGTGGAAATCTACCTTAACTACTACTACCAATAAAACACCTACACGATACATGAAGGTGGTTGAAAATCACGCTATATATTTAAAAAACTACTTTTTCATTTTTGACGGAGGTACAACATCAAATGTGAACCACTAAACCCAAATTGCAGAATAAAAGAAAATAGTGTAGATATCGTTATCAACGTAATAACCTTAATTTCGTTTAGGACCACTATCGAATCAAGGTAAAATAAATAGCATAAATAAGATAAAGTTGTCAAGTTATGTTGGAGTGTTTAAAAAGACGTACGATAGTTACGAATTAATCACATTTAAAAAATCGTGAAACGTCGTAATGGTATACGGAAAAGGTTCTACATATAGACGACTAATAAAACCAGGACTCGGGGAGATAGTTTAGTAGTACGAGTAAATGGTGCATGGATTTTTCCTACCTTTTATATACATTTCTATAATCTATCTATAATAGATCTATTACGTCCACCGATGAGAAAAAACTAATGCAAATATTGATAGAGTAGCGAAGAAATAGATTTACCTTTCAAATCAGTATCATTCGTACTATACGAGTAGTTTTACTACTTTTAGTGAGATAATTATCACGAATATAGAGGACCTTCAAAATCTAAAAAGATACTAGAAGTACCTCCTATACAAATTATTCAAAAAACGAATGAGACAAACCTTTTTCAAACGTCGTAAAAATGTAATAGTTTACACGAAAGGATTAGAGATAAATAAAAGTGGTGACTTTTCAGAAAACTCCCAACCTATTTAGTAAAAAAATTTGCAACACATCTTAAATTTATAACTCATGTCACTAAATAAATGGCTGGATGGTGATACAAGTCGCATGTTTCGCGATATCTTTTTATATAACTCTAAGAATAACGTGGTTTTTCGTTTTTATTTCTCTTAGCAACGAAGTTGAATAGTTAGTTGAAGACCACGTCCATTTCGTCGTTACCTACTCCAAGTACCTTCTACCGAGATGTCTTCTCCTTACCTTTTACGTTCTCCTTTGTTTTTTTTAAAATCCTCTTTATATACTATCATCGACTATTAGATGCGTTTCCACGTCGTGATTTATAAAATCCTTTTTTGTCTACTTCAGTGCCGGTTACTGCTATACCTTCCATACATAAATTTTTCTACTTGAATCGGATAGTAAGCTAAAACTTCAGTAGCAGTATCAATTCGTTTAATAAATGATGAGCTAAATTAAAACCCGCAGGACCAAGGCTTTTGGCAATGGACGCTGAAAATTTAAAGGATTCCAACGGCTAAGCAGAGAATATATTTCAAACTTGCTATGCTGTACCCTTCGCTTTTTGCTAAATTCATTTCTGATATTTTCTGCTCTAGTGGGCAACCGTGCAGCTTTCCTTATTTTGCATATGACAAAATATGCAGTAGTGAGCATTATCTATACTCTGTTTATTTTTCACTCTCCACACTGCATATTGTGCCGCAAGTTCGGAGAGACTGGCTTTCTGAATTTTGCGTTTTCAATGGACATAAAGTATACAACTTTACATATAGCAGATGCCTGAGCTAAAGACTCAATTATCAAAACTCCTGGCATTATCGGATGGCCAGGAAAATGACCAGTAAAAAATTGCTCGTTGAAAGTCACGCATTCTATAACTCTCTAAGAGAAAAGGATAAGAATGTGGTAGTATTTTTATAATATCATTTATATTACTATATTTTGCAGAGCCAGAGATTCATTGATAACTCAAATCCTCTAATCTCATTGCCACCTTTAAAGAAGTGCTGGCCAATTTTTATTGGCCCCTATTTCATTGATCTGCCTGCAAAAACTATTGCTTAATTTCCATCTAGTTCCAGACTTGTCGTTAAAACCAAAAATTTCAGGACCAAAGCCTATAGAAAAAGATTCAACTTTAAAATATTGACTTGTATTTGAGAAAAAGATAATATAAACATATATAAGTAATGCTTAATTCTTTGTTGGTATTTGATATTGAAACTATACCAGATGTAAATTCCTGCAAGAATTTACTAAACGATACCAACATGGCACTCAAGCAGAATATTTTCACAAAGCTGGCGATAAGTGGAATTCAATGTTAGTCTCCATGTGTAGTGATTGGCATTGTGATTTGCTTGAATCTCTCTCTGATTTTGGTCGAAGACGTGCTTCAAACGCGTCGTAAATTAGAAGCCGGACACCGCTATTATCGTATATTAGATAAGCGTAAGGAACTAACAAAGACTCACTTAACGGAACTATTAACGTTAAATTATATATTGCGTCATTGTTGATGATATAGTTGACTCTGGCGGAACATTATGTAATGCAGCTCTTGCATTAGTAATTACTAAAATAACAATTACTAAAGAAGAAATGGAATTTTGACGTGTCGAATGCTGGATTGGATACATGATACTTTGTTGAAAGTTAATACTGAAGGTCAAAGTCCTTTAGTATCAACATGTAAAACGAGTTAATGACTCCGTTCTCCTTTGTGATAGAATTTTCGACTATAATAACGACCTAAAGGTTGTCTTTGACTACTTTACAAAGTCCTATCTAGTACGAAAAGGTATAAGTCTCGCCTTTTTGTGTGGACGACCACGGATGCCACAAATACCAGAGAATGTAGGTGACTTACAAGGACCAAACGAATAGTTTATTTCGAAAAACACAAAATATTCGGGTTATAGTACGTTCTCACGAAATCATCAACTTGAATCTTTGATAGCCCAAAATTTGCACTTCTGAGTGAGGACGCCTTATAACATTTCGTAACGACCGTGTAGACAAAAGAGTTCGTCGCAAAGTTTGGTATTTCAAACGGGGTACTAAGGTCCGAAACGTATTTAGGGAGTGGGAACGTAAAAATGATCAGGAAGTGATTTTTAATGTTATAATACGGTAATTAAACAGTCAGGTTGAAAGTCTGCACCGATAACTTTTTGAACGATAGAGAAATCCATTTTGTGTAGTCGATTAAAGTCCTAGAAAAGGATTTAATGGTTGATTATACTGAAATAAAAACCTCCCTAAGGTTGCGTGGTGGAATCGGAGGCCTCCCGTTGCGAGATAGGTTAACTCGATGTTCGCGTCAATGTAATTAGCTTTTTTCATAGCAATATCTAAATGCTGACTTACAACTCGTTCGTTCGTAGACTAAAAAAGTTCGAACTATATATTAAGACGGAAATTTATTAAACTTTCCTTAGACAAAATTTTATCATTAATTGAACTAGAGCAATATCTATATAGTGACCGTTTGGTTTACATGCGTATTAACGTTAACGTCTAAAGAAAAGAACGTGATAGTAGTAGTTTGAACTTTGTTATAACTTACGACGATGTTGATATTAATTTCACTCTTAATTTTTGTAGTGTAAAGAAAGTCTCTTTAAAGCACTAAATTTATGGGCATATAGTGGTTTCATATATCATACAGTTTGTATGGGTATAGTTTATAACGATGTTGAAATATAAGAAATTCATTACAGACATTACTACTATTAGCGTTGCAACTCCAAGAGCAATACCAATAATAGAAGTAATTGGACTTGAGGTGCACGCTCAGGTTTCTTCTAAGAATTAAGATGAAACTAGCCTTTTTAATAAAAATAGGGCTAAATGGTGTTCCAATGGTTATAACCAATTTTTGAGCCAGAAATAAGAATGCAAGAATCTCGTCCTTTCAAGGTACTCTTTCGTTTTGAATCACTTTTAAATCGTGCAGGTGAACGAAATTACCTTTAACAAAGTAGACGTCTTCGACGTCTTAAGTACTTTTTCAACTCCGTCTAAAACGCAATGTAGCCAAGTACACTACCACTATACCTTTTCCCAAGTGAAGCAACACTACGTTTACAAAGACAAGCCATCATCGCTACGATTTGAACCATTTGTTCGAGTTAAAAAAGTCAGGTAACGAGAAACAATTTTCATTAAACAGTGCATTTTTGAGGTAACGAAGTTGTCTAGGGTATCCCAATTCATAGGATGCGTTATGGGTATAAAATAAATCATACCGGAATAGTTGAAATAGCCGGATTTTGTAATATCAATCAAAAGATACTAGTATAATTTCAGCATTACCACACGGAAATTTGAGAAGTTTTTATTGTAGTAGGTAAAAACTTGGTCAAAGATAAAGGTTTCTTGGTGGTAAAAGTTATAATGCTCGACGAGGTTTTTTCGCAAAACCAGAAACGTCGCATGTAGAAAAAACACAAGTTGGTAAGAAAATCGAAAAAGATAATGATAAAGTCGTTCAAGGACATGACGCAGAGCGTATCATATCTGTCACCTCTTCGGGTGAAAGTAGATATTCATTATGATAATCAAGATAAAGTCATACTAAACATCGATATCTCACTCGGTAAACGACTTCGTTATAGCAAAAAGGACATGCTCCACCTCGTTGATTTTCTTAATTCACTGTAAAGTCATCTCAAATATGAAACTTGGAATCAATTTCATTTTATAGAAAGAAATAGTGGTCCACCGGAATAAATCTTCATTGATTGTGTCATACCTCCAAAAATTTTAATTGATGCTTACTAACCTAAAATGTGAACAAAACAATGCAATTGCAGCAACATCAGGACCAGGACTCATAGGTGGATTAATAGTTGGTACAATGATGGCTAAAGCAATTCGTGTGCATTGTGTCAGTGACGGTTAAAAATTAACGTGTCCTACATCCATTTATGAAAAGTAAAAGACCTTAAATCGATACCGATTTTAACATTGATAAAACTGCAACACCAGATCTAATAGTAAGGTCAAAGTCCAATTGTAGAGTACAAAGCTCAACTTCAAGTGGTGAAGCAATACGAGATCTTGGAGCCATGGTCGCTAATTTACCTTGTTGTGATCTTTATGATACATACCTCTACAGGGTTTATAGCTATTGCCGGGATCATTATCAGATGAAGAAACTATACGTAATATTAATGCTATAGATGTTGCAACAAGAAATGCAGAGGTGGTTGAGGCTATGGGTATGTCAGAATTTATAGTTTCTGATTGGTGTAAACGGAATTGCAAGTTGACTCCAAATTTCAGTAATTGGACAAGAGCCTGAAGGGAAGTTGGAATTTGATAGGGTATTTTTTACTCCTTATGGGAGCAATAAGCCAACAGTAAAAGGATCTGGTAAGTCGACCATTGCAAAACTAACCGTTGGTGTTTGGAACCCATACCACGACACATATATGACCTTAGCTCTTTTGAAACCATTAATACAACCTTACTTACCTAAAAAATATTGACCGCAGAGACCAGACCAAATCCTGAAGAAATAAACAAAGCACCAAAAATTGCAGGAATACATGAATTAATACTGAGCTTACCAAATGGGTATGAAAAAGGAAGTGTAGAACGACATTACGTCAAAACGCATAAACTATTCTTTGAAAAAGAGTAGAAATTGATGTTAAAAGTGAAGTACTCACTATATATTTAAACCATTTAGTTCAATCATTGGTGTGGAGATTATAGTATAAAGGAATATTATTATAACAGGTATGAACGTTCCAAAGTCGCATACGACCCTTTTCTACATAAAATAGGTTAACCCAAACTACTATTACCGGAAGGCTGACTTTCCAATCAACTCGTTTGGATATTTTGGGCGCGTTTTCTTCAACCGAATAACTTTTTAGTTTCGTTCTTAACGCTCTATTTCATTTTATCTATTTCCATGCCCGAACAATACACACATGAACCACTACTGAGCTGTATATAACCTTCTAGACCACGTAGTGACTTTATAAGGTGAATAGTTACCAATTTGCGTACTCCATACCTATCTTCCCGATTTAACCCTAACCACGTAAAGTTCTGTCGCAATAAAACCACAACGTCTAGACGCGTCGGTTTCGGTACTCTATTATTCTTGAACCCGAAAAATATGCTAAAACTTCCGTGTAATAGTACCCAACCACAAACCGGCTACTATTTTTTTTCTACTCATTTAGTTTTCCATTATAGTAGTGAGGAGTACATTACGAATAATATTATTTTGCGGTTATTTGCACCATTTTTGCCATAATAAGACTCCTTTACCCTCTCTGGAGTGAGAGAAGTTGCAAAATGCAATGATGGTTAAAAAAATCTAGATTTTAACATACTATAAGGTTTGTGACGTTTTTTCTAATACAATTTTCCTGCCGTTGTGGTTTTCTTCGAATGAGCTCAGGAGCTGTTTTTTTGATTTTAACAAGGAAAGTAACTGCTCCTTTGCCATCATGATAAGACTGATCGTAACCAGATAAAACATAACTCACGTAGCCAACATAAGGTCTAACCCCTCCCAACTAATAACCTCATCTGGATGTGGGGGCAAACTTACATACAACATGGAAGGTAAAGCGTACAATAAGCCTTTAGGTGCCAATAGCAACACCTATGTCATAGTAATTTTTATATACAATTTCATCACCTGAAATATCACGAAGGTGACGAGCCTTTATAAAAAACGACATGAAACCCAGTTTTATTCCATATTTCTGTATTTTGCGATGCTTTCAAACGAGCAGCTATTACTTGCCTTATTTTGCTCCCCATGCCAGTTCCTTTTACATTTTCTGCACTAATTGCATTTTCTTCCATAAAAAATGCTCGACTTCCCCGTAGAATTCTAGCGCCGTTTTATCAGTTTCAATTTCAAAGATCAAGTCATCTACTAAAAAAATAAAAATGATATGGAAGGGTAACTGATTCACCACCAAGAGTTTTTGGCGCTCTGATTTCAAAGCTTTTGGATGTGAATCACAGTCTAAGTCACCACTTTGACAATATAGTCAACGTTTAGTCGAGACTTTGTGAAAGCAAGACATCTTTGCTAGCTATACAAACCAGAAAGCATATACGTATAATGATTACTACTGATTCTTTTATAGATTTTTTATTGGGAAATTTCATCCTATCTTGAAATTCTAAAATTACGACTCTATTTATTGCTTATAAAAGTCGCGTACTCCGTTATTTGATATGGTACTATCTCGGCTATATTAAAACCAACCTCAAAGTGCGTGTAGTTTTAGAGCCACCAGTATGTATTTACGAATATTATCTTTATGCGTTTTTATCTGACTGAAGTTAATTATTACTTCCATTATTATATATACGACTGCTACTTCTTTTCCTTTAATTTCTTCGTCTTGGATCAGGAAGATTTGTAGTAAATAACCTTGGCTATTATAATTTTAAATTCACAACACAAATGTTTTTTGCTGACAGTTTCAAATTTAATAAGTATAAAACTAAAAAGGATGAAAAAATTACATGGAAGAGAAAAAAATGGGAGCCTGCTTGGGTGCACAGGAAGTAGTAAAGACCAAAGTTAGTGGTGATAAATGGAAGATAACGTTTGAACTGGTGGAGTTCACTTAAGGGAGGCCCCATACCTCAGTTACTTTATTTACGTTAACCACTGGTTGCACTTGCAGAAACTTTATGGTATACACAAGAATAGATTTGTATTACAATACCGAGAAAAAATTAAGAAAGAAGCAGTAAAAGAAAAAACGTTCTTTGCAAGAGGTGAGATAAATGATTAAAGCTGAAAATTTTGACATGCTAGTCGTACCTGAATATATTTTCCTGCTCTGCTTATATGCGTAGTGATGAAAGTACACACTCTTTTGAAAAGTCATTGCTTTTTTATCAGAAACATTCTTCCTCTCCCTAAGCTTGGGAGCTATGCTGAAAAGTTTGCATATTGCCAAATCGTTTCCGCGCGTACGCGGTCGTTTACGTAGGTGTGGACGGTACATAAACCATTTTAGGTATTAACGTTCCTATTCAGTATTATCATAGAAATGTCCAAGTCGTAACGTGAATAAAGTTAATACCAAAGAGAATTAAGGGGTAGAAGATTTACATTCTGAACCGAGAGGCTAGTGAAGAAGTTGACGTCGTCACGTTCGGTATCGCCGAGAAATTGGGTAGGTAAAGTTCTTCTAAAAAATTCTTATTTAAAAACTGGTTTTATTTATGTTTAACGAGGTATAAGCGGTCTCTGTCACAAGATGGAGAGTAGTTAGGGTTTAATAGATTATTTCTTAGCTGAAGCCAATTTGAGCAATATACTTCATTTAGTTAGTATGGTTCTAATACAAGCCGACTCTATAAAGAGAAGTCGGTGAAACGTTTGAGAAAACAAGTATAACTTGTAGTGAAAAACTGGTTTGGTCATTCCATCCTCCTGTATCTATAACTTTAAACTCTAAATCACTAATTCTTGTTAATGTTGTCAAATATAGCGTTTAGGTTGCCGGTGAGTATAACCAGTACGTTCTAATACTAATAATGAGCTGGAGCCAGATAGATACCTGAAGATATCACGTGGTTTTAACAATATGATCGTAGAACTCGGATAGAGGTAAAATTGCATAATATTGTGAATTTTTTTGAAAATGGCAAACCTGTTAAAATGTCCATGCTCGTGCTCACTCTTCCTCATAAAAACCTTAGCAAAGTGGCCAGATGTGGTAGAAATATCTGCAAGGCTTTGTGAGCCACATAGAATTACTTTCTACTTACTTGAAGTTGCAGAACCCTACTGTAACTGCTGCTAAAATAAAGCAGTAATCTATTCTGATGTCAACGTCAAGGATAAAGTTCTGGTTGGTGAAAAACGATTATAAGAAATCAGCAACAGTATCTGCACTACCAAGATTAGTACAGAAAATGCTCCAGTAAATAGAAAACTATTTGTGTATCATTCCCACAAATTCAGCATTTATAAACACTTTTAAATTTTGTATTAAGTCTTTTTGCCCGACAAAGGGTGACGTTTCTGCATTTCTTTTTCTTTTGGCAAAACGTATCTAGTCTGTACGCACATATCGTCAAAGTCCAAGTTCACCATAATTGAGGCTGATGAGTCTGATGGAACTATGTTAAAAATTCCTGCAGATATTGCTGGTCTTTTGGAATTTAAAGGAGTAGCAAGGAGATTTTCTTTAATTGTCTTTTGCAAAAGCAGCAGCAAACAGCTTTAAAATGCCTTAAGAAAAAAGGTTATAGCACAAACGTAGAAATGGCAAATTCAGGTGAAACAGAAGATACAACGATATCCCACATACACTACCAGGCGATGGCTGCGCTAGTTTTCGTCGAGAAAAATTTGTTGAATTTGGTGGCCCAAACGGTGGGACAAAGTTCCAGTTGGTACACAAATATTTCCACCTTTTCCACCCGCAGATATTCCTGGAATAATTGCTGATGCTCATCTTGGAGTTGGGCTCGGACTGTTTAAAAATTTCGTGTATCTTGAAACGCATTCTATTCTTTAGGTAAATTCTCTTTATCCACTACGTTATCAGTGGTTTAGTTTAGAGGATCTTGTGCATCGGTTGTTGCATATTCTGGTAGGTTTCTTTCACCTTCAAAAATACGTGGCCTCTAGGTTAATTCTTCTTAAACTGCACAAGTACAACTTCTATATAGCTTATAAAATAAAAGAAGATGAGGTTTAGATGTCAATAATTAAAGAAGAACTATGTCCAAGTAGAAAACATGTCACACGTTAAAATTGGCTCTCTTAGTCATTAAATTGACTCGTAAAATTCGTACTGGTATTAAGATTCGCGCCAAAACTTGTATTGATAGGTAGAAGGATATATTTTGCATTTAAACTTGAGTTAATAGAGAAGTTAGGCATTAGAAAATAATCGAGGAATTTTGTATGTTTATTTAATAATCTTTAGAAACTGATGGTTCATTTTAAAAGAGAAGGAAAACCATCTGATAGAGAAACTTTAATTTCAAGAGTAATAGATAGAAGTATAAGGTAACTATCCATGGCAGCGTCGAGAACGATTTTGAGGTGTACCAAGGTGAGTATTATTAAGCTTATTGTTGTTACTGCTCTTGGTACTACTTGTGGATGATGCATTATAATTCCTCCATTTGGCCGACCAGGAAGGAGAGAAATGGTCATCGTAATCTTGCTTGGAAAGCAATTCATCCTGTTTTACCTGATAAATCTGAATTTCCTTATACAATAAGGGTAGTATCTGAGATTATGGAATCTGATGGTTCTTCTTCTATGGCAACAGTTTGACCTTGAAGGTAACGTAATTACCTATGTCCACACTTCTGATAGAACCACTATACCTGAAGTTTCATCGTCGAACTAGCGAAGGGATTCTATACTTTTAAGGACCATATTTCTTTAGAACAAGCAAAAGTTGGAAGATTACATATCTTAGAAAAAATGAATGCAGTAATTTCACTTGTAGCAGAGTGTTATCGTTTTATATAGATAAAGATAAAATTTCTGCAGCTATTGGTGCTAAAGGAAAAAATATACGCAGTGTATGTGAAAGAAGTAATGCAATTTAACTTTATCCCCTACTGCCATTTCAAAGATTTCCACCTACAGGTTTTAATAGTTCTGCAGCACAACTAGTTTACTCAAGCACGCTTGGAGAAGTTGAAGAACAATTGAAACTCCCAAGATGTATCTCTGCTTCTGCATGTATAGTGATAATATCAGCACCAGCATTTATAAAACTTTCAATATGGTTACCAGGAGATTTATTTATTTGTAATATTTGGAACAAAATTTCCATCCATAACGTCTATGTGTATAACTTCCTCTCCTAATTTTGCAAAGTCTGCTGAAAGTATAGAAGGTGCAATTTTAATAGGCGGCATCGAGTCAACCTATCTCGTTGTCGGAAGATAGCTGTGGGTCCTTCGTTCGAATGGTAGCCCCGTCGACAGTGGTTGTTTTTTGTGTAAAAGAGAAACAGTGGGTTGCAATGGCTTATTCTGCAGTATCACATGAGCCAACTACTCTTTCAAAGATGAAGAACTGCATTTAATCATAAAAAGAATAACGATTGATAGCGATCCATTTATAACACCGAATAACTTTATAAAGAACCAAGTTTATTCCAAATAGGGTTAGGAATACTACGCTAATGCTATTGCAGCAAGCAATTTTTCTCTCAAGCCCCCGATAGCCAAATGAGATGGCGCGTTACAATGAAGCGGACAGTATCGTTGTGAAAACAATTGACTATATAAACAGTACTCTCTTTGTTATCTGCATGTATCACCATAAACAATTTGATCGCACATAACTATACGCAGCTTTTATAGACTCTTGCATAACTTCTCCAAGTAGGGGGAATGGTCCTTAATCCTGACTGAGATAGTAGTTTTATAGTGGTGGACAAAGTCATATCCGTTCTGGTCAATGAATCCCTACCATTGAGAGTAAAAGACGTTACGGTTTCCATATGAATGCATGGGGATCTATTTTTCCATGCTTCGCACGCCGCTTTCACGTGTATATAAACGTAGTATACGGTCTATTAACATATTAAAGGTAGGATAGTGCGTTTCCTACGCCATTTAAATTCGATAAACGACACCGATGTTTGTAATGTGAACTTTCTAGTTTGAGTTGAAGGTTCATTACTAGCAGATGCAGGATCACCACGCGAATCAGAACCCATCTTATCTATTTCATCAAGAAGGAAAAGCGGGTTGCATGAATTAGCTTTTTTCATGTGTGCATTGAGCCAATATAAGTTTTTATTTCAGACTAGATATGCGAACAAAATCTCTTCCTACTGCTAAACGGTATCTGAATCGATTTCTTCAAAATGGTTGTGGTCCACCAGGTTGATTCGTTTCATATCCTGGGAAATAGAGAAAATGAGAGAAATTATGACGATTTTTAAGATAATAAGATAGAAAATGAAAGAGATACGGTATTACTAAAAGTAGATTCTAAATTTTAGCCGCATTTAAGTTAATTTTTGCATCTTTGTACTTTCTCCATGGCAATAGTTCGTCTCTTTAAGTCAGTTATGGCTTTCTCTTTTGCTTCCAGTCTTTCGAAACAAAGTAAATAGAAAAAAAGTTTATCCTCCATTTTCAAACTCACCTAATTCTTTCTGTATAGCTTTTAATTGCTCATTAAGGTGGCAACATTATATTTGGAAAAATTACTACATCTCTTAGAGGTAATACTGTAACATCAAGCAAAAGTGACTCTAAGATAGCACGTAACATCCTTCGTGGAGAAAATATCGAATATCGAAAAAATCGTTATCGACTAATTGCAAAACTCAAGGTTTACTTTACTAAATGCAAGCAATGCTTTATAATTAAATCTTCGTGAGCTCATCTAGAACAGCAGTTATTGGAACCCGTCCTACAAATTCGGGTATCAAACCGAATTTATTAAGTCCTCGTTATTAAAGCTCCTCCACAAATAAATAGTATGTTAATTGAAGCGCTTTCAGATTTCTTGTGATCTTGTCTATTAGTAGCTATACACTATACCATGCTGGTCGAACATTATCTGCACTGTTGTGCGAAAGATGTAGTAGTGGATGTATTGGACGGAGTCAGTTTCAACAGCGTAGCCGGTATCATTTTGGCACATCTGAAACTTTAGCAAGTGTTTTTGCTAGCAAAGTCTTACCAGAACCAGTAGGACGCGTACAAGGACTGGATGTTGTAAGAATGATTCTTTTAAAAAATATAGAAGTCCAAAGTTATGGGATAACTCTATCATTCATTACAAATGAACACCTTTAAACCATTCTACTTCGTTTTGTGCCTTGTTACAAGCCAATTAAGTAACGAAGAAGTCCTAGGTACTTAAATAGAGAAAGGTAGTAAAGTGTTAAAAGAAATCACTTAAAGGTCATACAAAAAGTATTTAAACTAAATTAAAAAAGAAGGTACATAAAGATATAGTCAACGAACGGGTACTATTGGTGGTCTACCGACTACATAGTATTAAGAACTTTGAGGTAGCGAGTAACGTGTAAGCAACTTTCTTGGGTATCTACGTCGAACTGGATATGTGTTTCAACTTTGCAGACCTAAATATATGACGTAACATAGCATCTAGCTGTTTGGTCGTCAATGTTGTGGTGGACCACTCAATTATATGTAACAAATGTTGTCTTCAATAGGGCCAGTTACGAAAATTATTCTTTCTTTTACTAGCCTTGAATATTCATAAGCCCGCTCAGGCGCTGATCATTCAAGTTGATGTTAACCATATTCTCAGTAACCATGATATTTCATGTTCTTTACTGAACTCCATAAATAGCATTGCAAGCTTTGGATACTCCCTGAACTTGGGGGTGCTCGTTCGAGTGGTCCTGGATTTGGACCGTGCAGATGGTTAAAGCGGTATAGGGCGCAATTTTTCTTAGCTTGGCAGCAAAAAGAGATTAAAGAAGTGATAAATGAAGAAATATTAAATCAATTAATTATAGCGTTAATATTGATGGAGTCGTTTATTTGATGGCGTATCGAGTTTTATTCCGCCTTAATTTTCGATATTATCGTTAACGTTCTTTTCATTTGCCTCATTTCGTTCAACAAACATCGAAAAGTTACCTACTATATTTAAAACTTGACTATGATGACATAATCCACTTGATATGCGGTACATTACAACAACCTATATCTTAGCTAAAGAAAAGAGGGCTAATATTCGTTGGCATTGATAAAATTGATGGTTCTTTTGAGTGAGGATTGAAGTTGCCCCCGCTCTGCTAATTACCAAAGTCTGAAAAATCTATTTACTCTCCCTAAAACTATATTTTGTTCATGTAAAATTATAGGTATAGAAATAAGATTACTGCAAAAAGTCAACCTTTTCTTCGCATCGATGGAAAACCAATGATCCTTTTTTCGTAGATCATATCGTTTATTTTTTTTAACCTATATTTTCAAACGAACTTGCGGTTGACGTTGTTAATGAGAAAACAATGTAGTTAGGGGTTTCAACTATAAAAACTTGCAAATTCTATTCCTATCGCACCGACGCGTAAGGTATAATTTAGAGGTAGGCGGAGATAAGATCAGTAGCGATTTTGTTGGTATACATCCCCAATTTAAGCATATACCACCAATAAAATCCATTCGTTAGTCTCTGCTTTTTACCTTATTTGCGAGTTAATTTACGCCAAAATAACAACTAGAACCACTACCTTATTCAAGTGGAATAACTTTGACTTGTTTTTAAGTAGCAAGAATTTTACCTATTCTTCGTCCCCTTATAACATCATAGTTCTTTCAACCATAATCTCTTTAACGTACGACCACTTTTTTAATTCAAAAATCTTAGAAATTTACAACCTCATTACATTCAGTAGGTAGACGTCATCTAGTTCTCGTAAATGGTCTTTTATTTTTCAAAAGATATAGTAATGGGATATTCTTGATTTTTTTTAGGTCTTGGTTTTCTTGCCATGTTCAAAAGGTGAGAGTTTATAAAAGCGATCAATGATCGGTTATATGGACTTCACCTAGAGGCATGATTATAATACGCTTTCCATTTTTCTGATTCTTTATTATAAACCAATATTCTAGCTCTTTTTGTTAGACCAAACCAATAATCTTCATTATCTCTAAATTTTGCAGGTCTTCAATATACGTCACGATGGTAGACAACTAATTTTTGCTGTCAGGGCTCTCATTGGTAGTGCCTTTTGGCTCAGGGTCGATATTACCGTCACAGAATTGGACATTCAGTTGGCGAGTATACAGCGCTGTGTGCTGCAGGGATAAAATTACAAGTTAGTGGGCCTTTTCACTCATCTTTTATGAAACCTGCTGATGAATACAAGTTCTTCTGTGAGCTCAAAGGCTGACATTTTAGGCTGCAAATCATAAGTTTTAACTTTTGGTGAAGGAATTAGTATTCTTTCTTCACCTTTTTACTTGCCAATTGTATCATTCGATCAGCACGAAAGTTAGCCAATAGCATAGGTAGAAAAGGGACTTAAACCGTCACACAGAAGGTGATTTTTATGTCCGTCTTAAACTGCACTTTGGATAATTAGAGTTTTATACACAATACCCTCGCAATATTACCCCACTAAGTAAAAGTCTACCACCAGAAATAATACACGCTTAGCTCCTTGTTAAGTCTACCACGTTCGTATCAACTAGAACCTCGAGTTAGTTGTTCCGGACCTCGACCACGGGAACTTTAAAACTCCATTTAGAGAAAATGAAGGCGTAGGAAATCGTATTGATATTAAAATTATGTTTATAGGTAACTTAAAATTAAAATAAGATTGAAATGCAACTTCAGCGGTGGGTTGATATTTTCAAGAAGGATACATTACTAATGCTTAATAGGGCAGTTCGTATCGTAATGATACGAAACGTATTCGTATCGACGTCCATAAGGTCTTAGTCCATAACCATGTTGGTATAGATGTAACAAAAAACCACCTTTATGCTGTCTCCACTCCAGTTCATTTGCATAAGTTTTTATGTTTTTGAACTAAATTGCTGTCGGACCAAGATAAAGAGATTATTTGAGACGTAAATAATACAGTTCTCGTGTTCATAGTCTACGTTCTTGCATTTTTCTTATTCGTGGAACATAAACGTTTGCGTGAGAACACCATTATGTGCTATGGCATGTTAATAGTCTTATAAGTGTTAAAAAATAATGGAGGGTGACAGTAACCTGACTATTTTAAGTACTTTATGAACAAGTTGTATTCCAACTAAATTAAACGGAACGTCCCAAATACTAAATATTCATCCCTCTTTACTTCCGTCATTTTTCATAATGTGAGACACCATATAGGTATTTTTACGAGTTACTTCATTTTGATGCGAAATATATACAATTTTGTAGCATTTAGAAACCGTAGTAAGAAAGGACGAGGAAGAACTTAATGTTCTCTTCATTTGGTTCGTTTTAATATCGCTCAGATTATGCTATTTTAAAAGAGATAGATAAAACAGAACTCATCAAAGTTTGTAATTCACAAGTTTCATCACTCGGTTAGGACGAAACGGTTAACCCAGTAGGTAAGGGGGTTGAAATATATAATAACGTACTTTTTGGGTTAACTATACTTTTATAACTATAGGTTTTTTTAAGAGGTTAAATGTAGGTGAGTATGGTTACAACTGATGAGGTTTCGGTTAAATACAAGGAAACGGATAAAGAGATGGAGATGTACGACCAAAAGTTACTTATGGTCTTTGAACTATTCTTTTAAGAAAAATGTCTTCTTCACTGTTATCTCATATTTCATCGAGGTTCTTGTAGTGATTTTGATATCTATTGAACAACAAAATTTCTTCTTGCCTTTTTTAAGGCTAAGAACCTCACGTCAGAATCGTCCTTCTGCTTCTGTTACATAACGTAGAAAACCGACCAAACATACTGAAGTTAGAACATCCAAGAAATGGCACCCAAAAATAGCCTAGTTCTTTTTTCCAATCTGCATGTCCATTTGAGATTGAATCAAGCCTATCTTCCATTTGTGCTGTAAAGTCATACTCTAGCGACAAAAAAAGAATCCAAAAATATAGTCACGATCTTACGCGCCGACGAACCTTATTTAGTTGTTATCCAAATGATAGAAGGTAAAAAAAATGATATGACGCTTCACTATAACGAGGTGGCGGTTGAGTAAAGTGCTGTTTCGGATCTTCGCATAACATTTTTCACATTAAAATACAGTTTATTCACTGCATCTTGCTGAAGACTTGAGGTGATAAATGGAGAAAGCGGGTTTCTCTTAACATTCACTAAGTTCTTTGCCTCTTCTTCATTCTTAATATCAAATTTTTCTAGCTTTTTATTGTCATAGTGGCTTAGCATAGTACTCCTGTGTTATAAACTTACTGATTTCATCCTCTCGTTCGCATATAAGCTTTAAACTAGATAATCCAAAGCTCTGCGTGCTTGCTGTGAACGCACTAAGTCCATATAATTTCATTATTGTATTGAATAGGATCTGGAATATTAAGTGAACTAAATACTTTAGTAACACTTTTTCAAAAGACTTTTGAAATTTTGAAGTGAATGAAGTGGACAAAACTCTCGTTTATGTCTCCATTTACTATATGACCTTAAAAATGGACGAGAAATTGTAAAGATTGCTTAAAGGTATGCGTTTGGCAAATGTTGAAAAAATTGACCTGTTGGTTTTAAATAGGAACCTGCTCGTAATTATTTAAAATAGCTGGAAACACATGTTAATGAATTTGTAGTTTTAACAAATTATCAACGACTGTTTTATTATCTTCTTTTTCTCGACGGATAAGCAAAATGACGTATAACAGACAACACCAATTTGGTAAAGTGGAATTAGTAAGCATCACAATTTTTGAATACTATATCTCCATACCAATGGACTCGTTTTATTCATGTCTCTTTATAGTTCGACGATACGTTCACACTTTAAACGGCTCAGCTTTAGCCATAGGAAGAACAATTGTTGCCATAATGGAGAACTACAATACCAAACGTGTTGCAAAGATACATGAGTGAAAAAGATGAAGGTTTTGGTTATAGGTTCTGGTGGGCGTGTCCGTAGTAAAGCAAATGGTTTTTTATAAGTAAGCTCTACCTCGTTTTTTAATAGGTTTTTTATTATATAGGATGTTAGTAGTTGTTGCAAGTAAAGGCTATCCTGGTGAGCATAACGCGTTATTGATTTTGGTTCACAGTTTACACAGCTTATTGCAAGACAATAGAGCTTATGAACCTTATACAATACCTGATTTGTCAATTGCCTCAGGTATAATAAATCAAACAATCGCAATAATTGCCAACGAACAGCGGAAGATTTACTGTACTCAGTTTCAATTGGCCTTCTTTTCGCTTTTTAATAGCCGTTATGAAAATAGCTTCATAAACTGAAAAAATGAACTATCTCTTTAAAGATGAAGTAAGGTTGCTTGGCAAAGAAATTGGGCTTTGCAACATCCATTTCCTGGACCTCCTGAACGAGTGAGGATCATTGGCAAGCTTTTGCTGTACTGTTACCAGTAAACGTTCAAGATTATGCTGTTTTTGATCATCGCCAACAGGAACATATTTAGTTTGATACAGCAATATATCCGCAGCCTAGCTAGTATAGTGCACGTAATTATGTACTGCATAATCACTTGCATCGCTATAAACGAAAAGGATTATACGTTTAACGAAAAGTAATAGGCGTTGTCGCGCTGCATTTACTAGAAGTTAGACTTGACGTGCTGCATTTAAAAAGTCAATCAAAGCAGTTTTATAAAGAGAGCAGAAAATAAAGATGCTGTCTTTTCTCCAATGATATTAAAATCACATTGATATTCGGTAGATTTACGATTCCAGTTTAATAGATCACCAACTAAAATGCTTGATTTATTCCCCCAGAAAGTAGTTCGTGGTCATCATGAAGTAAAGTAGCGTTGTGTATAAATTCTACCCTACGAGTCGGTTACAAAATTAGATAGTCGAAAATGGTGTTGTGCTAAAAATAACAGAAAACCGTTGTAACCTAGTATAACAGGAGTTTGGAACGATTGGAATAAAATTGACGGTACAGTTGGTTTAAAGTAAAAAATGAAGTTGATATAAACTTCAATGACGAAAAAGGTTTAATTATTTGCCACGGCAAGCCTATCAGATCCATTCTGGCAACGCCTCTGGCCAGATAATTCCTTTATCATCATGGAAAGCTTCTATTATTGCGCCAACAAGCCTTGAAACTCCAATACCATACGAACCCATATGCATATTTTGTAAAAAAGGTCAATACCTTTACTAACAAATAACAGTATTATATTTCACGAAAGTGGTCACAAACGGTTATATACTATGTAAGTTTTATACATCAAATTATATGAATATTCCCTACCTCTCATAACGTATTGCTCCAGAATCAGTGCTTTGAAGGTCGCCTTTAGAGTTTACTTCCTGTTGCAACCCTCGCTGCAAGAACCGCAAGCTGTAGTGGTGTTGTAAGTAAATACCCTTGTCCTATAACTAAGTTAAGATCTCTTAGTACATTTATTTTTTTTCCTATATTATAAAAGTAAGTGTTGCATGAGACGCAAGCGCATCTATTATTTTAAATATTGAACCAGGTGGAATTTGATATGATAATGCACAGGTGAATTATATAATGCTAAAATTTCTCCGTTATTTACATCAATCTGAATACCACCTAATATGAATGCCCTGCGGTTGAAGACCTTATTATAAGACTATTTTCGTAAAGAAAACCGTATGGTGAGTGATTTAGACAAAGCGGTTAGTTATTGAATACTAAAAGTGCTTACATACTGAAATAACGGAGTAGGTATTATAGTGGTGGATGAGACCGTCTTGCACTTATTTGCTAAGGTGGATTTCTTTATTAACGTTGAAGTCAACATGGTGGAGGATACAGTTGTTAGTAGGTTAACGACGTCGGTAACCAAGAAGTTAATTCTTATGAAGTAAACGTGGTCGTGGAACAAGAACATATCGTGCAGAAAGTTGACCCCATCTAGGTCTACCTTGTGTAAAAACGCGATGCATACTTTATAAAATTGTAAAGAAGTTGCATTGAAGGAAAAAGAAAATGAGAACGATGTTGACTCCCAAGTAAAAGACTATTTGATTTCATAAACGTCATGGTTCTAGATATCGTTATAGCGATCGTTTATTTGGAAACTTTCATTACTCATCTTGAAAATAAGTGAGATCGAGTAAAAATCGAAATACTGAAATCTAAATACACACCAACTTACTTGAGTTATTTAAGAGACCTACAAGGTTACTAGGAAAGGTACTTATTGAGCTTAAATCGAATTGATAAATAATAAAGTTAAAACTAAATTTCCTATTTGTCATCTTATATAACTTTAATTTGCATGATAGGAAAGTGAAGTTCTCCTTTCCTTTTTTTCACTGTAAACTACTACAACGACCCTAACTACTTCGTTTTCTTCTCAACCAACTTTAACAACTAAAAGAATTTGTTTCCGTTTTTAAAGTTCACAATCCACCCTTCTATGGTTTTCCTACTAACCAAGGGGACCTTGACCATTTTGAGATGAACGAGCACGTTAACGTCCACTTCGATTACAGGAAAAATCATAAAGCCAGCTAAACAACTCTATACAACTGTTCCATTCTTTGAGGAACATATTAAATCATAGACGTTTATCTACGTCATCCGGTTGAGATGGATGGTTTCGAGTCTGATGAATCTGGACCAGCAAAGCTAGCTGTCTAATGATAAAGAAATGGACTATATTTACCCGCACTCAGTATAATTTATGCGTATATTTCTTTTTATCGATAGCACCAGATGTAAACGTAAAAACAGTTGCAGGCTTGCTAGATCGTTTAAATCACTTACTCAGACGCGAATAACGACGTTCTTCTTTATTCTTTTAACAATGGTACCTACTAAAACTCATACGTGCACTATTTCACTACTACCCCATCGTCTATATTGACAACGTTCATAATGGCATGATTAGTCTTTACTTTTGTCCTCTTCCTTTCTGTGATCAGCGTTGAAATCGAGCATACCTAAATTCTTCTCCACACGTGCAGCATTGACAATTGCTGATAGAACGTTTTGCTCTATGTCAGTGGATGAGTAAATTATATAATTCTCTTGGAGTTTCTGTTGCATTTATAAGAGTTCTTCTAGTTATTATCTAGTTCGTGAAGCAGCAGTTTTCCTGTTATCTGCTCAAAAAGTTTATATATTCTGATGGTCTTCACCAGGCACTGGAGGCAAAGGTCTTAGAACTTTAAGTCGTAGAAAGTCAAACTTTAGCATCAGTCACATTTCAGAACTACTTTCGTATGTACAACAATGACAGGAACAGCAGCAACAGAGGCAGCGTGATTCCAACTAATTTGCCTCTACAACTACTACTTTAAATACCGTGTCTTTTTCTTAAATTTAGTGCTGTATTGAATTTTACGAGCAATAGTACTTGTTCAAGCGTATATAATAGCGCAAGCTGGGTAATGATATCGTTGTTTTACCGTCCTGCACCTTGACTATAAGTCGAACCACCTTTACAACAAATGATGCAAAAAGAAAATAAATTTACGACTACTTTCTCTTTTTTTTATAGTTCTTTATACTTTCTCATTTTTTTCTATTCCTTTAACGATATTTTCGACCACCAATACACAAACCTTGGCTTTCGCATGAAAGCAGAGAATAGATGATGTAGCACCGCAAGACCGGCGGTTCCACTGGGACCTTAAAGATTTAAGAAAGATAGTGAACTTCTACTAAATTACTCCTATAAACCAAGACTATCTTACTCCTTTCATCCATGGATTAATAAAGCACTTGAAAAAGCATAGTGAAACAAGTGATGATCATGACACTTGATACAAAGCATAAATTTGCGTGCGTACCCCGTTTTTCTGGGTGACTTACTTAAATTTGCGCTTCGAAAGAATTACAAACTCAGCTACGAACAAAAGGTGCCTTGAGTTGCTGCACGGCTATACTCTGTTACTCTATTTTCAAAGAAATTTGTATGTTCCACGCCATTTAGTATTTCATCAAGCCACGCGCACTTTCATACTTCTTAGTCATAGCATCATATTTTAAGAATGCTTGATATTCACTTTCTGGCATGCCAATCCCTGCAATGTGTATAGTCTCCATATTGGAAAAGCTTGCAAGCATCATACATATTTCTGTTGGCTTAAATATATTTGAATAATGCCTTATCTGCTTGAGTAAAAAGGTTAGAATCACATCATCAGCAAGCGGAACTTCTTCAGGTATCCAGTGTATCCTTTGTTGGACGTTGGTAGCATCATATCGGGTTCCTATTAATTTTCCGAACATATAACCCAAATAGGTGATGATAGAGAAAAAGTGTTCATACTTTAGGATCCCAACATAGCCTATATATTAAATTAATGCCGACAGTCTACTTGCAAATACTGAGGTAAAATTACCTCTTATATCATTTATGACTCAAAGAACTTCAACGTTTCAAACTATTTAACGGCCTACTTACAATGCAAAGAACGGTATGTTCTTCCAACACTATTTAAAACATGCAAAACACACCACGGAATTGAGCGCCCCTTTTGGATTTATGTGTTGAAGAGTAGGTTCTCTATACGTGCTTAGAGAGATGAACCAGTACTGTACGGCAAACAAGTGGATGGACACGTCAGTCCAAGCTTATTACCTTTATTTACTGTCTAAAGCGTTTAACTTTGGACTTTAGCTTAAAAGAAGACTAAAATAACAACCAAAAGGACCTCTTTCTGAAAAAGATTTTGAGGAAACTATGATATGCGAGTCCGAATATCAAAATTTATATCGGGTTCCGGTCCTTGCGGTCTTTAATTAAAAGGTAAACTTGCATCTATGTTTGATACGAGTTTTTTCCAACTTGCATCTAAACCACCCTAACCCATGGCTTACCAGCTGAGATGGGGCAGAATCTACCCATCTAAAAGTGTTACTGATATTCTGATACCTATTCAGTAAGTACCTCAGCCAGTACACCCGTAAATCCGTCGAAATAGATAATGGTGATTGAGGTATTTCGTTCACTAGAACGTCCAGAAGATATCTGGTGACAAACTAATACCATGACCACAACACGTGTGACGAGGACCTAAACCACTTCTTCTAAATCCTTTGTTTAAAACTGAGCAATATTAAGTGTTAATAGGTGTGACGACCTCTTGACTGTGAGGAAATTAGATGGCATGATACGGAAGAACCATCTCTCAATTAACCTACGGTTTAGTATATTCTCTACCAGTTAAACCTTTTACCGAACTTCCTCGCGTACTGACCAGTATTTCTGCGTTGGTTCGATAGCAGAACTAGAGCGAGATTTTAATGAATTTTATCTACTGAACGTGTCTGGTAAATAGCTATGAAACTATTCTGGTTTAGGACTACACGGAGATGTGTTTGACTGTTGGTTTGATTTATTTGGTCGGATTTTGGAACAGTTATCACTTTTTTACCATGTATGCTTTACGTCTACCTTAAAAAGCTGAAGTTTGTAAGGATTATCAAACTATGAAAGTAAATAATGGTATATTCGTCGCATCGGAGCGTTTTTCCCCGAATCCATACTTCTTTATAGACAAGTATAGAGATTGTGAGGCTTATTCACTTTGTCTTTGTTCGACTAAAAGTATAAGCTATCTTATCTCATAATATTTCTATTTAATTTCGTTATTTATTAATTGCAAGGAAGCTTGTCCACCTGATTCTCCATAAAAAGGTGTTTTATCAAGTATAATAGTTATCTTTTCTCCTATTTGCCCTTTCATTAAAGTGTCTTTAAAGTTTTCTTCCTCTGATTTTAACGTTGTTTCTATTAAGCTTTTAGCTGCGATTTACTTACCAGAGCAGAAAATAGGTCAATATCATAGTTATCATGAACGTTCTGCATAATAGCTGCTATTCTTTCAAGGCCCATTCCGGTATCGATGCATTTTTTTGGTAATTTTTGTAAATTACTTTCTTCATCTTTATTCAAGTAATTCTTATGATTTTATGGTTTTTGAACTGTACCATACCAGCATTTGTAAACATGAGTGTTGGATCATGCTCTGGAATCAAAGGAGAAGAAGGAAAAAATTTTTTATGTTCATACACTTGCGGTTCATAGGTTTACTCCTGCTTGAGTTACTGACTCAGGTAACTTATTTGGCTCACTTGAATTTGCAGAAATAGCAGCTAATAGGGGAATACAGCTAATAATAGGATGGCTCTCAGCATTCGATGGTCATTTATATGTTGAATTGCAGCGTCATGGGCTGATACTGTATAATTGCACGTATAGCCTCCCATTCCGGTGCTCTTACATGCCAAGAAGCAGGCAGCTATTGCCTAAATTTCCTTGTGAGAAAATAAATGACTCTTACTTCTTGACTCCCAGCTTTGATAGTTTCTGATTTCATTCGTTGGAGCAAAGCAAATGGCATTCCAGTTGGACCGGGAAGAGGTTCTGGACGACCCAAACGAACCTTTCTTTCTAAAAATTTAGGACTAGCATATAGCTACGGGCTAAAACTGTAACTTTTCTGCAGATACCCTACGCAGTCCACCTATTTTATAGGTTTTACCAAGGTAAATTAGGCCATTTAGGCCAAACTTTATCACAAGCGATAGAGATCAAAATCTACAGAAAGAACGAGATAGTGATGAAGTAGAATTCGAACTACGAATATACCGTCACGTTTCAACTCATGCTGCTGGAGTTGTGATATGCGATCAAAAGTTAGAAAATTTACATCCCGTCTATTGATCCAAATTCGGCTTTGCCAATCACTCAATACAGCATGAAATATGTGGAGAAAGCTGGGTTAATAAAATTTGATTTTCCAAGAGGTGATTCAATCGGAGTGTTTCAGCTTGAAAGTTCAGGGATGAGAGAAGCTTTAATCAATAATTTCGGTCTGACATAAGAAGATATCATCCGAAATTAAAGAGAAATAGCGGGTCGGCCTATGGTATTGTAAGGTTAAATACAAAGTTCTTTCGTACCTCTTGAAAAGCCAGAGCCATGGGTAAGAAAATTAAGGAAGAGATGGATAAACAACGTGAACTTTTTGTTCTTATGAACATTATGATAGGGCAAGTTATATTTTTGACCTTGTTGCAAAATTTGCTGGTTATGGATTTAATAAATCCCACGCTGCAGCAGAAGGAATATAATATGGGAATTCATTCAAAATTTGGGGTCGTCAATATACTCAGTTATCTGTGTAACTAAATGAAACGTTTATGAAAAATTAGAGCATGAGTTATTTTCATTGGGATTTTACTTAACTAATCATCCACTTGAAATGGATAAACAAATTGAGGAGAAAAGTGCATCAGAACTGGCTTTAGTACTTTCCAACCAAGACGCATTGTCTAGTATCGCGAACGATTTTAGTATAATCCTTTTTCTTCCGTAACTACTTATGAGCTGCACTATGGGTCTCTGCTCGAGACGAAGTCGAAGACCATTCAGTTTACCCACTGCTAATCAAAGACTTCATATGAAATCATTTGAGCAGCTGACAGTCGATATAGCTAGCACATAAAGCACTCCAACATTAATTTTAGGAATCATGAATCTGCCATTATTTTTCTTCGCGCTGAATAACACAGTCAGTATATAATCAGTATTTACATAAGTTGCATATGGTACTACCGCTTGATAATAATGTTTTCATGAAAGATTGAAACTATATAGTTAAAGTACTGCGCCAACTAGATAAACTACACTTAGTGATCGTATCTAGTGTTAGACGATTTAGTGGACGTTAACGTCGATATTTTTTGTAGATCGTGTAGATATCAAGTGTTACACTATCGAGGGTCCGAAACTTCATAAAGCCCACCGGGCAAGATCTATGATATTTCCAGATAATTCACTTAGAGATGTAAAAGAGGGGAAGGCTAAGGAGGTTCAAGTAAACATGGACGTTGTAGTCTGTTTTTAGATTGTGTGGCTCACGTTACCCACCTTGATCGCAAATTGGGCAATCAAGCGTTAATTAGCAAAGGTCCACCCTCCACTTCAACCAAACACATTCTGCAGTTACCAGCAATTGGATTTGCGAGTACTATTGTATATATAGATTGTCCAAAATGGCCAATATCTTTATAGTAAAAAACGAGTCGAAAGAATGCGACTCATCCCAATAAAAATGATCGACTTTTGCTAATACATCAACACTCTAAAGTCCCTCCTTTATTACGTCCCGTGTGATATCATTATCTACTACTCCAAATAAAATTAAATTGACAAAATATCTTACTAAGTGTACGAAATCAGAGTCTTTATCTCGTTTGTTTCCTATCCGCCATGTTATGAAGATAAAGTTGGCAGGAGAGCTATACGCCTTTGACTGAATCTTTTGTGTCTTGCCATTGAAAATAAAATATGTTGGCGCTCAACGCGCATTTTTAGACTTTTGTTACTTCATTTCTATAGGTAAGGGAAGAAGGCGCTGCGGATGGTTTGAAGTTTTCGCCAGGCCGTACAACTCTCTGGAGTTTCAAGAATTAGAGCCAATATATGAAGAATTTCCTGGTTGGAAAGAGAAAACTCATAATTATCCACATGGTTAAGTAGATTAAAGTTGGTCAGGTTTTTCTCTCATAGCATATGTTTTTTCATCATTGCACATAAT
>Biorhiza_pallida_1
ACAGTAACGGATCACAATGTTACTTGGGAAAAAATCCAAAATTGTCTTTATAATCTTTATGGGTAAAAGAGTGGATTACAGTTCATTACATGAAAATTTGTAGTGGGAAAGCCAAATGAATTAGCATTTACGGCGGCAAACTTTGTTTCTATATGGTGGAGTGGGACTTGGTAAAACACATCTAATGCATGCTATAGCTTGGCACATAGTCAATTCCTTATCAGCAGAGAAATTCATGTACCAATATATATTATGTTATTTAAAGAGCAATTTAGATCAGTAGATGTATTGATGGTAGATGATGTGCAATTTATCAGTGGTAAAGATAGTACACAAGAAGAATTTTTTCACACTTTCAATGCATTGATAGACCAAAATAAACAATTGGTTATATCAGCTGATAGGTCTCCTAGTGATCTTGATGGAGTGGAAGAAAGAATAAAATCACGACTCGGTTGGGGGTTGGTGGCAGATATTAATGAAACAACTTTTGAATTGAGGCTTGGTATATTGCAGGCAAGCAAGGAACATAAAATCTAATATAAGAGAATTAGAAGGAGCATTAAATAAGGTGTAACATTGCTTAGAAATCTATCCCCAAAAGCTTCAATTTGTGTAAGATTGCCATGGCTTTTTAATGTCAAAAATTCTTTTTTTGGAGATCTCCAAAGTGGTTTATGAGTTAAAAACCACGTAAAATATCCTTTGCAGGCTCAAACCAATCAGCGTACCAAGCTTCTTTATTATATCCATAAATATCAGTCTAAATTTTTTTTTAAAGGCCAGCTATCTACCGAATTACATTCCTGATGATCACAAACTGATATAAAAACTAGAATATAGTGCGGCCGTGGTGGAATTGGTAGACACGCAGCGTTGAGGTCGCTGTGGCTCATAAGGCCTTGGAAGTTCAAGTCTTCTCGGCCGTATAGAACCGAAAGTGGTGGAAGAGAACATCATGCAATTATCATTGGCAATCCACATTGGTTTAACTAATAAGTTAATCTTGATACTGTTGATGCAAATAGAACATTGGGTTTTGAAGATGATGAAAGGTGGTGAATAACACCTTGCATTATTTATATTGATATTAGTCATATTTAAAATTAGCACAAGTAGCACTATTGAGCCATTTGTTATAGAAATTGACAAGAAATCAGGAATAGTGCAATTGGTTGATCCTGTCACAGTAAAACAGTATTCTGATTATGTCATATAGATATGCATCGCTTGAAATGGATGATCAGCAAAGATATATTAACCCATTAGGCTATTTCTGTAGATAGTAGAATAAAGACTTTTGTGTATAGCCCATTCTTATATTGAATTTGCGGAAGGAGAAAAAGTTAAAAATATCGCTGTTGGTGATGCATCAAGTTGGAAAATTAATCCTTATGACAATAAATTGCTTATCATTCTGCTGAAAAGGATATATCTTACGTAGTACGTTTTTATTATCCTCAAGAAGAAGGTGAATTTGATGTTGATTTAGATCCAACTATTTATGTTGATCAAGGCACTGCATTGAAAGTATTTGTTAACCAAGATTTAGAAAATCGACCAGAGGGTATATTACAAGGCATATTTAGAAGAAGGCGTAAATGAAATATCAATAAATAAGCCAAAGGAAGTATGGATTGAAAATCGCGGTGAAATAAGGTGTGCGCAACATTACCAAATGGTTATCGTATACAGATAGTATTTCCGCCAGCATGTGAACCTGATAATGAAACTGTTACATTCTTTTTATAATCCTTGAAGGTGACCATTCTGATGAAAATGATTACGATGAAATGAGGAAAGAATTATTACTGCAAAAGTAACCACTCAAGATTTGATAGAAGCGTGCTTACGTTTAAGGCCAGACAGAATAATAGTTGGTGAGCTCCGTGGAGCGGAAGCTTTTAGTTTTCATATCAACCCTTCATGCAGATAAATCTTGGCAGCCTTTCCCTCAAGCTCTTTGGCCAACGATTTTTGATCATATACAATATTGTTGGCATCATCCAGAGTTATATAGCCTTTTTAAAAAGAAAGAATCACTGCATGGAGATTCGCAGTGGGCATCAGACTTTCTGTATGCTAAAGCAGGATTAAGTTTGCACCTACAGGTTCTGGTAAAGGTGTTGGTTTTGTAATTCCTAATTTATTATTTTGGACTGACTCGGTAATTGTACACGACATAAAGTTAGAAAACTATGAAATAACAAGTGGTTGGCGAGAACGATATGCATAGGAATCCAGCGCAGCCAGTGTTACAGCAGAAAATAGCCAACCTAATTATGCCTGAACAAGACTTTTGGCAAAATGAAGCAAGAAGTTTATTTGTTGGAGTGGTATTATACTTACTTGCTGCACCAGAGAAAGTCAAATCTTTTGGTGAAGTTGTGCGTACGATGCGTAGTGATGATGTAGTCATGAACTCATCACTTGACTGCAACTGCGTCAAGTGATTTTAATATTTTAGATTTTAAAAAGAAGAAAACTACAGTTTATGTTGGTTTCAGGTTTTTTACCAACAGGCAACTGAGTTTTTATGTAGAAAATTGCCATCGGATGACGAGCCTTATGGCGTATTGTTTTTAATGGATGAGTTTCCTACACTTGGAAAAATGGAGCAATTTCAAACAGGTATTGCATATTTTTCTTAATTGTTCAAGATACTGAGCAGCTCAAAGGAATATACGAAGAAGCAGGGATGAACTCCTTTTTGTCAAACTCGACTTACAGAATAACTTTTGCAGCCTTATTATAACTTTGTCGAAATTTAATATCGCAACTTATAGGAAACAAAACTGTACAACAAGAATCGTTGAATAAGCCTAAATTTTTAGATTTAAATCCTGCTTCTAATAGAGTCGACTTACCCAATTAAATCAAAGAAAATTTTGTACTACAGCATCAGTGATTATAAGATAGAGGAAAAGATGGATCACCAGCTGAATGCTGGAGTAAAAGCAAATCGCAAAATATATAACAACTTTAGTTGCGCAATAGGACGATATTGTGGGAGTACAAAATTCTGTATTATGATTTAGTGCATTTGCAAATATTGCATATAGAAATCACAGAGTATACGTTACAAGGTTTGGTTTAATGACTGACGGCAATCCAGATGCTTTTCCTTATATTCACCTTCTTAAACGACGGGTTAGGGATGAACTTGGACACGGTATGAGGAAAGCGTTAGGTCTGAAAAGATTTATAAGACAATGTTGAACACTGGGACCTCGTTCTCTTCAAAATTGGGTTCCGAAACTAAAATTAGGTTCAATTCTTTTTGGAATAGAAAGCCAAAAAACTAGTTAACCATTATTAGGTGTTCAACGCTAACCAACTGGTTCGTAGTGTCTGAGTCGAAGATACGGAGGTTGTGGCACATGAGATTTTAAACACTTCCTGCGCTTGGTAGGAAAAGGAGAAAATGCCGATATGAGCCAATCTTTATATCAATATTTTTTCTAAGTTCACAGAAAGCTCATTAGATATTGCTTGACAAACAAACATTTTAAGAAAAAAAATAAAATGCATTTGCAAACGCAACACGGATAAATGTTTGCTGGTTCTAAAGTTATATTTCAGAAAATAACTTCGAAGTTAGGTGGTGTGGCGTATTCAACTTTTTGCTTTGGGATTTAGTCCTAATTTGAAAAAGTGACGTACGTAATTTGGGTATAAAGGAAGGTACTGGTCGTCCTTTGCTAATCGACCTCTTCCTCTTGGACAGCATAGGTCGTATTTCAAACTGAAGGCCTCAATGTAGTATTGATTGTGGTCGAAAATGAACTGGTCGTTTTGGAAGAAGTAGTGAATAACCTGGTTGTGCTAATCGCCGACGACTAATTTTGAAAAATATTACGTATTAACAGGAGCATTATTTTTAAAATTCCACTTTAGGGACGTTCTAGTCTCAACGTAAGCGGTATAGAAGAAGACGAATTTTAACTTTATGACTTCCACTAATACACTTTGAAACGGTGGTGGTCTTTATGGAACTTTGAGAAATCGTTGTATAAAAAGAACTACAAAGTAATAAACTGATTTTAGGTGTTGAATGAGGAATAAAAGATATAGAAGCGTCTTCAGAAAGTGACGAACTAAGTAGTTTTTGTTCCGCAATGCGTAGTTTAGAAACTGTTGCACGTTATTATCAATAACCATAGAAAAAATAAAGGCATCAACGATTTTACTTGAAATGTGATCTACCACCGAGAAGATCCCAAAATTCATTACGCAATTTACGTGACGATCTATCGTACACATGAAGTAGAAACAAAATGGTTGAGGTGATGATGGTCTCTCGTCACATCTAACTTTCTCCATACGTTGGTTTTAAGACTATACCGACGAAGTAAAGACTAGACAGGATTAATGTCTCCAAAACGGACGTATGGAATATTTTATAATATGAAAAAAAAAAAAATCGTTCTAAAAGGAGAAACAGGAAAAGTGCTTTTCAATCTGGATTTCTAAACTTTAGCCCTGACTCTAGTTTCTTATGCAGCTCACATAACCTCTTGCCATTGTTCTTGCAAACGGAACGTTCACTATACAAGTGAAACGCTATAATGAATCGGTATCATCAAAAGGAACCTTTTTTCATTTTAAAATTTTCTTACCATGAGTAACAATTTAGTTTCGGAACTTGAACTAAAAATTGAACAATCAAATTTCGATGTCAGTAGAAGTCAACCTTAGTTATATACAATTTGTATCAAAAGACGTTGCTAATCGGTAATCTCATTAGATGAACGAGTCTCTTTTCAATACCTATACCAAGTCAAAATACTACCCTGTTATCATAATTATCTCTTATTTTAGCGATACATAATGATGTGAACCGTGTCATTTTTTTCTCTCAAACTCGCATTTTTTGAAGTTATAAACGGCTTTGCACCAAGGAACAAAATCAGGATACCTTTCAACATCAATAGCAAGCCTGTCGGTAAATTGTTACGTCACACGATTTCAATTCCTGGGCCTCCGTTATCCCTTGACTAGAAATTATCGCTCGGGAAATTTAACTTAACTCATAACGCGTCGTCCCATTAAGGTACACGCATACACTTCTCCACATTTGGTTGGGTGGAAGGCTTGATGCAACAAATGTTATAGATAATCCGATTAATTGTTAGTAATGAAGGTACCTGACATCTTATCGTCCACTTTTTCGACCTTATTACTTTGGATTATAAGGAAAATTCACCTAGATTGGCAATTATTTTTAGATGGTGCACACAATACTATGGACAAAATAATCATAAAAAAATTTGGTGGGACTTCGCTAACTGATTTAAACCGAGGTTGTTATTGCTGGTTTTCAGGGTATAAATGATGATAGAATCACTACTTTACCTTCAGGATGAAATGTTGGAAATGTCGTCATCTGGTGCTAAAATACTGCATAATCGTTCAGTACAACTCGCAATGAAACATAACATTAAAGTGCAAGTGCTTAATGTAGCTAAAATTTCAATAATTGGTATTGGTGTTATGTCTAACACTGAAGACTTGCACAAGATAGAAATACTTGCTATCACAACATCTGAAATCAAAGGAAATAATTATCCTTTTTTTCAAGTATATGTAGGTTGACATTAAGTAGTTTAGAAAAATATCCGCTATGAAAAATTTTTACAAGTGTCTATTTAATGACGGAATATCTTCTGGAATGCGTGTTTCTGAACTAATTAGTATGAAATTATAGGAGTTGGCAAGAAAATGCAATATTGATGAAAATAAGATCTCTCCACACGTGATTAGAGAAAGTTCTTGGCCATACTAACCTTTCTACAACACAAATATATACTCATAAACAAAGCGGTTTTTATTTTAAAACGTGAATTGAAATGGATTCCATTCATTGGTAATGGCCAACGAAATTTGTGACCAATAAAATGATAAAGGTAATAGCAAAGCGGTGAAATTATTTGTTCACACACTTATTTCCAGTAATTCATAGGAATACTGCTGCGCGTAAAATAAGTCGCTTAAATGCAAAAGTAAAAGCATTGATGACCGTGTTTCTACAGCTTCATGCTCTTCTACAATTACATTCATTGATGGAGATGAAGGAGTTCTTAAATATAGGGGACATAATATAGCTGATTTGGTAGAGAATAATTTAATAAGCATTTCCAAAAACTGCTCACCCTATGTCAATCTTAGTTGCATGTTTTGCAAGAGCAAAAGCTCTGGATAAAATATTTACTCTCCATGCTGATCATGAACAGAATGCTTCTACGGCGGTCTCTGCAGGAGTTGCTACACTTTGGGGACCAGCACATGGTGGAGCTAATGAGGCTCAATATTTATACTCTAATTTTCGATTTCATGATAAAGAAGGTAAATTTAACTACCCTAAACCTGTAGCACAAATATTTTTAATACTTTTATCGAAATTTCCTACTAAATGTTGATTTTTACTCAGGTATAATAATGAATGCTATGTGCGGATAAAAACGTGAACGTTCTTGGTGACCAACCCAATGAGTCACCATACTCCTAGGTTTTATTCATGGACGAATGAGTGAAATTGTATCGTCTCCTTTCAGGGGGCTCCAAGAATAGTGACGGGTAATGCCCGCCGGAGGTATACTCTTAATGGCGGTAAAATAACTTCCATTCCCACTTTTCCACACCATTCTCGTGTGGTACCGTTACCGTTGTAACCATCAGCTCATTGGTTGTGATCCTCGTTCTAATTTATCTTCATCTAAAATAAAAAGATATCAACTCGGGTAAATCGTAAGGGGTTTTACCATTGTAAATGAGGTCTATTTAAGCTTCTTATACTGATGACGCGTAATTTTTCACCATCTGCCCCAAACGGTTTCTAACACCGAAAAAGGTAGTAAACGTGAAAGTTCAAAGAATGCATTAAACGTGTATTTTTGTAGTTGATAGAAGTTATCTGAAGGTTCATCTAAGCCATTGATTTCTACTAAATTCTTGTAAAGAGAATACTCTTTATTAGTAAGGTGAACCGTTTTACCTTTCACCTCAACAATCCTGTGATCAAAATTGATATTTATATTACCAATCTTTATCACCGATTCAGGATGGCGAGAAAGTATTAAGACAGGTTGAAACTAAAAACGTGAAGAATCAGAATCGTTATATAGTATAGGCAGTTATAGTGGTCCGTTCACATATAGATTTTATTTACACCATCACTTCAATTCCGCAATTGGTGTCAGAAACGTGAATGAACTAGTAGAAGTTAATTATTATATGCGTATAAAATGTGGTGTGGCAATATCAATTTTAGGTGCTGGTGCATGGGGTACAGCAATCGCAATTAGTCTACATTAAAATTACCTAGTGAAATAGTAAATGAAATTTTACCTAAGTACAGATTTGTGCAGCGTTAAAGAACGTTTTTGCTATAGCGCTATATGTGACACCACCGACAGACCTTGTTTTACCAAAAAACTATATTATTTTTGCACCGGATATTTATTAATCGATAATATTTAGCTAGATGACGTTATAGCTGCAATTTTAGATAGGAGCCTTTTATTGACTGTGAATGATGGGTTTTATATTTGGGATGCAAAAAAACGTATAGAAAAGTTCTCTCCCAATTTACTTGAGTAAATTACTCAAACACTTAAAAAAACTCGTTAGTCTTTCGAATTAGTTTTTAAAACAACTGACCTAATTCAGGAAATCCTCAAGTTTTTGTGGTTAAGTAATAACATACTGTTGCTATGTTGAACTTACCATCTGCTTGTAACCAAGGTTTAATTGATTTGTATTGCTCATAAAATATACGGAAGAGATGTTCTTGCAGACTTTCAATTTCAGCTTAGATAAAGTAGGAAATAAAAATAGTTACGTAGTTCATGGTATCCCGGTGTTAATAGGTATAGTTATTTAAATGTGAGATAAGATCCCAAAAAGAGCAGTAGTCGTCTGGTTGCCATTATTTGAAATCTTCTGATGTTTTTGTTTAACGTAATAAAAAAAGAAGAATTATTCGACCATATAGTATTTAATCAACGTTCTTGTCTTTGAGATTGAGAAGGGAGGTAGCGAACTAGTTTTCATCGTGGTTTATAATATAAACGTAAAAGTAGATGAAGAAGTGCGTGAGATAACCGACGTCGTAGTTGAAGTTTGTCTCAGTATAGAGGCGGTGGTCATTACAATTAATTATAAGGAACGCGTGGAAAGTAACTATGTAATAGTTCGTTACCTAATCTATAACGTCGGACTGCAGCGCTAATTGCTCTATCTTCTGCCCATCTCGCTCATTACTGTTTCTATATCAGCGAAGTCAAGATTCAGTTGCAATTCTAAAGCTGCTTTTGCAATTACCGGTGCTGCAGGCCAAGGTCATGGTGGCGGGTAAGGACGACACTACTTTTCGTATACTGATAGAAAATATACGAGGTATTAGAGTAGTTAACTGAGAAGACGACGTGGAAACGGTTGTAGTCCGTTTCGTGGTCGTGGTTCGGGGAATCAATTTAATTACGGTTCGACTTAAAAGCGACAAAATCTAACCTAGTACATATTCACAGCATTTCCACCAGCACTTTTGTAAATAAGAAAATTGAACATCTATGTTAAACTGTGAAATATAATAATTTCATCCAGTCTGTTTAAAAAGATTAGAAGTTAAAATCAGTATCAATTTGCCACTATAGTCTCCCCTTATGGTCTTCTCCTCACTGCTTAACTTCGCCTAACTGCATTACTTATCGCTTCTATTGCATCTTCGCTGTGCATCATGTTATCAACTGGAATTCCTGTCCACTTTGAAACAATGTTTGCACTTCAGTAACCAAAAGGAGATTTTTTAATTCATTCTCAAGCTGAGGAATGTTTCTTGTATTCTAGCTATTTTATTCTTTTCCATCTGCCATTTCATCAATAACTTCAGGCTTGCTATCCATTTCAATTCTCACCCTGCTTGCTGCTTCATCAATCAAATCAATTGCTTTATCAGGTAAAAACCTATCTGTTATATATCTATTGGACAACGTTGCAGCAGTATTGAAATGGTATCAGTTTCAGTTGGTTGAGAGATAAACACAGGCTGAAAACGCCTTGCAAGTGCAGGATCTTTTTTATTCATCTAAAGTTGTGGCTCCTATACAGCGAATTTCTCCACGCGCAAGAGCAGGCTTCAGCAGATTCGAGGCATCCATTGCACCACTTGTTGCTCCTGCTCCAACTAAAGTGTGCAACTCATAACAATTCTATTTGCAAGCCCCTCAACTTTTTTTGTCCGCCTCAGTGATACCTGCATAGTTCTTCTGATCTCTTCATCACGACCAATTACAGGATCAAGCTTTCCTTGCATAGCAAGCTCTGTAACATCTTTTGTATATTTCATCTTCAAGCATCACTTTTAGTAAATGCTCAGGCATAAAAATCTGATGCCCAGCTCCCAACGCTTTCATTTGAGCACTTTGAATTAGACTTTTTGCTTTTTCGGTAAATTTATTTAAGTATTTGGAGCTTCTTGTGTAATGACTATATCATGAGCGTGATCTTGAAAATAACGGCTAGCTGAACCTCGTTTCATTGCAGTAATAGATCCCATTGGAGCTATCGTAGTAGTGTCTCAGTCGTGGTCGACGTTATCGAAAACGTTGTAGAGGACTCATAATGGTGGTACAGGATAAGGCTGGAAGTGACGTAGTTATGGGCGTAGTTAGTTGCGAAGCATCTACGAGGTTTTCGAAAAGATAAGATAAAAGTACGTTGTTAAAGTAACGACTGTGAAATCGTACAAAGTATAAAAAAGTGGGAAGAATGAAGATTTTGAACAAGTTTATGTATGCAACCTATCCCTCCATGTTGGGCAATACGATATGCAAAGCCCCTAAGTCATTGTCAATCCATTGCAGAGCTATACTCTCCCTATAAATCAAGATAATATAGTACCGTGCAATCATAAGGCGTTTTGACTTTATTGCGTAGTCATCTAAGCGTTAAATCACTAAAGAAAATGTGGGAAAACCTTTTGCAATTGTTCTCCTACAATACGTGAGCCAATTTTAAATCCTACTGAAAAACAAGCAGGAACTTAACTTCTTTTTTTGTAACCGGGTTCAGAACCTCTTCTTAGTTATTAATTGCTGATTATAATAGAGGACGTTAACCACCTTATTAACACCCAATACTCTAACCGTCCAACGGCTATGATTGCGTTGATATTAATGGTTATTTTCTCAAATAATGAAACTTGAAGTACGACTTCTTCGTTCCGATCTACTAGGTTCTAATCGTATACTTCATTCCAAAGATTATCCACTGAAGTGAGAGAGAACGAGAAGTTATGTTATATACGTTCGCCTAATCGGCCTAATTTTATTTTTTAATATGGGAGTTTCATTTGTCATTTTTTTATAAAATACATTTAAATCGGATCATAATAAACCCAATGGCTAAAGTCATTAAAGAAGGTATAAAAAGTCGATGACCTTTACGTAACTACTAACCAGCTTTGAACTTTCGTAGTGCCTAAACTTACCAAATACATTTCTGTAGATTCAGATCTACTTGACTTACCAAATTTCATAAAATGACAAAATTTGTAAAATCCAACGATTTTAAACCACAAGATTCGGGCGCGTACAGTCTATTTTAATATGCAACTTGTGACCATCCACCAGGAGAAGCACCATCTAGTTATTAAAGTATTAACGAAAAACTCAAATGAAGAACGAGTTGAGGAAGCAATGCTAGAGCTGCTGCTTTTTCCGCTTCTTGACTTGCTTTGAGGAAAGCATAATGGACTCTATACACCTCATATGGATTGTGGCGATAATGTAAAATGATAGTTGCGTCTTTTGTAAAGTGGCCTTTCTTCGAATTTCTATTTTAAATGATATTCGTATGTCCAATAAGACCACCATTCTTTTGATGTCCAGATAAATAAAATTTACCGTTTTTTCCTGAGCGTGTTATAGAAATGGCAGTGAAAAGGATGCTTGATGATGGGCCTATGGCACGTAGACGCTTTATTCGTAGTTCCTGTCGTTGGACTTTTCTATCTAAAACTGCTACATAAACGTTGACATTTTCCACCTCCCGATAGACCAGCTATTTATGTTTTTCAATATTAAGGTAATTTATGAGTAAAGAAGATATAATAAAGATGGATTATCACAGTAATCCCCTGTGTGAATTTCTATTATGTCAGGTTTTGTCCCTAGCTTTTCAAGATATTTTAGTTGATCAAGGTTGAATTAAGAAGACTTTTTTCTGGTACAATAGAAATCGAATAGGGTTTTTGCGTAAAGAAGAAAGTCTGCTCCAGCGTCCCGCATGTGTCTAGCATCTCCAGTCAAACACCTGTTTATGAAAATCAAGTAGGAGTAATAGGCTGCTTAGGCAGAATGGGCAATTTTTAACTCAATAGGCTGCAACATTATCTAAAATGTTGATTTCTTACATACAATCTGACGGAATTAGCAGCTGTAAAATTTAATACTGCAACTCTAAACCCTTTACGTAGTATTGAATTTTTCTAAGTGGTAGACCTTGTCGATATCTTGAAAATAGGATTTGCAGTATGAGGTGGGGTGGAGATTATCCTCTAGTGTCGCACTACAAACAATTAAGTAGGCCCACGCCATTTAGTTGTTATATAAGTGCGCTATACCTACAACATGATGAAACTCGTTTTCAACCATACCATAAAGTTTTCGGTTTAGGAAAAGGTTTTAGTTATATACTATTACAACGAACACCCGGTTTTAAGGTACCCGAGCGCGTTAACGTCACTTCGGTTGATAAAATAATTACCTACTTGGCACGAGACGAGAACTAGGTTACCGTTGGTTACGTTAGCTTTTAGAATATGTTCTCGACAATAATTCTAAATGATATTAATACCACCACTTCCTGTTGATCCTAAAACTGAAACCTTTTGGTGGACTTTTTATAAGACGTTCCGGAAGTTCTTCAAAATACGGTTTGTATAATGGACTATTCATTCCATGCTGTTGACAACTAACAGAGTCACTGTGACCAAATACGCTCTAAACTCCTTTTTCGTCCTGTTAATATACCCTACCCTAATTATCCGCCCAAGACAGTGGATAGGGGCATGGATATCACCCTCGTGTTCAAGGTTAACCGTGTCCTTATCGTAAACGATTATTTATATTCTTTTTTCTATTACACGTATTTACATATAAACTTAGCAAATTATACCTTTACATCATAGAAAATAATGAATACGCATTATATAAATCTCCACTTTCAAAACCATAAGGACCTTTTGTTCAACTACCATATCGCGGTCACAGTTACAGTCTAGGACGATGAATAGCGAATTTTCTAGTAGATGTAGAAAAGAAGCTTATAGTACACCCTATAACGCTTCTACTTTTTTGTTTAAAAGGACTGCAATATAGTTGGACGCCACCACCGAAATTTACACATATGAAAGGCCCGTTGTATATCCACAAACAGTACGCGCCGTATTATTGAAGAAATATTGAAAGAGAAGATGGTAATGGTCAACCCGAATGTGGGTACTCAAATCGCAAGTATACTAGTTGGGCAGAGTTCCGTCATCATGGTTTGCAACTTCTTTCCACTTTTTCTCAGAAATAAACTTACTATAATCGCTTAATCTGTGATCACCCTTTATTATTACATGTTCTTGCCATTCTCCACTTTCTCAATAAAAATGATGCTTCACGCAGTTTTTGACCAGAAACATCACCACCATCGCTATGCTCAATGACTATTTTATACTATTAATATTAACATTGTTTTGAGCAAAAAATATCTTTAGATTTTTAAATTCATATAATAAAAACTTTAACATAGTAAACTATAAAAAGCCCGGGTGGCGGAATTGGTAGACGCGCTAGCTTCAGGTGCTAGTAACTTTATAATAGTGGTAGATGAAGTGATCAGAGCCCCACATTGTCACACTTCGGAAGAACGCGGATATAAAAGGTGAACGGATAATTGACATTTGCGATAAAGTCGATACGTTTTTATACCTTTCGATACATGACGAAATTGTTTGATCTAAGACCAAGGAAATTATAAGAATAATTTAGAAGAACTCATTCACGGAAGGTCAGATCCAAATCTGACTACTTTTCGTGGTCTACGTTATTTATTATATATCAGACAAAAATGTACCGGTTGTTTACTTCACCTTTTACTTCTGTACGCGCTCGTTAAAACAGATAAAGTAGGTTTTTATGTATTGGCAGTAATGATTGTTCTAGTTACCGAAGAAACTAATAGAATAGAAGTAGGTAATCGGGAAGTGAAAGAAGTAATTAATTATAAAGTGCGCGAAGAAAATGGAAGTCCGTAATAGTTTTTGTTTTTTTGCTGAGAAATTGATTTTGATAACGACGTAGTTGATTTAGCGCATAATAGCTTAGTTGCAGTGGGTTGCTAAAGACTCGCGTTATCGTTGTCGTGCGAAACGTAAAATACTATTGTATAAACACATATATCCCGCTAATAAATAGGTAAGAGGTCAGAAAACGTTCAAGTTGTGTACGAGAGTAATTAACGGGACCCACGAATAGTAGTTTAAGAGAGTAAATGCATCCGGTTTGGGTCGTTAATGTCTTCACACACCTATTACTACTACTATATGGAAGGAATATTGTAAATTTCTGTAGATGCAAAACATAATTTTTAATATGTGCTTTATTTTACATATATCTTTTGCATACATACTCCTTATACTTTATTTTTGTGTTGGAATGCAATAATAGTTTCGTTCGTTACCGTGTATACCCTACCCGTAATATTGTCGTTAGTTCAAGTTGTCCAAAGCTTACGAAACGGTTAAAGCTACTACTGTCTCAACACCATCAACTTGTGAAAGTTAGAATTTTGGACTACGTCATTTTTTATTATAATGTCCGTTATATTTGGTAGTTCAAGTTTTATGTCTGTTTAGTACCCTCGATGGCTAGTTTCCGTGTTAGTCCCCACTAAAACGACTACTATAATCACTTTTATCTCATAATTACAATACTTGGTCCAAATGGTGGAGGTAAAACCTCTTTAGTTGCCGCAAAATTTTAGTATTAGTAATTTGATGCCAATAACAGTTGAATATTTCCTTTTGAAAAATTATTAAGTTTGGGCAGTCTATCTCATCACGTACTGATGTTTTAAATGAAGATATAACAAATAACTTTTTTTTTAATTGTAAATTGAGCGACATAAAAACAAGCTTTTCTGAAAAGCCAATTGCAGCAGCATCGATTTCTCAGGTAACATTAGAATGGAACGAAGTTGAAAAACTGAATAATAGCTATCAATCTTATAGAATCGTTTTGTAATCAGGTTACAGGGATTGTTTTTTTCATGCTGATAAAATAACTGGTGATTTTGATATGAAAGTTCAAACACAATTGTTATTGCTGCACTTTTGATTGATGTATTAGAATTACACCTTTCATCAACTTAGGATGGATAGAATATAGATTGCCTATATTTTCTTTTCTAAGACACACTGCTTCTTACCAAGTGCCAAAAAACTTAAATTATGCTTGGAACTTTGGCTCTTTGGCTGGTATAGCGCTGATTTTACAAAATTATTGTCCATATAAAGAACGATACGTGATGTGAGGCGTATCTTTATGGTAGTCTATGTTCATATAATGCGTGGAGAGATGGTTGGTTTATATGGGATATGTATTGCTTGGGGACAAATGAGTTTCTGGGGTGCAACAGTTATAACCAACTTATTTTCTGCTATACCTTTAATTCTATGGTCACTCCGGTACAATAGTCCAGAGTGGTATTTTTACCTTTTTATGCAATGCTACGTCAATTCCAGATAACTACTGGTGTGCTTAACCGAACTATTTAGTTTCAATTTTGTGGTGCTTACGCCCGGTGTTTACACGTGGCTATAAAGTGTAAAAGAAGTCTGTGCTGCTTGTCATTCAATGAATAGGGTAGCATTTCGTAATTTGCAAGATTTTTCGAAGAGATGTAAAACAAATAGCAGCTTCTTACAAGTTAAAGATGGTCCGAATGATTTGGGTTATACGCATACTACACTATTTAAAAAATGTTACCCGTCGTCTCCCAGGAGTACTGGTTCTGGGAAAACTTTTACTATGGCAAATGTTATGCAAGAACAATATCAAAGGATTGTTCCTCTGTTGAATACTTCATTTCTTATTATGATTATTATCAACCTGAGCCAGTGTTTCTGCATATTGAATATTTACCCAAAACGTAATTTTATTTGTTGATGAGTTGATATTCCAGAGTGTGGGTTGGTTGCAATATATTTAAGGAATATATATCGACAATTGAACACATATAGCAAATGACTATGCGTAAGCGTTTTGTTGATTATACCAAATTCTGAAGCGTTACACTTCCGACTTTTATAAATAATGGTACTAGTTTTCATCGTTTTGACGGAAACAAGGTATAAGAAGGTACGAAAGAAGTCGTGACCATTAGTTACGTGACGTTTCGTGTTTAAACCATGAGGTAAATATATAAAGCGTACGTCGATAAGACGTTCGGTTCCTCTTGTCGAAACTATTATAGCGCGTAAAACAATGTCTATTTACGTATTTTACATTTATATGCCTGACACACCTTCATACAGGGCAACTGACGAAGATACTTCCATTTTTGTACGAGCACTAATTGGGTCTACTTACATAACTAACGCCTCACACGTATGGACTCACAGGTCATCTACGTTAACATTGACTACTAAGGTATTTTCTATAAATAGAACTGGTTTTTTATTTAAGATACTAATACTTCTTTGTATATAAAGGACGACTTTAAGGATTGTTATATATATTTTAATTTACGAACTCTAATTATGTGTAGGACCGAAATGACTAATAGCAATCAGGTCTTTAACGTTTTAACGTTTCCTTAGTAAAATTACTTAATATCCTATTTAAAAAACATACATGTTGAAATTGGCGAAAAGTAAGCAAGGCAGTATTGGATCTGCAGGTAAATCAAGTGTTACGTGTTGGAATGTTTCCATATCCATCTGGTAAAATTCAATGGGCATTACGTAACTATGCAATGTATAGCGCGTTACAAGAGAGCTAATGGATTTGAGGTTTTGCATCCAATTGGCTGGGATGCGTTTGGATTACCAGCTGAGAATGCAGCAAGGGATAACAATATTAAAGCATGGGCTTGCCTATCGAAAAGAATCATGGGTTAACTCCAGGACCAAACAGTGCTTGCAAATGAGGAAAAGGATGGCGATCAGGTGCAGTTGTTGAAAAACGTAAGTTGTCCCAATGGTTTTTAAAGATTACTGATTTCGCTGAAGAAAAAATTGGCCAGAAAAAGTCAAAACAATGCAGGAGCGTTAGAAGGGCATTTTTGGTTGCCCTGCACATGATCAGCGTGACTTTGAATTTGCACGCACGATTGGGGAATTTCGAGACAACGTTATTGGGGATGCCCTATACCTATTATATATTGCAAAGACTGTGGTACTGCCCAAAATGTGGAAAGCAAGCAGAGCGTGAAACTGATACGTTTGACACCTTTTTTGAATCCTCTTGGTATTTTGCTGCATTCTGTAGCGAGATGCGTGTAATCGTTTTATGCCTGTTGATTATTATATAGGTGGAATAGAGCATGCAGCCTTTCTCTACTTTAATCACTCAAGGAATGGTCTGCCATGCAACTTATAAAGAGTTGACCCAAACTTTATCATAAAAGTATGGTGCTGATACTGCTCGCTTGTTTGTGTTGTCCGAAAAGATATGGAATGGTCACTTTCAGCTTACAGATGACTTGGAAAACTGCAGATTAAACTGTGTGTGGCAATTCGTGAGATGACGAATTAATAGGTAATCGACCATTAACATATCTACCATGCAAAACTAGCCAATGATGAGCATGAACCACATTTAAAAGAGATTGCTCTGTTTTAAACACATCTTTTTCTTTCACAAGCCCAATTCTATTGCTCACTCTAAAAACGTGAGTATCAACTGCCAATGTTGGAATGCCAAGCCCCGAATTCTAAACATTAAAAGCCAGAAGGATTGCTATGTTTTTTCCTGCAATATCAGGGCAGAACCGTGCACTGCTTCAAACACATCGAAATTCTCCGGTTCTGTGGGTTGCACGGTAGGGTTATAGCTGAATATAATGTTCTGCCTTTATGTCCGAAACGCCGCATGGAAAGTTCCGTCAGTCATTTTCATTATGTTATCTTTAGTAAGACAAGTTACCTTCTGCATATTTTTTCTGAGCCGGATCTAGTAATAATTTTAGTGCATTGGTAAGAGTCACCATAATATTTTTGTCCTTTCAATTGATTCCCAACCACTTGGAGAAATTCCGTTTCCGCAATAAGCTGAGCACCGCTTGGTACTAAAGACCAGGCTTACGCAGCGGTATACCAAGTATTGGTGTTGACATAACTAAAAAGGTGCCTTGCTGAATCACGACAGTTCGATAGTTAAACGTGCTTTTCTGTCTTGACTTTGTAGAGATGTTACCATCGAACATTTTCCCGTATAACCCTAAGCTTTTATTGCAATATGAAAACGAAGATAGTACCTTGAACGTTAAACGCCTTCTTGAAAATGGAGCCGATTTGCTAAGTGGCAGAATTTTCAGCATAGCAGGTGTCCACTTCTATTGAAGTAGAAAAAACTTCCGTCTCCTCAAAAGAATACGTATAGTGGCACCTTAAAAGGCGACTATTTTTGGGCAGGTCTCAGCTGCACTTGCAGCAGGTAATGCAGTGCTGGCAGAATTGCCGGAGTAGCTTTTACTGGCTCAACACAAACTGCTCAAATAATCAACATAATGGTTATTTCTTTCCTCCATATATTTATGAAATACAAAAAATTTCGCAAATATTCACTATATTTATCATGACCTATACCTGAGTGCAAAAACTCGACGTCGATGCAAAAACCACAAGATCAAGAAGCGAGTTAGAACCAAGTCGATTACGTGGTAAAGTTAACAATAACGCGCTGAATGGTGTAGTGCCCTTCGATTTAGCGTAGGAAGACAGTAGTCCGTGGTACTCGGTATATAAGGACAACCTACTTTAACATGTTTAAGGTATAGAAGTTCACCATTAGGTCGGGAATGATGGTACGGTAATGGTAGTGGACACGTCCATACGCGTGAACATGCAGTCTTTATTAAAAATTCAGCGTTGAATTTAAGACACTGCTGATATAGAGTGTGAAGGATTGCCACGGGTCAGAATAGACGTCGGCGTGTTCACGCGACGCGACTAAAAGGAAATGGTTTCACTCAACAGTAAGGTGGTTTCCTTGCGACGAGAAAAAGGTACGCCAAAATTTTCAAGTTCATATTGTCGAAATCGTCGCAAAAAGTGTATATAAGATAACGTAGACTAGTGGTTCGGTCAGACTTGGAAAATAAACAGTATACGTACGGTGCGCCAATCAGTCAATATGGCTGGGGTGGAAGGATTCGAACCTTCGCGTGGCGGTATCAAAAACCGCTGCCTTACCACTTGGCTACACCCCAATTCTACTTACATCAAAACACTAATTGGCGATAATCATTTTCTATTGCCAATAGTGAAGGCCTACCCTATTGGCAAGGTTTTTAAAGTGAACGTTAAGGAAGTAAATCGTGAAGAAATTGGGGTAAGATATAAATAAGTTTCACGCCCTAATGTTTGGGCCAAAGTCACAATTTTTACGACGACTTTCACGGTACTCTCTTTAAATTGGTTTAAACACCTAGAGAAATAACGTCGTCTAAGAACTACCTATAGTTTACCCGTATCTCTATTTATCTGTTCAAATGATTTTTTAACTAGGTGGTCTTTTAGTTTAGTCAAGCAAATCTCTACATGTTTCACGAGCACGTCTGTTTCTCGCATGATATTTGCTTCGTATACGAATATTATTACTTTAATATGGAGCTCGTTTCCCACTTCGCTATTTCTATTTTAATCTACGTGTTCGTATACTTTTACTTCATTATTTACTTCGTTTTCCATTACGTTTAGCGAAATAAGAGAGCAATTCTTAGCATAAATAGAACTTTGATACCTTTTAATAAAAGAGTTTTAACAGCGGATTTTTAAACCGTATCTTTAAATAGAACATTCTTAATTCTCTCGTCTAAATGGTCTTCTTTTATCAAGACGTTATAAAGCGGCATACGTTTGACTTAGGGAAAAAGAAGCAAAAGAAATTAGAGCAGACTGAAGCAACTAGAATTTATAATGAGGCATTTAAGGTTGATGAAGAGTTCTTTAACTTAAATTTGTACTTTCACCAAACAATTTTGCTATTATGAATAAAGTTTCGTCTTCAAAATCCGATACTACGTTCTTGACTAGAACGACACGAAGCTCTGTAAGCTCATCTCTGTAATCATAGCCGTGATACTTACTTAAATAAGTTTGGCTGCGACGTTAATTATCTTTTCAATATCCGTAATTGTGGCGATAGATAAGGGGTAGACTCAGACCGGAGTTATAGCTTTATGGAATAGACTTGAAGAGAGAGGGTCCAGTGGATAAAATCAGCCAAGTTTTATCTTTCCTGAGAGCAGAAGAAATGAAGTGATATCGTTTGTAAGGCAGCAGACCTGCCACTGCCAAAACAAATTGCAGTTCATGGTTGGTGGTTGAACGAGGGAGAGAAAATATTTCACTTGACCGTTTGTTGTATCCGTGAGTCAAAATATAGCTTCACACTGCCAATTGGTCCAAGAGACGAATGCAATTAACAGCTCTGCAATGTTTCTAATTTTTTCCATTTTCTCTTGCCATTCCCGATGTTTATTGTTTCCTTCATTTGGCTGTTTTCTATCATAATACTCTTCTCTATAGAGAAACATTACTATATCTGCGTCTTGCTCTATGCTCCCTGAATCAGCATTTAGTCTTTCAGTTCAGAACGAGAGAGCTGAGATAGTGCAACAATGGGAATATTTAGCTCCTTTGCAATTGCTTTCAAACCCTGCGTCACTTCCGAGATTTCTTGCACTCTATTTTCATTACTCCTTTTTGTTGTTCCTCTGATCTAGTATTGATAAATTCATGCAATTCAAAATCACTAATTCTTTATCTGCTCTTTTTTGCAACATCTTACAAGAATTCACGCTACAAATCGCGGTTCACCAAGAAACTGCCAAATTGTAATTTGTAGAGAATAGTAAGTATCACGGATTATTCTAGTCAAACTATAGATTCAAGGCAATCTTTGAGGCTCAGTTCATTGGCAACTATAAAGTTGACGTAGTGTCTAAGATTTATCACGAATCATTGCACCAATTTCGTAGACAAGTCGAAGCGCCCTGTGGTGGAATGGATCTGTGCCGTCTGAGTTTTTCTGATAGAACCCGTATATGGAGCCCTTTTGCACTGGCTCTTTACTTAAGATGTATAACTCATCTTCAGCACGCGTGAGTGCTACGTATGATAAACGCAAATATTCACCAAAAATACTATGGGAGCAACGTCTGGAAAACTAAATCGTAACGCAAGACTATTAAGATTATTTCCTTGATCCTCGAAGCACTCAAGACCTAGCCTTGCAGCAAATTTCTTCTTACCTGTGCGCAGATTTTAAAGGTAAACTATAGGCGATCTTATCGCTGATTTTAAGCATCTACCCCTAAACGAGGTTGAAATCTGTATATGGATTGTTTTACAGTCTAAACAATATTAAAAGGTGACTGTGATCGATACACGGAGGATTATTTTCAGAGTTATGAGACAGATAATTCTAAAAACAAAACGGACAATCAAAAACACATTTCCGCGGACGTTATCGTTCCTTGTAAAATTTAGAAAAAATTGTCTCCTTTATCTTTATAGCAATTGCTGCCCAATTAATAGGAATATTACTCATTGCTGCATTTTTGCTAATACCCCTGCAATTATACTTGTCACCGATAGCGCTAATTCGCATTATATCAAATTATTTCCTACGCCCCGTTTAGGCGGGTGCAAGACCAGAACGACGTTTTGTACCTTAGTGACAGAATTTAAGAGGCCCGTGATATCTGAGTTAAAAGTATTTTCACATTTAGTTTTTTTACGGCTATTAGGATACTTATAGATTTTGAAGATGAATGGGTAATCCGAGCGTGGGCATCGGCTTGGTGGGAAGTTACTGCAAGGAATGGAAGTAACACACTTACTTATATACAGCAACACCTCCTAACTGACGAATACCATATGGGTTGACGTTTAGCAATGTGCATACAAGGTGTAGATAATGTTTACGATATAATTACGATATGACCAATGTATTAAAACTAGTCACCTACTTAATCTGCTTGATGCAAGAGGTGTGCTTGGTGTGAATGAACGTACAGAGTTGTTAAAGGACACGAAAGAATATTAGAAGCACGTCTTGCTGATGCCCAATTTTTAATATCTCAAGATATAGTGGAAGCTATAACTGAGCATATAGATCAATTTGGTTTGCGGAGAATACAATTGGTATAATTAGGACAATACTTGAAAATAATTTGCATGTTCCAATTAGGCAATATAAAATCGATATTAATATTGGATCGTTATACAGTATTATTGTCATTGCAAAAAGCTTTTCTCCTAAGAGTATGTTCATTCAAATACCAAATATTCCAAAGCGTATTGAAGTTTATGACAATAGCCATATATTTGGAAATCAACAATAACCACATTACCAACAACGTCCCGTCCTCCCAAAAAATTTCTCACAGTTGTCTTTTAATACTATAAAGGAAAAATTTTCAGGCGATGACTATAAAATGATGAGGGAAGTGCTAACCAGACGTCATTACTTCGGGTGGCAAAACGCTATTGTTGCTTTAGCGAAAGCAGGATGTGATATAGTTGCTCCTTCTGATATGATGGATGGTAGAATAGGAAGAGAAATTGAAATGGATATAATACAAGGTGCAGATTTTATTATGGTTAAACCGGGTATGCCATATTTGGATATTATCAAAACAGCAAGTGATAAGTTTAATTTTCCGATTTTTGCTTACCAAGTAAGCGGTGAGTACGCAATGATTGTTGCAGTAAATATCGATGCCTGTAAGAAATCCTGTGCATGCAGTATTATTTTTAATTTTCACCTAGCAATTGAGAGCAGTTCTTTTCATTCTCCTTGTACAACGGTGCGGTTGCGGTGTTGTTCCTCTTTGTAGTTATGATGCTCGATATTGACTACATAAGGTTGCGCCAATTGGTAATTTGCTGTATACCGACTACATGTACGCTTTTCATCTTAAGCAATTGACACAATCTTCATCTGTAAAATTGATTAAGGCTAAATTTGGAAAAGGAGTAGAATGGAAATAGGATTAAATGTGAAAAACATAGTTGCTGCTGTTTTGTTCACTATTGGAGGTGCGGTATTTTCATCAACCGTAAGAGCATAATCAATATATTGTTAACTTAGTTGCTTTTTCTGCGAAATACTTACTATAAGTTGGGCAAATTTTTGTGATGTTTGTGTTGACTGTTGCGGCAGCAGAGTACTCGAGTTTTATCTTGGTATGTTTTTCTCACCTTCTCTGAAAATTATCATTAGAAGGGGTTGGCCTATGTTCTTATTTACTCATAGGATTTTGGTTCCAAAAATATTCTGCAAATAAATTGGCTGTATGGGTAAATCTGCACAGCTTGGTTTACATGTTTGGTTGCCAGATGCAATGGAAGGGCCAACTCCTGTTTCTGCTGAATAAGTGCGTCGTACGATGGTAACAGCAGGTATATTTTTAGTAGCAAAGTGTTCTCCATTAATAGTTATCTTTTAAACGTCGGTGGCTTGCAATTACTCGGATATAAAGAAAATAATTGCTTATTGTAGCTGCAGTCAACTTGGTTATATGTTCATGGCATGTGGGCTTTCTGCTTACAATGTTGCTATTTTTCATTTAATGACACACGCTTTTATGTGGATTGGATCTCTTGCGCTTTCTGGGATATTCCCATTTGCAGGTTTTTATTCAAAGGATTTGATAATTGAACATAGCGTTTGGAATATGGGGAGCAAATATTTTGAACATAGAGTAAATTTTTACTTAAGTTTTTGCAGAATAAATGGTACTTTGATGAGGTTCCAATATATAAACTAATACGTTTTATTATGTTTGTTACTTTAATAATCGGTGCTTTATATATTATTGGAATTAAATAGAAGGTGTTGTTACTTAGTATATTTTTGCTTCCACTGATATTTTTGAAGCTGTTTTAATACCAATGTTCTTTATTATTGGCATCTGGGGAGGAAAACACAGGGTATATGCAACGTAACGACACCTAACGTAAAAAATAAAGAAAACGTTATAAAGTACCGATGTTTCCATTTCACACTTGGCTTCCTGATGCGCATGTACAATCACCAACTTCTGGATCTGTGATTTTAGCTGGCTTGCTTATTAAAATGGGAGGATATGGATTTTTAAGGTTTTCTATTCCAATGCTTCCTCAGGCAAGTTTATATTTTTCAAATTTCGTTGTTGTGATATAAAGAAGTTAATAGCTTATTCTTCAATAGCACATATGGGGATCGTTACTGCTGTACTAATCAGTACCGGAATAAAGACGACGAAATAAAAACACACAACCTTACGATATATGAGCGCAAAATATTTTGGCATAGTAAACACAATGCCAAAATTTGGTTTTATGTTCATTTTATTTTCAATGGCTTCAATAGGGCTACCTGGAACATCTGGATTCATAGGTGTGTTTTACAGGATTTATCGCACTTGGCACTATTTTAAGCGCAGTTTATATGCTGAATTTATGTAATGCTTGGATTCTACCCAACCCTTGCACTGAATTATTTGAAGCCATGTATGGCAAATACTGATTCTTTTTGCGCTATTTGGCAACTATTCTTTGGTTTCAGCAAATAGTCTGATTTCTTTTTATTTAGCTTTTGAGTTGATGAGTATATCTTTGTATGTTCTTGCGAGCAGTGAAGCAGGAGTGAAATATTTTACACTTAGTGCACTATCTTCCTGCATTATGCTATTCGGTAGTCTATACTTATGGAATAGTTTTTGGATTAGTCTTTATCCTAATTGGTTTGTGTTTCAAGCTTGCTATTGCTCGAATTTCCAGATGTCTATCAAGGTGCACCTACCATAGTAACTGCGTTTTTTTCTACGGCCCCAAAAGCTGCACTTGTAACATTTTTAATTCGATTGATGAATGAAGAGTTAGCCTTACGTCAGAAACTTAAAAAGGCTGCTTGCTTACAGTTCAATTGGATCTCATTTTTCATATGTCATTCACTCCCAATAGTCAAGGATTAATGTTATCTACATTTTTAATACCATCTTTTAGAGATTTAATTATTATTATACAGAAAATATACACTTTTAGTCTCGCGTCAAAAATGAAGACAGTGAATGGTTCATGTTTTACACCACTTGCAGCTTTGGCTGAATATAGAAGATGCGGAGATTTACCCATACCTACGTCCCAATCTCAACTTTAGTTTTACGAATATTCGAATGGATCATCCAACATAATAGTGCGGGATAGTGGCATTCGAGCTGTGGTTAAGGTCCTTGTCAACCACCGCCTTATCTTTACTTCGCCACGCATCCATCCTGTAGCGTTCGCAAAGAGTAGTAATGTTTATTTTTATATTGACAATTCACGTATATTATATTAATTCACACTAAGGACATATGATGTTGAGGATCATTCGGATTGAGTCGTGAGGCATTTCATCGGTCTTAATCACCCTATGGTGAAGTGACGGCTTATATACCTGGTGAAGGTCATAATGGTGTGCGTTATCACATAATAAGAGGTGCCCTTGATCTGCGTGGTGTGCTTTTAGCTTTTCGTCGTTCAAAATATGGTGTAAAGAAATTATGGCTCGTGATTAATACAATCATGAAATGTGGTAAAAATACAATGAGGAAGATATCTTCACGCAAGAGCTGGTTATTCTACACGCTTCTTTTTATATTTTACCGACAAGCTAATAAGGCATTTAAATATAGGGATTTACCGAGTGTATCTACGACCATTCTGATGGTGTTGTCTCGCATAAAATAAAATATGACCATTCGTTTTATCTTAACCACTTCACGTGGTACCACGACGATGTTACCTAACCTACCAGGTCCTTTTTCTCGCAGCATATACAATCACATCTGCTGCAACAACATGTTTTTGGAATGAGAGATCTTTAAGGGTTTTGGATGGTGCAGTTGCTGTATTTGATGGAGTTGCTGGAGTTGAACCTCAATCTGAGACAGTGTGGGCTAAATTTTCTTATGAAGACTCAAGAATATCGAAATAATTTGTTGCTCTTGCATTTAAAGTGATGACGGATAAATTTGTAGGCAGCTTGACGTTTAAGGCATAAATAAGACCATAATACAAGAAACTAAATATATTATTGGAGCGTATGGAATTTCCTGAGCCTGTTATTGAAATTGCTGTGGAACCAAGATCCTTCTTTGAGAATGTCAGTAAATGCGGAAAGTGGCCATGCTGGAGTCCAACGTATAGCACTTTGATAGTGATTTAGACAACTTTAACTAATGTGAGTATTTTTTGTTAGACCACCAGCTGGGTTTCAATTTGAAAGTAAAATTGTAGGTGGTGCTATTCCTTAAGGCTACCCTTCAACTACCACGAAAAGTACTCCAACTAAGATCAGGAAAGCTTTTGAACTTGCTGCCACGTTTATACAAACCAATATAGTTGCAAAACGCAAGATACAGAGTCCCTTCCCGCGTCATATCATACGTAAAAAGAACAATACTCGTTCACGGTGTTATTGTCCAACTACTCAATTTCGTAAACCTTAGCCCATTAAATGTGGAACATATCCGTCACTAGTACCTTCTGTCAATTGTCCGTATTGTTCGTAATACCTTTAAAACATCGGGACCGTCGACTGATACATTTTTTACTATCATCCACGTCGTGTCTACCTACGCCGCTATAACCATCACAGCCCCCTTGCTTCCTCCTTCCGTATGTGGTAAAAAACGCTTAATGGTCATCGTTACCTATTCCCTAAGCAAAACGATACGATGCCGTTGTAGTGATGCAACTCGAACTTTGAGTTTTTTTTATCTAGAGGAGTGCAACTATTTTTTAGAGCACTTGTCACCTAAACGACCACACTACTTCGCTGTATTAAAGTCACCCGAATCCCGTAGACATGGTGTTTCTATTGCTCACAGATCACAAGGTTCCACTGGCCAATCAGTCCTACCTGGTAGAGTATTCAAAGGAAAGAAAATGGCTGGTCATTTATAGAGATGCAGTTAAAAAATCTACCATTCAATCAATACCTTACATTAAATCAATTATTCGTTTTTTTGAGTATTTTGCATGATATAGTGAGATGGCAATTAGCGATCTCTTCCATAAAACAAAAGGTATTAGTGATGTCTCTGGTACAACAGCTAAACCTTATGGTCAAAAACGTACCGGTAGGACAATTTAGAGGTGGTGGGATTATTTTCGGCCCTGTTGTGACCTCAGTATGAATAACTCTTAATAAGAAGGTACGCAAATTCTGAAATGTGTAAATGTATTAAAAATTTTAAATTTTCTTCCTTTTTGATAGTTGGTGATATACCTCTATCCCTCTTCAAATTATTTATAAGAAACATGAGGCAGAAGAGCACCCTGACACAATCTCAAGGTATAGTTGAAAAAATAGAGTATGACCCAAATAGAAGTGGGTTTTTCAGTTTTTAGGTTGATTTTATCTTCTTGCAAGGCTACTATTGGTGTAGGTTGACCATCCTCATGGAGGCGGGGAAGGAAAAACCTCTGGTGGTCGTCATCCTGTTACTCCTTGGCGACATCGTTGTTTTCCTTTGAAAACAGGTCCTTTTAAATAGATCACTATTGTATATTAAACAATTGAAAGGTTAGTTTATGAGTAGATCACGTACCTTCGGAAGTTCATTCCAGGGCTTCTGTAATTCTTCCTAATTGTTTAGGTTTAAAGTTTGCTGTTTATAATGGTAAGGATTACATTCCTGTGAATGTATCCAGTATTCAAAGGTGAGTTTTCACCCACTCGTAAATTTTGACCCGTATCACCACTGCATTATTTTTTCACTTTTTTCCCAAAGTAAATCTTCTCGCTACTTTTTTCGATAAGTTTCAACAAACTCCTACCCCGTGTTCTGGGCGGAGCTGAGATAGCTCGTACTGAGTGGTATAAAGAAGGCCGTTTGCCTTTGCATACTTTACGTGCTAATATAGATTATGCTTTTGCTGAAGCAAAAACTATATAATATCTAGAACATTAAAACGCTCTGGTAAAGTGTGGATAAGAATTTTTCCTGATACCCCTGTTAGTAAAAAGCCGGCGGATGTGCGTATGGGTAAAGGGAAAGGTAGTGTTGAGTTTTGGGTATTTAAAGCTAAGCCCGGTAGAATGTTGTTTGGCATTTAGCAAGATTGGCGCTTGAAAAGGCAACTGCTATATGTTTCAAAAAAATACATTGTTGGAAGTAGCTGATAATTCTGGCGCGCGTGCAGTGCTTTGTATTGGTTTATTGGGTTTTCTAGCAATGCTGTAGTTTTGATTAACGATCAAGGACTTCTGGTTCTTTTATGAAGATAATGTCATTAGCTGTTGAGGTTTTATAATGAGTGGAATAATAAAAACACCACTGCTGCAATGGGTTTAAGGTTATAGACGGTAGAAAAGTGCGTTTTGCAAAAGTTCTGGAAAATTGTAACTTTGCGTAGAGATAAAATGTATGAGTTTTTAGAAAGATTGATATAATAACGAAACGGTTCCCTTTTTCTAAAATCTGGATTTAGTGTGAAGCAATTTGACGGTAATGGTAATTTTTCCTTTGGTATAAAGGAACATATCTCGTAAAATCTTTATCTGATACTATTTTATTCATTAGACCCTGCTCATATATCTTTTAAACCAAATACATCTTAACAAAACGCACTAAATACAAGAAAACCGCAAATAATAGACTATCATAACCACTAAAAAATTGTTCCTATGCATTACGAGTTAACCGTTACGTATCCCTTTCGACCACAGCAGCAAACCAGGTGGAGAAGTTTTGTGTCGTGTGTTTTAAAAATCTCACACTACCATTCATAAACTGAAACATAGAACCAATATCGGTATTACTTAAATATAATCACGGATTACCGCAGACTATATACGAATTAATCTTTTTATGATCCTTATAAAGGTAAGGGTGTTGTAATAAAAGGCATGCTGCGTAATAAAGAATTTACAAAATAATAATGATTTATCAGAGCTTTTAGCTTCTCACTGTTGGGTTACCAAAGGTGGTAGAAGATTTTCATTTTCAATTTTGGTTGTTGTACCGCTACTCTTCCCATCTTCGTTCTCGACGTTTCTTAGTTACATTAGAGTGTACTTGCGTGAAGGTAGAACTTTGCATCATGATATTAAAGCTAAATTTTGTTCTGGTGAGATAGTTTTAAGAACCGCAAGAGCCGGAACAGGTATTATTGCTGGTCCTCGCAAAAACATAGTTGGAAACAGGTAAAGTATGAATAATGCTCTAAAATTCTAGAACACCTCATTCTATAAATGGTTTTGAGGGTGGACAACAGTCTATATATACTCGTTTGCCTAAAAGAGGTTTTAAGCCTATAGCGATGAATAGTGCCTATTCCTGGAATTAATCTTGATGTAATTAATGATATATTTCCCGTTTTTGGAGTATTTAATTTATTTTCTGGTGGTGCATTGGCTAGAATGTTTCAGCCTTTTAGGTGCATCCTAAAAAGCAATTTAAATGAAATGTATTACTGCTAAAATGATATATTCCATTGAAGATTAATTTATCTGGTGTAGTACCAACCATTTTTGCTAAACGTTAAAATAACTGTGGATTGCGTCTAAAAGAATTTTTTAACATACTTCTGATTACCTTCAAGATATAGTTAAATTATGATATACCATTTATTTTTGGTGGGACGAGCTTAGACTAATATCACTTGCAATAATCTGATACTATTATGCAAATAGTTAGAATATAAAAAAGTTTATCAAAGGCTCTTTAAATTTGGTCGCTCATTTTTTTGTTTTATGGTATAAATATTCCAGTGAGGAAATGTGTTCCTTTTGCATTAACTTATATATATGGTTTAGGTATTGCTACTGCGAACACATTACAAGTCGTGTTGGCCAAGTTACTGATAAGGTTAAGCTGATATTGTCAATTGAAACTGATGGTACAATCTCTCCGAGTCAAGCTGTTGACTTTGCTGCAAGAATATTTGTCCTATTCTTGACGATTAAAACCGTGAACTTCGTGGAAATTCTTTTCAAATAATGTTAACGATTCTTATTCTTATGAAATGTACCATCTTCTGAAAACGAAAGTGCGAAGTATTATCATCAACTCAACTAAAGATCTTATTATTTTAAACTGAGCTTTCCCACTAACCGAGATACATCAGAATTGTTGGATCTTCAACTGTTTTTCCTTTTATCTCGTTTATTTTGGTCTGATGTAACCCTTACCAAAAACAGAAATTAAAATTATCCTGACATCAAAATACAGGCACATACGAAACTTTGGTTAATTCTATTATGCTTGATCAGGTATAGAAGTTGGAATTAATGAAAACATAATAATACATAAATTGAAAAAAACTTTCACAATCATCGATGGCTATGGTTTTCTTAAGTCCTTCGATTTAACCTCAGCTATGAAGAGATTGAAGGTTATGAAGCAGATGATATAATTGCAACACTAGCTGCAAAATACGCCAACCACCAAGAGTAATTTTTAATATATATCTACTTTTTGTTCATTATCTTTAATTTGGCGTAAACTCACACAAGCTTCTTGATTTATTTTCTCTAACTGGTGATGCATCTGACAACATTCCAGGCGTTCCGGGAATAGGTCTAAAAACCGTAACAAGATATGAAGGCAGATAACGTTAAACAATTAACGAGGTCGTTAGGTATGAAAACCTAATATATACCGTAATCGGGTAAACTTTAAACGTCTTTCCCGTCGTTATTTGCGTGGTGACGTTCCGTGGCGGCGATATATCAACAATAGAGTCCCAATGTCAGTCATGTCATCTAAGTGATATTTTAGTGGTAATAACACTTACTATTGTAACAGAACTATATATTTCTCATAGCAAAACATGCACGGTCACTTCATTGTCTATAAACATAAAATTAAAGAATTAGTAAACGACATGTTCAAACTATGTATGTGCGAAGGTCTTGGCTTGCTGCAGTCAAGTTGGAGAGTAATTTGCCGTCTGTAAACTAGGTTGTCAGATAAAAAAAACTGCAACTAATACTGACTTTTCCGATGGTATCCAAAGCGTTTTCAATTCGAGCAACCACTTCGAGGTGGAGCAAATGAAGACCTTCAAGGCATACCATTTTGTGGTGCAAGTGGAATGAACCGTTATCTTTCGGTTGGCTGGATCTCGAACTATAACGTTATGAGAATATGAACGATAAAATTATAGACATGGACAATTACAACGACAACCTAAATGGTATAAAGAAGCTTGACATATAGAGAATACTTACATGGAGCTAAATGAGACATTACGAGCAAATTCAATAATTGCAAGCTGCATACCAAGGACTCGAACTGAATGCTGCGTTGGTTTTGTCTTTAATTCTTGCGCTGCGGTAATGGTTGGCTTTCAATGTCACCTACAGTTCCGCCTATTTCACATATTACACATTATTTATGACTTGCACAGTTTTGCCGTTTAGTCAAAGTCGTGGTAGGAGCCGTGGAGAGGCACGATGACACAACTCCACCACACTGTTTCTATTTAAATCGAAGGAAGTAATTAAAAGTTTACCAAACCTCTTTTGTCTCATCAACTATGCGGATAATGGCTTGTACCTAAACGACCGGAACGACAACCTCGCCGTTTCCAATAGTCGAGTTTATGACTTTTAATTTTTCTATGCAAGCTATTGACCATTAAGGCGTCGTTTTTGTTTAATATACAGTCCGCCTGTTGAACCTACGGGATATCATAAAGCACCTGGTTTACCGCGACGTCGTTCTCAACGACGTGTTGTAAGAGTTACGAAACGTCGAACCATATCGCATATACCGGGGTTAAAAGTAATAGCACCGCAATTCTTATAAAGATCTTTTGCTTTATCGAATACCGTACTCGATAGTTTGTTTCTAATAGATGAACTCTATCCGTTTCGACGACAATATGCCCTTCCTTTCCTACATTGATAGTGACGTTTTTCAAGAAATATAAAAGCTGAGAGAATATCAGTTGTTGCCGATGTTAGGTGATTATAGGAATGAAAGTGACCTATTAAAAATTCTTTCATCAGTATTCTTTTTGCATTTTGCTCAGTTAGATATTTTGTTGCGATTGCCCGGATGGTTAGCGTTGACGTAAAGGCGAGTAACTACGTTAATAGCCGTACTAATAACCATCAGCTTTTTCGGTTGATGATACCTTGTGTAACAACGTCGATTGGTAAATTAATATCAAAATATATCCCCGTAAATACTTATTTTGAGTACATCCTCTTCTGTTTCTTGTTGAATAAATGATGGCCTCGGCTATTATCTCTCATTAGAAATTTATAAGAACGATGAAGGAGAACCAGATAAGGTCAAAATTAGATTTTATAGAGAAAATAATAACAAAATAACAGGTTATTATACCTCGATATTGGTATAGAAATACATAATTGGAAGGACGTGAAAGAAGACCTATACTATCGTTGAATTTCATATAAAATGTCTGAAAGATAGATTTAGAAAGTGATACCAATGATAATCTTCTACATCAAGGAGCATAGAGATAAACATTTAGACCGTGATGTACGTGATCCCGTAGTGAATTGTTTACAGATAAAACTTTACTGTTATTGTTATTGATAGTAAATATATAAGTCTGCTTAACTACTTTTACTACTTCTTAAAAAGAGACTTCAATAATGACCACTTCGTCTATTATTATTGACGAAAAATCTTTAGGTGAGTCCTCGACCGCCTTGGCTCTCGTTACTAACCCGACTTTTAAAGTGAAAGTGGAACCAAACTTATAGCGGTAAACTACGTTTACCATTTGCAGTATGGTCAAAACGTTCACATCCTCATTGAGGAGTGATAGAAGATTCAATTGATAAACGACACCTACTTTCGGTACGAAAAAGGACGTTTATACCAAATTGAACTGGAAATTTCCTAAATTCTTGGCCTGTACTTCACCCGTTATATTATTCTGTTTTTGATGGTAATATAGATTGTTTATAAGTATGCTGTCCTTTTTTTCTATCCACTTGATTTTACCTTTGTCTGTCCAACTGAGGCACCAACTCCAGTTAATGATGGTGGTATTGGAGAGATTAGCTACACTTTAGTGTCTGATATCAAAAAGTCTATATCAAGAGACTATGGGGTCTTATATGTACTGAGTAGCAACTTTCGTTATTGATGATAAATTTATTGTTGCAGTATCGATAAATGGGCGTAATATGATGCAATTAAACATAATGAGGAGCATGGTGAAGTACGTTACGTTTTCTTCTTATTATTGGATCTGGGGCAGCGGGTTATGCTGCCGCTATATATGCAGCACGTGCATGAATCTCGGAATTGTAGTAACGGGAATGCAGCCTGGTGGTCAGCTTACAATTTGATGTCTACAATTCCTCAAAGTCGAACACGTTGAACACTACCACGTAAAAAATCCTTATTTCAACATCAACATCAACCGAAAAATTGAGCTAAACGGTGATATTAAGAGCGGAAAAATGATAAAATAAAAGTAATACCTTTTGGCATCTCGTCTAAGAACCTGTAACGTTAACCCGTAGCACCAAATACAGGTATTTTTAAAGGCTTTGTTGAATACCTAGTCGTCCCTCATAAACGACGTCCACTACAAGTTCTATTCCATATAGCAGTTCGTCATCAACGTCGTCCTTGTCCTACGTACCGACGCGAACTACTCTAAATATAGTCCTACTCTCACTGTTTAAGACATATATAGGAGACGACGACGCGGTATACGGTAACGTTGGCGACGAAGCAACTAATCGCATAGTCGCATACGAGGAGAGACGGCAAACGTCGTTTAACTGTAAATGGTTGAAATCGTAGCATTGCTCCACCGATCACATCACCAATAGCAAATAAAAGGACAATTGTAGCACGTCGCTAAGATAGTTTTTTAAGATGATGTCACTGAAGTGACCCTAGCCTCCTCCATACAGAAGACATTAGTTCGGGATAACGGGGCCGAGGCTAATGCTGTTCAAAAAAACCATATATTTTTTGTCTTCAGCACCTTACGAAGTTGACTTTGAAGTTCATTACCTTGGTCTTTTTCAATCAGGTCTATTAGTTAGTATTTCTTGTTTGGATAAAAGATTTGATATTTGTGGAATTTTCGATAATTGAGTGGTAAACTTTTACCCGATAATAAAACGTAAGATAATATTTAGTGCCGAGCTGATCACGTAAGTAAAGTGGTTCTGGAAATTTAGAGACGTCTCAATTTGGGAATTTACCATAGTCCATTATTATTTTTGCAAGCGTATGAATCACCATTAAATAAAAATTGACGACTCAAATAATATATGAGAAGTTTTCAAAGCAGTAGAAATTATATTCACAGAAACCGTAAGAAACATTGAAATATGTCGGGACCGACACGATAGTATCTTATATGTGAACCATCAACATCTGCATCTGTCATGATGATAATTTTATGATATCTAGTTTTGCTTTGCAGTACCACCTGCTGAATTACCCTCTACTATAAATAATTCCGATAAGAGTCCTCGAAAAAGCTGACAATCAGCAAGCTTTCCTGGCAGAGTTGCAATAGTTATTCGAGCGCGCGAAAAGAACGTCGAAGAGAAGGAAAACGACTAGTTTATCTTTTGTTTGTGTTCTTTTGAATCCTAGTCCGTAGAATTCTCTATTTTGTGTTCAATTTGGAAGAGATTGCAGGAGACCAGTTAATTAGGACGGTTTACGCATGGTGGTAGAGCAACGGCATATAACGACAGCTAAAGATTCATCTCCTCATATACCATGTGGTGCAAGCCAGATCCATCGTCAGTGTCACCAATGTACATACCTGGACGTTTCCTTACAGCATCAAGACCCCTTAAATTTTTATTGTGGGGTATAGGACCAGAACTAATGACGTTGATATTGTGACTCGCGTCTAAAGAAAGTAGTATGTGACGTATCCTCTTAATTGTTTTAACAAAAAGATCGAAGTAAGTGTCGAAAGTAGTAAAACAGTCTTGCAGCTCCGTCAACAGTCCGTTAAGAAAAAAGAATTCGAGAAGTCGATTTTTTTAACCTAGTCGTAATGTATAAGACAGGTAGAAATGAAAGTCAAAAAATATATATTTAAAGATCATTTAAGTTCATAAAGCAACCTTTATTGTTATTTTCATTTTCATATTGTTACTTATTATAATGATCTTCTTGTCAAATCTCTCCAACCTGGTCCTTCAAAGTGACCTTAATCTCAACCATATAGTCGACGTGTTCCATATTTAGAACGATGTTTAATCGCACACGTTGACCACGGTAAAACTACTTTACTTGATAAGAACTTAAAACAAAGTGGCACATTCCGCGAGAATCAAGAAGTTCATCTTGCTCACTACCTATCACCGCTGGTTCTTGCACTCGCGGGGATTACATATGAACGTTTTACGTGTAGTTAAATGTGGGGTCTACGAGAAGTAGAAAGGGGTGCATGGCTCTGCCGCACAATGATGCAACCAACGAGCAGCTAGACTAAGGTCACAAAATATCTAATATATTTTGGAAAATGCACCTTTTGCTATACTTGAGTCTGATAAGTTTCTTGGCAGAATAAACCGTTAACCAGGGCTTGAGGAAGCTTCAGTAGTTCGACAATGGCGATTACTCTGAGTGTTAATGATTCACCTTTTGCTGGGCAAGAAGCATCCACCTGCACCACTCGATGTCGAACCCTTTTATCTACATCTACTACTTATATCACCTTAGTAGTACCTTTTTGAGTCGAAGGCATTTCCACTTCATTGAGTTTTTAACTGATTCTTATGCTCCACATAGAGGTCCAATTTCTGGAAAGATGGAATGATAGGCATATATCTCTATACTTAACACTTCATTGGGTTTACTAATGCAGAACTAGGTTTATTTGTATTTCAACGCGACCAACTACGTCTATATATACCAGGAAGTTAAGGTAAAAGCAATATGGCGCGGACCTATGATTACAAAAGCAATTTAAGTCTTATGGAAAATTTTTCCACATTCTATCAAGACTTCTCTTTCCTGCGGAGGTTACAAAAAGAAAATTGTGATTATCTTTTAAAGATCCCAATATCAAATTCCGCAAATGATATCGCGACCCGAATCTTCAATGGATTGATAAGTTGTAGTTAGTACAAACCGAGATACCGAAATATACCGTTATGATGTTTTTCTCTCGTCCATTCATAAAGTTAACGAAAACATTTGTGCTATTTTGCCCATTTCTGTTTGTTGATATGCCATTTTAAAGACAATAGGCGAACATTAAGCGCACTTGAGTTAGTCGTCGTTGTATAAACCCGACAAACTTAACTATTTTGGACGAGACTATTTCGTTGTATATTAGGTGTTTTATAGGCGTACTTTGAAGGACCATAATTGACATAGATCTACGATCTATTGCACCCTCCCCAAGAAGCACCATACTAAAAATTTTCATATGATCCTATTTTATAGCTCTCATAAAGCAATTTAAAAGTTTCACCTTCTGAGTGACCGGCTAGATACTTTGTTTGATTACATCGCCATTTGGACGTAAATTCATCAGGAACATTCATCCCTTATTATACCATCTTCTTACGTGTTATACATAGCTTCTCCAAGTTTCATAGATAATTGAGATTAGTGACTTTCGAAGTTGATAAAGGTGGACTTCTAACTTACGCATAAAAAACGAGAAAAGGTCATCGAAATAGAAAACGTCTTTGCACACGATAAGGTATTGGTAGATATAGTTTACACAAACCAATAGAAGACGTCAACTTTTGTGGACTCTAAAAAATCATCCTTAACATCATAATGCGAGTTATTCACCTCACTTATGAGGAGGATCTTAATCAATACCAAGAGAAAGTGGGGTCACTTACATGTGGAACTTACTAGGGCGGACATAACGTCGAGGTTAACGATGTTGAAGTAGTCCCAATTGAGGAGATACACCTAGAAACGGTTTCTTAAGAAATTGAAAGAGATACTGAAAACCGTATGCTCAGTACGGTGGTTGTTCTGACATCGTCTATTTGGTCGTAGGAGTTCTCGAAAAAAAACGAGAGCAATTAAAGTATAAATTCACAAAACCTGGTGAACGTAGTCGACATTATTTGCCATCATTTTTTCAGCAGCTTCTTTGATTCTTTGCATAGCCATTGGATCAATCACCTATAAGTTCATAACTTTGCAGTTTACATGGTGGTGGTTCCAGTTATACTACTATTGTGTGCCCATGTTTCTTATCAAGACCATAAGCAAGTGCTGCAGCAGTCGGATTTACTATTGAGTTGTAATTAGGCCGTAAATAGGTCGAAGAAAACAACGAACTGCTTGAGAGTCGTTGAAGTATGCTGGCACTGTTATCACAGCATCTTTAAGACGACGGAGAAAGTACAAAACATCATATTTACGTGGTTAAACTGATCCTCTTATAAGAAATAATAGTCAACAAAATTGCCATGATCATCGTTTTTTCCATAATGAACGTAACCACCAACGAACGGAAAAACGACCTCGTGGTTAGTTGGAAACAACTTAAACAACAAGGCTCTAGATACGGATAACGAGAAGGGTATTACTCATGGGGTAACATTTATTAATTTCTTGTATGTTTGGTTTAATTCTTTGTCTTGAAAATACCATTAAACCAAAGTCATTTATGTAGCTAAATTGAACTTAGCTTTCTATTTCACGTCTATCGAAACAAACGCCTCAGTTAAACAATAATATTTCTGGGTGGTCATGGCAATTCTACTCTATTGCTATATAGAAAACACAGTATCTACCCACTAAAGTTATGTATGTTGTAAATGAAGCTCCTTTATTGCCTCGTTCCTCTTTTCGGAAAAAGACAAAAAACCTTGCTTATTTTTTCCATATTCGATAAATACGGCTTGCAAAGAAGGCTCTATACGCTTTATGGAGAATTATGAGTTGGCGCTGCAGCCGGGGGGCAAGAGATTATGTAGGAGGACGAGATGGTTTCTGGATGAGTGGGAAATAGTGGTTAAATAGATAGTTTAGACAATTAGCGTGATTTCGTTCTATACACGTTCGTGCCACAATGCAACATTTTCTAACGCAGGGTCAGATTTTCACTTAAAATAGGATTACATTTGTGTGGCATAGCAGAGCTTCCCGGATAACTCGAACGTTAAGAAGTTGTTTGCCTAGAACATTTGCAAAATTGCCTACTGCACCTGATATTTTGGTTTTGTAGTCTTGAACAGTAAGGTATTACTTCTATTGCTTGTAGTTGATTTCGTAACAAATAGAAAAATCTTTTGGTAATAAGGTATCACATTCGAATCGTAAAACAAAGCGTACCTTTCTTTAGTAAATGCAGTGCGATGACACTACTAAGAGCCAAGACAAACGTGAGCACGAACACGTTACGTATCTTCTTTAATCTTTCTATTGAAGTCTTTGTTGTTATCTCTAAAATTGAGGACTAAAAAATTTATTCTTTCCTCGTAAACTTCGTTAACGACAACGTAGTGGACTACAGATATTGGTGTTATAACTTTGTCATCCTAAAGTTTTCACAAAGTCAGGGCTTATGGTTGGTCTTGGAGAAACAAAAGAGGAAATACTTCACTTGATAGGTTACAATGGGGTCTTCTCAAACTCGTAATATTTATATAACGAATGAAACTGTTTACCGGGGTAGAAGTTACTCGTTCGATTACTGAAATATGTGTACCTCCTATTTAAAGCTCATTCATCTTTTCGCACCCTTTCCTCTCCGAGAAGATACAAAAACTTTCTTCCAGTTAGGCATTATATTTCTATACTATGGACGTGGTTAATTTTTTCCAGTTCTTAGTTCTGTTTTCATTTTAGAAGAAAACCCTATTAGAAAACGTTTTGTAGTCTAAGAACGTACGAGTTCATAAAGTAGAGAATAAGAGAGAGGTCTCTCCAAAACCTAGTATACGCTTACGAAAAACGCATGAATTGCTTTACGAGAATTTTATGCATCTAAGTCTCCTATAAAGTTTAAGCATATAGAGCGTTAAATGTAAAGTCACGCCTTGAAGCATCAGCTTGCCAATTATACATATCAACCCAATGGTTTGTATCCTTTTAGTTGGAATAAATTACGCGAATGTGAGTCAAGTGCAGCCCTTCGTACTACGACTTCACCAACTTTACCTTAATTAGGATCGACTATAACTATCGTATCTTTAAATTTTATTGCATTTCAGCAAAACTCGAAGCAGATATTGCGTTCTTAGTCCCATTTTTATCCCAGTTGTCGGCTATTTCGTCGTCCACATTAGGTGTGACTAAAACTCTTTCCGAAATATTTTCGTCTCTGTATAAGCTCTGATTCACCTCTTGCCATATCTTTTACGGCGTAGACTTCACGATAGAAAAGGTATATTTGTAGTCCACGTACATTTTTTAATGGAATTTTCCAACGTCGTTCTTGCCTGTAACGGGGACTAAACATCGAAATTAACTGAATCATCTCTTGAAAGTCCCATGGTACAAACGCAATTTAGTTTAGTGCCAAAACTTTTCATAACGGGATTAGACGTACGATATATAAAGTCCTACTCTTTATCGTTCAGAACAACCCCCGGTGAACGTCGTAAGTAAGGTAATTATAGAAGTCCTGAGCAAAGACACCCTTTTTTACCCTGCTCTGCAGCTTTTTCAGCATCACTTGCACTAAATTGGTACAACTTCTATAGGAAACAGCCCTATCATTTAGTACTACTTTGCCGTCATCGATAGCATTCGTTTTGCAAGCGGTGAAAAAAAACGTTCGGGTTGTTGCCAAATCATTTCTGCATTGCCTTAATAGTATTTACATATTCATGAACAACACGAGTTCTTAACTTATAAAAAGGCCTCGTTCCGGATCCATACAGATGGAGATTTCTTTAGCAAATCTCCATAGATTTTTTATCTGCTCTGCAGAAATTGCGGTACCAAGCGGAGACTGCATTACTAATTCCTGCTTGATGTAGCTGTATTGTTCGTTTTTTCGTTTAATACCCTATAATTAAACATATCAGTTTGTTAAGGAGCTTTGTCTTAAAAGTTTTCTTTCGTCTGTATTTTTTGCGGAACTATTTCGCTAAAATGGCAGGCCAGTGGTGGGATGAAGGACAATCTCATAGAATGTAATAACTCTTTTATTTTCTCAATTTTAAATGCAATTTGAACCCAAAACAGAACGTTATTAACCACGTCTCATGTATTTAAATTGGCTCGGTTTAGGTACACATAACTGGAATAAATTTCAGTTCGGCAGTCTTTAACGTTTAGTGAATTCAGATTTCGCGGGAGGAGCAGCCGGTAGCTCGTCAGGCTCATAACCCTAGGCTCGTTCATTACCTGGCCACATATATTAGAAGCGTATGATGGACGTAAGGTTCTTGACGCACGGTTTTTTTGCTACATGACTTAAAGGTCTGACTGAGTATAATTTAATAGCCCAACATCCCACTTATTTACTGCTTATGGTAATTCTTTTACTATATGTTCTATGGTCAGTTAGACACGTATTATCTCTTTTTTGATGATTGACCTGGAGAAAGAGGTCTATTGGGTTTCGATTCCTCCATAGGTGGTCAAGGATGCATGGAACAATGCTGAAGGGGTCAGCTAGGGTGAAATTTATTGAGGGAGGAACGCACCGAATCGAAGCATTTGGTAGACCACTGCCCGCACACATGTTCGGGCCTTGCATAAGTGGCGAGACTAGCTAATGATCGCTAAGGGAAGTACGCTCAACGTCGTTAGCAACTCTGTGGATTTTAACTCGGGAAACATGGGGTAACATCGTGCCACATCGGGCATTCCGGTACTCTGAACTGAGAGGGCGAAGGAGGAAAGTCCGTCAAGGAATCAGGGGTCGTAATGCACAAGCTTTACTAGGGCAACACGGCAGTTAAAAACAAATGAACGCGCATAGGGTCCCCAAATTCGCAATCGACTTATGTCTTTCATTTGAGGGTGTCAAATCCTGATGGCCCATAGATTGGCAACAGGGAGCGATCCAGTCACTTGGTCTATCGCGGAAGCGGTGCACAAGGAGTATAATCTTAAATGGAGATGTGATCCTTAAGGAGATAGGAGAAAGTTAGAGATCCAATCGTCAAAATTTTCGTAAAGGATCCAACTCGGAACCCAAAAGTGAAAATTGAATCTATCGGCGGATGCGCGGAAATGCGGGTATTAAGGCTTGCGACGGAGCAAATGGCGCCGACGACCGTGCTCAACGGCGAAAACATGCAGTAATAGAAGGACTGAATTTCCGAAATGTTCGTACGGAAGAGTGGTGGCACGACAGTCAGCGTAACGTTTAAGGTGACGACGGAGGGCATCTCACCGGCAACTGTCAGGTAACCAGTGGAGAGTGTGTCGATCTAGAACCGAACCATGGGAATGGGGTGGTTGTTCGATTAGATTATATCCGAGTAGATTATCGTTATTTTAAATGGGGGCATCCCGCATATGCCATAATCAACGGCAAACGTTGTTAATAAGGCATCTTCATCCATCTAAGTTATTAATGAGTGGGCAGACGGAGATTCAATTGATCGTTCGATCAATTACGCGCTGAACGTACAATCGGGCGTCGCAAGGACTCGTCTAGTTTGAGATAAATCTGAAGTTGGATTTTTTCCAACTCCCAACAACGCATTTTTGGCTTATTTTTAATCGAATTATGACGACAGAAATAAGATGAAATCTTTAAAAAATTAGAGGTTGATAAGTTTGTTTAATACACTATATTAGTACAGTTATACAAAAACGTTTAGTTTATAACTCTGAGACTGATTACAGGAAAACTTCATAATAGTGATCTAAATAAAAAGGTAGAAACTCGTATAGTTGATACACCCCAGAGGAAGAGATGGTTATCCTTATAACTAATGGAACCTTTATTTTCCTTGCCAAGCTGATCGGGAATTTAAGTGAAAATATAAACGATCAGCGGCTTTGTCAAAGACCTAATGTCAACTAGTAATAACAAAGTATGGGGTTTTCTTTGGCGGCAGAAGCTGCATGTACGCATGCAATTAGTTTAAGTTATGGAACTGGTTACGCCAAACCTGGTGAAGGTATTTCGATTCAAATTCAGCTGCATGATTAACTTAAATAAAGAAGATACGATTAAGGTACTGCGTAACCAAGTCGTGCAATCAGCAATCTGTTTGGTAGCAATTTTGCTAATTGAGATCATTCATCGCTCGCTTTTCGAAAGACGTCGCTGAGTAAAAAAGTGCGGCCTATAGACATTACTTCTCCCACCGATTAGTACCTCCAACTATTAAGTGTTAAGCAGCCCTTAAATTTCTCAAATTCAAAACGAGGAATTTTAGTGACGATATAATCAATCACTGGTTCAAATGCAGTCCTATCGGACAACGAAAGCTTCGTTCACGTCTCCTCGCTCTTTGGGAACCTAAGTAAAGTTAATGTTGCTCCGAAGGTAGAAGAAATCCCAAGTGACGTTTGACTTGTAAACGTGGTGGCCGTGATTGCAGTTAAAGGGAGTCGTGACGATATCTGCGTAAAGAGTAAACAACTTAATCGAACAGACTATTATGCAGTTATCTTTACAATCCGGATAACTTCCATTTCATATCTTTCCAGCCGATAATGATTCATCTATCTGAACTTCATTTATAGTTATATTCAACGTAGTCTCTTCTAGACAGTAATATCAACGCCCCAACCTCAATTGGTTTTACTGAAATCGTACGGACTGGATATTGATAACCCGGACGAGGATAATGAAATAAAGTTTCTAAAAGAGACCGTTAGCCGTATAACTTTATAAAATAGTATTAGTTCAAAGGTTATTGCAAGTTCTGAGACTTCGCTTGTAAAATTAATTGCGGAAAAAACCCGCTGTAGTGAAGAAGTAACCTTCCACCACTTGGTTCAAATATCAGATATTAACGATGAACGGGACTTGATGGAACAATAGTTTCTGCTGGTTTCTTTACAAAAGTATTGGAAGTAAAAGATATTAATTACTACAGTGAACACGAAGTGTATAACTTTATCACATAGTTCTAAATTATAATTTAGAAGGAGTAGTTACAAGAGATCGTTTTGATCTCTTGCAACCTTCATACTGACCATCTCGAACTTTTCTAGTCGTCTCTTGGAATCGATGGTAATGGCACTTTAGGGAAACTTGAACTCAGGGATCGTGTTTGAACCAGACTTGATATTGATGAAATAAAAGAGGACCTTATTAAAAACTACTGCTAATGAACTAACATCTATTTCAACTTTGAGTGTTATCGGGAAGTCGAGAACTAGGTAAACCACCTCCAATGACTGGAGTGCTTGGAGTAAATCGTGATATAGTTGGCTATAATGAATACCTATTACTTTTGCTTTGCCAAAGCTTACCGGGTTTTATATATTACTTTCTTCACTAAGTGCCACAATTACAACGACCTAATTGCTCTGGTATTCCAACACAACTTGGATCGGGAGTCTCTAGAACAGAAATATTACGTTATTGCCTATTAACCTACCATACCGAGGCACCCTTTATACCTATAGTCTTAGTGTTCTCTCTTACTGGAATCGTCACGGTCTTCTTTTAGAGGCTTTCTCAAGTATCACCACGTCAAGGGAAGAGCGAAGGTGTTGTCAAGGATTTGGCTCAAGTTATGGCTTTAACTGTGGATGGTGTACCGTCGTACACGTTCGATACGCAACTATGTACGGCGTCCTCCTTTATATTTAGTAGATCGCAACGAGCTGTTAAAAACGACCACACTACGAATATTAGGTCTTTCCGATACCGTCGATTTCTCTCGACGTCTCCGAACAATGCTGATGGTTGACGTAAATTTTGTGGTAAGTATAGGCCTTTTCTGTCATACAATCTCCGCACCACCTTCATTACTCATCTCAGCAATTGGAATTTGAAAAGGGATAGCGAACTAGTGAAAATGCCGGGAGACTTGATATTGGTAGATCAGAATATCAGTTATATAGTCACCGTTTTAGCGATTAACGTCCTCTGGAACCACGACTTTAGCTAGAAAGTGATCACCCTATCCTTTTTATGTTTTATTGTATTATTTGTTCTATTATTACAAAAGACTTAGCGTTTCATCTTATTACTTCGAGGACGGAAATAAAAAAATATACGTAGTCGTGGTGAACTCCTAATTGGCATGCAAAATGCTAATTTTTTAGGTGATGGGGTAGTGATTGGTCATGGTACTATTTATGGCAGAAAAGTTTTTGTTTATTCTCAGGAAACGTGGTTCACTTGGTGCGTCACATGCAAAAAAAATATGCAAAATTATGGATATGGCAATTAATGCCAGAGTTCCCCACTATTCAGGAAGGAGTAAATTCTCTTGCTGGTTATGGAGAAATTTTTCAAAGAAACGTAAATGCATCGTTACTTTCATGGTGAAAAACAGTTCATATATGTTTATAACCGGGCCAGATGTAGTAAAAAAGGTTACCTAGCTATACTATGAACTCATGAAAAAGTTTGTGATGAAAGGAACTTGCAGGATGTTTGGATATTGATTCTTCAAGAAAAGCTGCGAGGTTTGTAAGGTTTTGTGACGCATTTAAAGGATTTTTGCCGGGTAGTTTAGTTCTTATGTTATTATATTATGTTGTGCCTCGCTTTGACGAAATGCGAAAATTAGCCTTATGGTGCATACATTGTTATGAATTCGAAACATCTAAAAGGTACCGGTTGACGACTTTATCGACACTTGCCGGGACTTTCACGTCAACTCTAAATATTGTTACCAAGACTCGAACTTGGGACCTCGTCATTACCAATGACGTACTCTACCACCTGAGCTACAACGGTTTCTTCTTCTCTCTTTTTCTAACCGTTTTGCTTTAAAGCAAAATATTTTGAAAAGAAAAAAGCAGCATAGGCAACATATATGCTTCTGAGAGCTTGTTTAGAGCCTATCATAACAGAATATGCTGTTTTACCGGCATCGTCTTATTTTACATGACGCTAGCAACTTGTAGCAAAGACTGTATTCCATCTGCAAGAGTGGTATTACTAAAGGAAAGTCAAATTAGGCTGGTGCTCAAAACAATCAGATTCTGAAAAATTGGCAAAGTAATTGAATTTTGGCAAGCACCTGGAATATTGAGTATTTTAAAGTTGATATCCCCTTTACAGGACGTTAGGTCGTTAGCCTCCACAACGTTTCCCGCAACATGTCAGGGTCAACTGCGAGAACTACCTTATTACCCTTCTCTGTGAGTCAGTAAAATTTATCGTCGTCTCCTCTGGCTTTTAATATTTTTCGTTATGTCCTTTAATAAGATTTAATATTATTAAACTGCCATTTTCTTCTCAGCCAACTGCTAAAAGAATATGAGAACTTTGATTCTTTTAATTTCCGGATATAAAACGACCGGTTTAATTACCGTGATGACCTATACTTCTTCGTCGTAGTCCAGTCTGTTACGCCAATACTATATCTTATGATGGGATAAGAAGCGGATATGAAGTTTTTAGGTAAAAAATGCTACCTGCGATTAGTTGCTTTTAACTGATCCAAATTCAATTTCATGGTTATTAAATTTAAGAAATGATATTTGTAAAATAAATGGATACTTGCAAAGAGCAAATAGAAAAAATCAGACTTTAAAACCATTTATGCAAATGTCTCAGCAGCTTATGGCTTATAGGAAAATCTAATTTCTTTACTACTGCTTCAATAATACGAATGTTTGCTTGACACCAAAGAGTACACAAGTTGACCTATTTTCCCAATCAACAATCCTAGACATTATTTCAGCACCTATAACCAATGCATATTTAATTCTATTAGCGAATCAGCAACTGTAACTGCATATATAAAACCAGAGCATGCTGCTTGTACATCAAAAGAAATGCTTTTTCTAGGAAAGTTTTATCAGGGTTGTTGTGCAACCTTAAATTTTCACTAATTGCATTTACTGCAAATTTTATGGCATGGGCAAAAGAAATAGCATCAGAATTTCCATGTCAGCCCTAAAAACATAGCTCCACTTCTAATTTTGGGATTAAAACGTAGCGGTTGCCTCAGCCGTTTTGAGCATTACATTGCCAACAAAACCATCAGCAACAATCACATCTATATTACCCTCTAAAAATTCACTTGCCTCTATATACCCTTTGAAAAAGCAACTTCAGGATTGTCAATTTTTAATGCTATTTTTGCAAATATACAATAATGAGTCGGCATTACAATCAACATTTGCACCAAGGTCAAGCAAAGCGAAGCTTTTTGTCTTAGTTGGACAGATAGAGGCAATAGCAGGACGATATTCTTAGGCTCAATAGCATGATGAGAACGATGCATATTACGCCTTGACTTTGACTTTTTTCTTTTTGGAACTGCGTCTTTCATTGACAAAAATGGTGTAACTAAATAATACGTTTATCACGTTTTACACTTTGGTATTTATATTTTTCAGCTGTTGATTCACTCATAAACGACCAGGTTAGCATAAAATTTATCCCCTACTTTATAATCATCGGAAAGCTCGATTATTCCTTCTTGGTAGAATAGGCAGAAGTGTATTGCGTGCTATTCTCGGTGCTGAGCAGCATGCACATTACTAATTTATACTAAGATTTATATAGAGAACGGAATCCTGAAAATATTCCTTGGAATGTTGATGTAATACTTGAATGTACTGGTGCGTGCCAACTACAACCGGGGCAGCAAAAACAATTGGTTCATATTAAGGACTATTAAAGGGCAAGCTAGATGGCACTGCAGTTAGCAATGTTTCTATGGTTGATTTTACATTTACGACTGAATACAATGTCCACTATATACGTCCCAACGTCGATACAAGAATCGTGGACCCAATATATTTTCACTTTCCCGTGAACACAGTGGTAAATCCTTCGATATACCGATAGAGTTTATGCCATCAGTTAGCGAATATTTAGATCTCGTTCTCCAATTTATGTTTGCATTTGGCACTGCATTTCAAATTCCAGTAATACTCACATTGATGGTATCGCAATAGTGGTAATTTTTATTATTGCTGCATAGAATTGAGGTGGACTACATAATTCGGTTCATCCGCTTGCAATATGCTTAACCGTACGCGGAAGTAATCGCATTTAAAAGCGCCCTTCGCCTCACCACCTTGTAAGTTGATTTACCAACACAAATGACCAGTACATTCCTTGGTATACGAAAAATAAGGTGACATGAACGTTCCAGGGTCTCAGCTTTTACTTAAAAGCTTCCTTTGACCAACTGGATTTGATATATGGAAGTTTAGGTGGTGTAGTAGTGTCATTACTATTTTTTTATATGCTTAGAATGATTTTTATATATGGAGCAAAATTCAATTTTCAGCTAAAATACCGGAGCTTCAGGTGGAATAGGCTCTGCTGAAGAGCTACAGAACGTAATGAATACAAATTTTACTGCCAATTGGTACTTACTACTGGTTCATTTCAACGTGATCTTTATTACGTTACATCTTTTCTTACTTTCTTGAATAACTTCCGTCAGACGATGAAGGAAGTAACTTCGTCAATATTTTGGTTGAAGTGGGCGACTTAGCTCACTCGTCATAACTTTGGTTAGACATCATAACAATTCTCATGCCTTTTTTTAGCACTCCATTTTTAACTCGCACTAAAATTACTACTCCTAAGTAAGTGTCATACCATTCTGGAAGACGTCGTCCTTCTAGTTGAAATAACTCGTGTTGATTTATTTCATTTCGCCCCAAGAGGAAATTTATACGTGTCGAAGTATAAAATATTCAAAAAGATCGTTACTACGTCCACTTAGGGTGATTCGTGGAGGTTGGGATTACTTGTTATTTGAATTCCGCTTCACTTAAGGGCGCCTTAAAACACACATTTATAGATAAACAAAACATATTTTCTTGGCAGTGAGTTTGCTATAATGGGTGGTGCTATGAGCTGGGTTTCAGAGAGAAACTTGGTCTCAGCAATCTCAAACGCTTTTGGTGTGTAACGTACACCACGTTAGTTCCCAGACTTACTGGAAAAAGAAATCATAGAGACACATGGTGTAAATCTAATTACTATGCACCCAAAGTTGAGTGAGTTGATAGATGTGTGGCCTTGCGAAAAGGTAAGTAAAAATGGGAGTAGATGCATTAATAATAGAAGGAATGGAAGCAGGTGGGTTAGTACTTCTGTGTGTTTGTTGCAGGTGGAATAGGAAGAGCACTTTACTATTAAAATATGGACCTTTACCCTCGTTCACCGACACAAATAGGTACATTATTTGTCTGCACTAATGAGTCAATACAGATAAGTGCTGATTTTCCTGTAATTCCTGTAAGAGCTATAGCCAACAACTTGAAATAGAAAAGTTCTGGGCTGGAGCTAATTCTTCCCGTCACTAACTTCCTAACTTACAGGATCTTTAATGGCCGGCCAAAGTGTTGGCATGGTTGATAGGGAAAAGTCAGTTAAAGATACTGTAGAAAATATGAGTCCTTCAACAAGATGAAGAAACCATACTCACAAAACAGGGAGAATTGTTAAAAATAATCAAGTTAGACCTCAGAACTGAAATTAGAAAAAGCATATCAAAAAATATTAATAGCCTGTATTTTCTTTATTACTATAAATGATCATTATTGTTTCGTTATTTTCTTAAATGTTTAGAACTGATTTACATATGGAAAGTCATTTTTGGGCTTTTTTTGCTATGCTGCACGATTTTACGTCAGGTACATGATAACACTGGAAAATCAATAATTTTTACTAAAGCAGTGAAAAATTTAACAAAAGGAATGTATGTCCGTGATACTTTACTATTTTTTATATTCTTTTGAGGCAAAATGTGATGGCTCGCCTGCAATACTTGTTTTGGATGAAGCATGGGAGATAAGTAATATATTTCACACAGAAACTCAAACTATTGACGATCATTTGCTAGCAAATTTACTCAATTCAGCTAACAAAGAGACTATAAAGTATATGATACTCCGTTATTTTCTTTTTCCCTAATCGATCAGTATTCTATTTCTCATTTAATTTTTAACTTATCAATGAGGACGTAATTAGTTTGAATCTATAGATGAAGGAGTCATAGCGAGTCGTCTACTTTTGTTATTTCATTGTTAATTACTAGATTAGTATTTTCGACGTCGAAAGTCGGATAAAAGTTTTATCTATATCAAAAGAAGTGAAATTGATGGGGCACTCGGAGCAAAGTTTTTAAATGCCTTTAAGTCAAAACGAGGCGAGGAAAGACCAAAACTATTTCACGGTTCTTTACTGTCACTATAGACGTCGCCTACGTTACGCATTATACTAATGAGAAGTGGCGTCACTTCCTTGATACAACGTTGTCCTAAATCTATACGATTCGTCGTATGAACTAAACCGACTCTGTCTCTATAGTGTTTAATACTGGGTATCTTCTTTGGATAAAAGAGAACTATATCTAGGGAATAACCTCGTGACTATATGACCTTCTTTATCAACCTCTTTAAAGCCTACTTGTACTAAACTAATGCCTCTTAAAATATTTCTTTTATAGACTATTTCGATGTTGAGATCGTCCAGGTACATACCAAAAGCATTCTAAAATTTTTTTCTATTTTTATAACGTCTTAACATTAACCTTATTCACCTCGTAGACCAAGATAAATGCCACACGCATTTGAACTTCTATAATGTAGCGAACGTCTAAAAATGATAAGACTTCTTTTCTAACCTCTTTTTTATCGTTCGCCGAGTATTCCTGACGTCTACATTGCGATTTTCTTTCTTCTTTCAATCAAGAATACCACGCTCTCAGTGGTGACGTAGAACCAATTTTAATTGCCTCTACCCTCGTTAATAACGAGGTGGTCACGGACGAAAACAACAAACAGAAATTTCGTCTTAGTTATCCGTATTCAAGACTCTGGTAACAAAACGGACTATTCGTCGTCTCATTAATTGTGTCATTCACAACTTTTTCTACATCTACCGAATGTCTACTTTTCAACCTTAATCAATTGAAAAAAATGGATATGGAACTGACCAAATTTGACGTGACGTGGTAGAACTCTTTAATAGGTTTGGACAAAAGGTTAATATCCTTAAAAATTGTTTCTAAATAATTAACTTATACGACCATAATGAACAGGACGTTGGACCTTGGTCACGATTATGGATTGAGGCGGGGAAGTTCGGTTCTAAGAAGTTAGTATGAAACCTAAGGAACGCAAAAGCATACCTGAATTATCCGCATATATTGCAGCAAACTTACCACTATATCACTAAAAAAATTCGTAGCTAATAACGAAATCTTGCTAAAAAATAATGAACAAAAGGTCGGTAAGTAAAAGGTGAATAAATAGGTGAGACAATACGTAGTTGAAAGTCGGGTAACTAGTGGCGACAATTGAGGTAAAATAACAAACACCATAAAAAGAGATGCCCTTTTATCTATTCTTTAACTCATTCTAAACTAAAATAATATGCAGAGCAGGTCTTTTATAATGACGATAACGGTACTATTTATGACTGTTATAAGGTTTCAATATGGTTTAGTAGCGCGCTTTCTGCAAAACTCTAGTCTTTGTCTATGCACATAAAATATCGTGGACGTCTAGGACTCGGTTCTGCAACAAAAGAGCTTGCAGTAACCATACCACGTTGACGTCATTTATGGTGTTCTATGTAATAGGAACCGAAGTCGTTTGCGGTTTTTAGGTCATAACTAAGATACCGTCCATTCCAAGGTGTATTGACTTTGTTTCCTGTATATGCTTGGTTAACTCCTATATATGCCTTGGCATACCAGCTAATCCTAAAATGTATTATTTTCGGTCGTTTTCGAGGTTTATTCGTTAAAAAATAAAACCTAGTGCAAATAGGTACAGAATTTGAGTTAACGAGGTGGGGTGTATCAACGTTAGGTCGATTTCTGAAAATGTGGTCAATATTGTGGCTATTTTTAACACCATCACGTACGAGGTTTTTATTAATGCATTTGAAGACCTACTGGTTTTTTGGTTTTATCTACAACTTATTTGTCCTCCGGTGGTGGCCGTCCTAGTTTTTTCCTTCACGGTTATAACGCTAGTCATTCTTCCATAGTTATATATCATTAAAGTTGATCGCCCCAACTTAACTGCTGTATGGTCGTTGTACTTCTGAGGACGTGAACCTATTTTCTACTGTCATTTTGGTTTTTGATTAATAAGTATGCTCCTTTCGGTATAGACCTGCCCAATCATAAGGTACAAACCTTAATGGTTTAGGAGGGTAATTCCGACCGTAATAGTATTTTTTGTGTAATAGTTGCGTACGGGACATTGGTATACGTATTATACCTTTTTTATTACATGTCACAGGATACAGAAATGAGTATAGATATGAGGTTTAAATTGAGTGATTAAAAGATAAAAGTTAGGTGAATAATTTTAGAAGAAACGAATGACGAAGTTGTTGTTAACCGTATTTAGGTACCGGAACTCCACAGACATTTTATAATAGTATAGTGATTTATCCGCATTTGTTCTTACTATTTTCTCATGCTCTAACTCATTGATACATGTGAAGACGACCGTATGGTCCCATATCCATATGCAAAAATTTGACTCGAACTTGGATCATCAAGGGCATCGGGAGAAATATTGCTTACTATACCATTAATTAAACTTAAGAAAAAATTGTGCTTGAAAATTTTGCTTATTATTCCTCCGCCCAAGAAGATACAATAACCTCTCCACTTGCATGCACCGGTGGCAGTTAACCTCGATATCCGCTCCAATATGGTGGATAGGGTTTTTTCTATAAATCAACTAATAAATAGAGCAAGTGAGTTTTCGTTTAATACGTCGCAGATTTCGACCTCATTATCGATACTCGTTTAGATATCGTTTTCTTGTTGCAAGTCGTTAACAGTAAATTGTAAACGAGGACCCAAATATCTATGATTAGATAATATTCCAATGAAAAGAATGGGAACAGAAGAAATACAGGGCATGTGCTTAAGCTTCACTTAAGTTTCCAGCTTTGTATAGCATTTCTGCTTTTAATTCATTTCATATTTATTAGATAACACATGAATAGGAGCAAAGACATGTCGTTTATATGCAAAGAGTGATTCACCCACTTCTTTCATACCTGAATTATCATAGCTAGATTCATCAAGGTACCTTAAAGCATTCGATAGACGATGTGAAAGAACGAGAACTCTTATCAATTTTTTAAGCCATATATGACCAGCAGATATGTGAGCAATCTCATGTGCTAAATATGAATGAATTAAAATACAACAAGTCGTTTAAATTCGTTGACTCCATTCGCGTAGTATCTCGGTAGTAGTAAGTGATTAAGACACCTGTTGTGATACCATAACGTGCATCAATTGATGTAGTAAATGCCTTAAATTCAATCTTGAGCATCAGAAATAGCATCAAGATCAGAACCAAATTTTGCAAAATCTTCTAATTCTCTATACTGAGCTAAGCTTAGCTTTATAGAACCAGCAACTTTTTTCACAGACTTCTATATTTACTGCAGGTCGAAATCCTTTATAAAATAATTCAGACTCCACATATGCAGATACATCACCAGCACAATTGGGACATTTTACGTCGAGAAAGTTCGTTCGCTCTTACATGTATCTTATATAGAGGTCCCATTCGAAGTGCTGGTCCTCCTGCAGATGTCAACATATGAGATTACGAGGTGAATCTTTTAGCTTATTTTGGTGAAAACGATGAGAACTTTAAAAAACAGGTTATCGTTGTATTTGTGTCATTTGAAAAACTAAAAGTAGATGAAGTCGCCAATAATTCCTTCTTTCACATCAGCCGTATCAACTAGATTTAGTTCTTGATAAGGAAGATGTGGCGAACGTTTTTTATGGAAAACACCGAATTTTGCCCAATGCAATACGTAGACAATGACTTTAATGAAGTGGATAAAAAAGGGCGAAATATCCTACTATCCAAGTAACTTTTTAGCGAAGCCTAAGTCATTAATAAAAATATAAATTGAGTTCATATATGGCATACCCTTTTCCCTACAACGTAGTTTGGTAGGTCAAACTCACGGAAGTCCCTGGAAAACTTTTATTTTAGCTCCATCTTAACTAACTTTACCACTTATCCTAGCTCCTTCTTCTATGCCTTTTGGAATTGAAACGGATATATTTACTTCATCTCTTCTACGTCCACTTCCCCACATTTCTTACATTAGAACTTCATATGCAGCTGTTACTTCTTTAAATTTTTCCTCTGCTTCTTGATTGCCAGGATTTCTATCAGGATTTAATGGCTTTAAAAAATATGGGAAAAATTATGTATAATGCACCCTGAGCGACTTGAACGCCCGACGTTTTGATCCGTAGTCAAATGCTCTAATCCAACTGAGCTAAGGGTGCCTATACTTTATTTTGATCAAAAAACTATGTATAAGTCATTCACAATTTTCAAATATAAAACATCGGAAAGGCGCTCAGGATGCAAAGCGCTCTCAAAAATTTACGAAGATGATTAGAGCACGCAAGGAAAATCTACCAAAAGATAAAATAGAAACAGCAATAAAAAATGCAACTATTTAATTAGATCAATTGAAAGACCAATAAAATGACAAAGAAGGTATGCAAAATTCGGAAAGTAAAGCAGGGCAGTCATCGCCTATGTGGTAGCACTGGTGTTGCAACAGGCCCTCATTTACAATCGGTGTTGCAATGATCACTTTTTTTTCCACTCCGTAAAACACTAAGTTCGCCGTGAATCGTAGATAATAATAAACGAAAGGTCTACCGTAAAACTAATAATTAGATCGAGTAAAAAGATTAAAAAGAAAATTTTATTAATAGTCTGTCACTGGTACGTACATACACCTATAACGTGTTCATGTCGTGAAAAATACAAATATAACGAGAGCGTAAATGATACGTTATATTTTTTCTGATACTATATACTTAAAACCAAGGCATAGTCACTCGTATACGGGACGTAGACTATTATCTCGTTCGCTTACACTTTGTATTTGTAACAATAGCACTGGCTTCAAGCCAGCCACGCGTTGCACCAGTTCGTTCACGAGATGGTTGACTCGATTAATGGGTAGCACCAAAATCATAAGATTCAAAGAACACCAAATTGTGGTGGACGTTTTTATAATACCACTAACTATTTGCACAATAAGCATCCTGAATATAATTGGTATAAAGTGTGTAACATATGAGGTCCCGGGAAGCAGAATTTTTTCTCTTTCACCAGTTAATATTTGTATTCTGTGGTCAAATTGCTGCTGAAATTCTTTAAGAGAAAGCAAAACGCTTACATAACATTCAAAGAAGCAGGGATATATCAGTTCTTTAAGTTCACGTTGTAGACTTTTATATGGTTTATCTTCTAAAAAAGAAGTCTAATACCGTGAATCTTAAACGAGTGATAAGGTATATCGCCCAGACTACTTAATTGTAAAAAAAACTTAACGGTATGTAGGAGTTGAAAATGATCGAAATAAAGATTTTAGAAAACACTTTGCTATCTTTGTTAATATTATTAATTCAAAAGCTATGCTTGAACCTTCTATAATGAAAAAATGAACGCCGCTAATAAAGCATATATTACAAGCTCTATCATTTTATTGGTGGACCTACTTTTCTTTTTCCTTTTGCAAGAGAAATAATTGCAAGAGTTACAAGTAGTGGTGGATTTCCCCCACTGATGCTAGATCCTATAGATTTTGAAACTATGTATGAGCAGCAACGTTCTAATAATATATTAGAATAGAAATATTCTAAATTTTAATTTGGTGATGTAGACAGAGCTCTTCCAGTATTGAAAAGGTGGATGGACATGAAGAGTTAACGTTTTTTTTATATGGAGTTAATAAAATGGATGGCAGTATTGGTTGCATGGTAATGGTGCAGGTCTTGCTATGGCAACAATGGATATATAATACTACGGAGCAGAGCCTGCTTTAATTAGTAAACAAAGATACAAGATAAATATGGGTCCCAAAATGACCACGTGAAAATTATGACATCGTCTTACTATTAAACATAATGTCTCCCGTAAGGACCTCTTTCCCAAACTCTTAAAGCTATTTCTCCAGACTTTTCAACTTTTTCTGACATTATCAAATATCCATTTGCTTTATATAAATATCTGTCAGCACGTACTATAAATTTTTTTTGCATTTCTGCAATTCCAATGCCACAGTTACATTACAACAACAAACTCCTCACCACCAAACCTAGCTAGTAAATCTGTCACTCTGATATTTTCAGAAATTCTTTTCTGTATTTGCTTTCACTATGCCCAAAACTGTCACTTAGTGTGCATCAAAATATCTTCTATTATAACAGTTAGTTAATGGGTCCTTTATAGACATTTCCGCATTATTAAACATCTATAACAAGTATGTTAGCATCAAACTCTATCATGAGTATCATGCAGCGCAGTTACCATAATTATTGGAATGGACAATTATGCTCACTAAAGCTACAACTAAAATCTTGTCATGTTGCTTAAATCGTCCAATAAATCATTAACTAAGCTGCGATCCCAAGAATATCTCCAATTCCAATAACAGTTGTTTTCCAAAAATGCCTCTGTGCTGCAATCCATGCACCCCCATTTTGCTGATCCACCAGATGCAAATGCATCGCCAAGCCAAAAATTGTATTCAGAGGCTATCTGGTTGGCATAATCAGAAAATGAAGCAGTGCCTTTATCTGCTGGGATCGTCTTCATCATACCTAATCACATTCTCTGGTGGAATTATTTCACCATCAACCACGTTATCAGTAATATCAAGCATTCCTCTAATAAACTCTTATAGCACTCAACACCCTTTGCACCAACAGGGCAATAACCGCATTTTTTGTCATCTGAGCTTTCATGGCCCCAAACTTCGTGCGAAAATCTTCCGTCCTATCCGACCACCTTAAGCCCCTCAAAAAGGTTTGAATAAATATACAATTCTGAAATAATCGACTCTTGACAACACAAAATGGTGTATCCATATTCCACCGTTGATGAATATATCATATTTTTGTCTATAAAACGATCTTCCCACTTTTCTGTAATGTTTCTTAATTTGTTCGTGGGTCGACGTGTACCTCACAACGCAGAACAAAAAGAGATGGAATTGGGCTTTTGCACTTTGATCGCCTTGATTACGTATCACCAATGTGTGTTCTCGTACGTATAAGTAACACACGTGAACTACAACCTCGTTACTGGGGAGAAAATACCGAGAAACTTCTTTCTCTTTTATATTGCAAAGTTTATAGAGCAATTTCCAAACAACTACTTGAAAATTGTCTTTTATCCTATACCTTCGTTGCGTGTGTTGCGAAAAAGGGTCGGTATACTCTATATACTAGTTGATCTAAAACTATATGGCTAGCCGGTTTTACCGCTGACAATATTACGGACTTCCCGTTTATTTTTGACTTCTATCTTTTTAAAGAGGTGGTAGTTCTCGTCTCTACTTTGGTGAGTTTGGAGTGTATATAGTTTCAGATGAATTTTTCATAGTATTCAATGTATCATAATCTGTAAATACCGGTGTAATAGTAATAAATAGGGGTAGTTACAATATAAGTGGAACAAGTCGTTTAAGAAAGCATATCTGGAACGTCGTGGAAGGTAATGTCGTGGTTAACAAGGACTTATTGTTTTATCGTCCCCGACATTTGATCCAATAAACGTCGAGGCGAAGATAGTCATAGACCACGGTGATAGGTATAAAGAAATTTTATTCCTTCACTTCCAAAGCCATCATCGTTTGCAATTTATGAGGATGGAAGATTTGTTAAAGCTGCACTCGAGGGAGGAAAAAATGAAAACGATAAACGGTTAGGAGCTTTAAATAAAATTAACCACCTCGTCTCTTTTCAGTTTCATCGCTATAACTTGGATTATGATTAACTACCTTATCAGATATTTCATTTACTATTCTATAAATATGTCCACCCGTCTTGTCCCCAAAATTGAGGTCAACGTCTAAATCACGAGTCAATATTGGTGGGGTGCTAGTTAGTAGAGCAAGTCTGCATAACCAAGATGAGATAAAACGTAAAGACATAAGAGAGGGAGATATTGTAACAATTTACTAAAGCATTTTGTATCGAAAGATGCATTTGACATTGTTGGCCTTGGTGATAAGCAGATAGAGTTTTTTTATCCAAATATAAAAGACAAGTTGCAGCTCTTAACGAACGTCTTTATTATGTTTCTTAACAAATTGCTACAGCAAGAGCGTCAGCAATTGCTTGCTATAGTTATGGACATTTGCGGAGTTTATTTTTTTGACCTAGTTCGGTCCGAAATTTCTTACTTGTTTTCTTGTGATATTTTTTCTCTTATTTGTTCATGTAACGTTTAAACTCAGGTACAAAATGTTACCGTCACACTGTAAACAGTATTTACCGGAGGGATTTTGAGCACCCCTGATACTGCGAGAATAACTTAACGACGACTATGTCGTTAACCGGTTCCCGAACCTAGGTGATTTACTTTTAGTACAAGAAATGAAAAGATTCGTAAAATTTAAATACTTATTAATTATATATAGGATGATTAAGCGATAATTATCTTACTTCATCCAAAACTATGTGGTTAACGTATTCTTTCGATGTGTTCTCAACGTTCAGAAGACATATAAAAATCGTTCTATAGAACGGTATATTCGGCGTCTAGATAGTTGAAACCAACGTTCAAAAGGCCTTTTGCGAGGAGGTGGCACACCTTATATTGGAGGTATTCATAGTTGGTATTAAAAAGCAGGCCAATTAGGTGTTAGTGATTGGCCAGGTGGAATAACAAATCTACCAACTGATTGAGATTTTCTGACGTATTACTCCCTTCCAATTGATCAGTATTTTCTATCACCCAACGGTTATGTTATTAATACCTATTGGTATGCTTGCCAAAGTGATAATGGGAGGAGTGTTGCTTGACGGTGAGACCGGGTCTGGAAAAACCGAAGTACCTAAAATTGATATCGTTGATGAAGAGCACGACTCATCTTTAACAAGAACAGGGAATTATATATAATGCTCGATATGCAGTTGACCGTTAAACATTTTTCACACCTATATTTTAAAGGACGAATTTTTCCACCTACTTCTGCAGGCCCTGTTGAAAAATTAAAATAAAACTTGAGTCATTTCAATACGAGAAAGGGGGAAATAGTAATTTCCACACATTCATCAAACAGGAGATCTTTTGTTCCTCTAACCGTTTGATTAGTCATAGTGTGGTCTGAACCCGTAGGTCTCGTTCGAGGAACATCGAGTTGTATTACTATCCCCAGAAATATCGGTGCTTTATTGATATCGCCACCATCTTGAGCAACTGCAGGTTTGATATAACTTTCCATTATAAGAAAATAAGATAAATGCACTAGGTACTAACATCAATTTTAAAGATGAAAACAATGACTTTTAAAATCATGACCAAAAAACACTCTTACCACATGTTCTATTTGATTTTCTTTCAATTGTTACTATTTAATCATAAAATGATAAAAAAATATACATGTCATTCATCAAAAAATCTTCATCCCAACGGGACATTATTTGCGAAACGACGCGGAAAACTACGAAGTAAATGTCCAACATCTTGATCATCAACGTTGCGAAAATATTGCCAGATAGATAGTTATTCAATTCCTTTACTATATTTCCCCACTGGTCTGACCCCATAGGCCGGACTTATACACTCAATAATCATATATTTTGCAATAACGGTTTTATTCTGCACAACATTGATATTAATTATACTGGTCATCCAGAGTTCAAAGAGTGGCGTTGGCAAAAAAAGTTTATAAAACAGTGATAGAAGAGTTTTCAAGGTAATTAGTATCGGTGATGGGGTTATATATTTCATTTTCTGGAATTATTACTTTTAAAATCGCTTACCATAGTGTCGCCATGTCCTCCAAGCACAAACATCCAAAGGGTTGGTAACCACTATTACAAACGCGTTTGGAGAATATTTTTTAATATTTTCGCCAACCTCCTAAAGGACGTGGCTAATTTCTATAAAAAAAAGAAACGGCGATAAGCTATCAAACATACGAAAATCTTGCGGTAAATCTATAGGATTATACACAACCTTTTTTGTCTCTTATTACAACATTGGATGACCTTTGAATCCATAGTCTGTATGGGTGATCAGAAAACTCTATTCCATAATTTTGTTTTGTAGGCATAGCATTCCATATAGCAACGCCTCAGCGGTTGGTGGGCATCCAGGGACTACACGTCAACTGGCACAATTCTATCACAGCCTCGGAGAGTAATTGTGCCAGCAACAATCTTGCACGAAACATTATACCATATCTATCAAGATCATAACGGCTGGATGCAGTATGCATCATCTCAACTGCGCAACATGCAAGACCAAATGTCATTGGCCACAATGAACCAGACCTTGCCCAATTCATTACATAATCTGTTAAATCACCTTACACCATTCATAGATAAAACCTATAGTGAGTAGAAATACCATCTATCTGGTTTTAGGTGGTATGCTTATCTTAGATAAAGAAACAGCCCAAGGAATTTAAGCATAAAAAAAGGTGATTTATTAAAATTTATAGTGCGATTCGAACGCACGACCTTCGGATTTCCTCAGGTTGCGAGATAGGACGACTCGATATGTAAGTCAACAATTTTGAAATTAATTGCGGCCTATCTTTTAGGTTTTAGACCTACTATTTTTACCTCCTGTTGTTGTTAATCAACGTTATCGTTCTCACTACCGTGTTTTGGGACTTGTTGTGCAGGTATGCAAGGTGGACCATTGTTGAAGTTACTTATGTGCGCAACATAACTACCGTATATCTTACGATGGTGGCGCGATAGATTTACAATTTCCTCACCATGAAAATGAAATTGCACAGAGTAAGTGAAGAAAAAATGAGCAAGTCCTTATTTAATATAGTCAATCAGGTGAAGTAATACGCTATGCACTGCTCAAAACTCACTACAGAAAACCACTTGCAAAAGCTGAATGTTCAAAAACACCAATAGGTCCATTCCACAGCAGAGTCTTACTGCTTGCTATTCATAAGCACTTTTATTTTAGTTGATATTTTAGCTCCCCCAACCTTTAGCTCATCTTGCAAGCAAAATCCCGCATAAGAAGGTAAAAAGTGAAATAGAAGCGTGAGCTCTGTGAGAACAAGAAAATGCATCATTTACATATATATCCGCTAGAGATGCTAGTTGTTTTTTTAACTGACCTCTCAACACCTAATGAAACATATACAGTATTGTTCGGTACCGCGAGAGTCGTTTTGGTAAATCACAAACGGTATTTATCGATATAGAGGCTAACGTATATAGGATAGAGATAAACCTTTCTCCTATCGTTACTGATATCAAAATAGGACTTTTAGTCTTTAAAATAAATGTGACATTTTATGTCTAAACATTAATGTCCTATTGGTCCATATAGCATATAACCGAAAAGAACGAACTAGGTTTTGTAGATAATATACTGTAGAGTATAGTTCGTAAGGGCGAACTTTTCGTCACTTATAAGGTTGTCCAGGACGTGGATAATAATGATATAGGACGAAGTAATGCACTTTAATTACGGAGTTATTTGAGTAGATCAAGTGGAAGAAAATATTAGACGAGATTACGATGTGAAGTTAGATTAAAAGACACCAGACAATAAGAACTAACACCCTTTAATATTGTTCTTATGTCACCAGAGCCAATCTGACTTTTCCTCATTGTTGACCTTTCCATTTTTTTTTTGTCTTTCAATTTCGTATAGCCTTGCCCTCAATTGAAGATTAGCTTTATTTTTGTGCTGCGATTTTTCATCTTGCTGTATCACAACTATCCCACACGTGGGGACTAAGTTTAAAGTTGGAACGTTTTTCTTCTGTTCCATTAATGAGTGCAGAAGCTTCCTTATAGCCACCTATACCACATAATCTTTACGATATTGGCTCGAATTTCCAATTTCTTCTTTCTGCAATAAAAACCATGTATGCTTTATTGTAACGACGTTTATTACGTGCTTCTTCTCCGCCTGTACCTGCTCTAATTTCATTATAACGTAAAGATTCATTTGCTAACTCTTTTATATCACCATTACCAAATGAGTCGGCTCCAGAGAAATGACTATTTGTCGTTTTTTCGACGGTCTCAAAGGAGATTTGGACCTACTAAATTTTTACTCTATGTACAATGATAAGTTCAGAAGGTAGGATTAAAAGAAATAGACAAAGACTTCATTTATTGGTTAATTTAATAGGGTTCCATTCTCTACTCAAAAAGTTCAAATGTTCTATTTTTGTCTGAATGTCTGTTTCTGTGATACTTAATCATTGAAATGGCACTGTGTGGTTCAGTTAATAAAAAAATTGTTCAGTATATAAATTCTGCTGGTGGTTCAGCTATTGGATTATGTGGAAAAGATGGTAATGGTTATAAAGAACTAATAGTTAGATGATGATTTCATCTAGGGGCACAAAATCTCCACTACTATGGAATGAAACCACTCAAGTCGTTACGTGTGAGAGCCAGCCATTCATAGTGAATGTATATTAGTGACAGACGTGCCTCGTATTCACACAAGACCTAAGAACAGCCGTAGACCTTTTACTTCCGAAATTTCAATGTATAAACGACAATTCGTTTTGCCTTAATATCTCATTACGTTCTTTAACCATTATACATCTTTCGTATTAATATTTTCCACACAGATGCAGCTCAAAGCTTTGGAATACTCAGAGAGATCGGTGTTTTAAATACCTGGATACCCTTATCCGCGTAATATACATGCATCTTTCTTAGGAGCACATATCACCACCACCTGTCTTTCCAAAACCACTTCGCGTGCATAACGATTCTTCTTACTTATACAACTCCCACTCAGAGAGTAGTACCGTATCAAGGATTTAGCAGTAAGTTCTGGTTCTGGCACGTGCAGACGCAGAGACTAAATAAACCGGTACTGGAACTCGTAAGTAGTTAATCTAAACCGGATCCGGCTAAATGTTGATCTCTTCTAGTTTTTAGCGATTATTAGAGTAGCAACCCAACATCGGTCCCAGTGCAGAAACAATAGAAGTTACAGCCAACAAAATAACTTTTCCCGTTATGCTTAAAGCTGGGCGGTGGTGGCAAGGGAATGCGAATTGTAAATTCCAAAAAAGAAATTGAACTAGCGTTCACATCAGCAACAAATGAAGCAGAGAAAAGTTTTAAGGATGGCAGTATCTTTATAAAATATGGCAATATAGTTGTCTTGGATTAGCAAAGCAAGTTGGCTATTTAAGTCGTGGTACTGTTGAGTTTGTTGTAGATGCATTTGTTCTATTTTCTTGAGGTAAATACGAGATTACAAGTTGAGCATCCAGATTGTCTTAAATATTGACCTAGTAGATGATATTAAACTTACTGGTTCTGCAATAGAAAGTAGAATTTGCGCTGAAGATTCAGAAATTAGCATGTGAAAAGATAGAGTAGAAGCGATCAGCAGAATGCAAAAAGCATTGTCTGACAAATTTCTACGACATTTTAGGGGTTATAGACCGAATAATCGCTACTTTATGGAAAATATTATATGTGCTGAAGCAGCAATGGTGATAAAAAATTTAATTTTTCTTGTAGCCAGTCTTGTCCACTCAGTGGTGGCAATGTTCCAGTCTTGGGTTTCCACTCTGTGATTGACAATCCTGCTTTTGAAAGTCTGGTAATAGGTGGTTAGTCTGTTTCAACTTGGTCAGTGACTTCATCATTTTATTAACTTCTGCATCTAATTCTTTGTATTTTTTAGAAGATTTTTTGTAATACTACCACGAAAAAAAGTGAAGAGAAAAAAATTAAAAACCAAAAAACTTGAGAAAAGAAGGTTGAAACATCAAGGCTATAAACTTTAAAGCTACTAAATCCATATATTACCTTTACTGCATCTGACCTACTAACATACTGGTCGTTAGTATAAACGACGTTCGGAATAACTATCCGATTGAACACCAACTAAATTACACGATAAAATGAAAATAAATACTGTGAATATCAATGGAAGCTAGGTCTGTTATTTTCTATTATTGAAATAACAAAATCATAATGTTTCAGTTGACGTGCTTGCAATCCGGCTTACCATTTGGTAGACGACCTCTCTACTAATCACGTGGTTGTCTGTTCTAGACCGTCACCCGGCTTTGTTGATGTCCTTTTTAATAGTAGCAAATTGGAAAATGAATGGAATGCGTTCTTCATTTGTTGGTCTTAACGGTAATATTTTTCAAGCCAAGAATGAGTTTTAATTGGCAGTGCAAGCTTAGATTTCGATCACTTTTATAAAATGACTTGCAGTATTTTTATACCGATAAGTATAAAAATCAAATCCTAGTTTAAGTGAAATACTTACATTAACGAAAATAGTAAGTGAAGTCAATATTGTGAAACGACTTCATAATCTTCGTAACGAAGTGTATCTATATAGACCTTACATGCAGAAAAATACCAACGATATCTTTTCACTAAAAATAAACCGTGGGTTCAGAACTACAGAGACAATTCGGCTTTCGATCCAGATTGTATAGTAAAAGGAGTAGTCTATACCCTAATACGGATCAACAATCACGTGGCATGTAGAACATCTTACTCCCATCAGGTAAAATAAAAGTAACAGATAAATACAAAAATCAAAACGTTGCGGTTTTTGGTCTTGGTAAAACTGGTTTATCCGGTAAAACTTGCAAGGAGATTTGATTGCAAAATAAAATCAGACATTGAGCTATGAAGCTAAAACTACGAACTAATAGGGCACATATTAAAATATTTATGTAATCGAACTCTCCTCTTTTCAATTGGAGTTGATGAAAGGCATGGAAGTATGAAAATCAGCAATAAAACATTTTATATGGTCAACTCCTATAACTTCAGGCTTTCTTATCTTTGCGTGAAACTGCTCTTACTTGATGCAATATACCAATTATTCCTGAACCTTGCACCAAGCGATGCTTCTCCAATTCATCCAGCACCATTTATGCATCGCGCAATTAAGCCAACGTTTTTTCTTGTTGACATAACTTTTAACAGAACCGCTTTATCCATATCAAAAGGTGAAAGGGATCTGGTAATAGCGACTGATTAGTGGATATACCCAAAAGCCTATATAAAAGGTACACGTATGGCATTTGCAGCATAAAGGTCGGTGGATTTGCATCCAATATGGATGGAACTAAAGCAACTGCTATTTACAAATTTTGGGTTCAAAATGACGTATAAGTGATTGGCAAAAAAATTCACGTAATATCCAACAAGTATGGGAGGATGGCTGATGTTGCTCACTGCCCTAGTTAAAGGTCTTTGGACAGGGAACGACGTATCGTAATTACTATTTCTATTATATACTTACTTCACTAGTCGTTAGCGCGTTATCTCTAAAATTATGGTCAGTCGTCAAATGACACCTTTCCAACAGCAATGCATATAGCAGCAGCACTGGTAAGGTTCAGGAATTTAAAGATATAATAAAAGTAGGACGTACTCATCTGCAAGATGCAACGTGAAGCGCTAGCAGCAAATGATCTTAGTTGAGCTCAGTGGAACACTCAATACAGTAGCAGTCAGTTTAATGAAAATTGCAAATGAAATAAGGTTGCTTGGTTCTGGTCCAAGTTGCGGAATTGGGGAAATATGTTACCGGAAATGAGCCTGGTTCAAGTTAATACGGTCCGAATCCAACTCAGGTGAAGCGGTGACTATTTTTGAATTGAATGTGTTTAAGCCAGTGATAATTTACAATGTTTTGCAGTCTATAAGACTTTTAGCTGACGCAAGTTTAAATTTTACAAAGATATAATTTATGCGATATAGGCATGCTGTTACGTCGTAAAATAGCCTTCGAACGAATATTTCTCCCACTCTATTACATGCATATAGTACATATATCTTCTATGTATCGAATATAGTAGTTCCGCTGGTTGTAAGCCGCTTTATTTTGTTCGTGGCTGGAATCGCCGTTCGTCACGAACAGGTCCTCTTTTTGTATTACACTACAATTGTCCATAAAATACGAGACAGGTATTGAAAAATGTTCTTTAATTAGGAAGTACATATTCTCCAGTAGAGAAGTACCGATAGACGTTGTTGATCAACACTAACAGGCCCTTTTATAATAGAGCATATTTCACGCACTAAATCCTCGTATTTATCTTTACGCCCGGACTTTGCTATTAAAGAAGGATTAGTTGTTATGAAATGAATTAAAGTAAATTTAGTTGCGATAGTTCTTTTTACCACCATATAAAAAGCAGCATTTCTGCATGCACTTTTCCAACTCTTTCTTTAAAGACTTAGAATGCTCGGGATAGTTGTTATTAAAATAGAAGTAGTCTATCGAGTAGGTATGCAAGTATTGCGATAATATCTCGATGGAATATTACAAGAAGTGGTTACTAAAGTCGTCTATTTCTGACTCTTCAACTTAGTTCACCTAGTTGTCGTCCCATATAAGGGTAAAGTCGATAAACGGAACTCCTGCTGGATCAGTTAAATCGTCCGCAGGAACATATATACGAACGTGTCTTCAAATAGAGCCAGAAGTTGTTCAGTTGCAAGGGTTGGCTGATAACCAACAGCTGACGCATAAGAAGGTTCATTTCGTCTTTAAAGTCTTGGTCCTTGAGTAAATCTAAAGATATATAGTGTTTTATTTGTAGAACCAAAAGTGCCAGTGCTTTTATGAGACGGTATCATTCACGACAATTTCGTTGAGATCGGGAACGAGGTCCTCCGAGTAAGTAGACTGGTATTTGGTTTTGTCGAACTCTAAAAAGTACGAGTAAATATAATATTACATTTGAAGTGATCATCTCGTGATAAAGATCGTTACCTTCAAAACACAGAAAATCCTTTATGAGCTTTTGCTATATAAAATTATAATAGGTAATAATCCTGACAAAATGGTTGTGGCCGAGGTGGTTTATTCGGTTAAAAAGGAGGAAATTGTATTCCACGTTCTTCTAGAATAACTTTTATTCCCGTAACTAAAACTTCTTCCTGTATAGAGTAGATATTCGAGAGGTTGTTGTAATTTTTAGGAAGGTAAAGTTGAACGCCCATTGGCACCGATATACCACGTGGACATAGTTGTTTAAGTAGGAACTGTACGGACGATTCCATAGCAATACAACGAACTATATTGAGTGGATATACGACGCTTTGAAGATTTTGGTCGAGGAATAGGAATATAAAATCAAACGAAAAATTTCGTAATTTATAAAATCCGAATTCAACATTATTATTTGTTATGATTTGATTCGCGTATTCGTCGTTCTCAAACATGTGATAACTTTAGGACTAGAGGCCATTCAAAGTGTTTAAACGCAACTAAGGGTGTCGGTAATCGTGTTAGTAACAAAGGATAGTGAGAACTTTAACTGTTATTTTAACGTGAATTTTAAGTAGGCATTGCATAAGGTATTGCAATTATTGCGTGAAAGAGTGAGCGTATAAGTGATTATATATAACGTCTTTTATTTGGTTCGGGAACGACAACTAACATTGCTCTACGTGGAAAAGTTCATGGTAGTCGCGATTTTTCAAAGTGAAGGCTCAAGCTCTACTCTAGCCCACCAAGTAAAATGCAAATCGGTGCTTCAGATATTAAATAATATTTAAGTGACGTATTTGTATATCTTTCGTTTATTTAGTTAGTGCGATAATCATGTCAATCGAGAGTCAAAGGACGAAGTGTGGTAGGGATAGTTGCACCACAGATGGTCCCGCAATTAACCCTTTAGAAAAACTTCTCCCAAAGAACGAATATACGAAAGTCGTTAATAGGGTAGATATGTATCGGTGGGTCGCTACGATAACCGTATTGTCGACCATGTGGTCTCCATATAGGTAGAGCCAGGAGAGCATGATCTCAGTCTGGAAGAGTTAGGGGGTCTATTGGTTGACAGAGGCTGCAAATTGGGTAGCCAGGAAATTCCGCTTGTCGGTGGAACCTGGAGGGGTCCTTCCTTGCTGTAGCTCCACGGATTGGCAGCATACTGGACTATCGGACAATAGGGCCATGGAAAATAGAACTCCTAGGTCTGCTAGTGATCGGTGAAAGCAGAGACGACGAACAGTCGACGTCATCCGCGAATAGGGTAATATGATAGTTCGACTAAAGGATGGTCGAGATCTGGACGGAGGCAATGAAACCTCCCTGGGGGGTCAGTTTGAGGGGTCAGCAGGTCTATTACTTTGTATCAATCTATAGTTTTCACATTTCCCACCATAGAGTTCCAACTGAGGTAATATCGATCGCGGTATTGAAGTTTCAGAGGGTGGATAGGACGTGTAGTGTGAAAATTAGTTACTTTTCGAAATCATTTCCAGTGCCCCAGAAGCAGATGCGCTGGGCGTAGAGTGCCCCTTAAGTTAAAGGCTCTAACTCTGTCAGAAGGAAGACGCCGCTTATGGCTGTTCCTTAAGCGATGGAACCTCATCAATGCGCGGCAATGCCGAAGAATGGAACGTGGAGGAATTGAAGGCGTGCCCGTCCCAGTGATATGAGGAGCAACGTTCGACACAAAAAATTTGTCACGTGGGGATACACGGTGGATGAGTATCAACGGATTTTCGTCCAATGGGAAGAAGGCTTCAATGTCCATATTAAACGGCTCAAGGAAGTTGTAGTAAGAAAGTTGTGGAATGTTGAGATCACTTGCTGGTCACAGCCAAACGCCATGCCGGAGTATTTAATACAGCTATTTCCTGGAGCTTCTTTATTCGTATGTTAGGTTATTCTAGATATGTTTATGCTTTGGGCAGTGTGAATTCTCCAAATCCTTATAATTGGATTAACGGTAGCTGATGAGGAAATGCCTGAGCGGAATCCTTGGCTGATTGGGATGCGTCTAATTGAATTGCATCCTTGGGAATCTAAAAACCCTGTGACAAAAGTGTAAAAGCGATGATACAGTCGTAAGAGTGAAGGCTAAGAGGTCGTGTTTAAGTTGGTAAGTGTCTGAATGCCTTGCGAGGCGATGGGCGCCTATTCTTTTAGTTATTCGTGAGTGTAGAAGCCATATGTCGAAATCGGGGCCATGTATTACCGGCGTGATGAACTTCACTCGAAATGCGAGAAATTTCACCGACGAAGTCGGTGAGAACAACCAAATGTTGAAGGAAGGGGTGAATCGACATTAAAACCCTGGAATCTATCACTAGACCCAACAAAGGGAGAACACCACGGAGTTAGCAGGGCATGTGTCGGACGACATATTAATTAACAACCATAAGCCTCAAATCAATCTAAACCATTCTGCCACTTAGGGGGATCAGATAGGTCACGAGATGGGGGTTGTTGTAACATATGCCATGGATTATAAACCTCTTGGTCGATAGGGAACAAGGGAAAGTGGGGATTGTAGTAGCATTAAAGTTGTAATTGACCAAGCTAGGAGGTCACACAAAATGGACTGGAAGTTTGACGAGTACAGATCTAGTGATCCAAAGCCCAGATTACGTAATTGAAGCCGGAAACTCTGACGAAAGCGAGCGGAGGGATGCCAATTCGACGATTAATTACGACTCCGATATTGGAAAAGGAACCGCTGAGACTAGCCCGCACTGTTTCAAACTGTTTACAGCAAAAGTGAGGGCGCCAGAAAGGGAAGGGAGTGCCATGAAGGATAGCGACTCATAATCGAACTCCACCAGGGGGAAAAGTGTGCAGGCACGCGCGCATGACATCCTAAATTTTGAAAGATGAATATGTCCTGATAGTGGAAGATACCAATGATAAAGGTCTCATAAGATTAAGAATAAGAATTTAGTGATCGGATTAGGCGTAAGCGAGCTGGATGATCTTAGAGCCAACTATAGAAAAGGATGCATGAATCTAAAAGTCAAGGGTCAACGTAATGCATTATTGATCGATTTGATCAACCCAAAGGGGTAAGCCTTTAGACGCCTAGTTTTAAACAACTGTTAAGGGGTGTCGAAAGCGTCCAGGTGCAGGAAGTAGCGGACACGGTCCGTAGGAGTACGGAATTATTAAATAAATAGGCTGATATACGTCTTATACGTCTCAATTTATAATTTTAACTTAACTCTAAATTATTAAAGTCATTTGTAATAACATACAAATTATTCTTCTTTCCTTCCACTTCCATAACTGAAACATTTATTTCCTCTGATAAAAGCAAACGTTTTCTTTATTTATACGTTATAAGTTATAACTCAATGACATTTTATATAGGCAGTCAGGTTCTGCCATAGAATTGGAAAACGTCAAGATAGTCTGTCCATAAATTATCTTTTACTTTCAATAGTTGACCTCTTTGGCAGAAATACTGATGTACTCGTTGAACAGGTTCATGCCTTCAACACCAATACTCAGCAATTACTTTGGCTTCTGTCGAACGTCCCTTATCAACTAGATACCTTGCTTTTACAAACCGAACGACGTGCACCTCCTCCGTATCCATCAATAACCCCTTTAAATGCCTCAAGTAGTCCTTAACAAGAAGATCTAAATGCGTTCGGTTGTCCGCCACTGGGTTTAGCGTTTCGCAATTTATATGTAGTACCTGTAATCTACGTTTTTATTGTTATTCGGTCTTAGAATGTTTTAGCTCAACTTAGACATCAAGATGTCAAATCTATGCAGTGAAATAACTTTAACCACAGGTTAGTGTGTACAGATAGTAGGCATTTGGAACTCATGATGCTTCTATGGAAAGACAATAAACTCTTCATAGAAGAATTACATAACCTTCTATTCATAAATAAAGCACCGAATGAAATGCAGCGAGCAAAATATTCTGCAATAACCAGAACCACACTACCCGAAAGTAAGTAAAAATGTTTCGTTTTACCAAGGAAAACTTAGTCATTGTCGTGTTGTTACCTTATTTTTTATTCGTTCGTCTATATCAAAGATAAAAATTAGCAGAAGCTGATGCCATAAGTATGTTTTCTGTGAATGTCCGAGTAAACATCACGCTTTATTTAAGAACGTTTTTGATAATCGTCTTTTTTTAGTTCTGTTACTATTTTATACCAGAAGTTAAAGTTGTTTGCTCCCAAGCGGTAAATAAACAGCGTACGAGCTTGACCAAAGATGGATTATAGATGTACGTTCATTAAGAACCTGGAATATCATAGTGTTTTAGCTTTTTTTATCTACTATTTTAGAGGGCTACATACGTTGCAAACATCGTGGTTACAAAGGACTTGGATGAAGAGTCATATTCGCGACAGTAGTTGTATAGAGCTAAACAAGAGAATAAAGTTCCGCCAATATTCAATGGGCCGAAGCGACCGTTTCTAACGGGAAACTTAAGGTCGTAACTTATCGGTCTAAATATTGAAACCATTTGATTGGTTTGAAACGCTACACTTCCACCAAGACCATAACCTCAGCAAATTTTGCTGACATACCAAAAAAACCTGTAATCATCATCCAAGGCACCGCTCCTGGCCCTCCCATTGAAACTGCAATTGCGACTCCAGCAACAGTTCCAAGACCTACACACGTAAATGCCTGAAAATGCGTAGACCATCATGGTGATTCGTGTCATATTCGCTCTATGAGAAGTAAGTATTCACTCTCATGAAATAGATCGATAAGACGGTAGGTAAGGTAGATAATTTGCTGCAATGATGATAAAAATTACTGAGAATTCCCATTGTTCATTAAATGTAAATTTAAGTGAATAAACCCAATAAAGTTATAAAAAGTTTCAGGATTTCCGTACACTACTCCTATTTTCATACGAATTTGATTAATAAATATTTTGAATTGTGGAAGACCATTAAAATGTAGTAATTATACATATCTGACCGGTTAGCAAACTGAAAATCAACATGTTGCACAGTATCCTTTACTACATGGTTAACCTATAGCGCTTGTTTTGCCAGGCCTTATTGACATTCACGTACATTTTCGTGAACCAGGCCAGGAACATAAAGAAACTATATATAGTCCGTCAAGGTGCAATTGATAGCGTTATTTTGGCTAAATATTTGAAATATAGAGCACTTGAAACTTCACATGTAAACGTTGAATTTTACGCTAATGAAGCGAAGAATTCAACTGACTTTACCGTGAAAATTTCCTTCCAGCACGCCATGGTTCACTGATGATGGCATGCCAGTTATGAACCCAATGATTATGAGACAGGCGCTGCTTTATTCAAGTATGCTGAATGTCCCTATTGCAGTTGTACGTCTAAATTTCTGAAGAATTGGGAGTAAAGGGAATCTTGAGTGCATCAGAATCGGTTATGGTAAGTCGCGATTGCACGCTTCATTGGGGAGTAGTGAAGTGAAAGACTGAAGATATAGTAAAACAACATGGGCGTTAACGTTCTTCTACGTTTAGCTATGGTTGAAGGTTTAAAGACAGGTGTGATTGATTGCATTGCAACTGAAGTGCGAGGCGTACTAGCATCAAGAACCCTTTAATAAACTGACAACTTTGCTAGTAAATCAAAGAATTCTCCTAGCTAGAATCAAATTAAGATGGTAAATGTAGACGTTGTTAAAGTTAGAGGTTATAGAGCTACAAGTGCATGGAAAATAGTTTTTAAAAGCAATACCGGTCCGGACCTCTGAAAGGTTGCGTGAGGGTTTACATATTGTAATAACTGGTGAACCAATGATATTGCTATTGTTTCTGAATATGCAGGCACAACAAGAGATATACTTGAAGCTCATATTCTCTCTGATACTGCTGGAATTCGTGAAAGTTCAGATCCAATAGAATCAGAAGGTATAAGTCGAGCTATCAAATGTTGTGATAGAAAAGAAATGGACGGATGGCCGAGCGGTTTAAGGCACCAGTCTTGAAAACTGACGTACGAGAGCTTGCCATGGGTCGAATCGCTTTCGGACCTATCTGATTCTAATTGAACACTCTGCTTGCTCTTTTGTTGCCCCCATTGCAAGCAAAACATGGGAAGGCTCAACTTTTATGCGGAGCCATTACTAACTGCACATGTAAGAGGTAAGATATGGCAACTAAAAAATCAGGTGGTAGTTCCTGTAATGGTAGAGATTCAGCCCCAGCATCCAATCCAAGAGGCACAAAATTCCATCCTGGGAAGAATGTTGGTATAGGTAAAGATCATACGATTTTACGATTTTATGGACCGAGCTCTGTGAAAGAGCGCCTGATAAGGTCGGAGGAAGATGAAGGCAGGCTGGTCATCCAGATAAAGTAGCAGATCAAATTTTCTATAACCAATGTTCTTTCACTTTCATTTATATAAATGACATTGCAATAGGGTTGGATCAAGGTGCTGGAGATCAGGGCATTTACATACCGATACGTTGTTGTCTGACGACGAGTTATTTAAAAAGTATTACTCTTATATGATTTAATCTCAGTAAACAATCTCTTAGATAATAACTTATGGAACGACTTATAAGTAAGTGTAAACGTCAAGATACGGAATAGGTAACGGAACGTTGTTTTTAACCTTCAAAGTGCACTTTGAATTAAAGTGTGTAAAGTTTACCTCAACATACTACTACAGAGTAATTTATGAAATATTCACGAAGTAGGACTGAATAGACAAAACAAGACGGTATTCTTTGTGCTCGTCGAACTTGATATCGCGATAGTCTCGGGTATATTAAAAAGTACGTAACGAGTATAGGAGAGCGTAACAAATAAAACAGTGAGGAGACGTTTACAACGACGTATAATGAAAAGACAACGGTTTAGGTAAGTGATTTATATCACACAACTACCTTGCGACTGACTTTCTCGCGTATATTATATGCTGCTTTTCAGTATCAAAAGCCTATGCAATGACGTGGAGAATAGGTATATTGAGGTAGTCGTGTCGCGTCGAAATTTAGTTTTACTATCATACCAAAAACCGATAAAAGTGTGACCTACGTCTCCGTGTTCCGAGAAAAGACTGATTATTTATTTTAAACGTTTCAAGTCGGAGTGAGACCAAGAGTCCGTTTAGTTCGCACAAACGAAGTGAGCAGTTTTTGGTCCTAACGTCCCGCCCGGTGAATACGTACACTATCGACGTTTTCGACAACGTAAATTTCTTCGTAATCGTGGTCTCAAATTCTGAATATCGGAGCCTATAGAATTCTTAATTTGCGTCGTGTTCAAACCTTAGTGTGAAAAATAACCTTAAGTTACTTTAAAAATGGTGGTGGTCGTTTTTTTTAAGTTCTGCTATAGCCAACGAAACTATTTAAAATACTCGGTTAAACCGTCACCTACCCATACCAATCACGAGCTTTTGGCATCTTAACTGATGTATTTTCAAAAGGATGTTTTAATCTATTACCAGACGCGTATTATTGACCTTATAAATCTTGTGTACCGAAAGTTTCCCTGCTTCTGTTCTTGACGGAAACTTTAACGTTTTCGAAAACTACTGTATCCACCTGAATTCCACGTTTCCAGATCTACTTTTGGAACGTGAGAAGGGTGTTGATTATGTTCTCTAAAAAGTTTGATTACTAAGTGTCTTCATTTATCTACTTTCTCGCTCATTTTAGGGTTTAAAACATGTAGTCAATTGGAGAAATTGAATCATTGCCAAGCAGTATTAAAACCTGAGGAAACATGAGTATGGCGGAACGATAATGTTATGCAACAAAAACAGGAAGTCTTTCAAAATTAGGAGAAAATCCTACAAATGTATCAAATTTATCAGGCAGCTTATCAATAAATTCCATCGCATAAGCGCTGATAGGAAAGCCGTGGACCAAACGGTATATCATATAAAAGGTAATAACTCGTTCTTTTATAGTACACTAGAACACCGTGAGCAGAAGCTTTAAAATGGTGCTTTTACCACTGCCAGATGGTCCAACAGTGACTATAATAGGGACGACGCTCGCGACTTATTTTGTGTTTACTCCTCTCAAGAGGTTATCAATAAAGCAAAACTATCAGTGATATCTAGATTTTAAAAGGAGTGATTTACTGCGTTCTCTTTGAACCAACGTTCAATCACTATGACGATATATTCAGTATAGACTAAGAACGCTACCACCAATAAACTCTCTTTATATATAATTGTGTTGGCCAATCAGAAAATTTTTATAGATTCACGTAATTAATCTTGGGTCAAATGGAGTAGGTATTATATATTCACGTCCATAGCCCTCACGGGCAAGCTTTGCTATTGCATCTGCAGCTGCAATTTTCATTTCATCATTTATTGTTGTTGCATGTACATCAAGTGCCCCTCTAAATATATAAGGAAAACCCATTAACTTGGTTGTTCATTAGACTGGATGGTCTTGCAATTATTGCATCTGGCCTCACAGATTTTGCAAACTCAGGCCTTACTTCTGCTAGCCCTAACCGTTCAGCAAAAATATATGGCATTTTCTATGCCAGCTGCAACAACCACCGTTCTTCTATATCAACTGCATCAATATCAGCAAAACGCTTAAATAAAACAGCTTTGCCTTCCATGACAGGTTTTGCAGCAAGAGGACCGATATTACCAAGTCCAAGCACTGTGCCATTTGATTTAGCTATTTCAAGGGTGCCTCGACGTTGTGGTCCCCTAGATTAGGAAGGAAAAGGTAAGAAAGTTGCTACAAACGACGAGACAATATCGGATAAGTTGCACCTCTAATAGTGAATGTTTACCCGGCACTTGAGCTTACTAGAATGGTGGTCTCCGGTATATCTCGTACAGTGGGTACGGCTCGTTAACAAGTCGGGGAACAAGCGGTTCATAACATGCCGATAGATAGAATCTTCATTGTCGTTTTGACTAAGAGCAACCTTTCAAGCGGAAATAGTGTGGACACTAGTGTAGGTGTCTACCCGCAACACAACGGTAATACTACACATAAGGACGTCGTAGCTAAGGCAACTTATCTCGTGAGATAAAGAAACGGCCGTTGTTCGTAGTTTAGACGGTAAAGTAGCACGATCTGATTATGCTGTAGTACGCTATCGCCAAAAGGTAAAGAAAGTGATAGGTGAATTCTCGGTCGGAAAAAACCGAGACAATGGTGACCGCAATAATCTACACCATAACGATCATATATTGATTCGAGTTCGTAAAACCAGCTAGTAATAGTAGAACGTAAGCAGTCCTGAATTAGCTATTTGCTCACTTTCCACTTATTTCTTTGCCAAGCGCAATTGGAAGATTTAAGTTTGCATTTTGGTATTCTGGGCAACTCTATTCCCATAGCATTTTGCCCACGAATTATTGTTTATGCACGTCTCTCACGTGAGTAGCTTGCACGTTACAGTAGACGTTCCGGTTAATGAGAACGTCTAAAGCATGGTCGAACACCAAGTTCAAACATATTTCAGTGTTGGCCGCCATAGCATACACTGATAATTTTTCGAAATCTTTCTATTATTAATGATCAGAATCGCCACCACAGATTGGCTCGTTTCGATGGTAGAAATGATACGTACAGCTCCCCAAATGATGGTGGAGTCCGGAGTACTGCCCTCCCGTCCTTATGTGGATAATGTTCCATTAAAATAACGATATCATTTTCAAGGAGTATCAGGAGTACAGGTACAGGCTCTAATTTAAGTTATTTGTACTATGATATCCATATCTAAATCAACGTATGTGTGTAAATGACTTACTTGCAGTTCCTCGTTGCGGAAACAAATTCGAACTAATGAACCACCCCTTTGACGTCTTTACGGACCTTACATACCATTATTAGTGATACTTACCCAAAAGAAATCATGATCGACAAGAGAAAGTAAGAGAGTTTTATATATTACGCGTAAGTTGACACCTACTACAAGGTATACCTCCGCCTCGTCCTTACCAATACGCATAATTGTTATAACACACCAGCTAAACTTCCATAACTGGTTTCTATTAACTACGCATATGAGGAATACTCAATTCATAACCTCTAATATATGAAAGTCCTCCACTCGGTCGACGTTACCACCAGATACTGAGAAAGTAAATACTAAATGGATTATAATATAACGTTGTTTTTTACGGAAACGCTTACAAGATAATCATAATCTAGTGAGAAAGTAACGATTACCTTTTAGCTAGGCCGCTGACAAGATGGACACGTTTATATGTATACCAGTTCGTTAGGACTTTAACGTAAACAACTTGAACGACGATAGCGTTAATTCGTCCCCCAAAAAGGATACCACTACTGTGACCACGACCATTACGCAAAGGGTTGTGAAACCTCTAGTCCTTTGGAGACGTCGCTACTTCAGGGTGGTAGAGCGGTTCTAATCCGGTAAGAAACAAGATTCGCTCCAAGCCCAACTGGCATGGAGGTGCAAGGAAATGCATGCTATGAAACAAGAGAGAGAAGTCAGCATGTACTGGAGGCAAGCGGGATCGAACCGCTGACCTCTGCGTGCAAAACAGGCTCTACCGCTGAGCTATCTCCATGTTTACACAAATAACCCCGTAGTAGAACTACTACTTAACCCCTTTAAAAATTAGGAAAGCCATGTTTTAAAAGAGATCAACTTGAACCCGGTCCGTTTCCTTGTGAGTAAGTGCTATATTATTCTCAGTGATAGAATAATTAGAACTGCCGGTTCGACGTCGTAGGGTTCGCGCGTTTAACATACGGAAGTAAACTCAACATTCAAAGCAGCGGCATGGTGTGCATTGTCCACAGGACTCATGCATTATTTTCACACTATTGGAGAGATAACGTCGATAATATAGTCAACTAAATAGGTAGTGATAATGTCGTCGTCATGGTTCGCCTGATTGTGCTCTTAATCCGTGACTTCTGGGTGGTCCATAATGTCGTTCATTTAATAGGGTTGGAGGAGCGTGAGGTGGAAGTTATTTAAGTGCTTACTTAAGGTCGAGAAGAAGTTGTAATGGACTTTAGTTTTCTGAGGAGGCGCATTCAGAATATCACCTTGGTACCGATATCAAAGTTGCAACAAATAACACCAACCCGTCGGTTTTTCAGGTTGTGGCGCCCTTACCCAGGAAAGCGCAAAAAGGAATTAACTAAGCTCAACTCGACAAAGAAGGGGTGTTAATTCGAGGACGGGGGATACCTATTTGTGTAGCGTAAAAAGGTTAATTGGAAGAAATTACCGAAGGAGTTCACGAAAAAATCTTGTTTATAAGTAATATTTAAGTGGGGACTATTATTATATGCGTAGAGATAGAAATGTACATGGTCCAAGACTGTATTTCGAGGTGAATTCCGGCCACCTTTTAGGACGTGTACTTCATGGATTTAGATCATTGAGGAAACAGAAAACGGTCGATGGTGCACGACGCGATTCGTTGCGCACTGGGTGACTAATTTTCAGTCAACGAGATGGCCGACTCGATGCCCTAGTAAAGTAAAAAGTCGAAAAATGAGTTTTTATTTCTTCCGCTTGGGGGAGTAGGAAGAATCGGGTACTTACAATCGGATATAGTAATGGTTCCATTCACCTAATACTAGCTGGAACCACAACCAACAAAGAAAAATTCTAAATGAACCTTATTATTAATGTGTACGTGTACTCCTGGTGACGCCACCAGGCAGCATAAATTTGGGTCCTTTTAAAAGAAATTGGCGATAAAGGTGACCTGCTTGCAGCAATTTGCGATTCAACCAATAAACCATCTAGAAATACCTCTTATCACTTTCAACGCGTTCTATCACATGCTTCATCCTTTACATAAGAAATTATTTTGGCTTCTACAGATAAGCAAAATTTGCTATAGAGTGGCCACACCGTTTTCGTTATTACTAACGTGGTCCACTATAAGTTAAAAACCTCTTGCCTCTAAGATTGTTTCAAGTTATAACTCATAGAATTTCCTTATAAATGATTTTTCTGGATATTAACTCCAAGTGATAGAGCTTTAATACCCTTTTCAAGTTCTCCCACTCATCGTTTACCCATATTCTGATTGCCTGAAATGTTCTGGTTGCAGGATCAATTTTGCTAAAACGTACAATATCCGCAAGCTCAAATGTAGTTTTGTAATATGAAACGTTAGCGCACTCCAATATTGCTAACGATATGTGCTTCATCATCAAATAGGCATACCGTTTTTCATTTCGCCTCTTTATGTTTCGAGTTTAGGTTTAATGAATGTGCTTGGTGTTGATACAGTTGTTGCTACACCATCTTCCTATAACGAGTTTCGACTTTTGCAACTCGTTCGTCTTTTTACATATCTCATATGTGCAGTGTATGTCTATTAACTCCCACATATCAGGACTGTGGTTACAATAGTGAAATTTAAACGTCTCAGTGAACAAGAAATTAAGTATTATTTAGCATCAGAAGAGTGGAAAAATAGGGCGGGCGAGCGTGCAGGATCGAACTGGCGACATTCAGTACCAAATGCTCTCAAGAGCTACGCCCGCCATCATCGAGGTCACTTAATTTTTCACCACAAGCAATAAATTTAATTGTTCAACTAATATGAAGCCTGCCTGCTTAAGGCTCTCATTAAAAAGAGAGAAGAAGCTGAAACAAAACTCACTGAGTTATAACAAAATCCAATCAAATCCATTTTAAAATTTACTCTCGGAAAATAACTAAATGCAGCAGGATATGCATCAACAACCCAAAATGAAAAAGGAAAACAAAGGTATCTGTCTAAGCGTATTGTCTGTTTTGAGCAAAAAAACCAAGTAAAAATAGTAGTAAAAGCAAAACAAAACATTATGGCCATAATTAAATAGTCATATAGAAATTTTGCAAATATGCACATGTTAGTGCTCTCTAAATCAGTGACCCAAGAATCTGTGACAAGCAGTACCATTGTTGTAATAAAGTGATATTTGCGTTGATATTTTCCGCTATAATAGCATTAATCTGAGACGAGTTATTATTTTTTAAAGGAAGTTGGCCAAGCCCTATATCTGTTGCAAAAATACCTCGCAAAGTTCCGACTTGAATATCACTAAATTTAAATAATATGATACCGCAAAGTATGAGGTAACTTACCGTCATTATCGGTATCATAGCGATATAAAAATTTTAATCTTTTTTAAGCTGAGAACTGCAACAACAAAACATGATTCACCATAACTATCTCTTAAATGGACTTGTTCCAATGGTTGACAATACTCAAATATTGTCGTCTTAGTTCTGGTCGTAAAAATGGCGCAACCCCACCACCTGGAACTATACCTTCTTCAATTGCAGCTCTTGTTGCATGCAGCGCATCTTCGACTCTAAGAGATGCAAGAAATTGAAGGTGAAGTCAACGAGGTGGTTGAAACTCGTGTCGTTGCGGTGGACGTCTCTTAGCTTTCTTTATCATAATCAGAAGTTGAAGTTTCAATTTGTGGTATTATCTTTAGTAATTTTAACATTTTTAGCCGTACCAAGATCATCTCATCTTTTATGACGTACTTAGCACCAGTTAAAGTTGCTATGTCTTCGAGCATCTCCTTTCTTCTGTCACCAAATGCTGGAGCTTTTACTGCAGCAACTTTTAACTCTTTTGAACCTTTACTCTCTTCAACAGTTATTACGTATTGAGCACGTTGTTAACTTCACGAAAGGCTTCTTGCAACTGCTCACCTGATACTCTATAACTTCACCTTTAGTAGGTTTCTTTTCAGCACTTGATGGAAGCACAATGGTGCAGAATTCATCGTTTCCGCTGCAATTTTTAAAAAGTAAACGGTATAAGCTTTAATAAGGGGTGTTATATAGGTCAGGAAGTTGTAAATCGAATGAGCAGACAAGAAATATTCAGTATAGGTATCGGTAATTATGAAACTCACATTCTTAAAGCTACTCTTCAATAAGGTAAATAAAATCAATGTTGATACGACGGTTAAAATCCTTAAGAAATTTACTTATATAGTCATAATATGCAGCAAGATATGTACTCGGGTTAATTTATACCAACACCGTGAGAGTGGACCTTATCGAGGTCACCACCCGTCAATATATTAAAGTGTCTTTAAATACTTCCTACCCAAAAGTCGGTAAGTTGGATTAACTTTCATGTGGCTTTGGGCATACATTGCTAACTACCCGTTCTATTTGGCTACCTCATATCGATCATAGTCATATTTTGACTAAGAGGCTTCGAAAAGTACGGTTATTTTATACCGTTTGTTGGATATATGAATACGGTTGGGTAAAGTGAAGGCGCATCTATTGCAACATTATTGGTGTCATTAAATTTATAACGAAATATAAGTAGCGAAACGAGCAGTTTTTCGGAGGTCGTTGGCATAGAACCATCTTCCCCACTCCAATTGAGTCGTGAGTATGTACGACGGTATCGCACGAGAGCCACTGTGAGCAGAGGATGTGCCAGATAAGTTAAATTCTACGGCGTTCCTCGATGGAGACGAATAGGAAGGTATTCTGTCCCATCCCCTAGCATCACTAAACAGTTGCAAGTAGACGGTACGGTTCACCGTATGGACCCACAGGTCTCAAAGCTTTTTCATGACGTAGTTAACTATTTTAACGGATGGCGATCTAAAGTTAATGACAACTGTTATCACTAGAAAGTATAGGATTAGCCGTAGACTTGGTGTAAATTTTTATGGGAGGTCCAGTTGTACCAATTCTTGGATTCAAATTAAGACTGAAAGGTAAGGTCAAAGCTGCACATAAGAAATTTAAGTTTTAGATGCGCTAAAGTTCATGTAAAAATCTACGAATATAATATGCCGAGATAATAATTCGTGCAATGTCAGCCCGTGTGGCGGTATCGGTAGAGGCAGCCCCCAATTTTAGGCACCCAAAACGCTGGAACCCTCAAGTTCAGAGGGGTACCCGTGGTTAAATAATCTTTCTTCAGTAAAGCATACTCCATAGTTTTTAAGAAGACACGAGCACATATCGTTTAGATAGACAGTATGGACTCTATATCAGTGTATAATAATGACTTGGTGGTTGAACGCGAAGTTACGAACTACAAAACGTTGAGGAAGTTAGTGGAGGGTTGAATCTAAGTATGGTAGTTTTAGTCGTACAAAAACAAGCTCCATTCAATTTTAGGAATATCGAACTTGTAATACTAGTTTGAGCATGAAGAGCACCAATGGACCTTGGTTAAACACGTTGAAGTTCCGATACTCATTCGGCTCACGCTTAGTAATCTCACTTACTATGCCAGGGATAGTGCGACTTTCGTCGACGCTAAGAACGTATTAAATTATCTTTTAATAACAAACTGTACATTTTAAAGATGATATTATTCAATAGTTATCAACGTCAAAGTCCACCACCTACAAGACCGAAGTTTATGTTAAAAGAATACCTATAATTACCAACTATTAACAAGTCGTTTTAAAAATTTATTGAGTTCGGTTGAAGTCATTTTGAGTACATTCTTCTTTAAAAGAATCAAAACAAATAGTTAAAGTGATAAACACCTTTTATAATACGAAGGAGTTGAGTAACGTCCTTTCATTTCCCGTCTCTCAACGTTAACGTTCTTCGTAACATTTAAGAGGTTTCGAAAATGAACGTCTACTCGGTTGTCCTTTAAATCTAGGTTGTTTTTCTTTTATTCCTTTTATTGTCGAGATACGAATATCATTGTGTGTTAGTAGAGGACTGTTAGCGAAAGAAGACTCTAACATAGTATATCGGTGGGTACGAGGTTTTCTTTTTGGTGGAACATTGCTAGGACTTCGGTTAGTTACCGATGGCGTCGCAGTCAATTAAGAGGATATGGGAATAGTTTTCAAGGCCATCTAAAAGGGGTCGATATCTCGTAGGAAGTTAAGAATTAAGACGTACATTAGGTTTATTATGGACATGTATAATACTATACCATTTTGCTCAGAGCGTATTATTCTTATCAAGAGGCGAGCAAGCGCATGAGAGGAAATCCAGCCTGCAGAAAGTTCGCCATATCTAATATTAAGTACAGGTCTCTTTTTGCTTATTTTTTTGATATAATTCATAATGACAAAGACTTTTTTGATGAGATATCAAATTTAAAATTGGAGTAATTACCCAGAAAACATGAGATTTAAATATCGATTTCTTGAGATTAATTGTCTCAGGGTTTGATAAATATTTCCAAATCGCACCGTGTTTTCGTGATGAAGTGCAAGGGCGTATTTTACCAGCTAGACCTTGAAATGTCTTTTGTGACTCAAGGGACATACCAAGACTGTTCGGGAAACTACTTAAGCCACGATTGGGTCTCGGATATATAACGTTTGATAAAGATGGAACTGCGAAAGGCCCAATTGCAAAGAGAAGCTATGGTTATACTAGAACAAACGTTACCCTCGCAAATATTCGTGAAGTAATCTGTTTTCCTATGAACCAGCAAGGTGAAGATGTTCTAATGGGTCGAGGAATGTTAATCGGATTATAGACACGAAATATTGATTCCCTTCTCTTTTAGGTGCCAATTCTAAGAACGAACTCGCAATTTTGTTTCGTAGTCGTGATCACCAATATTAGGACCCAGTTTAATTTCTTTTATAGTTAATGTTTTTTGTTTCTTTTTTGCTTCACTTGCTTTCTTTTTTTTTAGATACTTTTCCTGTCTTTCCGATCCTAAATTTCTTACTGACACAGTTTTACTTGTAACTTCATACCTTGTTGAACTATGCAAACGTATCTTATAACTAATCCAATAAAACGCTCAAAAGTCCATCATCTTTAAGACAAACTCAACTTTGGACCATAAAACGCTGGAAGTGGTCCAATTCAATCATTACCTGCTCTAATTGAAAATTTCAATATACTTCTTTTAAAAGGTCACAAAACTTTAAAAATGTGTGCATCGTCTTGCGTAATTCCACGCACTCGCATCAGTCCGTGCAATGATCCACTCGAAAGTAAAGATACCGTACACGGTTTGAGACGGTATGCATAACCATTTAGTGCCATCGAGGACCTGTGAGAATTAAAAATCTGCACATGACAAGGACAATTCATGGGTTTTATTGCTAACTTTTTAATGTCCAGATCTTTCCCACAGCTCAGTACGGTTTTTTGGACGGGTTGTCGAAGGAGAACCTACACTTTATTTTCATAGTAAAAACCGTCCTGAATTCACTGCCTGTGCCATTATGTGAGCAGCATCTGCAATGCCTTTACCGAATGATATCAATTAAGTACTATTACTCAACGTTTTTACCGCGCCGTGAATAAATGTAACACTTATACAAGTTAGTGGCGGACACGTATCTATTAGGTAGTATATGGGGACACGGGGATGGTTAAAGTAGTTCATAGTGGTTCCTTGCCAGGCAACGGACTAAATGATAGCTTGCTGTTTCGATCATCTACCATGAAGGTATGACCCATGTGAGCTAAAATGCAATGAGAGCGTTTTGCCTAAAATGCTTTTTCCGCCATATTAGGATCGCGTACGATAAACGATTCGAACGGATACTTATTTATATAGGCCACTTCGCTCGTAAACGAACTCGTGGGCAGGTGGTCTCGACATTGACAACTAGTTATTGACTTTAATCACTTGGAAAAAAGTGGTTTAACTCAACTTTATTGAGTTCTAAAGAGGAACGACTTTGTAGTTATTCGTACTTTAAAACTTTTTTGAGACCCGCACAACACATTAACTATAAAATATCTTGAGCAATTTCACACTTTTTTAAAAGGGCAGCTATTAAGTTCGGTTTGCTTCATCAGCAGTTTCTAATTGGTCAGTCTAACGATGAAACTTAGGATTTAGATAATCGAACACATCCATTCTAATTATTCATAAATGTAAGCCCAAAAGATGCATGGAAGAGGATTTTTAAGTAAAATAGAGTGAAAGATTGCGAGGAAGTTCGTCTACGACACCTGAAAAGACCACGTTTACGTTAATAACTGGTATTACCTGCGGTGCTGGTATGCCTTATAGGCTTGGAGAAATTGCAGCTAAATATCAGGTTTATTATTAGGGATAATAGAGTAGCCCTCACACCGTAAACTTTCATTGGGAACATTGGTTTGACAATCTGCAAATTGGACCAATAGGAAAAGTCAAACCGTGAGCAGGTGAAAACTGCTTTCTTGAAGAAGGTGATGTATTTTTAAATAAATTCAGTCCAACAGGGTTTTACCTACGAATTCAGTAACAAACAAATCGTTAACCTTTCTAGTACCACTGGTAAGTTGTCCTGCTTTCCCAGATCCCGCCGAACTCATGTTCGATAGTTATGCATCAAAAAATAAGCTCGGTAAAGTATATGGAAGACCAAGTTACTTTTCGTGCACCAGGTGACAAAGTGCAAATGATAGAGGGAGAATTATACCTAAATGATCAGAAACAAAGAGAACGTCATTGTCAGTTCTAAAACTTTTCTGAAACTGGCAGTGGCGTATTTCTTGGTATGATTTTTTCAACTATGCCTCCCATAGTTTCTATGCCAAGTGATATGCACCACCAACTAAAATTACTCCTTTTATATTATCAATGTGTCACCACCAACCGCAAGGACTTGAAACACTCCTTGGTGCAATTTCAATATCGAAATATCGAACGTTCCGCCACCAAGGTCATAAACTGCATATATTCCACTGCATGATTATTTCGGCGTATAAACCAACGCAATGCACGACTTAGCAGTTTCATTCGACCGTGTCATTTCAGTTCTGTACTTTTGAGAGAGGTGTTGGTGTAAAAGGAAAGAGTAATCCTAAAAACTTTTGTTTTGGGCTACTTTTAAAAAGAAGATGTATTAGGTAAAGTCTCGGTTCTTATTTGTACTGCCTGAAACCTAGGTTAATAGCTGAGATTTCCTGCTTCCAGAACATCCTTTTTGCTTAATTAGCACTCTTATACCTTTTCCAAGTAGTACTTATCGTCGAAAATATCGTAGAAGTCGTTCATGGCTTGTCACATAGAAGTGATGATTACCGTCTTGGCGTCGGTTCAAAATTTAAAACGTAGATCTTTAACACCTTTGTCATTGACCTCCAGTGCCAACATTTGGAAGTAAAAATAGGTCTCTCGGTTGTAAGGAACCTAAAAGCATTACTAGATTATAAAAGAGTAATATTGAGTATAAAAGTATTTTTTCTGGCAAATTACGCTATGTAATAGAGCTGCTGCTAGTGAACTTAGATTCTGCTCGTACTTTCTATCGCAACTCAAAAATATATAGAAGCTATTTCTTTAACCTACTGTGACGGGGAGTACTGCAATAAAATCAAGAACTACGTTGATGGCCGGTTTTACGAATATGCCAATTAGAAGCATTTAGCCACCTACTCCTCTGTTTTGCGTAATCTCCATAATTTTAGAAACGAAGTCATTGCGTATGTGCAGCCACTTTGTAAAGCTATCTTCATTTTTTCATCAGAGCTTACAGAACCTATCACTACACCTTTTGGGGCGGAGAGATATGTACTCCCGACCCTTTGGTCGGTTTGGTTTACGCGATGGTCCGACGCGATGCGGGGCTGTTCTCTGGGGGTTAATGAGCTGGGCAGCTCCTATACCTGCCATAGACGTTAAGATTTTGACCGAAATGCGAATTAACTTTGGAAATAGACATTATTCGTAATATAATAGTGGGACGAGAGCAATAACATTACCTAAGATATGAGTATGCGTCTTCAAGAAAATGGTTTCGGTAAAAGCCATTATCAATTATATTTGAGCTCATTTTTTATCTATATGCAGTACCTATAGTCGCTGTCATTCTTTGCAAGTTTGATACCTCTTACGCCATCTGAATTGCGACTTTTAAATTGACGCACATCACTTACAACAAATCTGATACTTGTCTCCTTCGTCGAGCGAGTTACGCCTTATGTTTCCACCTTATACAATTGTTCGCGAGAAGGTGCACGAGTTGGCTCTGCAAGAGGTAACTTATAAACTTTTAATCTTTCCTTTTCCACCACGCTAAGTATCAATGCCAATAGTGGTATAGGAGAACACCTTAATCTAGAAGTCTTTCAAAAAACAAGGCCAGTTAAACGGTGCAGTTTCATATCAAGTTATTTAAAAGTTCTCCTTCCGCAGGATCTTTTGCACCGCGGATGATTTTTTAGTGAAGTAGATACGACTCCTGGCGTTACATCTCGGGATATATATATACTCGAAAAAGAGAGCAAAAAGAATCTGCTTTTTCTGTTCTCCTGATTAACACTTCTTTTCTAAAGTCAACAAAAGCAGCTATGATTTCTTTTAACGACATCAAAGCAGGCCTGTTGTTATACCGGATTTTAATTGACATAGAAGTAGAATATCATTAACGAAGACACATAGCGTAACTTCGACCACCTAGAGGTAGATAGCTTGGTTTCAATGGAACGGGTAGTTATTCGCCATTTTCTTCTCTCTTTAGAACAGCCAGTGCATGTGGGTGATATTTGCCCATTACTTCCCCTACTATACGAGCTGCCTTTTTATATGGCTTATAAATCCATCCCGCACGTCAGGTATAGCCCGGCTATAACGCTCATTGCGTAGGAGACGCGCAATTAGGACTGCTGGCAGAGCATCTCGTTTACACCGAGGAGGTCGGCAGTTCAAGTCTGTCATTGCCCCGCGCACGTCAAGATGGATATGCTACTTATATCAGTCGAACGCTAACACCACGTAGTATTAACTATTGTACAACTTAGGCCTTATAGTTCCGGCGCTCTTGCAACATCTGTTGCGCTCCTCGCTTTGTTTTGACAAAGATAATGATTGATCCTTCGCGCTGACATAGTTGTGTAACAAGTTATCTGAACTCCAAAGCCCATATCAAACATACGATCCGTTTCATCAAGCATTATACCAGATATTATGCTGGTCCTCATGGATAATGTTAAACACCAAAAAAGCTAACTTTAATCGTTGGTGAATTAAATTGCCCACAAAAAGTTAGATCATCTAGAGTACATAACCTATGCAATAAAAAGGTAAAAGATATTTTTTAGGTTCGCGGAACCGACATTAGCGGTAACTAATTTAACTGTGGTTTTGGTTTATTTAGTCAATGTATATAAGGGAGAAAGTGAAGGAAATGGACGATATCGAGACTAAAATCTAACACTATAAACGAGTTAAAACTAAGACGTGGTGGATATTGAAGTTAATTTAGTCAGCATTAGCGACGAACTGCTCTTGCTAATATTAAAGACAAACGACTAAGGTATCGTTGGTAAGATCGTGATAAGAGTGAGCAACGTGAAAGTTCATTTCAAATGAGGTACCAAAATAACAAAGGTTGTAACCAAAAACGCACTTACAATACGTCGAATCTATGACTTAAATTATAAGAATTCCGAAACATTGTTGAAACGACGTCTTTGGTAAACGTAATAAAAGCACCAAAAGACATGTCTGGATTATAAGAATTAAGAATTCCTATAGGAAAGGAAACGGGACCAATACGGTTGTAATGCAAGTCTTCTTTCTTCTTCTAAAGCTTTACCACTTTTGTCATCAAAAGATCTTTGATGAGGAAATAATCCCTCTTCCCAACCAGGTAGAAACACGCATGAAGAGTCATAACATATACGGTGTCATCGTTATTCATATTATCCACCTTATGCAATTATATCCCTGACTTCCTGACGTTCGTAGAATTTTACGCCACTTATAATCTTGTAGGGAATTGAATATTTTATAAAGTCACTAAATCTGTATTTATTAGTTTCAATATCTGTTCGCTTATGAACCTTGCTTCTGTTTCTAGGGTATTATTTAGATTTACCTTTCCCTTCAATGTTTGTTGTCCACAATTTTTTTCAATTGTGAACATACGACGCAGTTGCAAGTATTCCCTACAACTGGACCATCAGAAAACTTCAAAATATTTTCAACTTCTGCACCACGCCAACTATATATCGACTGGTCATCATCTCCTACACAGGTTTATGGTATTTTAGCCAAAGATATTGTATCGCATTTGTATCTTGATATTCATCTACCATGACATAAAATTTGAACAAAACCATCAACCAAAATCGACAGAATTAAGTTTTTATTACCTGTAATTGGTCATCCACACCAATGATTGAAAATTTTTGCTGCAAATGTGTGCTATTCTTGAAGTAATCGTTCTTGTTTTGGTGGGTTTGGTAGGACTCGAACCTACGACCAATTCGTTATGAGCGAATGCTCTAACCGACTGAGCTACAATCCCTTCCAATTTTCGTGCAATTTCCTTACCATCTTGAAATATATAAAGTGGGTATAGATTGCAAAATTCAAAGCACTTTTGGGCCAATTCTTTTCTATTTTCACGTTCCAGCATTATCTAGCTTTTCCTTTATCCTGTGGAGATACAAAACATCAGATGCAGCATAACTTTTTTGTCTCACATCAAATCGCGCGAAGTGAAATATTTTAGTTATATTTTTATCCTCATTATAAAAAGAGTTTAGTATAAATGACGTTCTTGTAGCCAAAACTTAAATACGTATAGAGGAGAATAGAAATTCCTTTATGACTCCGTGAATTAACTTAGACTCTACAAGCTCGTTAAAGAGGTATACTTTGTTTCAATACCCCTTTCTTATACGCCGTTACGATAGACTTAAAGTTCCGTTAGAACGTATAGGTCCTGGTCTTCTCCACAGGCCACTACAATGGCAGAAATTTAAAAAGGACGTAGTATTGACATAATTGTACAATACTTGATGGCAGAATAGACAGCATAAGGTAGTAAGAGGTCATAGATAGCCTATCAGAGTATGCTGTAATGGGCAAACTTATACCTATATCGGAACTAAGGCCTATAAGTGACCACGAGACCCTTCAATTTCCACTAAAACGTTTACCACGTGTTTAATACTAGCTGGTCAAATAGCGTAGACGTCTTTGTTTCACCAACGCTAGTTCGCCAGATCAAAACAACGACGGAGTACCAATTAGTGTTTACACCAAAATCGCTACTGCGATGGTGTCTTCTTCTTGGTTTTTTATACCCTCCCACCAAAAGACCTAAGTGTATCGCATAACCTCGAATATTACTGCAATTACTATGCGTAAAAACCCGATATATGAATCGTGAAAGTGACCGTTCGGTGGACTACTTGGTAGCTAAGAACCACTTCGTGAGTTACTTTAAAAACACGGGTAAGATATCTGGGTGGGGAAGGTTGCTCATATTGGGCAATGTCAACAAGGATGGACCCTGTGCGTGACACAATCATGATAGATGACCTATTGATTATTTAGATTCTCTCCAGAAGATTATAAACAAGGAGAAATTGTACGAATTATGTACATTCATGTGCCTTCTGCATGGCTTGCTCTTGGAATATATATGCTGCTGCTCCTGCAGGGACAGTCTTTTCGGCAATATGTTTAATCACAGGCAGCATCTGGGGAAAAGGAACCTGGGGCACTTGGTGGGTATGGGATGCAAGACTTACTTCAATGCTGATTTTACGTCTTTTTTCAGCAGCAGTATTTGCCATCTTTAGTGCTATAAATATTCCTATAGTTTTTAAACGTTACAATCATATAGTAATACTGTTAGTGTATACGTTTGCGTTTTATCTATTCCCTCGACTTTCTAGGAATTAGGTATTTTTTTTTCCTCGTACGGAGTAGAGATATCATTGTTTATTATGAAATATATCTCGTTTTTTATGGCTTCAAACTAATGATTTCAGTCGTTATTATAACGATTCGGTTTTAAGAAATTTTGCTTCAATTTCATAAGTTCGTCATTTTTGTGACCGAATTTATTTCTTGTGGTTTTAGGGAATTTATCAGTATTATTAACGTTCGTGTGTTTTTTTGTCCATACTACCGACATTCGGTCATAAATAGTCGTTTTGGTTTGGTTAAAAAAAGTGAACCTGAACGAAAATATAATAGTTTACGTGGGTCTTGAGGAAGGTTATTCTAAGCAACTATAACAGTGCAAATGCCAATTAAAATGGTATTCCTTGGTTTTGATGTAATGAAACACAATAAAAGTTGTTAGACGCTCGGTGGGTTTAAGACGCTTTATATGTAGAAAACTAAGACGTCCACTGTCATTGTGGTGAACACCTAGTATCTAAATATTGTACTAAAACAATGAAATTTACTTATTTTTAATAATAACTTTTAACGCTCTTATTGGTTACTGTCACTCTTCTCGACGTTGACTACTTTATAATTTAATCCAAAGACTGGAAGGCGTTCCATTTTAGATATAAGTCCTCAATGAAGTCATATGGTTCGTGTCTAACGGTGAGGTCGTACTCGTCGTAGTAATCCACCCCACAGTTCGCGATATGCTATTATAGCCACCTACTTATCGTTCCGGATTAAAACCTAATTAACAAAAAAAAGAGCGGAAAGATATCCAATATCGCAAATAATAGGTAATCGTGAATTCTGGAGTAAAAATTTTATAGTTAACGTCGTACAAAACCTAGGTTCTGGTCTATCACTTTGTCTAAAACCATGTCCGACAATGAACTCATAAAAAGGTTATAACTTTTTCACGGAATTTTTTTTACCCAAACGCTTTCTGCAATCTCAAAAGCATAATTACGTCAGCATCCTTTATACCAAGTAATTACCATTTTTAATCTTATATTTGATCTTGCAACTCTACTGTGCAGAATATCGAAGATCTTATTGGCAAAGTTACAACATTTGCTCCAAGGCTTTTTGCTGCTATTTCAAAAGACGCATCACATGCGCAACTTAGAGCGTTTTGCGTAGTGTCTTGTGTTTGTTTGAGCAATACTTTACAATTTCTGGCACTCCATGTGCTTTCATAGCTGAGAGGTAAAAGTTTCTTAAAATTATTGAATAAAGGAGGCTGTCTATTCTCTTGCCATACAAAAATTGACTTGCCAGTTTCAGTGATAACTTCAAGTGCCCAACTTTCCGCCACGCTCGTTAATTCTGATTTACCTGAGGCCGTAATTCCTGTAATAATTACTAATTATTAATTAACATATGATAAAGTGTAGTAAAAGTTTGGATTCTACAATCTAATCAAACCTCTAAAAATACTTCTAGAAAACGACTACGTACAAAAAGAAGTAGGTCAGATCTTTATTAGCACCTTTTAGTCGCACCGTTTTTCGAGAACTGGCTCTATAGATGTTGCAGACTATGGAGAGATTTTGTATTCAGGATGGGGAGACAATAAAAACGTGTATACCCAAATCTGAATTCTCCAATATCATCCTCGGGAGAGGAGCAAGATACCTTCTACTTAAAGAATAAGAGTATACAGAAACGACTTTGATGCAACTCACACCCCTATGTTCCATCAAATAGTAATAGTTTTTTCCCTTTTACCGAGCCTTCTGCGGAAGTGGACATAAGTTATAAAGGTAGTAATAGATATAACTGTACAGGGTAAAATGCGAATAGGGATTGGAGAAAAACGTATATACCAATTTAATTGACTAACGTTACATGCATCCAAGCTCCAGTGGCAAGAATTGTGAGGTCTCGCTCGATCAAGTATAAGGAAAAGGTAGCATTGGGTAAAGACAACAAATCAGACTCAATAGTAACTAAATCCACACTCTGTGCAAAGATAATAATTGCTTTTACCCCGTCGAAGAGATATCGCGAGTAGCGAATGTTCAAGTTTATAAGAAGTTGATATAGTTTCAAAATTAAATGGTCTTATAATGAGTGTTGCTGAAATAGGTCCGTGACCTGATATAGCAAAAAAACGCTTATATACTCATTTGATTACGCGGTTATCGACGAATTTTTATAATAATATGATTAACGCTATTAACGTAAACCTTTGACTCAATGATTGTTGCGATGATATATAACTTTCTATCATTTTGTAGAACTTTCTAATTATTATGACATGAAAGAGAATAAAAGTTGCCCCTGTTGTGCGTGGTAGAAAGGGAGCAAAGAGATATTGGAAATTAAAATGAGGAAATAGAACCAAGATTATTTTCTTTTAAATCCACTTTACTGGCTTGATGAACCCTCGATAGGCGTAATCGTACAACTCGTACATGAAGATACAATAATGGCTGCTGATTATGGCTAACTATAACCAGGTGGAGCTGGAAAATGTGAACGTTAAATTTCCTATAGGCTATCTTATTTGTGTTACTGGAATATCAGGAGGGGGAAAATCAAGTTTAGTCATAGAAACGTTATATAAAGAAGGCCTTGAATATATAGATATCCAGCAACATATGTTGGTATGTTCACTCATATAAGAAATTGGTTTGCAGGACTTAAAGATAGAGATGCATTTTCTACCGGACAAGAAAAATCAATCTCTGATGTCCTTGATATGACGATAGATCAAGCTTGTGATTTTTTTGAAAATAAAGCTTTGTATATTCTTGATGAGCCAACAACTGGATTACACTTTGAAGATATGCAACAACAAAAAGCTCTTCCTAAAACGTTCGCAACGAAAAGGATATGGAAAAAATGCTGTCTTCAGCCAAGACTGAATTAGAATAGAAGCCAATTCAGTTATTATCATCTAAGACATGGTCTTTGATCAAGTAGTAGAAGTTAGTGAAAACCCCGGGGTAAAAGCACCAATAAAAAGTTTTGAAGTTAACCCTGATGCTTATGACCCACATTATCATTTTCAGCTTATATGCTGCTGAACCATACTAACGTTGGATTTACTATATATCCTGGTTCTGCAATGTTCGATATGATGAAGGTAGTGTTATGGTCTTATCCCGCGGTGAAGGATTTCCAAAGAAGGTGAAACAGCGGTTGATGTATTCTATGCTGCCACGGCGCCTTGTTTTGCAGGAAAAAGAATATTTCTTCGAAATAGATACGATTTTCTATATTACCTTCTAGTCAATTATTACCCCTGGGTGGCAGAATGGCTTATGCAGAGGACTGGTTTAGGATAATTACCGGTTCTTTTGGGCACCCACCCTATACGTTACGTATATAGCACGATAAGAAAATGACGAAATCGCTTTCCCGACTTTCTAGTTTACTTACTTTAAGAATAATACCGCGACTTTTTCAATACGGTTTAATATTGCAATACCCAAATACATTTCGCCGTGAACTTCCAAGTGTAAATTATTTAGCATGATCTCATTTACGTTAAAGGCGACCAGGTTAGTCTTGAAATCGTAGTTCTGGTAAATGGGCGAACATTTAATACCTCAATAACGGACGGTTCGTTATCAATAACTTCGTCTCCTTTTCTATGACAATCACTTAACGAGAGAGAATTGTGACTAGAACGAAGTCGTTCTTAACGGGTCGTTTTCTAACGCCACCACTTAGTAAAGCACTTCCGCTATTCCAATTTCGAATGTATGTTGACAATTCGCGAGACTACTACCTGCAGTTAATAAGAAAATCCTGAGTACTTCCGAAAAACCTCTTTCCATATCGATCTCTACGACCAAGTTCCAATTCCAACGCCAACTAGGTCATCCACGAACACAACTAATTCCCTCTATCTTATTTTTGATAATAAAACAATAATTTCGGTAATGAGGACGTCTTCATAGCTTCCAATAATAACTACTTTTACTTTTAACGTATCTCAATTATCAACGACTTCTAGTTAACTCAAATCGCTATCCTTTTTTCCCGGTCTTACATTCTAATCGAAGTCTCGAACAACCTACCTTTTAAGAGATATTAAGCACTCAGCAAGAATCAGAATCAGTTACAAGTCGAAATAAACGACTTCGAAATTTGAATCTTCTCTAAAATACCCTGTGCAGCTAGTACCATTTTGGAGTAACGAGCTACGTAAAGCACTTAGATTACAACGAGAAAGAGAGTCAGGTGGCATAACTCAACACATAGGTTCGTTTTTTAATGGAAATAACTATGTGGTCCTGTACTTCGCAAGTGACGCTACGCACGTGCACCACGGCTTAATTACTTCGATCTTCGTACCCATTATCTTAGGTTTTATCTATTTAGTCGGTGTAACTATCAAAAAATTTCACGCTACATTGACCAAGATAACTTCGTTATAGTTCCATTTTAATAAAGTGATAGTAATTTATTGTAAAAAATATAACAAACTGAAGGCAATTGTTTCGGGAATGGTTCGTTTGGAGGACTTGGTTATCGATAGACTCTAACGACGCGTAATATTGGATAAGGTTCACCTAGGTGACTACTTAGGTTTTTGAATTCCATCATTTTATATACACTCTGCTTATCAAAATAGCGAGCAAGCGAATGGCCCACTTTTCTCCAGCAAAGAGTATTGAACAGCAATGCCAACGGTATATATGGTAAAATTTTGGTAAACAACTTTTGTATATAGTAGTGAAACATGTCCGGTTTTGTAACTACGTTAATAACCCTATTATTGAACATTTTAACCATTAACGTAATTTAACAACAACATAATCATATATATTATGAAAAACAAAATTATGGGTTAACTTTGGTGTTGGTTTTTACTCAAGCTTTATGGTGGAAAAAGTGAAATCAATTTGTCATTCCGACGTTAAACCTGATTCGGTTTTTTACTGCAATGAGTTCTCCAGCACAACCCTGGATGATATTGCATAATAAAAATGAAGGTGCAATTTGCTTTATGTTCCTTCTATAAAACCTGCAGTTTTAAAGGAGGTCTTTGTGAAGCTATGCCAACTGATGAGAGACTATATAACAGAATGAAGCCTGATTGATCCAGTGGATGATTTCTGGACTAGTGTAATTCATACCGCACGCCAAAGGTGCTTGAAATTAACATACTACGAAAAATATTCTTGAATATTTATTTTCTATATTTTCTACTCCCGCGATGGCACTTCATCAACTGGTACAACAAAAGAGGCACTTAGACGAGAAGAACCATTCTCAATGATAGAAGGTGCAATCACCTATTTGGATGAGGTGCATGCAGTTGGCATGTTTGCAGAAGATAGAATAACCGTCATTCAAGGTACTATCGAAGGCTTTTGGAGTGATGGGTGGGTATATAGCGTCTTCAAAGAGCTTGGTAGATGTAATAAGAAGTTCCGCTCCAGGATTTATTTTCACCACTGCTATGTCGCCTGTTTTAGCAGCGGCAGCAAAGGCAAGCCCAAAGGAGCATCAAAATTATTATTTGATGAGCATGGAATATACGTTCAACATATAAATTATCCAACCTGATGAAATGATAGAACATTTAACAGAATCTCTTGTAAAAGTTTTCGAAAATCTGCTGACTACAATTTTATCGGCACGTTAACCGCATTCCGTTTTCCAAAATTGCAGTTCATTTCGCTTGTATTAGCACCACCTTACCAGGTTGAGTATGCATAATACCTAAACCAACTTACAGCTAAGGGTAAAGTTATTTCTACTCAGTCAGGCAAAGGCATGGTTACGGTATTTATACCATAATACGTATTAATGCAGGCTTCTCTCGGATACTTCCAAGAGAAATTTTGAATATTCCAAAATATGGTTGTATTAATATTCATCCTTCAAATGATGGTTCCACCGCACCACGTCTATGATATGACTAGGAAGAAAACGGCTAGTTTAATATTGCAAGTGAAAAGGAGTATCTCCTTTTAAAAACGTCTACCAAATGATTGGTTAGAGAAAAATAACGTGTAAGTGCTTTCAAATGGTCCTGGTGATCCGCAAGAAATAGCTCTAGTGATCGGTTTTAGTACCAAAGCAACAAAAAAACCGACGTCTCACCCTGTGGTTAAAGGTAACAGACTGTTAATCTGTCCGCCAACGGTACGTAGGTTCGAATCCTACCTCCTCCAATGTGCGGGTATAGCACAATGTAGAGCTCTAGCCTTCCAAGCTAGTGACGTGGGTTCGATTCCCACTATCCGCTCATATTTAAGTAGATATATTAAAATATCAACATATGCGTTGAATTTTATCAATAATATACCAAAATCTCTTAAGGTTTATGGATTTTTGAATTGCCATTATTCACTTTTAATTACTACCAGAAAAAGTTTTAATTACTGGTAAGGTAAATATGGTAAGCCGACAATAATAGAGCTTGATCTGGCTCAAGTAGGTGGTATACCTGTTCCTAAGTTCTAAATCATTGTCACGCTTAAAGGTATTTCCTACTAGCGAGAGTACTATTTACGTTGATATGAATCACCTATTACTTCTAAGTCGTCACTTTTACCAACATCCGTGACGTTTTAGATACCCATATCTTCAAGTCGCCAGTTAAATCCGCATCTAAGTGCATTTAGACTTCTCGTCCACGCACCATGTCATCAAAACGGTTTCATCGACAAAAGCGAGTTCTATTTGTAAATAATCTTCGAATTGCAGGAGGAGAGGATTTAGTTGAAGAAATAAAAAAGTAGAAAGTGGAAGATATAAATTATATACTCTAGTGGCATAGTTCCTCTTGCTACTTAACGCACAATTTTAATACGCAAATTATAGAATACTATAAGGACGAGGCTTATGAGAGTTTTGGATTATTATAGTTCTAAAAAATAAATTTGAACAAAAAAGTTAAAATTAATAGAAATTTGGATAATCTCCGAAGACTTGAACATTTTCAAAATCTTCTCTTTTATCTTCTGTAACTTTTTCTGCTCAGGTTATTGCTTCTATACGGGTCTCCTGGTGTATTTTTTGATAGCGATAAGGGAAAAACTTACAATTCTGGTAAAAACTAGATAAGACGATCTTAATAAGGAATATCCCCAAGAACCGAACTATAACTTAAACTACAATTTCTGGTAAACATAAAAGCACTTGATAGAGTCTTCTAAATTACCTATCACGGCTATATGAAATATATAGAGTTTTGGCAGGACCACTTCAAGGACAAATAGAGATAGTAGAAGAGTTTTTCCGTAATCTTATTGTAAAAATAGTATTGTTACGTCTGCCAGTTCCTAGACATCTACTATAACTTCATTTAGGAAACAGAAGGATACAGGTGAAGATCAAATCTATTTCAAAGAGGTAGACTAAAATAATTAGGTTTTGTGTTAACAATGTTTTAAGAGATTTCTTCTTAAGAAGAGTTTTAGAGTTAAATACCTAGTGTGATTTGGCAATTGACTTTAATGTGTATTTTCTTCCAATAGGCGCAATTTGAGGTCGTGATGTCATCCACTCATTAGGAAGATTGCCCATTGAGACTCCAAATATAGGGTTAATCAACAGCTTAGCTATATACGCGCGTATTAATAAATATGGTAAAGTAGTGTTATCCCAACAATGACTAGTTTAACTCATAGAAAGACGATATCTGCTTAATATCAGTTGCAGCTTCCTTGATTCCATTTTTAGAAAATGATGATGCTAATAGAGCATTATACCCGAGTTTATACGTTGCAGTCCGGCATGGAAATAACTTCGGATGGCGAGGAGACCAACGATGACCATACCTCAGAAAACATCGAAGACCGAGACCACGACATCAAAATCGTTTTCGCGATGGCATAGTTGATAGTTCTGATAGTAAGCGCTTGCATTTTTAAACGATCAGCGAAAATACAGAACCGTTCCAATATTAAAACTTCTGAGATAATAATAAAGATCACTTCAACAATTTTTTCTAGAGAAATGAAGATAAGTATATCTTCTTAAACTGACACAACATGTACTAACCCCTTGGATCAGAAAAAATAACTCGTGCTATACCTGGTGTTAATGAAGAATATCTAATAGTGAACCTACTATCACCATATCAGTTTTAACCATCTTCTCAACCAGTGCCTGCTTCAATAATTACTGTTAAAAACCACTTTTCAGTAAGCTAACAGGTAAAGACTCGTTCAATTCTCGAATTTTTTTCTAATTGATGAAAAAAAATTACATGAAGGTATACTGGACGGAGTTCCACACAGCTACAGTCATTTTCAAAAGTTTGCTGTGAAACATAGTCTGCAACCAGGGGATCATGGATTAGAGCTCAACACGGTCACCTTCTATACGGAATAAACCTTCTGAACATCTTTTAATCCCCTTTTCCCGCAAGGACAACGACGTGGACATAAACTCCCAGGTTTTCTAGAACAAATAGCATCCCGGAATATCAAACCAATGAGTTGTTGGAGAACCTCCTTTTAGAGTAATTGGTGGTCAGCGAAAACCACTTTACCTTTGAACCCGTAATGTTCGGATACCACGACGAATATGAAACGTCCTTTACAATGATATTAATGGTAGAGTTAAGATTTATGAATCGATAATAAAATAAAAACTGCAAAGTTCAAAGTTGAAAGGTGGATTATTTTGCCCTAAGGTTTTTCCGCCTCAGTTACTGCTACTTACAAATACACCTTTTATGTTTTTTTCTAGACACAGAGGTCGCATATGCGAAAAATGCGGAGTAGAAGTTACATCTAGATTTCATTCTTCTCTTTCCTACCCAGTATATCTCGAACGTAGAGGACAACGAGTATATACCAAAAACTTTAGCGAAGGAAGTTCTTAACCTCGTAATAACCTAATGTCTCTCAGAGATATGGAGAACAAAGCGGAAAACTTTTTCCACTCTAATAATCACTAAAAGCTTATTCATAGACAACGAAGACTCTATTCTTCTTTCTTTTAATATTTCTCTAACGCATAACACTGGAAATAGGCCTGAGTGGATGATACTTACAACTATACCTATTTTACCACCTGATTTGCGTCCTTTGGTATCGCTTGAGAGTGGAGCAGGACGTCAAAGACTAGACTTAGTAGTAATATCCTGATAATATAATAGAAATAACAGGGAGATTATGATTCGTAATGAAAAAAGGATGTTACAAGAAGCAGTTGATTCTCTTTTTGATAATAGGGTCGTTTTGCGGTCTTGGAGAATCCTTTTTCCCATCTGATGAGACCTGCAAGACATTATCAACAACCAGGTTGAAACTTTCTTTTAGTCACTGGATTACCAAATTGAACTATTCAAACCTTTTGTTTACTCAAACCATACCGAGGTTGATAATTCAAACGATCATTCAACTATTCTCGTCTTTTTGGTCTTCAAACCCTATACGAACTTCTCCATTATTTGAATTGGTATTCAGCGAAAACTCGGTTAGGAATAACTTCCGTTTCGTTATGTCGAAGTAGGGCTTGTCACATGGGCGTTTAATCGACTAAAACTACGTGATCAAATGGCAGTCATGTGCCAATTTCATTGGAAGCTCAGCTTGAAGCTTACTTGGCTTTGAGTATGCCACATTTGTGATATGGTTATACCTGAAAAGAAGTGAGAGGTATAACAAGGTTATAGATGAATGGTCTAAGTGTACGGATATGATAGCTAATGATATGTTAAAAGAGCAGGTTAGCTGACAGACGTGAATTTTGTCGTTTCAGTCCAATGAATTGAGCAGCAAATCAACTACATAGAGTTTTTTGCATAGTTACAAAGCATGACTGTAAAACAAAAAATGAGAGCTACAGAGTGTTGTGCTGGGTAGAACAGCTGCAAATGATATATATAACCCAGTGACAAAAATTATTAGTAAAAGCAGGGGAATTAAACGATGCGTACTTTTCATATAGGTCCAGTAATGACTAGAGGCGTACTTAGGAGCTTATAATATCGAAGATAATTACGATTTTATTTCAATTTGTTATCATTATATTAATATCTATCTTTGCCTTTATTTTATCTACAGGAATATCAAGCAATAGTAAAAGACTGGAAATTGCATTCTGGTGGAGCTAATTTACGTCCGTACAACTCGTGATATTACTGGTGGTTTACCGAGGGTTATAGAGTTATTTGAAGCAGGTAATTTTGTACGTAAAGGTGATCTATTGATGGATGGTGACCCTGATCTCCATGATATTTTACGTGAAGCAAATCGCGTGATATACTAAAGACTTTATGTCGTTCAAATATCTAACGTCCCACAAGCATATCTCAATAAAACAAATGCTACAAAAAGTGGAAATTACTGATCCTGGTGATACTATGATGACAGGGGATTACTAGGGCAAGTCAACTTTGATCGAGGAAATAAAGACGACGGAGAAAGGTTCTCTGTTGAAAAGTACTTACAGAAGCATTCACCTAATTTTCTTTTACAATATCATCCTTCTAATTAAGGACGACCAACAGGTTTGATTATGATTGGATGTTTCAACTTGCGCAGTGCTTTTGCCTCTATTTGCCTAATTCTCTCACGTGTTACATTAAAAATTTTTCCTTGAAGAAGATTCCATAAAAGGAAGGGTAGAAATGGTTCCGGTTTTGCGTAAGAATTTTAAGAAAGAAGGAAACCACAATTTCAACGTTCCTGTAACCAACATATGCCACGCAAGTCACGTTCATAACGTCGTAGGAGATGATAGTAGAAAAGGACAACCTCGAAGTTCTGAATGACCTAGGGAACGATAAAAGTATTGATTGCGTATATAATTTCCACCATATGAACTGGTATTCTAACTACTTTAGACTGCTCAGGTATTGCTCTAGTGATTGATTGTCTTACCCACCAAGTGCCAATTCAACTTTTAAACCACGTTTGTAATCAAATTTATCCAGCCGGAAGTATTCTGGTTATAACGGATCTTGTATCAAATCACTGATGTAAGTTAATAACGCGCATTGTACAATACGAAAAGTCTAAGTTAAAAAAAAGCTATTCATTTATATCATCAAAGGTCTATTTTGGTGGGAAAAAATATGAGAATCAATACTGCTATGGATATAGGTTGACTTTTACAACGTTAAGGTTGGTGATATCGTCATTCGTATAAAACTGATGATATCAAAGAGGTTTGCACAGTATTGGTGCTTAGCTTGCCAAACAGAAGGAAGTCATTAACGTTGTAGTCCACGTAAGTATTAATTCATATATTAAAGGTTATTATAGCTGGTGCAGGAGGTGCAGCTCATTTACCTGGTAGCAATAGATGCATCTTGGAGTAGTTGTACAGGTGATTGAAAATGTAATTTCCAGATCTTCACTATTTTACCTTTTTTATCTATTAAAAAAGTAGTGCGTTCTATTCCCATATAGAAAAACGCATTCTCATCAGAAACTAAAAAACGGCAGAGAATATTTTGCTAACTTCAATCACACTGTAGATTGTGATAGAAAACTATATGGTCAGTTTAGAGGTAACAGTTGGGCCTCATAGCAGAAATCCTATTTTTATTTCTGATGTAAAAAAATTTTGTGAGTCCTATTTAAAGGGTCTTAGACGAGTCCAATTTGAAGTGAAACACATTGCGAACGTTTTTTGATAACCATCATTGCTAAAAGAACGAGATTACGCACTCCCCCATGGCAGGTATCATATTTCCACTATCTTTAACACCGTAAGCGGAATCTAATATGGTAAGTTTTCTTCTATTTTGACGATTAAATCTATCTACCATATTTTTTCTCTCTTTTTGTATAATCTTCTAATGCTTTACACAATACAACTGTTCTTTTTAGTCCGGTATTTCATAGTGTTTTTATGTTAAGTCGTATTCGACGAACGGTATTTAAAAAGTTGCTTAACCTTTTTTCGCCGCCAGTGCGAATTAATAAATCCAATTTTGGCAAATCTTTAGTATACAGAAATTTTGTATTTCCTTTTTAGCACCATGAAAATCATCTTCTGAGATTTCTTTATTCTTCTTCTGTTTCTTCCATAATATCTCTACGTATATTTCTAATGGCATTTCTATAAATGTTGATATGGTAGTTCGTTGCTACGGGAAATTATAGTAGTACTTTCCTGACTTATCAAAAATCGTAAGAAGAAAGTATAAGTACCTTGACCCTTAATAATATTGACTATTTTTTCTTCAAACTTTTTTGATATTAACCTTAAGAATTCTCACGAGCGATATTGTAGTGTTAAGTAAAGTTGTCGTGCATTCCGACGTCGACATAGACATCATTTTTTACCCAACCCTGTGCCCGTTCGTAAGGTTATATTAGTGATGAACGAGAAAGTGTCGGTGAATTTCTGCCTGTGCTTTCTATAATGGTGGTGGTGGTTGTTCAGGTTTATTTAAGTCTATAGACAAAGCTTCAGGCTTCATAGACTACATGCGAAGAAGAAACAGTGCCCCAAAATCATTCGTATGGTGGTTCGGTTGCTACTAAGTGTATTATAACTGGTGTTGCTTAGCGAAGTGAACGTTATTATAGTTTTCGAACTTTGAAACATGGTTGTTTATCTTACGCTCTGTTGGTTAGAGGCGTACGGACACACGGTAGTGGTCGTCACTACAACTCACATCACTCCCGCCGACTTTCAGTTTACAAATTTCTGAAAAGCCGGACAGTCAAGATATATGCTTTGTTTCCGAAAGCTATAGTAAAACAAGGGTAAAAGAATTCGCTTATGGTTTTCGACCAACTTTCCGCATTACGTTATCTACAAAACCCGTGTATTTATAGTTTCGTGTTGTGCCGTCGTATTTTAATTACCGTTGACTAGAACTGTAAAGTTACAAACGGACACTTGCTGCAACCGTATTAACAGAAGGAGAAGTAAAAAGGAAAATTATGATGTCTTGCGGAAATGCAAACTTTTCTTTACCGATGTAGTTTCAATGATACAAGGTATAATTTAAATGGAATATATCTACATACAGATTTAGTTCATTACATGCGGTGAATATATTCTAATATCAAAATTAATAGATGGAACTTTTCGTTTAATATTTTCGATGGTAAATAGTGACTACTTCTGCTTTCAAGTATATTTAGCATTTCTTGCGGATTGGTTCTATTTTTTCCAAATTCTTGATTACAATAATCCTCACTTGGTTATGTAAAAAGGAAATAGCAGATATTTTGATTTCGTCTCAGGTTGGTAAAACAGAAGATTATCTAAAAATAATTTATAGCAAAATATGTCTTTAAATCCAGTAATTTTCAGCATCGGTCCTGTTTCTATATATTGGTATTCGCATAGGCAATTTTATAAACGGAGAGTTATTTGGGGCATCAAAGATCTATTCTGTACAAAAGGAATAAAAACAACAGCATGCTCAAAAATGCTGGAAAAAAAGCAAGGCTGAATTCACCTCGTCGGTACGTCGGTAAGCTTAATAAGCATGAATTTGCTATGGCAAGACGCTTGTGTTTATCGATAAAGTTGGAGCAGCAAATTGTGGAGTAGTTGGAATAAAGCCAACTTATGGCCTAGTTCGTCCAGTCATTACTCGTTCTGTCTCTGATTCAGCATTAATGCTGGAAGCAATTTGTGGCTATGGTTCCGTAAGTGTATTGGTATACCAAAAGAATATAGGATGGATGGAATTTCAGAGGAATATCAAGTATTAACCAATTAAAAATGGCGCTGAAGTTGTTTTGATTTATACGACCAGTCTATTTAATCTGTTCTGCTGAAACTTCAGAACGAACAATGCTAGGTGTGCGTTATGGATTAAGGGTTGATGCTGATACCCTTGAAGAAATGTATTCACTAACAAGAGCAGAAGGTTTTGGTAAAGTCCACTTTTATGCTTAAAGCGCAGTGCATTAGGGCATTAATCAGAAATGATTTTATAAAAGCGTTTGAATTTTAAGATTACATACTTGTGCCATCACGAGGTACAGAAGCTTTTGGCTTAAAACTTTTCGGTCTAGGCAATTAATACACGTAGTTACTATACAAAATAATACTACTTCGACCTTATAATTATCTGGCAACCTTGTTCAAATCATTTTTTATTACTATAATAATCACCTTGTATTTTGTCAGGGTGACAGATCGAAATAGACCAACTATTAAGTTTTATAATCGTTCTATTATACTGGACGGTCTTTGACCTTATTATCGGTCGTTGTAGTCACGAAATATATACGAGAGTAGCATTTTGCTGTAATAGTGATCAAAGCAAGCTTCCAATCATAAAATTCTGTGAGGTTCATCGTGGTAAGGATTACACTGTTTACATGAAGATTATAAGTAGTATTGTAGACAATTGTTTCATCCATATTCTTTTGCGGTATAAATACCATTTGCAGCTATGTTTTTAGGATTCGACAAAAGTTTATGCCGGTAAGGATATATTGTTTGTTGTATATGTCTATGACTTAGAAGTAGTTTATTTGTTAGCCGTCCGGTTTTACCCGAGCTAAATGCTAATATGTTTCTTGTGAATAGGAATTTATTTTTTCTTCTTTCTATTATGTGACTATTCCTGTATCACGATGGATATTTGGTATAGTTTTAGCCGTCTCTTTATACTTTTAAGTTATGAAGACATACTCTCTGAGGTATATTTTAGTGATAACCTAATCGATATATTTTTTCATAAACTCTATATCACAAAGATAGTTAAAATTCTATGTCCACCAAAACCAAACGAACACGTATAACTTAAAATACGAGGACTCGAAATTTGCCATGTTTTAAATTTAGTGTAGGAAGACTTCCTGTGTATTATAACGAAGTTGCGAGGGACGTCGTGGTTCATTTACAGGATATCTAGTAACGATAATGAAGTTAAAATAGAGGTTCACCGCAACTTCAAGGTACACACTTAAATCAACTATCGAAAGTACTACGTTTTGGACGTTAAGGTTGGTTTATATCAAGAACGACTCAAATACTAACGTACGCGTGGACAACGTGTACGCCAATGTGCTGAATCGAAACCTGGCATTTAAGCATAAATTATCTTTATACCGGTCTATAGTTTAAATAATCTGAACGTCCCTGTTTTTTACCTGACTGTGCAGACCCGGGGACGTACCATTATTGTAAAAGGACTTAACTGAGTAGACCTTAAAGATAAGGTTTGAGAAGAAGACGACGGTACTACTAAAGTTGACGTAGATTCAAGTAAACTACTTTTGCGTTTTGATAAACGTCGAAGTACACTTTATCCACGGATATCTCGAACCTCAACACCCTTCCTCCAGCAAACCATGAGGAGTTGGTGCAACCATTGCTTTTGGTAACCAAAAATGCATTGGCATTAATGCAGCTTTTCCTATTCCGTAAATTAGCATAGCAAAACACACTGCAATAAATCACTACTCACTTCATAGTTTAAACTTATAAGGTGGTGAATGTTTCAGATTTCATACTTTAAGTAAAAGACAAATGTAGTGAGCAAATCTCCAGAAAAAGCAATAAACATTGCACAGCTAATCGATTAACTTTGATCGAATTTAACTCTTACTAGTGGTATGTGGGTTATATTTCATTTTGATCCTAATTTAGACGTGATTAAAGACAACTTAAACATGTCTAAAAAGTCCTCAATAGCTTATTTAAAATGGTAATTACATTCTTGCCTAAATTGCCAAACAAAAAAGTTTTTTTCTTATTCCTTTTATCTCTTAGCATTGGCCCATTCCATCCTATCATCTTGCGCAAACCACCGCGTCTTATATGCGAAGGTAAACCTCTTTTAATTGTACCAACTCTTGCAGAACCTGATTGCTAGAAAATTTCACTTGTTTAATAGAAAATCTGTTGGTCGATCCTCAACAAGATGTTTAAACATAATCTATAAACGGATGACCAAAATTTAATATGTACCACATTTTTAAACGGTGAAGATTGCTGGCATAACAGCGTCGTTACCGAGCCTAAAATACGAGTAATCGGACGGGTCAGTCTAGCATTCAAGACTACGAAGCAACATTGGAAATATCTTAATATTTAGCAACCAAAGCATATATCCGTTGGAAAAACTACCGCACAGCAGTATATGAGATAGATTTAAAAGATCTTATTTTTGCCTGGAAAATATGTAAGCATGTGAAATCCAACGCAATAGTTATAGCAAAAGGTTGATGGGCAGGACAAACAAGCAGAATAGATAGTGTAAATTGCAGTGAAAAAGCAGGGAACGTTCAGATGCATTTTTCCCATTCCAGATAGCATAGTAGAAGCGAAAAATGGGATACAGCTATAATTCACCGTTAATACCTCCGTAGCTCAGTCCATTCCTCAACCGTCAATTGGTTAACCAGGCTGGTAGGTATGGCGCGCGCGGCTTGATATACAAAAACGTCCCGTTGTGCCGATAGTGCACGAAGAAAACTCGAGAAAGATAAGGATGGCTAAAATTTTAAAGTGTAGAACATTGTAGAGGTTCTATATATCCTTTTGATAGTGAAAAAGGAAGAAACTGATAAAAGCTAACTTATAGATGTTGTTGCATTGAATTTACGAGACGGCATTCGTAAAAACTTACCATATATCCCACTCTACCAAATCCAGTTTGCTATCCAATCTCCTTCCGGCCTATTTTCTCCTCACTTTCGGTACCAATGACATCAATGGTAGTATTCATGAACTCGCTAAAGTGAACCATGCACTGGATTACGGTTGCTATTTACCTTAACGAGTCATCCAGTTTCTTGCATTAATAGTACTGCTATTGACAACCTACCAACCTGACTTGCTTGAGAACCTTTTTCTTGCAGTTGGACGTTGTGATAACGACAACTTCAGCTTATCAGATTAAACCATGAGAACCAATAACGCACGACGTTGCTTCATTGGCTCTGACCGATTATAAGTAAAAGGTTTTGCGATACTGATATTACAGTCGTCGCTTCGTTTAATATTAATCAAACAAATGCTGAGAGCCTGCAATAAATTTCATGCTTGAAATAAGTCACTACTATAAAATACCTTTACATTTGAATAAAAGACGTTTTAATTAGTTATATTACATCATTTGGCATTATTGCAAGTGTTTACCTGATAATCGATTGCTATATTAACTGTGAACGTTTCCTGTCACTAACGTATATTTGTAATATTATTCTGATTTAAGGCATTTCGAAATACTTTCTAGGGTAAGAACCTGGCCAAAAAACCGATATAAATGGGGTATCCTAGAGAAACAAAAGTCGTAATGTTCGACGACGATCCAAATTTTCATCCTTTTAAACGTGCGTAAGTTTCGCTGAGAAGTTAACTTTACGGTAAAGGAAAACTAAAACTATAAAAGAAAGGAAGAAATAGTTCCTTTTCGTCGTAGCAAATGTCTTCACCACCGAAAAGAGGTTCATAAAGTGTATAAACTGAACTTTTTCCGGCCAAAGCATTGCAGTTTACATAAAGGAAAACAGTGACCTTCTCAAAGTGAGACAACGTGAGGACTTGGGTATTGATCGTAGAGAACTAAACCGTGTAATAGACCATAAAAAGCGTTTGGTAGGTATAGTAGACTTTGACGTTACTTTTTTATGTCTAGTTAATAAATTTCCAGAATGTTCTGGACGTTACGAGAAACCACACTCAATATACAAACGTTATAATTTGCAGGACTAAACGTACGATTAAAAGTAATTAAGTTCCTGAACCAATATATCGAAGACGTTTTCTTGGAAATAACTTAATAAATACTTAACCCTTTCACGAGCTTTACAAATTTCAAGTAAAAATAAAAAGCGATTAGTGCATTTAGATTTTACCTCTCTTTTTGTGCGTTGTTCCGTTAGTAAATAATTAGACACAAAAGGAGTAGAATTTTACAGAGTAGATGATTTTTTACCCAGTACAAACTTCAAAACATGCTTGGGAAAGTGACTTTATTACCTCAAAGATAGATCTTAGCATTTAACACCGAAGCAATGTTTATGCGAAAAAGATGAGAGATTTATACGACCTTATTAATCATAGTTTCTTATACCTTTAGTATGAAGACGTCCTTACGAACTAATTTTTATAAACAGGCAAATGGCGATTGGAAAAATGCAGATAGTCGTTTTAGCTTACTATGTCAGACGTCTATTTCGATAAAGAGTTTATCGTCTTTAAAGAGTTCGCGAACTACTGCGTTACTCACCATTCTAAGCGTTTGGTCAACATCATTATGTATAGAAAAAAGTCCTAAATCATTGGATAACGCTCTGTCGTTCTCAATTGGAACTTGGTCGTAAAACCCGCGTTTAAGGACCATTAAAGCTAATATATCACTCTTTTCGATGTTATTCATCAGAATTAAACCGACCTAAACGTAGAGTTGTATTAATAGGATGACCATTATTTAAGTTATTGGTGACCCCTCTACGGCAATGTCAAAAACTGTGCTGTAGACCATGAGGTAAAAAAAAGTTGAAAGTATATTCCCTACAACCTGTGTGATACTATTAACCGGGTTGACCACGACCTTTTTGACAAAATATGAATTTCCTGTGTGCCCTTCGCTACTTCAAAAGAGGTTCCTATAAGAAAAAACTATTTCTAGCCGGTGCGAATCACCATAGATATGACATTATCTTGGTTCTTGATTTTGTTTAAAATTAGGAAATGTTGATGATAATAGAACATTTTTAATGGAGTGGATAAAGTCTTTAATTTCGGTATATAATGATAAATAATGAAGTCTTCTATAACGTGCTTAATTACTACGTTAACTTCCTTTAAAATTTAATTCTTTTCTTCTGTCTAAGAACTCTTTGGAGCATGGCAAAAATCCCGAACGTCGTCCTCATACTCTTCGACCCCGTTATAGATAGTGGCATGATAATGGTTCAGTACGACGTTATAAACTGTTATTTCTTCTAAACGATCTAAAAAGTGCTCGTTCTCATAAACCAGAACGAGTTTCTAGGACAACGAGAACCTGGCCAGAACTAAATAAATAAAGTATCCTAATCATATAGAGAACTACCGTGAGGTAGATAATAGCAAGAACTACTCCGTACCCGCAATTATCTATTAGGTCAAAAACGTGGGTTCTATTTTCTGACCAACTTCCATGACTCTTTTGTATTACGAAATGTGATTTTTGCTACTCAGAGTGTTGAGGATGCAAGTAAAAGTACTATTAGCGGCTGTGTCTAAAAAAATGGTTCTTTCGATGATCACAGATAGCCCTACAAAAATACAATTGACTTGCACTTATTATATTACTTAACGGTGGACTGGGTGAACGAGGATACACCATTAGCTCCTATTCCCGTAACTTCTATGATAGTGCAATCGTAATTCCTTATCATACTATTAAATCAAAATCCACGGGGAAATCTACCTTAACTACTACTACCAATAAAACACCGACACGATACATAAAGGTGGTTGAAAATCACGTTATATATTAAAGAAACTACTTTTTCACTTTTGACGGAGGCACTACTTCAAATGTGAACCACTAAACCAAAATTACGGAATAAAAGAAAATAATGTAGATATCGTTATCAACGCAATAACCTTAATTTCATTTAGGACCACTGTCGAATCAAGGCAAAATAAATAGCATAAATAAGATAAAGTTGTCAAATTATATTGGAGTGTTTAAAAAGACGTACGATAGTTACAAATTAATCGCATTTAAAGAATTGTGAAACGTCGTAATGGTATACGGAAAAGGTTCCACATATAGACGACTGATAAAACCAGGATTTGGGGAGATAGTTTAAAAGTGCGAGTTAATGGTGCATGGATTTTCCCTACCTTTTATATACATTTTTATAATCTATCTATAATGAATCTATTACATCCACCGATGAGAAAAAACTAATGTAAATATTGATAGAGTAGCGAAGAAATAGATTTACCGTTCAAAGCAGTATCATTCGTACTATACGAGTAGTCTTACTACTTTTAGTGAGATCATTATCACGAATATAGAGGACCTTCAAAATCTAAAAAGATACTAGAAGTACCTCCTGTACAAGTTATTTAAAAAACGAATAAGACAAACCTTTTTCAAACGTCGCAAAAATGTAATGGTTTACACGAAAAGATTAAAGATAAATAAAAGTGGCGACTTTTCAGAAAACTTCCAACCTATTTAGTAACAAAATTTGCAACACGTCTTAAATTTATAACTCATGCCACTAAATAAATGGCTGGATGGTGATACAAGTCGCATGTTTTGCGATATCTCTTTATATAATTCTAAGGATAATGTGGTTTTTCGTTTTTATTTCTCTTAGCAACGAAGTTGAATAGTTAGTTGAAGACCACGTCCGTTTCGTCGTTACCTACTTTAAGTACCTTTTACCAAGATGTCTTCTCCTTACCTTTTACGTTCTCCTCTGTTTTTTTTAAAATCTCCTCTATATACTATCACCGACTGTTGGACGCGTTTCCGCGTCGTAATTTATAAATTCCTTTTTTGTCTACTTCAGTGCCGGTTACGGCTATACCTTCCATACATAAATTTTTCTACTTGAATTGGATAATACGCTAAAGCTTCAGTGGCAGTGTCAATTCGTTCAACAAATGATGAGCTAAATTAAAACCAGCAGGACCAAGGCTCTTGGCAATGAACGCTGAAAATTTAAAGGATTCCAACGGCTGAGCAGAGAATATATTTCAAACTTGCTATGCTGTACCCTTCGCTTTTCACCAGATTCATTTCTGATATTTTCTGCTCTAGTGGGCAGCCGTGCAGCTGTCCTTACTTTGCTTATGACAAAATATGCAGTAGTGAGCATTATCTATACTCTGTTTATTTTTTACTCTCCACACTGCATATTGTGCTGCAAGTTCGGAGTAACTAGCTTTCTGAATTTTGCATTTTCAATGGATCTCAAGTAAACAACTTTACATATAGCAGATGCCTGAGCTAGAGATTCAATTATCAAGACTCCTGGCATTATCGGATGACCAGGGAAGTGGCCAATAAAAAATGGCTCATTGAAAGTCACACACTCTATAACTCTCTAAGAGAAACGGATAAGAATGTGGTAATATTTTTATAATATCACTGATATTAATATGTTTTGCAGAGCAAGAGATTCATTGATAACTCAAACCCTCTAATCTCATTACCCCCTTTAAAAAAGTGCTGGCCAATTTTTATTGGCCCCTATTTCATTGATTTGCCTGCAAAAACTACTGCTTAATTTCCATCTAGTTCCAGACTTATCGTTAAAACCAAAAATTTCAGGACCAAAACCTATAGAAAAAGATTCAACTTTAAAATATTGACTTGTATTTGAGAAAAAGATAATATAAACATATATAGGCAATGCTTAATTCTTTATTGGTATTTGATATTGAAACTATACCAGATGTAAATTCCTGCAAAAATTTACTCAACGATACCAGCATGGCATTCAAGCAGAATATTTTCATAAAGCTGGCGATAAGTGGAATTCAATGTTAGTCTCTATATGCAGTGATTGGCATTGTGATTTGCTTGAATCCCTCTCTGATTTTGGTCGAAGACGTGCTTCAAACACGTCGTAAATTAGAAGCTGGACACCACTATTGTCGTATATTAGATAAGCGTAAGGAACTAATAAAGACTCACTTAACGGAACTATTACCGTTAAATTATATATTGTGTCATTGTTGATGATATAGTTGACTCTGGTGGAACATTGTGTAATGCAGCTCTTGCATTAGTGATTACTAAAATAACAATTACCAAAGAAGAAATGGAATTTTAACGTGTCGAATGCTGGATTGGATACATGATACTTTATTGCAAGTTAATACTGAAGGTCAAAGTCCTTTAGTATCGACGTGTAAAACAAGTTAATGACTCCGTTCTCCCTTGTGATAGAATTTTCGACTATAATAACGACCTAAAGGTTGTCTTTGACTACTTTACAAAGTCCTATCTAGTACGAAAAGGTATAAGTCTCGCCTTTTTATGTGGACGACCACGAATGCCACAAGTACCAGAGAATGTGGGTGACTTACAAGGACCAAACGAATAGTTTATTTTGAAAACTACAAGATACTCGGGTTATAGTACGTTTTCACGAAATCACCCACTTGAATCTTTGATAGCCCAAAATTTGCACTTCTGAGTGAGGACGCCTTATAACATTTTGTATTGGCCGTGTACACGAAAGAGTTCGTCGAAAAGTTTGGTATTTCAGACGGGGTATTAAGGCCCGAAACGTATTTAGGGAGTGGGAACGTAAAAATGATTAGGAAGTGATTTTTAATGCTATAATACGGTGATCAAACAGTCAGGTTGAAAGTCTGCACCGATAACTTTTTGAACGGTAAAGAAATCCATTTTGTGTAGTCGATTAAAGTCCTAGAAAAGGATTTAATGGTTGATCATACTGAAACAAAAACCTCCCTAAGGTTGCGTGGCGGAATCGGAGGCCTCCCGTTGCGAGATAGGTTGACTCGATGTTCGCGTAAATGTAATTAGCTTTTTTCATAGCAGTGTCTAAATATTGACTTGCAACTCGTTCATTTGTAGACTAAAAAGGTTCAAATTATATATTAAGACGGAAATTTATTAAACTTTCCTTAGATAGCATTTTATCGTTAATTGAACTAGAGCAATATCTATATAGTGACCGTTTGGTTTACATGCGTATTAACGTTAGCGCCTAAAGAAAAGAACGTGATAGTAGTAATTTAAACTCTATTATAATTTGCGACGATGTTGATATTAGTTTCACTCTTAATTTTTGTAGTGTAAAGAAAGTCTTTTTAAAGCACTAAATTTAGAGGCATATAATAGTTCCATATATCATACAGTTTGTATGGGTATAGTTTATAACGATATTGAAATATAAAAAATTCATCACAGACATCACCACTATTAGTGTTGCAACTCCAAGGGCAATGCCGATAATAGAGGTAATTGGGCTTGAGGTGCACGCTCAAGTTTCTTCTAATAATTAAGATGAAACTAGCCTTTTTAATAAAAATAGGACTAAATGGCGTTCCCATGGTCATAACCAGTTTTTGAGCCAGAAATAAGAATGCGAGAATCTCGTCCTTTCGAAGTACTCTTTCGTTTTGAATCACTTTTAAATCGTGCAGGGGAACGAAATTACCTTTAACAAAGTAGACGTCTTCGACGTCTTACGTACTTTTTTAACTCCGTCTAAAACGCAATATAACCAAGCACACTACCACTATACCTTTTCCCTAGTGAAGCAACACTACGTTTACAAAGACAGGCCGTCATCGGTACGATTTGAACCGTTCGTCCGAGTTAAAAAAGTCAGGTAACGAGAAACAATTTTCATCAAACAGTGCATTTTTAAGGTAACGAAGTTGCCCAGGGTATCCTAACTCATAGGATGCGTGGTGGGTATAAAATAAATCATATCGGAATAGTTGAAATAGCCGGATTTTGTAATATCAATCAAAAGATACAAGTATGATCTCAGCATTTCCACATGGAAATTTGAGAAGTTTTTATTGAAGTAGGTAAAAACTTGGTCAGAGATAAAGATTTCTTGGGGGTAAGAGTTATAATGCTCGACGAGGTTTTTTCGCAAAACCAGAGACGTCACGTGTAGAAAAAATACGAGTTGGTAAGAAAATCGAAAAAGATAATGATAAAGTCGTTCGAGTACGTGACGCAGAACGTATCATATCTGTTACTTCTTCAGGTGAAAGTAGATATTCATTGTGATAATTAAGATGAAGTCCCACTAAATATCGATATCTCAATCGGTAAACGACTTCGTTATGTCAAAAAGGACACGCTCCACCTCGTTGATTTTCTTAATTCACTTTGAAGTCATCTCAAATATGAAACTTGGAATCAATTTCATTTTATAGAGAGAAATAGTGGTCCACCGGAATAAATCTTCATTGATTGTGTCATACCTCCAAAAATTTTAATTGATGCTTACTAACCTAAAATGTGAATAAGATAATGCAATTGCAGCAACATCAGGACCAGGACTCATAGGTGGATTAATAGTTGGTACAATGATGGCTAAAGCAATTCGGGTACATCGTGTCAGTGACAGTTAAAAATTAACGTGTCCTACATCCATTTATGAAAAGCAAAAGACCTTAAATCGGTACCGTTTTTATCATCGATAAAACTGCAACACCAGATCTGATAGTAAGGTCAAAGTCCGATTGCAGAGTGCAGAGCTCAACTTCAAGTGGTGAAGCAATACGAGATCTCGGAGCCATGGTCGTTAATTTACCTTGTTGTGATTTTCATGATACATACCTCCACGGGGTTTATAGCTATTACTGGAATTATTATCAAACGAAGAAACTATACGGAATATCAATGCTATAGATGTTGCAACAAGAAATGCAGAAGTGGTTGAAGCTATGGGCATGTCAGAATTCATAGTCTCTGATTGGTGTAAACGAAATCGCGAGTTGACTGCAAATATCAGTGATTGGACCAGAACCTGAAGGAAAATTGGAATTTGATAGAGTATTTTTTACTCCTTATGGAAGCAATAAGCCGACAGTAAAAGGATCTGGTAAATCCACTATCGCAAAATTAACTGTTGGTGTATGGAACCAATACCGCGACACATATATGACCTTAGCTCTTTTAAAACCATTAATACAACCCTACTTACCTAGAAAATATTGCTCGCAGAGGCCAGACCAAATCCTGAAGAAATAAACAAAGCACCAAAAATTGCAGGAATACATGAACTAATACTAAGCTTACCAAATGGATATGAGAGAGGAAGCGTAGAACGACATTACGTCAAAACGCATAAACTATTCTTTGAAAAAGAGTAGAAAGTGATGTTAGAAGTGAAGTACTCACTATATATTGAAGCCATTTAGCTCAATCATTAATATGGAGATTATAGCATAAAAGAATATTACCATAACAGGTATGAACGTTCCAAAGTCGCGTACGACCCTTTTCTACACAAAATGGGTTAACCGAAACTACTATTACCCGAAGGGTGACTTTCTAACCAACTCGTTTGGATATTTTGGGCGCGTTTTCTTCAACCGAATAACTTTTTAGTTTCGTTCTTAACGCTCTATTCCATTTTATCTATTTCCGTGCCCGAACAATACACACATGAACCACTACTGAGCTGTATATAACCTTCTAGACCACGTGGTGACTCTATAAGGTGAATAGTTACCAATTTGCATACTTCACACCTATCTTCCCGATTTAACCCTGACCACGTAGAGTTCCGTCGCGATAAAACCACAACGTCTAGACGCGTCGGTCTCGGTACTCTATTAGTCTTGAACCCGAAAAATATGATAAAATTTCCGTGTAATAGTACCCAACCACAAATTGGCTACTATTCTTTTTCTACTCATTTAGTTTCCCATTGTAGTAGTGAGGAGTACATTATGAACAATATTATTTTGCGGTTATTTGCACCTTTCTTGCCTTAATAAGTCTCCTTTACCCTCTCTGGAGTGCAAGAAGTTGCAAAATGCAATGATGGTTAAAAAAATCTAGACTTTAACGTACTGTAAGGTTTGTGACGTTTTTTCTAATGCAATTTTCTTGTCGTTGTGGTTTTCTTCGAATAAATTCAGGAGCTGTTTTTTTTATTTTAACGAGGAAAGTTACTGCTCCTTTGCCGTCATGATAAGACTGATCGTAACCGGACAAAACATAACTTACGTATCCAACATAAGGTCTAACGCCTCCCAAATAATAGCCTCACCTGGATATGGGGGCAAACTTACATACAACGTGGAAGGTAAAGCGTACAACAAGCCTTTAGGTGCCAACAGCAACACCTACGTCATAGTAATGTTTATATATGATTTCATCGCCTGAGATGTTACGAAGGTGGCGAGCCTTTATAAAAAACGACATAAAACCAAGTTTTATTCCATATTTTTGTATTTTGCGATGCTTTCAAACGAGCGGCAATTACTTGCCTTATTTTGCTCCCCATGCCAGTTCCTTTGACGCTTTCTGCACTGATTGCATTTTCTTCCATAAAAAATGCTCGACTACCTCGTAGAATTCGAGTGCTGTTTTGTCAGTTTCAATTTCAAAGATCAAGTCATCTACTGGGAAAATAAAAATGATATGGAAGAGTAACTGATTCACCACCAAGAGTTTTTGGTGCTCTGATTTCAAAGCTTTTAGATGTGAATCATAGTCTAAGTCACCACTTTGACAATATAGTCAACGTTTAGTCGAGACTTTGTGAAAGCAAGATATCTTTGCTAGCTATACAAACCAGAAAACATATACGTATAATGACTACTACTGATTCTTTTATAAATTTTTTATTGAGAAATTTCGTCCTATCTTGAAATTCTAAAATTATGACTCTATTTATTGCTTATAAAAGTCGCGTACTCCGTTATTTGATGTGATACTATTTCGTCTATATTAAAACCAACCTCAAAGTGCATGTAGTTTTAGAGCCACCAGTACGTATTTACGAATATTATCTTTATGCGTTTTTATCTGAATGAAGTTAATTGTTGCTTCTATTATTATATATACGATTGCTACTTCTTTTCCTTTAATTTCTTCGTCTTGGATCAGGAAGGTTTGTAGTGAATAATCTTGGCTATTATAATTTTAAATTCACAACGCAAATGTTTTTTGTTGATAGTTTTAAGTTTGATAAGTATAAAACTAAAAAGGATGAGAAAATTACATGGAAGAGAAAAAAATGGGAGCTTGCTTGGGTGCACAGGAAGTAGTAAAGACCAAAATTAGTAGTGATAAATGGAAGATAACGTTTGAACTGGTGGAGTTCACTCAAGGAAGGCTCCATACCTCAGTTACTTTATTTACGCTAGCCACTGGTCGCACTTGCAGAAACTTTATGGTATACGCAAGAATAGATTTGTATTAAAATATCGAAAAAAAATTAAAAAAGAGGCAACAAAAGAAAAAACGTTCTTCGCAAGAGGCGAAATATATGACTAAAGCTGAAAATTTTGACATGCTAGTTGCACCTGAATGTATTTTCCTGTTCTGCTTATATGCGTAGCGACGAAAGTACATACTCTTTTAAAAAGCCATTGCTTTTTTATCAGAAACATTCTTCCTCTCCCTAAGCTTGGGAGCTATGCTGAAAACCCTGCATATTGCCAAATCGTTTCCGCGCGTACGCGGTCGTTTACGTAGGTGTGGACGGTCCATAAACCATTTTGGGTATTAACGTTCCTATTCAGTATTATCATAGAAATGTCCGAGTCGTAACGTGAATAAAGTTAATATCAAAGAGAATTAAGGGGTAGAAGATTTACACTTTGAACCGAGGGGCTATTGAAGAAGTTGACGTCGTCACGTTCGGTATCGTCGAAAAATCGGGTATGTAAAGTTCTTCTAAAGAATTCTTATTTAAAAACTGGTCTTATTTACGTTTATCGAGGTATAAGAGGTCTCTGTCACAAGATGGAGAGTAATTAGGATTTAGTAGATTATTTCTGAGCTGAAGCCAATTTGAGCGATATACTTCATTTAGTTGGTACGGTTCTAATACGAGCCGTCTCTATAAAGAGAAGTCGGTGAAACGTTTGAGAAAACGAGTATAACTTGCAGTGAAAAACTAGTTTGGTCGTTCCATCCTCCTGTATCTATAACTTTAAACTCCAAATCGCTAATTCTTGTTAATGTTGTTAAACATAGCGTTTAGGTTGCCGGTGAGTATAACCAGTACGTTCTAATACTAATAATGAGCTGGAGCCAGATAGATACCTGAAGATATCGCGTGGTTTTAACAATATGATCGTAGAGCTTGGATAGAGGTAAAACTGCATAATATTGTGAATTTTTTCGAGAACGGCAAACCTGTTAAGATGTCCATGCTCGTGCTCACTCTTCCTCATAAAAACCTTAGCAAAGTGGCCAGATGTGGTAGAAATTGCAGCAAGGCTTTGTGAGCCACACAGAATTACTTTCTACTTACTTGAAGTTGCAGAACCCTATTGTAACTGCCGCTAGAATAAAGCAATAATCTACTCTGATGTCAACGTCAAGGATAAAGCTCTGGTTGGTGAAAAACGGTCATGAGAAATTAGCAACAGTGTCTGCGCTACCGAGATTAGTACAGAAAATGCTCCAGTAAATAAAAAATTATTTGTGTATCATTCCCACAAATTCAGCGTTTATAAACACTTTTAAATTTTGTATTAAGTCTTTTTGCCCGACAAAGGGTGACGTTTCTGTATTTCTTTTTCTTTTGGCAAAACGTATCTAGTCTGTATGCACATATCGCCAAAGTCCAAGTTCGCCTTGATCGAGGCTGATGAGTCTGATGGAACTATGCTAAAAATCCCTGCAAAGATTGCTGGCCTTTTGGAATTTCAAGGAGTAGCAAGAAGATTCTCTTTGATTGTTCATTGCAAAAGCAGCAGCAAACAGTTTCAAAATGCCTTAAGAAAAAAGGTTATAGCACAAATGTAGAAATGGCAAATTCAGGTGAAACAGAAGACACAACAATATCTCATATACACTGCCAGGTGATGGCTGTGCAAGTTTTCGTCGAGAAAAGTTCGTTGAATTTGGTGGTCCAAATGGTGGAACAAAGTTCCAGTCGGTGCACAAATAGTCCCACCTTTTCCACCTGCAGATATTCCTGGAATAATTACTGATGCTCACCTTGGAGTTGGGCTCGGGCTATTTAAAAATTTCGTGTATCTTAAAACGCATCTTATTCTTTAGGCAAATTCTCTTTATCCACTACGTTATCAGTGGTTCAGCTTGGAAGATCCTGTGCATCAGTTGTTGCATACTCTGGTAGGTTTCTTTCACCTTCAAAAACACGTGGTCTCTAGGTTAATTCTTCTTAAACTGCATAAGTGCAACTTCTATATAGCTTATAAAATAAAAGAAGATGAGGTTTAGATGTCGATAATTAAAGAAGAACTATGTCCGAGTAGAAAACATGTTACACGTTAAAACTGGCTCTCCTAGTCATTGAATTGACTCGTAAAATTCGTACTGGTAGTGAGATTCGCACCAAAACTTATATTGATAGGTAGAAGAATATATTTCGCATTTAAACTCGAATTAATAGAGAAGTTAGGCATTAGAAAATAATCGAGGAATTTAATATGTTTATTTAATAATCTTTAGAAACAGATGGTTCATTTTAAAAGAGAAGGCAAGCCATCTGATAGAGAAACTTTAATCTCAAGAGTAATAGATAGAAGTATAAGGTAACTAACCACGACAACGTCGAGAACGATTTTGAGGTGTACCAAAGTGAGTGTCATTAAGCTCATTGTTGTTACTGCTCTTGGCACCACTTGTGGATGATGCATTATAATTCCCTCATTTGGCCGACCAGGAAGAAGAGAAATGGTCATCGCAATCTTGCTTGGAAAGCAATTCATCCTGTTTTACCCGATAAGTCTGAATTTCCTTATACAATAAGAGTAGTGTCCGAAATTTTGGAGTCTGATGGTTCTTCTTCTATGGCAACAGTTTGACCCTGAAGAGAACGAAATTACCTATGCCCACACTTCTAATAGAACCACTATACCTGAAATTTCATCGTCGAACTAGTGAAGGGGTTCTGTACTTTTAAAGACCATATTTCTTTAGAACAGGCAAAAGCTGGAAGATTACATATTTTAGAAAAAATGAATGCAGTGATTTCACTTGTGTCAGGATGTTATCATTTTACATAGATAAAGACAAAATTTCTGCTGCTATAGGTTCTAAGGGGAAAAATATACGCAGTGTGTGTGAAAGAAGTAATGCAATTTAACTTTATCCTCTACTACCATTTCAAAGATTTCCACCCACAGGTTTCAACAGTTCTGCAGCCCAACTAGTTTATTCAAGCACACTTGGGGAAGTTGAAGAACAATTGAGACTCCCAAGGTGTATCTCTGCTTCTGCATGTACAGTGATAATATCAGCACCAGCATTTATAAAGCTTTCAATGTGGTTACCAGGAGATTTATTTATTTGTAATATTTGGAACGAAATTCCCATCCATAACGTCTATGTGTATGACTTCTTCCCCTAATTTTGCAAAATCTGCTGAAAGTATAGAAGGTGCAATTTTAATAGGCGGCATCGAGTCGACCTATCTCGTTGTCGGAAGATAGCTGTGGGTCCTTCGTTCGAATGGCAGCCCCGTCGATAGTGGTTGCTTTTTGTGTAAAAGAGAAACAGTGGGTTGCAATGGTTTATTCTGCAGTATCGGATGACCCAACCACTCTTTCAAAGATGAAGAAGTGCATTTAATCATAAAAAGAATAATGAATGATAACGATCTATTTGTAACACCGAATAATTTTACAAAGAACCAAGTTGATTCCAAATAGGGTTAGGAATACTACGCTAATGCTATTGCTGCAAGCAATTTTTCTCTTAAGCCCCCAATAGCTAAATGAGATGGTGCGTTACAGTGAAGCGGACAGTATCGTTGTAAAAACAATTGACCATATAAGCAGTATTCTCTTTGTTATCTGCATGTATCGCCACAAACAATTTGATCGAATATAACTATACGCAGCTTTTATAGATTCTTGCATAACCTCTCCAAGTAGAGGGAACGGGCCTTAATCCTGACTAAGATAGTAGTTTTATAGTGGTGGACAAAGTCATATCCGCTCGGGTCAATGAATTCCTACTATTGAGAGTAAAAGGCGTTACGGTTTCCATATAAATGCATGGGGATTTATTTTTCCATACTCCGCACACCACTTTCACGTGTATATAAACGTAGTATACGGCCTGTTAACATATTAAAGGTAGGATAGTGCGTTTCCTACACCATTTAAATTCGACAAACGGCATCGATGTTTGTAATGTGAACTTTCTAGTTTGAGTTGAAGGTTCATTACTAGCAGATGCAGGATCGCCACGCGAATCAGAACCCATCTTATCTATTTCATCAAGCAGAAAAAGCGGGTTGCATGAATTAGCTTTTTTCATGTGTGCATTGAGCCAATATAAGTTTTTATCTCAGACTAGCTATGCGAACAAAATCTCTTCCTACTGCTGAACGGTATCTGAATCGATTTCTTCAAAATGGTTGTGGACCGCCAGGTTGATTCGTTTCATATCCTGGAAAATAGAGAAAATGAGAAAAATTATGGCGATTTTTAAGATAATAAGATAGAAAATGAAAGAGATACGGTATTACTAAAAGTAGATTCTAAATCTTAGCTGCATTTAAGTTAATTTTTGCATCTTTGTACTTTCCCCATGGCAAGAGTTCGTCTCTTCAAATCAGTTATAGCTTTCTCTCTTGCTTCCACTCTTTCGAAACAAAGTAAATAGAAAAAAAGTGTATCCACCATTCTCAAATTCGCCTAATTCTTTCTGTATAGCTTTCAATTGCTCGTTAAGGTGGCACCATTATATTTGGAAAAATTACTACATCTCTTAAAGGTAATACTGTAATGTCAAGCAAAAGTGACTCCAAGATAGCACGTAACATTCTTCGTGGAGAAAACATCGAATATCGGAAAAATCGTTATCGACTAATTGCAAAACTCAAGGTTTACTTTGCTAAACGCAAGCAATGCTTTGTAATTAAATCTTCATGAGCTCATCTAAAACAGCAGTTATTGGAACCCGCCCTACAAATTCGGGTATTAAACCGAATTTATTAAATCTTCGTTATTAAAGCTCCTCCACAAATAAACAGTATGTTAATTGAAGTGCTTTCAGATTTCTTGTAATCTTGTCTATTAGTAGATATACACTATACCACGCTGGTCGAACATTATTTGCGCTGTTGTGCGAAAGATGTAGTAGTGGGTGTATTGGACGGAGTCAATTTCAACAGCGTAGTCGGTATCGTTTTGGCACATCTGAAACTTTAGCAAGTGTTTTGGCTAGCAAAGTCTTACCAGAACCAGTGGGACGCGCACAAGAACTGGATGTTGTACGAACGACTCTTTCAAAAAATATAGGAGTCCAAAGTTATGGGATAATTCTATCACTCATTACAAATAAACACCTTTAAACCATTCTACTTCATCTTGCGCCTTGTTGCAAGCCAATTAAGGAACGAAGAAGTCCTAGGTACTTAAATAGAGAAAGGTAGTAAGGTGTTAAAAGAAGTCACTTAAAGGTCATACAAAAAGTATTTAAACTAAATCAAAAAAGAAGGTACATAAAGATATAGTCAACGAACTGGTACTATTGGTGGTCTACCGACTACATAGTATTAAGAACTTTGAGGTAGAGAGTAGCGTGCAAGCAATTTTCTTGGGTATCTGCGTCGAACTGGATATGTATTTCAACTTTGCAGACCCAAATATATGACGTAACATAGCATCTAGCTGTTTGGTCGTCAATGTTGTGGTGGACCACTCAACTACATGTAACAAATGTTGTCTTCAATAGGACCTGTTACAAAAATTATTCTTTCTTTCACTAGTCTTGAATATTCATAAGCGCGCTCAGGCGCTGATCATTCAAGTTGATGTTAACCATATTCTCAGTAACCATGATATTTTATGTTCTGCACTAAATTTCATAAATAACATAGCAAGCTTTGGATACTCCCTGAACTTGGGGGTGCTCGTTCGAGTGGTCCTGGATTTGGACCGTGCAGATGGTTAAGGCGGTATAGGGCGCAATTTTTTTTAGCTTGGCAGCAAAAAGAAATTAAAGAAGTGATAAATGAAGAAATATTAAGTCAATTAATTATAGCGTTAATATTGATAGAGTTGTTTATTTGATGGCATATCGGGTTTTATTTCGCCTTAATTTTCGACATTATCGTTAACGTTCTTTTCATTTCCCTCATTTTGTTCAACAAATAACGGAAAGTTACCTACTATATTTAAAACTTGACTGTGATGACAGGATCCACTTGATATGCGTTATATTACAACAACATATATCTTAATTAAAGAAAAGGGGGCTAATATTTGTTGGTATTGATAAAATTGGTGATTCTTTTGAGTAAGGATTGAAGTTGCTCCTGCTCTGCTAATTACCAAAGTCTGAAAAATCTATTTACTCTCCCTAAAACTGTGTTTTGTTCATGTAAAATTATAGGTATAGAAACAAGATTGCTGCAAGAAGTCAACCTTTTCTTCGTATCGATGGAAAACCAATGATCCTTTTTTCGTAGATCATATTATTTATTTTTTTTAACCTATATTTTCAAACGGACTTACGGTTGGCGTTGTTAGTGGGAAAACAATGTAGTTGGGGGTTTCAACTATAAAAACTTGCAAATTCTATTCCAATTGCACCGACGCGTAAGGTATAATTTAGAGGTAGACGGAGATAAGGTCAGCAGTGATTTTGTTGGTATACATCCCCAATTTAAGCATATACCGCCAATAAAACCCATTCGTTAATCCCTGCTTTTTACCTTATTCGCGAGTTAATTTACACCGAAATAACAACTAGAACCACTGCCTTATTCAAGTGGAATAACTTTGACTTGTTTTCAAGTAGCACGAATTTTACCTATTCTTCGTCCCGTTATAACATCATAGTTCTTTCGACCACAATCTTTTTAACGTGCGACCACTTTTTTAATTTAAAAATCTTAGAAATTTACAACCTCATCCCATTCAGTAGGCAGACGTTATCTAGTTCTCGTAAATGGTCTCTTATTTTTTAAGAGATATAGTAATAGGATATTCTTGGTTTTTTTTAGGTCTTGGTTTTCTTGCCATATTCAAAAGGCGAAAGCTTATAAAAGCAATTAACGATCTGTTATATGGACTTCATCTAGAAGCGTGATTATAATATGCTTTCCATTTTTCTGACTCTTTATTGTAAACCAATATCCTAGCTCTTTTTGTAAGACCAAACCAATAATCTTCACTGTCTCTAAATCTTGCAGGTCTTCAACATACGTCACGACGGTAGATAACTAATTTTCGCCGTCAGGGCTCTCATTGGTAATGTCTTTTGGCTCAGGGTCGATATTACCGTCATAGAATTGGGCATTCAGTTGGCGAATATACAGCGCTGTGTGCTGCAGGAATTAAATTACAGGTTAGTGGGCCTTTTCATTCATCTCTTATGAAACCTGCTGATGAATACAAGCTTTTCTGTGAGCTCGAAGGCTGACATTTCGGGCTGCAAATCGTAAGTTTGAACTTTTGGTGAGGGAATGAGTATTCTTTCTTCACCTTTTTACTTGCTAATTGTATCATTCGATCAGCACGAAAGTTAGCCAACAGCAGAGGTAAAAAAAGGACTTAAACCGTTACACAGAAGGTGATTTTTATGTCCGCCTTAAACTGCATTTTGGATAATTAGAGCTTTATATACAATACCCTTGCAATATTACTCCACTAAGTAAAAGTCTACCACCAGAAATAATACACGTCTAGTTCCTTGTTAAGTCTACCACGTTCGTATCAACTTGAACCACGAGTTAGTTGTTCTGGACCGAGACCACGGGAACTTTAAAACTCCACTTAGAGAAAATGAGGACGTAGGAAATCGTATTGATATTAAAATTATGTTTATAGGTAACTTAAAATTAAAATAAGATTGAAATGCAACTTCAGCGGTTGGTTGATATTTTCAAGAAGGATACATTACTAATGCTTAATAAGGCAGTTCGTATCGTAATGATACGAAACGTATTCGTATCGACGTCCATAAGGTCTTAGTCCATAACCATGTTGGTATAGATGTAACAAAAAACCACCCTTATGCTGTCTCCACTTCAATTTATTTGCATAAGTTTTTATGTTTTTGAACTAAATTGCTGTCGGACCAAGATAAAGAGATTGTTTGAGACGTAAATAATATAGTTCTCGTGTTCATAGTCTACGTTCTTGCATTTTTCTTATTCGTGGAACATAAACGTTTGCGTGAGAACACCATTATGTGCTATGGCGCGTTAATAGTCGTATAAGTGTTAAAAAATAATGGAGGGTGACAGTAACCCGACCATTTTAAGTGCTTTATGAACAAGTTGTATTCCAACTAAATTAAACGGAACGTCCCAAATACTAAATATTCATCCCTCTTTACTTCCGTCTTTTTTCATAGTGTGAAACACCATATAGGTATTTTTACAAGTTACTTCGTTTTAATGCGAAATACATACAATTTTGTAGCATTTAGAAACCGTAGTAAAAAAGGACGGGGAAGAACCTAATGTTCTCTTCATTTGGTTCGTTTTGATATCGCTCAGGTTGTGTTACTTTAAAAGAGATAGATAAAACAGAACTCATCAAAGTTTGTAATTTACAAGTTTCATCACTCGGTTAGGACGAAACGGCTAACCTAGTAGGTAAGGGGGTTGAAACATATAATGACGTACATTTTGGGTTAGTTATACTTTTATAATTATAGGCTTTTTCAGAAGGTTAAAAGTAGGTGAGTATGGTTATAACTGATGAGGTTTTGGTTAAATACAAGGAAATGGATAAAGAAATGGAGATGTACGACCAAAAGTCACTTGTGGTCTTTGAACTATTCTTTTGTGAAAAATGTCTTCTTCACTCTTATCTCATATTTTATCGAGGTTCTTGTAGTGATTTTGATATCTATTGAACAACAAAATTTCTCTTGGCCTTTTTTAAGGCTAAGAGCCTCACGTAAAAATCGCCCTTCTGCTTCTGTTACATAACGTAGAAAACCAACCAAACATACTGAAGTTAGAACATCCAAGGAATGGCACCCAAAAGTGGCCTAATTCTTTTTTCCAATCTGCATGTCCATTTGAAATTAAATCAAGCTTGTCTTCCATTTGTGCTGTGAAATCATACTCTAGCGACAAAAAAAGAATCTAAAAATATAGTAACGATTTTACGCGCCGACGAACCTTATTTGGTTGCTATCCAAATGATAGAAGGTAAAAAAAATGCTATGATGCTTCACTATAACGAGGTGGCGGTTGAGTGAAATGTTGTTTTGGCTCTTCGCATAACATTTTTCACGTTAAAATACAGCTTATTTACTGCATCTTGCTGAAGACTTGAAGTAATAAACGGAGGAAGCGGGTTTCTCTTAACATTCACTAAGTTCTTTGCTTCTTCTTCATTCTTAATATCAAATTTTTCTAGCTTTTTATTGTCATAGTGGCTTAGCATAGTACTCCTGTGTTATAAATTTACTAATTTCATCTTCTCGTTCGCATATAATCTTTAAACTAGATAATCCAAAGCTCTACGTGCTTGTTGTGCACGCACTAAATCCATATAATTTCATTATTGTATTGAATAGGATCTGGAATATCAAGTGAACCAAATACTTTAGTAACACTCTTTCAAAAGACTTTTGAGATTTTGAAGTGAATGAAGTGGATGAAACTCTCGTTTATGTCACCATTTACTATATGACCTTAAAAGTGAACGAGAAATTGTAAAGATTGCTTAAAGGTATGCATTTGGCAAATGTTGAAAGAATTGTCCCGTTGGTTTTAAATAGGAACCTGCTCGCGATTATTTAAAATAGCTTGAAATGCATGTTAATGAATTTGTGTTTTTAACAAATTATCAACGACTGTTTTATTACCTTCTTTTTCTTGACGGATAAGCGAAATGACGTATAACGGACAACACCAATTTGGTAAAGTGGAATTGGTGAGTATCACAACTCCTGAATACTGTATCTCCATACCAATGGACTCGTTCTATTTATATCTCTTTATAGTTCGACGATATATTCACACTTTAAACGGCTCAGCTTTAGCTATAGGAAGAACGATTATTGCCATAATGGAGAATTGCAATACCAAACGTGTTGCAAAAATACATGAGTGAAAAAGATGAAGGTTCTGGTTATAGGTTCTGGTGGGCGTGTCCCTAGCAAAGCAAATGGTTTTTTATAAGTAAGCTGTACCTCGTTTTTTAATAGGTTTTTTATTATATGGGATGTCGGTAGTTGTTGCAAGTAAAGGCTATCCGGGTGAGCATAACGCATTATTGATTTTGGTTCACAGTTTACACAGCTTATCGCAAGACAACATAGCTTATGAACCTTATACGATACCTGATTTGTCAATCGCATCAGGTGTGATAAATCAAACAATTGCAATGATTGTCAACGAACAGCGGAAGATTTACTGTACTCAGTTCCAATTGGTCTTCTTTTCGCTTTTTAATAGCCATTGTGAAAATAACTTCACAAACTGAAAAGATGAATTACCTCTTTAAAGATGAGGTAAGGCTACTTGGAAAAGAAATTGGGCTTTTCAACATCCATTTCCTGGACCCCCTGAACGAGTGAGGATTATTGGCAAGCTTTTGCTGTATTATTACCAATAAACTTTCGAGGTTATGCTGTTTTTGATCATCACCAACAGGAACGTATTTAGTTTGATACAACAATATATCTGCAGCCTAGCTAGTATAGTGCACGTAGTTATGTACTGCGTAGTCACTTGCATCGCTATAAACGAAAAGGATTATACGTTTGACGAAAAGTAATAGACGTTGTCGTGCCGCATTTACTAGAAGTTCGACTTGACGTGCCGCATTTAAAAAGTTAATTAAAGTAGTTTTATAAAAAGAGCAGAAAATAAAGATGCTGTCTTTTCTCCAATGATATCAAAATCACACTGATATTCGGTAGATTTACGATCTCAGTTCAATAGATCACCAACTAAAATGCTTGATTTATTTCCCCAGAAAGTAGCTCGTGATCATCATGAAGTAAAGTAGCATTGTGTATAAACTCTACCCTACGAGTCGGTTACAAAATTAGATAGTCGAAAGTGGTGTTGTGCTAAAAATAACAGAAAACCATTGTAACCTAGTATAACAGGAGTTTGGAGCGGTTGGAATAAAATTGACGGTAAAATTGGTTTAAAGTAAAAAATGAAGTTGATAGAAAAGTAGATAACGAAAAAGGCTCAATTATTTGCCACGGCAAGCCTATCAGATCCATTCTAGAAACGATTCTGGCCAGATAATTCCTTTATCATCATGAAAAGCTTCTATTATTGCACCAACAAGTCTTGAAACCCCAATGCCATACGAACCCATATGTATATTCTGTAAAAAAGGTCAATACCTTTACTAACAAACAACAGCATTATATTTCACGAAAGTGGTCACAAACGGTTATATACTATGTAAGTCTTGTACATCAAATTGTATGAATATTCCCTACCCCTCATAACGTATTGCACCAGAATTAGTGCTTTAAAGGTCGCCCTTAGAGTTTATTTCCTGTTGCAATCCTCGCTGCAAGAACTGCAAGCTGTAGTGGTGTTGTAAGCATATACCCTTGTCCTATAACTAAGTTGACGTCTCTCAGTACACTTATTTTTTTCCCTATATTATAAAAGTAAGTGTTGCATGATACGCAAGCGCAACTATTACTTTAAATATTGAACCAGGTGGAATTTGATATGATAACGCACAGGTGAATTATATAATGCTAAAATTTCTCCATTATTTACATCAATCTGAATACCACCTAATATGAATGCTCTGCGGTTAAAGACTTTGTTATAAGACTATTTTCGTAAAGAAAACCGTACGGTGAGTGATTTAGACAAAGTGGCTAATTATTGAATACTAAAAGTGCTTATATACTAAAATAACGAAGTAGGTATTATAGCGGTGGATGAGACCGTCTTGCACTTATTTGTTAAGGCGGATTTCTTTATTAACGTTGAAGTCAACATGGCGGAGGATATAGTTGTTAGTAGGCTAACGACGTCGGTAACCAAGAAGTTAATTTTTATGAAGTAAACGTGGTCGTGGAACAAGAACATATCGTGCGGAAAGTTGACCGCACCTAGGTCTACCTTGCGTAAAAACGTGACGCATACTTTATAAAATCGTAAAGAAGTTGCATTGAAGGAAAAAGAAAATAAGAACGATGTTGACTTCCGAGTAAAAGACTATTTGATTTCACAAACGTCATGGTTCCAGATATCGTTATAGCGATCGTTTGTTTGGAAACTTTCATTATTCATCTTGAAAATAAGTGAAATCGAGTAAAAATCGAAATACTGGAATTTAAATGCACACCAACTTATTTGAGTTATTTAAGAGACCTACAAGGTTAGTAGGAAAGGTACTTATTGAGTTTAAACCGAATTGATAAATAATAAAGTTAAAACTAAATTTCCTATTTGTCATCTTATATAACTTTAATTTACATGATAGAAAAGTGAGATTCTCCTTTCCTTTTTTTCATTGTAAACTACTACAACGGCCTTAACTACTTCGTTTTCTCCTCGATCATCTTTAGCAACTAAAGGAATTTGTTTCCGTTTTTAAAGTTTATAATCCACCTTTTTATGGTTTTCCCACTAACCGAGAGGACCTTGACCATTTTGAAATGAACGAGCACGTTAACGTCCTCTTCGATTACAGGAAAAATCATAAAGCCAGCTAAACAACTCTATACAACTGTTCCGTTCTTTGAGGAACATATTAAATTATAGATGTTTATCTACGCCACCCAGTTGAGATGGATGGCTTTGAGTCTGACGAATCTGGACCAGCAAAACTGGCTGTCTAATGATAAAGAAATGGGCTATATTTACCCGCACTTAATATAATTTATGAGTATATTTCTTTTTATCAATAGCACCAGATGTAAACGTGAAAACAGTTGCAGGCTTGCTAAATCGTTTAAATCACTTGCTTAGACGTGAATAACGACGTTCTTCTTTGTTCTTCTAACAATGGTACCTGCTAAAACTTATACGTGCACTATTTCACTACTACCCCGTCGTCTATAATGACAACGATCACAGTGGCATGATTAGTCTTTACTTTTGTCCTCTCCCTTTCTGTGAGCAACGTTGAAATCGTGCATATCTAAATTCCTCTCCGCACGTGCAGCATTGACAATTGCTGATGGAACGCTTTGCTCTGTGCCAGTGGATGAGCAAATTATATAACTCTCTTGGGGTTTCTGTTGCATTCATAAGAGTTCTTCTAGTTATTATCTGGTTCGTAATGCAGCAGTTTTCCTGTTATCTGCTCAAAAAGTTTATATATTCCGATGGTCTTCATCAGGCACTTGAAGCGAAGGTCTTAGAACTTTAAGTCGTAGAAAACCAAACTTTAGCATCGGTTACATTTCAGAATTACTTTCGTATGTACAATAATGACTGGAACAGCAGCAACAGAGGCAGCGTGATTCCAACCAATGTACCTCTATAACTACTACTTTAAATGCCATGTCTTTTCCTTAAATTTAATGCTGTGTTGAATTTTACGAGCAATAGTACTTGTTCAGGCGTACATAATAGCGCAAGCTGGACAGTGATATCGTTGATTTACCGTCCCGCACCTTGACTATAAGTCGAACCACCTTTACGACAAATGATGCAAAGAGAAAATAAATTTACGACTACTTTCTCTTTTTTTTATAGTTCTTTATACTTTCTCATTTTTTTCTATTCCTTTAACGATATTTTCGACCACCAATACACAAACCTTGGCTTTCACATGAAAGCAGAGAATAGATGATGTAGCGCCGCAAGACCAGCAGTCCCCCTAGGACCTGAAAGATTCAAGAAAAATAGCGAGCTTCTACTGGATTACTCTTATAAACCAAGACTATCTTACTCTTCTCATCCATGGATCAATAAGGCACTCGAGAAAGCGTCGTGAAGCAAATGATGATAATGACACTTGATACAAAGCATAAGCTTACGTGCATACCCCGTCTTTCTAGGTGACTTACTTAAATTTGCGCTTCGAAAGAACTACAAACTCAGCTACGAACAAAAAGTGCCTTGAGTTGCTGCACGGCTATACTCTGTTACTCTATTTTCAAAGAAATTCGTATGTTCCACGCCATTTAGTATTTCATCAAGCCACGCGCACTTTCATACTTCTTAGTCATAGCATCATACTTTAAGAATGCTTGATACTCGCTTTCTGGCATGCCAATTCCTGCAATGTGTATAGTTTCCATATTGGAAAAGCTTGCAAGCATCATGCATATTTCTGTTGGCTTAAATATATTTGAATAATGCCTTGTCTGCCTGAGTAAAGAGGTTAGGATTACGTCATCAGCAAGCGGAACTTCCTCAGGTATCCAATGGATTCTTTGTTGGACGTCGGTGGCATCATACCGGGTTCCCATTAATTTTCCAAACATATAACCCAAGTAGGTGACGATAAAGAAAAAGTGTTCACACTTTAGGATCCCAACATAGCCTATATATTAAATTAATGCCGACAGTCTACTTGCAAATACTGAGGCAAAATTACCTTTTACATTATTTGTGACTTAAAGGACTTCAACGTTTCAAACTATTTAACGGTCTACTTACGATGCAAAGAACGGTATGTTCTCCCAACACTATTTAAAACATGCAAAACACATCACGGGATTGAGCACCTCTTTTCGATCTATATGTTGAAGAGTAGGTTCTCTATACGTACTTAGAGAGATGAACCGGTGCTGTACGGCAAACAAGTGGACGGACACGTCAGACCAAGCTTATTACCTTTATTTACTGTCTAAAGCGTTTAACTTTGGACTTTAGCTTAAAAGAAGACTAAAATAACAACCAAAAGGACCTCTTTCCGAAAAAGATTTTGAAGAAACTATGATATACGAGTCCGAATATCAAAATTTATGTCGGGTTCTGGTCCGTGTGGTCTTTAATTAAAAGGTAAACTTGCATCTATGTTTGATACGAGTTTTTTCCAACTTGCATCTAAACCACCCTAACCCATGGATTGCCGGCTGAGATGGGGCAGAATCTACCCATCTAAAAGTGTTACTGATATTCTGATACCTATTTAGTAAGTACCTCAGCCAGTACACCCGTAAGTTCGTCGAAATAGATAATGGTGATTGAGGTATTTCGCTTACTAGAACGTCCAGAAGATGTTTGGTGACAAACTGATACCATGACCGCAACACGTGTGACGAGGACCTAAACCACTCCTTCTAAATCCTTTGTTTAAAACTGAACAATATTAAGTGTTAATAGGTGTGACGACCTCTTGACTGTGAGGAAACTAGATAGCGTGATACGGAAGAACCATCTCTCAATTAACCTATGGTTTGGTGTAATCTCTACCAGTTAAACCTTTTACCGAACTTCCCCGTGTGCTGACCAGAATTTCTGCGTTGGTTCAATAGAAGAACTGGAGAGAGGTTTTAATGAATTTTATCTGCTGAACGTGTCTGGTAAATAGCTATGAAATTGTTCTGGTTTAGGACTACATGGAGACGTGTTTGACTGCTGGTTTGATTTGTTTTGTCGGATTTTGGAACAGTTATCACTTTTTTACTATGTATGCTTTACGTCTACCTTAAAAAGCTGAAGTTTGTAAGGATTATCAAACTATGAAAGTAAATAATGGTATATTCGTCGCATCGGAGCGTTTTTTCCCGAATTCATACTTCTTTGTAGACAAGTATAGAGATTGTGAGGCTCATTCACTTTGTCTTTGTTCGACTAAAAGTATAAGCTATCTTATCTCATAATATTTCTAATTAATTTCATTATCTATTGATTGCAAGGAAGCTTGTCCACCTGACTCGCCATAAAAAGGTGTTTTATCAAGTATAATGGTTATCTTTTCTCCCACTTGCCCTTTCATCAAAGTGTCTTTAAAGTTTTCTTCCTCTGATTTTAACGTCGTTTCTATTAAGCTTTTAGCTGTGATTTACTTATCAGAGCAGAAAATAGATCAATATCATAGTTATCATGGACGTTTTGCATAACAGCCGCTATTCTTTCAAGGCCCATTCCAGTATCGATGCATTTTTTTGGCAATTTGTGTAAATTACCTTCTTCATCTTTGTTCAAGTAATTCTTATGATTTTATGATTTTTAAACTGCACCATACCAGCATTTGTGAACATGAGCGTTGGGTCATGTTCTGGAATCAAAGGAGAAGAAGAAAAAAATTTCTTATGTTCATACACTTACGGTTCATAGGTTTATTCCTGCTTGAATTACTGATTCAGGTAATTTATTTGGTTCACTTGAGTTTGCAGAAATAGCGGCAAGTAGGGGAATACAGCTAATAATAGGATGGCTTTCAGCATTCAATGGTCATTTATATGTTGAATTGCAGCGTCATGGGCTGATACTATATAATTGCACATATAGCCTCCCATTCCGGTGCTCTTACATGCCAAGAAGCAGGCAGCTATTGCCTAAATTTCCTTGTGAGAAAATAAATGACTCTTACTTCTTGACTCCCAGCTTTGATAGTTTCTGATTTCATTCGTTGGAGCAAAGCAAATGGCATTCCAGTTGGTCCAGGAAGAGGCTCTGGACGACCTAAACGAACCTTTCTTTCTAAAAACTTAGGACTAGCACATAGCTACGGACTGAAACTATAGCTTTTCTGCAAATGCCTTACTCAGTTCACCTATTTTATAGATTTTACCAAGGTAAATTAGGTCATTTAGGACAAACTTTATCACAAGCGATAGAGATCAAAACCTGCAGAAAGAGCGGGATAGTGATGAGGTAGCATCCGAGCTACGAATATATCGTCACGTTTCAACTCATGCTGCTGGAATTGTAATATGTGATCAAAAGTTGGAAAATTTACATCCTGTGTACTGATCCAAATTCGGCTCTGCCAATCACTCAATACAGCATGAAATATGTGGAGAAAGCTGGGCTAATAAAATTTGATTTTCCAAGCGGTGATTCAATTGGAGTGTTCCAGCTTGAAAGTTCGGGAATGAGAGAAGCTTTAATTAATGATTTTGGCCTGACATAAGAGGATATTATCCGAAATTAAAGGGAAATAGCAGGTCGACCTATGGTATTGTAAGGTTGAATGCAACGTTCTTTCGTACCTCTTGAGAAGCCAGAGCTATGGGTAAGAAAATCAAGGAAGAGATGGATAAACAACGTGAACTTTTCATCCTTGCGAACATTACGACAGGGCAAGTTATATCTTTGACCTTGTTGCAAAATTTGCTGGTTATGGGTTCAATAAATCTCATGCTGCAGCGGAAGGAATATAATATGGGAATTCATTCAAAATTCAGGTTCGTCGATATACTCAGTTACCTGTGCGACTAAATGAAACGTTTATGAAAAATTAGAACATGAGTTATTTTCACTAGGATTTTATTTAACTAATCATCCGCTTGAAATGAATAAACAAATTGAGGAGCAAAGCGCATTAGGACTGGCTTTAGCACTTTCCAACCAAGGCGCATTGTCTAGTATCGTGAACGATTTTAGTATAATCCTTTTTCTTCCGTACCTACTTATAAGTTGCAATATAGGTCTCTGTTCGAGACGAAGTCGAAGACCATTTAGTTTACCCACTGCTAATCAAAGACTTCATATGAAATCATCTGAGCAGCCGACAGCCGATATAGCTAGCACGTAAAGCACTCCAACATTAATTTTCGAAATCATGAATCTGCCATTATTTTTCTTCGCGCTGAATAACATAGCCAGTATATAATCAGTGTTTACATAAGTTGCATATGGCACTACTGCTTGATAATAATGTTTTCATAAAAGATTAAAACTACATAGTTAAAGTACTGCACCAACTAGATAAACCACACTTAGTGATCGTATCTAGTGTTAGACGATTTAGTGGACGTTAACGTCGATATTTTTTGTAGATCGTGTAGATATCAAGTGTTACACTATCGAGGGTCCGAAACTTCATAAAGCCCACCGGGCAAGATCTATGATATTTCCAGATAATTCACTTAGAGATGTAAAAGAGGGGAAGGCTAAGGAGGTTCAAGTAAACATGGACGTTGTAGTCTGTTTTTAGATTGTGTGGCTCACGTTACCCACCTTGATCGCAAATTGGGCAATCAAGCGTTGATTAGCAAAGGTCCACCCTCCACTTCAACCAAACACATTCTGCAGTTACCAGCAATTGGATTTGCGAGTACTATTGTATATATAGATTGTCCAAAATGGCCAATATCTTTATAGTAAAAAACGAGCCGGAAGAATGCGACTCATCCCAATAAAAATGATCGACTCTTGCTAATACATCAACACTCTAAAGTCCCTCCTTTATTACGTCCCGTGTGATATCATCATCTACTACTCCAAATAAAATTAAATTGGCAAAATATCTTACTAAGTGTGCGAGATTAGAGTCTTTATCTCGTTTATTTCCTATCCACCATGTTATGAAGATAAAGTTGGGAGGAGAGCTATACGCCTTTGACTGAATCTTTTGCGTCTTGCCATTGAAAATAAAATATGTTAGTGCCCAACGCGCATTTTTAGACTTTTGTTACTTCATTACTATAGGTAAGGGAAGAAGGCGTTGCGGATGGTTCGAAGTTTTCGCCAGGCCGTACAACTCTCTGGAGTTTCAAGAATTAGAGCCAATATATGAAGAGTTTCCTGGCTGGAAAGAAAACACTCATAATTATCCACATGGTTAAGTAGATTAGAGTTGATCAGGTTTCTCTCTCACAACATATGTTTTTTCATCATTGTGCATAAT
>Biorhiza_pallida_2
[truncated: 5,216,805 more chars]
