# Supplementary material for: A bioinformatics approach to identifying Wolbachia infections in arthropods
Source: PeerJ. 2018 Sep 3;6:e5486. doi: 10.7717/peerj.5486 (PMC6126470; doi:10.7717/peerj.5486)
Supplement: Supplemental Information 1 — Supplementary figures/tables and code used for data analysis [file peerj-06-5486-s001.zip › Supplement/genome_scripts/busco_all.sh]

cd /home/osboxes/share

mkdir -p busco_results
cd busco_results

#Do BUSCO on the genomes that completely finished
for SAMPLE in Acromyrmex_echinatior Anopheles_gambiae Biorhiza_pallida_1 Biorhiza_pallida_2 Biorhiza_pallida_3 Callosobruchus_chinensis Ceratina_calcarata_1 Cynipini_1 Cynipini_2 Dactylopius_coccus Diabrotica_virgifera_virgifera_1 Diabrotica_virgifera_virgifera_2 Diabrotica_virgifera_virgifera_3 Diachasma_alloeum Diaphorina_citri_1 Diaphorina_citri_2 Diploeciton_nevermanni Diplolepis_spinosa_1 Diplolepis_spinosa_2 Drosophila_melanogaster_1 Drosophila_melanogaster_2 Drosophila_melanogaster_3 Drosophila_simulans_1 Drosophila_simulans_2 Drosophila_simulans_3 Drosophila_triauraria_1 Drosophila_yakuba_1 Drosophila_yakuba_2 Ecitophya_simulans Gerris_buenoi_1 Gerris_buenoi_2 Homalodisca_vitripennis_1 Homalodisca_vitripennis_2 Isocolus_centaureae_1 Isocolus_centaureae_2 Maconellicoccus_hirsutus Megacopta_cribraria Mycopsylla_fici_1 Mycopsylla_fici_2 Mycopsylla_proxima Pararge_aegeria Pediaspis_aceris_1 Pediaspis_aceris_2 Polygonia_c-album Pseudomyrmex_sp_PSW_54 Rhagoletis_zephyria Trichogramma_pretiosum Wuchereria_bancrofti Dirofilaria_immitis_1 Dirofilaria_immitis_2 Brugia_malayi Onchocerca_volvulus Onchocerca_ochengi Onchocerca_gutturosa Litomosoides_sigmodontis
do
    python ~/BUSCOVM/busco3/scripts/run_BUSCO.py \
     -i ~/BUSCOVM/wolbachia/final_results/${SAMPLE}/scaffolds_r5.fasta \
     -o ${SAMPLE} \
     -l ~/BUSCOVM/lineages/bacteria_odb9 \
     -m geno
done

#Do BUSCO on the genomes that did not completely finish (only first round)
for SAMPLE in Bembidion_lapponicum Brugia_pahangi Delias_oraia Operophtera_brumata Rhagoletis_pomonella
do
    python ~/BUSCOVM/busco3/scripts/run_BUSCO.py \
     -i ~/BUSCOVM/wolbachia/final_results/${SAMPLE}/scaffolds_r1.fasta \
     -o ${SAMPLE} \
     -l ~/BUSCOVM/lineages/bacteria_odb9 \
     -m geno
done


#http://busco.ezlab.org/datasets/proteobacteria_odb9.tar.gz
#http://busco.ezlab.org/datasets/bacteria_odb9.tar.gz
