# Supplementary material for: A bioinformatics approach to identifying Wolbachia infections in arthropods
Source: PeerJ. 2018 Sep 3;6:e5486. doi: 10.7717/peerj.5486 (PMC6126470; doi:10.7717/peerj.5486)
Supplement: Supplemental Information 1 — Supplementary figures/tables and code used for data analysis [file peerj-06-5486-s001.zip › Supplement/genome_scripts/taxon_accession_list.csv]

Acromyrmex_echinatior	ERR034187 ERR03416
Anopheles_gambiae	ERR1554906 ERR1554870 ERR1554834
Bembidion_lapponicum	SRR2939026
Biorhiza_pallida_1	ERR233308
Biorhiza_pallida_2	ERR233309
Biorhiza_pallida_3	ERR233313
Callosobruchus_chinensis	SRR949786 SRR952345
Ceratina_calcarata_1	SRR2912519
Cynipini_1	ERR233303 ERR233304 ERR233305
Cynipini_2	ERR233306
Dactylopius_coccus	SRR1231828 SRR1231831 SRR1231832
Delias_oraia	SRR4341246
Diabrotica_virgifera_virgifera_1	SRR1106898 SRR1106897 SRR1106544
Diabrotica_virgifera_virgifera_2	SRR1106912 SRR1106546
Diabrotica_virgifera_virgifera_3	SRR1107707 SRR1107708 SRR1107710 SRR1107712
Diachasma_alloeum	SRR2042503 SRR2046752
Diaphorina_citri_1	SRR189238 SRR183690
Diaphorina_citri_2	SRR649417 SRR649429 SRR649431 SRR649432 SRR649434
Diploeciton_nevermanni	SRR4342174
Diplolepis_spinosa_1	ERR1359308
Diplolepis_spinosa_2	ERR1359312
Drosophila_melanogaster_1	ERR1092813 ERR1092814 ERR1092815 ERR1092816 ERR1092817 ERR1092818
Drosophila_melanogaster_2	SRR2347338
Drosophila_melanogaster_3	SRR3931592
Drosophila_simulans_1	ERR1597896
Drosophila_simulans_2	ERR1597899
Drosophila_simulans_3	ERR1597900
Drosophila_triauraria_1	DRR061000
Drosophila_yakuba_1	SRR2318687
Drosophila_yakuba_2	SRR2318706
Ecitophya_simulans	SRR4301374
Gerris_buenoi_1	SRR1197265
Gerris_buenoi_2	SRR1197267
Homalodisca_vitripennis_1	SRR941995 SRR941996 SRR941997
Homalodisca_vitripennis_2	SRR941998
Isocolus_centaureae_1	ERR1359249
Isocolus_centaureae_2	ERR1359250
Maconellicoccus_hirsutus	ERR1189167
Megacopta_cribraria	SRR1145746
Mycopsylla_fici_1	SRR2954433
Mycopsylla_fici_2	SRR2954467
Mycopsylla_proxima	SRR2954473
Operophtera_brumata	SRR1618545 SRR1618581 SRR1618582
Pararge_aegeria	SRR1190479
Pediaspis_aceris_1	ERR1355090
Pediaspis_aceris_2	ERR1355091
Polygonia_c-album	SRR1190476
Pseudomyrmex_sp_PSW_54	SRR1742977
Rhagoletis_pomonella	SRR3900841 SRR3901027
Rhagoletis_zephyria	SRR3670118 SRR3670117 SRR3670120
Trichogramma_pretiosum	SRR1191749 SRR1191750 SRR1191751 SRR1191752 SRR1191753
Wuchereria_bancrofti	SRR1917735
Dirofilaria_immitis_1	ERR034940
Dirofilaria_immitis_2	ERR034941
Brugia_malayi	SRR3111318 SRR3111319
Brugia_pahangi	ERR068352
Onchocerca_volvulus	ERR948795 ERR948801
Onchocerca_ochengi	ERR065035
Onchocerca_gutturosa	ERR658162
Litomosoides_sigmodontis	ERR138447 ERR138448 ERR138449
