# Supplementary material for: A bioinformatics approach to identifying Wolbachia infections in arthropods
Source: PeerJ. 2018 Sep 3;6:e5486. doi: 10.7717/peerj.5486 (PMC6126470; doi:10.7717/peerj.5486)
Supplement: Supplemental Information 1 — Supplementary figures/tables and code used for data analysis [file peerj-06-5486-s001.zip › Supplement/Phylogeny/concatenated_ftsZ_groE.fasta]

>DRR061000_Drosophila_triauraria
ctctaactcttccctccatcgcttgatcaaaagtagcaccaaatattatatttgcattttcatctacttcttcacgcactctattggctgcagcatcaacttcaaacagagtcatatctccgccaccagtaatgttaattaatattccttgcgcacctttcattgatacattatcaagcaatggattagatattgcagcctctgcagcactaattgctctatcttctccttctgcctctccggtgccgatcatcgctttgcccatctcgctcattactgtttctatatcagcgaagtcaagattgataagccctggcatgaccatcaagtcagttactcctctgatgccaatgtgcagaacattatcagcaagtttaaatgcatcagaaaatgtagttttttcatttgcaattctaaataaattctgatttggaatgacaataagtgtatccacgtatttttgcagttcttcaagtccaagctctgcaatgcgcatacggcgcacaccttcaaaaccgaacggtttagttacaactccaacagtcaatatctttttttcttttggcgctctatccttaactgcggctcttgcttctctggctgcttttgcaattaccggtgctgcaccggttccagtaccaccgcccattcctgctgtgatgaaaagcatatgagaaacctactaaaggtgaagttatagcaattggtgaaggttcacgcaattcaagtggcgaacgcgtaactttaactgtgaaagctggtgataaagtgttctatcgtcaatgggctggtacagaaatagaacataatgatgaaaagcttatcgtgatgaaagagtccgatatacttgctgtcattaaatagtctttattttactaaactaaagcgcaacatgacgcattgtgtattatagttttctaaattttttattaaaagaggtgataaaaatgactaatgtagtagtatcaggtgagcagttgcaagaagcctttcgtgaagtcgcagcaatagtagactcaacggtggcaataactgcgggacctagaggaaaaacagtagggattaataagccctatggagcaccagaaattacaaaagatggttataaggtgatgaagggtatcaagcctgaaaaaccattaaacgctgcgatagcaagcatctttgcacaaagttgttctcaatgtaacgataaagttggtgatggtacaacaacgtgctcaatactaactagcaacatgataatggaagcttcaaaatcaattgctgctggaaacgatcgtgttggtattaaaaacggaatacagaaggcaaaagatgtaatattaaaggaaattgcgtcaatgtctcgtacaatttctctagagaaaatagacgaagt
>ERR034187_Acromyrmex_echinatior
ctctaactcttccctccatcgcttgatcaaaagtagcaccaaatattatatttgcattttcatctacttcttcacgtactctattggctgcagcatcaacttcaaatagagtcatatctccgccaccagtaatgttaattaatattccttgcgcacctttcattgatacattatcaagcaatggattggatattgcagcttccgcagcactaattgctctatcttctccttctgcctctccggtgccgatcatcgctttgcccatctcgctcattactgtttctatatcagcgaagtcaagattaataagccctggcatgaccatcaagtcagttactcctctgatgccaatatgcagaacattatcagcaagtttaaatgcatcagaaaatgtagttttttcatttgcaattctaaataaattctgatttggaatgacaataagtgtatccacgtatttttgcagttcttcaagtccaagctctgcaatgcgcatgcggcgcacaccttcaaaaccgaacggtttagttacaactccaacagtcaatatctttttttcttttggcgctctatccttaactgcagctcttgcttctctggctgc---------------------------------------------------------------------agaaacctactaaaggtgaaattgtagcaactggtgaaggttcacgcaactcaaatggcgaacgcgtagctttaactgtgaaagctggtgataaagtgttctatcgtcaatgggctggtacagaaatagaacataatgatgaaaagcttatcgtgatgaaagagtccgatatacttgctgtcattaaatagtctttattttactaaactaaagcgcaacatggcgcattgtgtattatagttttctaaattttttattaaaagaggtgataaaaatgactaatgtagtagtatcaggtgagcagttgcaagaagcctttcgtgaagtcgcagcaatagtagactcaacggtggcaataactgcgggacctaggggaaaaacagtagggattaataagccctatggtgcaccggaaatcacaaaagacggttataaggtaatgaagggtatcaagcctgaaaaaccactaaatgctgcaatagcaagcatctttgcccaaagttgttctcaatgtaacgacaaagttggtgatggtacaacaacgtgctcaatactaactagcaatatgataatggaagcttcaaagtcaattgctgctggaaacgatcgtgttggtattaaaaacggaatacagaaggcgaaagatgtaatattaaaggaaattacgtcaatgtctcgtacaatttctctagagaaaatggatgaagt
>ERR1189167_Maconellicoccus_hirsutus
ctctaactcttccctccatcgcctgatcaaaagtagcaccaaatattatatttgcattttcatccacttcttcacgcactctattggctgcagcatcaacttcaaatagagtcatatctccaccaccagtaatattaatcaatattccttgtgcacctttcattgatacattatcaagtaatggattagatatcgcagcctctgcagcgctaattgccctatcttctccttctgcctctccagtaccaatcattgctttacccatctcactcattactgtttctatatcagcaaaatcaagattaatcagtcctggcatgatcatcaaatcagttactcctcttatgccaatatgcagaacattatcggcgagttgaaatgcgtcagcaaatgtagttttctcgttagcaattctaaataaattttgattgggaatgacaataagtgtatctacgtatttttgcaactcttcaagtccaagctctgcaatgcgcatacgtcgcacaccttcaaaaccgaacggcttagttacaactccaacagtcagtatctttttttcttttgctcctttatctttaactaccgctcttgcttctctggctgcttttgcaattaccggtgcagcacctgttccagtaccaccacccatccctgctgtgataaagagcatatgagaagcctactaaaggtgaagttatagcaattggtagtggttcacgcaactcaagcggagagcgcatagctttaactgtaaaaactggtgataaggttttctacaggcagtgggctggaacagaagtagagcatgataatgaaaagtatgtcgtgatgaaggagtcagacctacttgctgttatcaagtaattcctattttgctaaactaatgcgctatatagtgcattatgtattttaatattctaaattttttattaaaaggagtgataaaaatggctaacatagtagtatcaggcgaacagttgcaagaagcctttcgtgaagttgcagcaatggttgactcaacggtgggagcaactgcagggcctaggggaaatacaataggaattagtaagccatatggtggaccagaggtcacaaaggatggctataaggtaatgaaaggtataaagcctgaaaaaccattacactctgcgatagtaagcaccattgctcaaagtgcttctcagtgtaatgacaaagttggtgatggtaccacaacatgctcaatactgactagcaatatgataatggaagcttcaaagtcaattgcagctggaaatgatcgtatttgtatcaaaaatggaatacagaaggcaaaagatgtgatattaaaggaaattacatcaatgtctcgcacaatttctttagagaaaatggatgaagt
>ERR1355091_Pediaspis_aceris
ctctaactcttccctccatcgcttgatcaaaagtagcaccaaatattatatttgcattttcatctacttcttcacgcactctattggctgcagcatcaacttcaaacagagtcatatctccgccaccagtaatgttaattaatattccttgcgcacctttcattgatacattatcaagcaatggattggatattgcagcttccgcagcactaattgctctatcttctccttctgcctctccggtgccgatcatcgctttgcccatctcgctcattactgtttctatatcagcgaagtcaagattaataagccctggcatgaccatcaagtcagttactcctctgatgccaatgtgcagaacattatcagcaagtttaaatgcatcagaaaatgtagttttttcatttgcaattctaaataaattctgatttggaatgacaataagtgtatccacgtatttttgcaattcttcaagtccaagctctgcaatgcgcatgcggcgcacaccttcaaaaccgaacggtttagttacaactccaacagtcaatatctttttttcttttggcgctctatccttaactgcggctcttgcttctctggctgcttttgcaattaccggtgctgcaccggttccagtaccaccgcccattcctgctgtgatgaaaagcatatgagaaacctactaaaggtgaagttatagcaattggtgaaggttcacgcaattcaagtggcgaacgcgtaactttaactgtgaaagctggtgataaagtgttctatcgccaatgggctggtacagaaatagaacataataatgagaagcttatcgtgatgaaggaatccgatatacttgctgtcattaagtagtctttattttactaaactaaagcgcaacatagcgcattgtatattatagttttctaaattttttattaaaagaggtgataaaaatgactaatgtagtagtatcaggtgagcagttgcaagaagcctttcgtgaagtcgcagcaatagtggattcaacggtagcaataactgcgggacctagaggaaaaacagtagggattaataagccctatggagcaccagaaattacaaaagatggttataaggtgatgaagggtatcaagcctgaaaaaccattaaacgctgtgatagcaagcatctttgcacaaagttgttctcaatgtaacgacaaagttggtgatggtacaacaacgtgctcaatactaactagcaacatgataatagaagcttcaaaatcaattgctgctggaaacgatcgtgttggtattaaaaacggaatacagaaggcaaaagatgtaatattaaaggaaattgcgtcaatgtctcgtacaatttctctagagaaaatagacgaagt
>_R_ERR1359250_Isocolus_centaureae
ctctaactcttccctccatcgcctgatcaaaagtagcaccaaatattatatttgcattttcatccacttcttcacgtactctattggctgcagcatcaacttcaaataaagtcatatctccaccaccagtaatattaatcaatattccttgtgcacctttcattgatacattatcaagtaatggattagatatcgcagcctctgcagcactaattgccctatcttctccttctgcctctccagtaccaatcattgctttacccatctcactcattactgtttctatatcagcaaaatcaagattaatcagtcctggcatgatcatcaaatcagttactcctcttatgccaatatgcagaacattatcggcgagttgaaatgcgtcagcaaatgtagttttctcgttagcaattctaaataaattttgattgggaatgacaataagtgtatctacgtatttttgcaactcttcaagtccaagctctgcaatgcgcatacgtcgcacaccttcaaaaccgaacggcttagttacaactccaacagtcagtatctttttttcttttgctcctttatctttaactaccgctcttgcttctcttgctgcttttgcaattaccggtgcagcacctgttccagtaccaccacccatacctgctgtgataaagagcatatgagaagcctactaaaggtgaagttatagcaattggtagtggttcacgcaactcaagcggagagcgtatagctttaactgtaaaaactggtgataaggttttctacaggcagtgggctggcacagaagtagagcatgacaatgaaaagtatgtcgtgatgaaggagtcagacctacttgctgttatcaagtagtccctattttactaaactaatgcgctatatagtgcattatgtattttaatattctaaattttttattaaaaggagtgataaaaatggctaacatagtagtatcaggcgaacagttgcaagaagcctttcgtgaagttgcagcaatggttgactcaacggtgggagcaactgcagggcctaggggaaatacaataggaattagtaagccatatggtggaccagaggtcacaaaggatggctataaggtaatgaaaggtataaagcctgaaaaaccattacactctgtgatagtaagcaccattgctcaaagtgcttctcagtgtaatgacaaagttggtgatggtaccacaacatgctcaatactgactagcaatatgataatggaagcttcaaagtcaattgcagctggaaatgatcgtatttgtatcaaaaatggaatacagaaggcaaaagatgtgatattaaaggaaattacatcaatgtctcgcacaatttctttagagaaaatggatgaagt
>ERR1359308_Diplolepis_spinosa
ctctaactcttccctccatcgcctgatcaaaagtagcaccaaatattatatttgcattttcatccacttcttcacgtactctattggctgcagcatcaacttcaaataaagtcatatctccaccaccagtaatattaatcaatattccttgtgcacctttcattgatacattatcaagtaatggattagatatcgcagcctctgcagcactaattgccctatcttctccttctgcctctccagtaccaatcattgctttacccatctcactcattactgtttctatatcagcaaaatcaagattaatcagtcctggcatgatcatcaaatcagttactcctcttatgccaatatgcagaacattatcggcgagttgaaatgcgtcagcaaatgtagttttctcgttagcaattctaaataaattttgattgggaatgacaataagtgtatctacgtatttttgcaactcttcaagtccaagctctgcaatgcgcatacgtcgcacaccttcaaaaccgaacggcttagttacaactccaacagtcagtatctttttttcttttgctcctttatctttaactaccgctcttgcttctcttgctgcttttgcaattaccggtgcagcacctgttccagtaccaccacccatacctgctgtgataaagagcatatgagaagcctactaaaggtgaagttatagcaattggtagtggttcacgcaactcaagcggagagcgtatagctttaactgtaaaaactggtgataaggttttctacaggcagtgggctggcacagaagtagagcatgacaatgaaaagtatgtcgtgatgaaggagtcagacctacttgctgttatcaagtagtccctattttactaaactaatgcgctatatagtgcattatgtattttaatattctaaattttttattaaaaggagtgataaaaatggctaacatagtagtatcaggcgaacagttgcaagaagcctttcgtgaagttgcagcaatggttgactcaacggtaggagcaactgcagggcctaggggaaatacaataggaattagtaagccatatggtggaccagaggtcacaaaggatggctataaggtaatgaaaggtataaagcctgaaaaaccattacactctgcgatagtaagcaccattgctcaaagtgcttctcagtgtaatgacaaagttggtgatggtaccacaacatgctcaatactgactagcaatatgataatggaagcttcaaagtcaattgcagctggaaatgatcgtatttgtatcaaaaatggaatacagaaggcaaaagatgtgatattaaaggaaattacatcaatgtctcgcacaatttctttagagaaaatggatgaagt
>ERR1359312_Diplolepis_spinosa
ctctaactcttccctccatcgcctgatcaaaagtagcaccaaatattatatttgcattttcatccacttcttcacgtactctattggctgcagcatcaacttcaaataaagtcatatctccaccaccagtaatattaatcaatattccttgtgcacctttcattgatacattatcaagtaatggattagatatcgcagcctctgcagcactaattgccctatcttctccttctgcctctccagtaccaatcattgctttacccatctcactcattactgtttctatatcagcaaaatcaagattaatcagtcctggcatgatcatcaaatcagttactcctcttatgccaatatgcagaacattatcggcgagttgaaatgcgtcagcaaatgtagttttctcgttagcaattctaaataaattttgattgggaatgacaataagtgtatctacgtatttttgcaactcttcaagtccaagctctgcaatgcgcatacgtcgcacaccttcaaaaccgaacggcttagttacaactccaacagtcagtatctttttttcttttgctcctttatctttaactaccgctcttgcttctcttgctgcttttgcaattaccggtgcagcacctgttccagtaccaccacccatacctgctgtgataaagagcatatgagaagcctactaaaggtgaagttatagcaattggtagtggttcacgcaactcaagcggagagcgtatagctttaactgtaaaaactggtgataaggttttctacaggcagtgggctggcacagaagtagagcatgacaatgaaaagtatgtcgtgatgaaggagtcagacctacttgctgttatcaagtagtccctattttactaaactaatgcgctatatagtgcattatgtattttaatattctaaattttttattaaaaggagtgataaaaatggctaacatagtagtatcaggcgaacagttgcaagaagcctttcgtgaagttgcagcaatggttgactcaacggtaggagcaactgcagggcctaggggaaatacaataggaattagtaagccatatggtggaccagaggtcacaaaggatggctataaggtaatgaaaggtataaagcctgaaaaaccattacactctgcgatagtaagcaccattgctcaaagtgcttctcagtgtaatgacaaagttggtgatggtaccacaacatgctcaatactgactagcaatatgataatggaagcttcaaagtcaattgcagctggaaatgatcgtatttgtatcaaaaatggaatacagaaggcaaaagatgtgatattaaaggaaattacatcaatgtctcgcacaatttctttagagaaaatggatgaagt
>_R_ERR1554906_Anopheles_gambiae
------------------------------------------------------------------------------------------------------------------------------------------------------------------------cattatcaagtaatggattagatatcgcagcctctgcagcactaattgccctatcttctccttctgcctctccagtaccaatcattgctttacccatctcactcattactgtttctatatcagcaaaatcaagattaatcagtcctggcattatcatcaaatcagttactcctcttatgccaatatgcagaacattatcggcgagttgaaatgcgtcagcaaatgtagttttctcgttagcaattctaaataaattttgattgggaatgacaataagtgtatctacgtatttttgcaactcttcaagtccaagctctgcaatgcgcatacgtcgcacaccttcaaaaccgaacggcttagttacaactccaacagtcagtatctttttttcttttgctcctttatctttaactaccgctcttgcttctctggctgcttttgcaattaccggtgcagcacctgttccagtaccaccacccatccctgctgtgataaagagcatatgagaagcctactaaaggtgaagttatagcaattggtagtggttcacgcaactcaagcggagagcgtatagctttaactgtaaaaactggtgataaggttttctacaggcagtgggctggaacagaagtagagcatgataatgaaaagtatgtcgtgatgaaggagtcagacctacttgctgttatcaagtagtccctattttactaaactaatgcgctatatagtgcattatgtattttaatattctaaattttttattaaaaggagtgataaaaatggctaacatagtagtatcaggcgaacagttgcaagaagcctttcgtgaagttgcagcaatggttgactcaacagtgg-------------------------------------------------------------------------------------------------------------------------------------------------------------------------------------------------------------------------------------------------------------------------------------------------------------------------------------------------------------------
>_R_ERR1597896_Drosophila_simulans
ctctaactcttccctccatcgcttgatcaaaagtagcaccaaatattatatttgcattttcatctacttcttcacgcactctattggctgcagcatcaacttcaaacagagtcatatctccgccaccagtaatgttaattaatattccttgcgcacctttcattgatacattatcaagcaatggattagatattgcagcctctgcagcactaattgctctatcttctccttctgcctctccggtgccgatcatcgctttgcccatctcgctcattactgtttctatatcagcgaagtcaagattgataagccctggcatgaccatcaagtcagttactcctctgatgccaatgtgcagaacattatcagcaagtttaaatgcatcagaaaatgtagttttttcatttgcaattctaaataaattctgatttggaatgacaataagtgtatccacgtatttttgcagttcttcaagtccaagctctgcaatgcgcatacggcgcacaccttcaaaaccgaacggtttagttacaactccaacagtcaatatctttttttcttttggcgctctatccttaactgcggctcttgcttctctggctgcttttgcaattaccggtgctgcaccggttccagtaccaccgcccattcctgctgtgatgaaaagcatatgagaaacctactaaaggtgaagttatagcaattggtgaaggttcacgcaattcaagtggcgaacgcgtaactttaactgtgaaagctggtgataaagtgttctatcgtcaatgggctggtacagaaatagaacataatgatgaaaagcttatcgtgatgaaagagtccgatatacttgctgtcattaaatagtctttattttactaaactaaagcgcaacatgacgcattgtgtattatagttttctaaattttttattaaaagaggtgataaaaatgactaatgtagtagtatcaggtgagcagttgcaagaagcctttcgtgaagtcgcagcaatagtagactcaacggtggcaataactgcgggacctagaggaaaaacagtagggattaataagccctatggagcaccagaaattacaaaagatggttataaggtgatgaagggtatcaagcctgaaaaaccattaaacgctgcgatagcaagcatctttgcacaaagttgttctcaatgtaacgataaagttggtgatggtacaacaacgtgctcaatactaactagcaacatgataatggaagcttcaaaatcaattgctgctggaaacgatcgtgttggtattaaaaacggaatacagaaggcaaaagatgtaatattaaaggaaattgcgtcaatgtctcgtacaatttctctagagaaaatagacgaagt
>_R_ERR1597899_Drosophila_simulans
ctctaactcttccctccatcgcttgatcaaaagtagcaccaaatattatatttgcattttcatctacttcttcacgcactctattggctgcagcatcaacttcaaacagagtcatatctccgccaccagtaatgttaattaatattccttgcgcacctttcattgatacattatcaagcaatggattagatattgcagcctctgcagcactaattgctctatcttctccttctgcctctccggtgccgatcatcgctttgcccatctcgctcattactgtttctatatcagcgaagtcaagattgataagccctggcatgaccatcaagtcagttactcctctgatgccaatgtgcagaacattatcagcaagtttaaatgcatcagaaaatgtagttttttcatttgcaattctaaataaattctgatttggaatgacaataagtgtatccacgtatttttgcagttcttcaagtccaagctctgcaatgcgcatacggcgcacaccttcaaaaccgaacggtttagttacaactccaacagtcaatatctttttttcttttggcgctctatccttaactgcggctcttgcttctctggctgcttttgcaattaccggtgctgcaccggttccagtaccaccgcccattcctgctgtgatgaaaagcatatgagaaacctactaaaggtgaagttatagcaattggtgaaggttcacgcaattcaagtggcgaacgcgtaactttaactgtgaaagctggtgataaagtgttctatcgtcaatgggctggtacagaaatagaacataatgatgaaaagcttatcgtgatgaaagagtccgatatacttgctgtcattaaatagtctttattttactaaactaaagcgcaacatgacgcattgtgtattatagttttctaaattttttattaaaagaggtgataaaaatgactaatgtagtagtatcaggtgagcagttgcaagaagcctttcgtgaagtcgcagcaatagtagactcaacggtggcaataactgcgggacctagaggaaaaacagtagggattaataagccctatggagcaccagaaattacaaaagatggttataaggtgatgaagggtatcaagcctgaaaaaccattaaacgctgcgatagcaagcatctttgcacaaagttgttctcaatgtaacgataaagttggtgatggtacaacaacgtgctcaatactaactagcaacatgataatggaagcttcaaaatcaattgctgctggaaacgatcgtgttggtattaaaaacggaatacagaaggcaaaagatgtaatattaaaggaaattgcgtcaatgtctcgtacaatttctctagagaaaatagacgaagt
>_R_ERR233303_Cynipini
ctctaactcttccctccatcgcttgatcaaaagtagcaccaaatattatatttgcattttcatctacttcttcacgcactctattggctgcagcatcaacttcaaacagagtcatatctccgccaccagtaatgttaattaatattccttgcgcacctttcattgatacattatcaagcaatggattagatattgcagcctctgcagcgctaattgctctatcttctccttctgcctctccggtgccgatcatcgctttgcccatctcgctcattactgtttctatatcagcgaagtcaagattgataagccctggcatgaccatcaagtcagttactcctctgatgccaatgtgcagaacattatcagcaagtttaaatgcatcagaaaatgtagttttttcatttgcaattctaaataaattctgatttggaatgacaataagtgtatccacgtatttttgcagttcttcaagtccaagctctgcaatgcgcatacggcgcacaccttcaaaaccgaacggtttagttacaactccaacagtcaatatctttttttcttttggcgctctatccttaactgcggctcttgcttctctggctgcttttgcaattaccggtgctgcaccggttccagtaccaccgcccattcctgctgtgatgaaaagcatatgagaaacctactaaaggtgaagttatagcaattggtgaaggttcacgcaattcaagtggcgaacgcgtaactttaactgtgaaagctggtgataaagtgttctatcgccaatgggctggtacagaaatagaacataataatgagaagcttatcgtgatgaaagagtccgatatacttgctgtcattaagtagtctttattttactaaactaaagcgcaacatagcgcattgtatattatagttttctaaattttttattaaaagaggtgataaaaatgactaatgtagtagtatcaggtgagcagttgcaagaagcctttcgtgaagttgcagcaatagtggattcaacggtagcaataactgcaggatctagaggaaaaacagtagggattaataagccctatgcagcaccagaaattacaaaagatggttataaggtgatgaagggtatcaagcctgaaaacccattaaacgctgcgatagcaagcatctttgcacaaagttgttctcaatgtaacgacaaagttggtgatggtacaacaacgtgctcaatactaactagcaacatgataatggaagcttcaaaatcaattgctgctggaaacgatcgtgttggtattaaaaacggaatacagaaggcaaaagatgtaatattaaaggaaattgcgtcaatgtctcgtacaatttctctagagaaaatagacgaagt
>ERR233306_Cynipini
ctctaactcttccctccatcgcttgatcaaaagtagcaccaaatattatatttgcattttcatctacttcttcacgcactctattggctgcagcatcaacttcaaacagagtcatatctccgccaccagtaatgttaattaatattccttgcgcacctttcattgatacattatcaagcaatggattagatattgcagcctctgcagcgctaattgctctatcttctccttctgcctctccggtgccgatcatcgctttgcccatctcgctcattactgtttctatatcagcgaagtcaagattgataagccctggcatgaccatcaagtcagttactcctctgatgccaatgtgcagaacattatcagcaagtttaaatgcatcagaaaatgtagttttttcatttgcaattctaaataaattctgatttggaatgacaataagtgtatccacgtatttttgcagttcttcaagtccaagctctgcaatgcgcatacggcgcacaccttcaaaaccgaacggtttagttacaactccaacagtcaatatctttttttcttttggcgctctatccttaactgcggctcttgcttctctggctgcttttgcaattaccggtgctgcaccggttccagtaccaccgcccattcctgctgtgatgaaaagcatatgagaaacctactaaaggtgaagttatagcaattggtgaaggttcacgcaattcaagtggcgaacgcgtaactttaactgtgaaagctggtgataaagtgttctatcgccaatgggctggtacagaaatagaacataataatgagaagcttatcgtgatgaaagagtccgatatacttgctgtcattaagtagtctttattttactaaactaaagcgcaacatagcgcattgtatattatagttttatacattttttattaaaagaggtgataaaaatgagtaatgtagtagtatcaggtgagcagttgcaagaagccttttgtgaagttgcagcaatagtggattcaacggtagcaataactgcaggacctagaggaaaaacagtagggattaataagccctatggagcaccagaaattacaaaagatggttataaggtgatgaagggtatcaagcctgaaaaaccattaaacgctgcgatagcaagcatctttgcacaaagttgttctcaatgtaacgacaaagttggtgatggtacaacaacgtgctcaatactaactagcaacttgataatggaagcttcaaaatcaattgctgctggaaacgatcgtgttggtattaaaaacggaatacagaaggcaaaagatgtaatattaaaggaaattgcgtcaatgtctcgtacaatttctctagagaaaatagacgaagt
>ERR233308_Biorhiza_pallida
ctctaactcttccctccatcgcttgatcaaaagtagcaccaaatattatatttgcattttcatctacttcttcacgcactctattggctgcagcatcaacttcaaacagagtcatatctccgccaccagtaatgttaattaatattccttgcgcacctttcattgatacattatcaagcaatggattagatattgcagcctctgcagcgctaattgctctatcttctccttctgcctctccggtgccgatcatcgctttgcccatctcgctcattactgtttctatatcagcgaagtcaagattgataagccctggcatgaccatcaagtcagttactcctctgatgccaatgtgcagaacattatcagcaagtttaaatgcatcagaaaatgtagttttttcatttgcaattctaaataaattctgatttggaatgacaataagtgtatccacgtatttttgcagttcttcaagtccaagctctgcaatgcgcatacggcgcacaccttcaaaaccgaacggtttagttacaactccaacagtcaatatctttttttcttttggcgctctatccttaactgcggctcttgcttctctggctgcttttgcaattaccggtgctgcaccggttccagtaccaccgcccattcctgctgtgatgaaaagcatatgagaaacctactaaaggtgaagttatagcaattggtgaaggttcacgcaattcaagtggcgaacgcgtaactttaactgtgaaagctggtgataaagtgttctatcgccaatgggctggtacagaaatagaacataataatgagaagcttatcgtgatgaaagagtccgatatacttgctgtcattaagtagtctttattttactaaactaaagcgcaacatagcgcattgtatattatagttttctaaattttttattaaaagaggtgataaaaatgactaatgtagtagtatcaggtgagcagttgcaagaagcctttcgtgaagttgcagcaatagtggattcaacggtagcaataactgcaggacctagaggaaaaacagtagggattaataagtcctatggagcaccagaaattacaaaagatggttataaggtgatgaagggtatcaagcctgaaaaaccattaaacgctgcgatagcaagcatctttgcacaaagttgttctcaatgtaacgacaaagttggtgatggtacaacaacgtgctcaatactaactagcaacatgataatggaagcttcaaaatcaattgctgctggaaacgatcgtgttggtattaaaaacggaatacagaaggcaaaagatgtaatattaaaggaaattgcgtcaatgtctcgtacaatttctctagagaaaatagacgaagt
>ERR233309_Biorhiza_pallida
ctctaactcttccctccatcgcttgatcaaaagtagcaccaaatattatatttgcattttcatctacttcttcacgcactctattggctgcagcatcaacttcaaacagagtcatatctccgccaccagtaatgttaattaatattccttgcgcacctttcattgatacattatcaagcaatggattagatattgcagcctctgcagcgctaattgctctatcttctccttctgcctctccggtgccgatcatcgctttgcccatctcgctcattactgtttctatatcagcgaagtcaagattgataagccctggcatgaccatcaagtcagttactcctctgatgccaatgtgcagaacattatcagcaagtttaaatgcatcagaaaatgtagttttttcatttgcaattctaaataaattctgatttggaatgacaataagtgtatccacgtatttttgcagttcttcaagtccaagctctgcaatgcgcatacggcgcacaccttcaaaaccgaacggtttagttacaactccaacagtcaatatctttttttcttttggcgctctatccttaactgcggctcttgcttctctggctgcttttgcaattaccggtgctgcaccggttccagtaccaccgcccattcctgctgtgatgaaaagcatatgagaaacctactaaaggtgaagttatagcaattggtgaaggttcacgcaattcaagtggcgaacgcgtaactttaactgtgaaagctggtgataaagtgttctatcgccaatgggctggtacagaaatagaacataataatgagaagcttatcgtgatgaaagagtccgatatacttgctgtcattaagtagtctttattttactaaactaaagcgcaacatagcgcattgtatattatagttttctaaattttttattaaaagaggtgataaaaatgactaatgtagtagtatcaggtgagcagttgcaagaagcctttcgtgaagttgcagcaatagtggattcaacggtagcaataactgcaggacctagaggaaaaacagtagggattaataagtcctatggagcaccagaaattacaaaagatggttataaggtgatgaagggtatcaagcctgaaaaaccattaaacgctgcgatagcaagcatctttgcacaaagttgttctcaatgtaacgacaaagttggtgatggtacaacaacgtgctcaatactaactagcaacatgataatggaagcttcaaaatcaattgctgctggaaacgatcgtgttggtattaaaaacggaatacagaaggcaaaagatgtaatattaaaggaaattgcgtcaatgtctcgtacaatttctctagagaaaatagacgaagt
>_R_SRR1106543_Diabrotica_virgifera_virgifera
ctctaactcttccctccatcgcttgatcaaaagtagcaccaaatattatatttgcattttcatctacttcttcacgcactctattggctgcagcatcaacttcaaacagagtcatatctccgccaccagtaatgttaattaatattccttgcgcacctttcattgatacattatcaagcaatggattagatattgcagcctctgcagcgctaattgctctatcttctccttctgcctctccggtgccgatcatcgctttgcccatctcgctcattactgtttctatatcagcgaagtcaagattaataagccctggcatgaccatcaagtcagttactcctctgatgccaatgtgcagaacattatcagcaagtttaaatgcatcagaaaatgtagttttttcatttgcaattctaaataaattctgatttggaatgacaataagtgtatccacgtatttttgcagttcttcaagtccaagctctgcaatgcgcatacggcgcacaccttcaaaaccgaacggtttagttacaactccaacagtcaatatctttttttcttttggcgctctatccttaactgcggctcttgcttctctggctgcttttgcaattaccggtgctgcaccggttccagtaccaccgcccattcctgctgtgatgaaaagcatatgagaaacctactaaaggtgaaattgtagcaactggtgaaggttcacgtaactcaaatggcgaacgtgtagctttaactgtgaaagctggtgataaagtgttctatcgtcaatgggctggtacagaaatagaacataatgatgaaaagcttatcgtgatgaaagagtccgatatacttgctgtcattaagtagtctttattttactaaactaaagcgcaacatagcgcattgtgtattatagttttctaaattttttattaaaagaggtgataaaaatgactaatgtagtagtatcaggtgagcagttgcaagaagcctttcgtgaagtcgcagcaatagtagactcaacggtggcaataactgcgggacctaggggaaaaacagtagggattaataagccctatggtgcaccggaaatcacaaaagacggttataaggtaatgaagggtatcaagcctgaaaaaccactaaatgctgcaatagcaagcatctttgcccaaagttgttctcaatgtaacgacaaagttggtgatggtacaacaacgtgctcaatactaactagcaatatgataatggaagcttcaaaatcaattgctgctggaaacgatcgtgttggtattaaaaacggaatacagaaggcgaaagatgtaatattaaaggaaattacgtcaatgtctcgtacaatttctctagagaaaatagacgaagt
>_R_SRR1106897_Diabrotica_virgifera_virgifera
ctctaactcttccctccatcgcttgatcaaaagtagcaccaaatattatatttgcattttcatctacttcttcacgcactctattggctgcagcatcaacttcaaacagagtcatatctccgccaccagtaatgttaattaatattccttgcgcacctttcattgatacattatcaagcaatggattagatattgcagcctctgcagcgctaattgctctatcttctccttctgcctctccggtgccgatcatcgctttgcccatctcgctcattactgtttctatatcagcgaagtcaagattaataagccctggcatgaccatcaagtcagttactcctctgatgccaatgtgcagaacattatcagcaagtttaaatgcatcagaaaatgtagttttttcatttgcaattctaaataaattctgatttggaatgacaataagtgtatccacgtatttttgcagttcttcaagtccaagctctgcaatgcgcatacggcgcacaccttcaaaaccgaacggtttagttacaactccaacagtcaatatctttttttcttttggcgctctatccttaactgcggctcttgcttctctggctgcttttgcaattaccggtgctgcaccggttccagtaccaccgcccattcctgctgtgatgaaaagcatatgagaaacctactaaaggtgaaattgtagcaactggtgaaggttcacgtaactcaaatggcgaacgtgtagctttaactgtgaaagctggtgataaagtgttctatcgtcaatgggctggtacagaaatagaacataatgatgaaaagcttatcgtgatgaaagagtccgatatacttgctgtcattaagtagtctttattttactaaactaaagcgcaacatagcgcattgtgtattatagttttctaaattttttattaaaagaggtgataaaaatgactaatgtagtagtatcaggtgagcagttgcaagaagcctttcgtgaagtcgcagcaatagtagactcaacggtggcaataactgcgggacctaggggaaaaacagtagggattaataagccctatggtgcaccggaaatcacaaaagacggttataaggtaatgaagggtatcaagcctgaaaaaccactaaatgctgcaatagcaagcatctttgcccaaagttgttctcaatgtaacgacaaagttggtgatggtacaacaacgtgctcaatactaactagcaatatgataatggaagcttcaaaatcaattgctgctggaaacgatcgtgttggtattaaaaacggaatacagaaggcgaaagatgtaatattaaaggaaattacgtcaatgtctcgtacaatttctctagagaaaatagacgaagt
>SRR1145746_Megacopta_cribraria
-----------------------------------------------------------------------------------------------------------------------------------------------------------------------------------------------------------gcagcactaattgctctatcttctccttctgcctctccggtgccgatcatcgctttgcccatctcgctcattactgtttctatatcagcgaagtcaagattgataagccctggcatgaccatcaagtcagttactcctctgatgccaatgtgcagaacattatcagcaagtttaaatgcatcagaaaatgtagttttttcatttgcaattctaaataaattctgatttggaatgacaataagtgtatccacgtatttttgcagttcttcaagtccaagctctgcaatgcgcatacggcgcacaccttcaaaaccgaacggtttagttacaactccaacagtcaatatctttttttcttttggcgctctatccttaactgcggctcttgcttctctggctgcttttgcaattaccggtgctgcaccggttccagtaccaccgcccattcctgctgtgatgaaaagcatatg----------------------------------------------------------------------------------------------------------------------------------------------------------------------------------------------------------------------------------------------------------------------------------------------------------------------------------------------------------------------------ggacctagaggaaaaacagtagggattaataagccctatggagcaccagaaattacaaaagatggttataaggtgatgaagggtatcaagcctgaaaaaccattaaacgctgtaatagcaagcatctttgcacaaagttgttctcaatgtaacgataaagttggtgatggtacaacaacgtgttcaatactaactagcaacatgataatggaagcttcaaaatcaattgctgctggaaacgatcgtgttggtattaaaaacggaatacagaaggcaaaagatgtaatattaaaggaaattacgtcaatgtctcgtacaatttctctagagaaaatagacgaagt
>SRR1190476_Polygonia_c_album
ctctaactcttccctccatcgcctgatcaaaagtggcaccaaatattatatttgcattttcatccacttcttcacgcactctattggctgcagaatcaacttcaaatagagtcatatctccaccaccagtaatattaatcaatattccttgcgcacctttcattgatacattgtcaagcaatggattagatatcgcagcctctgcagcactaattgccctatcttctccttctgcctctccagtaccaatcattgctttacccatctcactcattactgtttctatatcagcaaaatcaagattaatcagtcctggcatgatcatcaaatcagttactcctcttatgccaatatgcagaacattatcggcgagttgaaatgcgtcagcaaatgtagttttctcgttagcaattctaaataaattttgattgggaatgacaataagtgtatctacgtatttttgcaactcttcaagtccaagctctgcaatgcgcatacgtcgcacaccttcaaaaccgaacggcttagttacaactccaacagtcagtatctttttttcttttgctcccttatctttaactaccgctcttgcttctctggctgcctttgcaattaccggtgcagcacctgttccagtaccaccacccatccctgctgtgataaagagcatatgagaagcctactaaaggtgaagttatagcaattggtagtggttcacgcaactcaagcggagagcgtatagctttaactgtaaaaactggtgataaggttttctacaggcagtgggctggcacagaagtagagcatgacaatgaaaagtatgtcgtgatgaaggagtcagacctacttgctgttatcaagtagtccctattttactaaactaatgcgctatatagtgcattatgtattttaatattctaaattttttattaaaaggagtgataaaaatggctaacatagtagtatcaggcgaacagttgcaagaagcctttcgtgaagttgcagcaatggttgactcaacggtgggagcaactgcagggcctaggggaaatacaataggaattagcaagccatatggtggaccagaggtcacaaaggatggctataaggtaatgaaaggtataaagcctgaaaaaccattacactctgcgatagtaagcaccattgctcaaagtgcttctcagtgtaatgacaaagttggtgatggtaccacaacatgctcaatactgactagcaatatgataatggaagcttcaaagtcaattgcagctggaaatgatcgtatttgtatcaaaaatggaatacagaaggcaaaagatgtgatattaaaggaaattacatcaatgtctcgcacaatttctttagagaaaatggatgaagt
>_R_SRR1190479_Pararge_aegeria
ctctaactcttccctccatcgcctgatcaaaagtggcaccaaatattatatttgcattttcatccacttcttcacgcactctattggctgcagaatcaacttcaaatagagtcatgtctccaccaccagtaatattaatcaatattccttgcgcacctttcattgatacattgtcaagcaatggattagatatcgcagcctctgcagcactaattgccctatcttctccttctgcctctccagtaccaatcattgctttacccatctcactcattactgtttctatatcagcaaaatcaagattaatcagtcctggcatgatcatcaaatcagttactcctcttatgccaatatgcagaacattatcggcgagttgaaatgcgtcagcaaatgtagttttctcgttagcaattctaaataaattttgattgggaatgacaataagtgtatctacgtatttttgcaactcttcaagtccaagctctgcaatgcgcatacgtcgcacaccttcaaaaccgaacggcttagttacaactccaacagtcagtatctttttttcttttgctcccttatctttaactaccgctcttgcttctctggctgcctttgcaattaccggtgcagcacctgttccagtaccaccacccatccctgctgtgataaagagcatatgagaagcctactaaaggtgaagttatagcaattggtagtggttcacgcaactcaagcggagagcgtatagctttaactgtaaaaactggtgataaggttttctacaggcagtgggctgggacagaagtagagcatgataatgaaaagtatgtcgtgatgaaggagtcagacctacttgctgttatcaagtagttcctattttactaaactaatgcgctatatagtgcattatgtattttaatattctaaattttttattaaaaggagtgataaaaatggctaacatagtagtatcaggcgaacagttgcaagaagcctttcgtgaagttgcagcaatggttgactcaacggtgggagcaactgcagggcctaggggaaatacagtaggaattagcaagccatatggtggaccagaggtcacaaaggatggctataaggtaatgaaaggtataaagcctgaaaaaccattacactctgcgatagtaagcaccattgctcaaagtgcttctcagtgtaatgacaaagttggtgatggtaccacaacatgctcaatactgactagcaatatgataatggaagcttcaaagtcaattgcagctggaaatgatcgtatttgtatcaaaaatggaatacagaaggcaaaagatgtgatattaaaggaaattacatcaatgtctcgcacaatttctttagagaaaatggatgaagt
>SRR1191749_Trichogramma_pretiosum
ctctaactcttccctccatcgcctgatcaaaagtggcaccaaatattatatttgcattttcatccacttcttcacgcactctattggctgcagcatcaacttcaaatagagtcatatctccaccaccagtaatattaatcaatattccttgcgcacctttcattgatacattatcaagcaatggattagatatcgcagcctctgcagcactaattgccctatcttctccttccgcctccccagtaccaatcattgctttacccatctcactcattaccgtttctatatcagcaaaatcaagattaatcagtcctggcatgaccattaaatcagttactcctcttatgccaatatgcagaacattatcagcgagttgaaatgcatcagcaaatgtagttttctcgttagcaattctaaataaattttgattgggaatgacaataagtgtatctacgtatttttgcaactcttcaagtccaagctctgcaatgcgcatacgtcgcacaccttcaaaaccgaacggcttagttacaactccaacagtcagtatctttttttcttttgctcctttatctttaaccaccgctcttgcttctctggctgcttttgcaattaccggtgcagcacctgttccagtaccaccacccatccctgctgtgataaagagcatatgagaagcctactaaaggtgaggttatagcagttggtagtggttcacgcaactcaagcggagagcgtatggctttaactgtaaaaactggtgataaggttttctacaggcagtgggctgggacagaagtagagcatgataatgaaaagtatgtcgtgatgaaggagtcagacctacttgctgttatcaagtagtccctattttactaaactaatgcgctatatggtgcattatgtattttaatattctaaa--ttttattaagaggagtgataaaaatggctaacatagtagtatcaggcgaacagttgcaggaagcctttcgtgaagttgcaacaatggttgactcaacggtgggagcaactgcagggcctaggggaaatacagtaggaattagcaagccgtatggtggaccagaggttacaaaggatggctataaggtaatgaaaggtatcaaacctgaaaaaccattacactctgcgatagtaagcaccattgctcaaagtgcttctcagtgtaatgacaaagtcggtgatggtacaacaacatgttcaatactgactagcaatatgataatggaagcttcaaagtcaattgcagctggaaatgatcgtatttgtatcaaaaatggaatacagaaggcaaaagatgtgatactaaaggaaattacatcaatgtctcgtacaatttctttagagaaaatggatgaagt
>_R_SRR1191752_Trichogramma_pretiosum
----------------------------------------------------------------------------------------------------------------------------------------------------------------------------------caatggattagatatcgcagcctctgcagcactaattgccctatcttctccttccgcctccccagtaccaatcattgctttacccatctcactcattaccgtttctatatcagcaaaatcaagattaatcagtcctggcatgaccattaaatcagttactcctcttatgccaatatgcagaacattatcagcgagttgaaatgcatcagcaaatgtagttttctcgttagcaattctaaataaattttgattgggaatgacaataagtgtatctacgtatttttgcaactcttcaagtccaagctctgcaatgcgcatacgtcgcacaccttcaaaaccgaacggcttagttacaactccaacagtcagtatctttttttcttttgctcctttatctttaaccaccgctcttgcttctctggctgcttttgcaattaccggtgc--------------------------------------------------------------------------------------------------------------------------------------------------------------------------------------------aatgaaaagtatgtcgtgatgaaggagtcagacctacttgctgttatcaagtagtccctattttactaaactaatgcgctatatggtgcattatgtattttaatattctaaa--ttttattaagaggagtgataaaaatggctaacatagtagtatcaggcgaacagttgcaggaagcctttcgtgaagttgcaacaatggttgactcaacggtgggagcaactgcagggcctaggggaaatacagtaggaattagcaagccgtatggtggaccagaggttacaaaggatggctataaggtaatgaaaggtatcaaacctgaaaaaccattacactctgcgatagtaagcaccattgctcaaagtgcttctcagtgtaatgacaaagtcggtgatggtacaacaacatgttcaatactgactagcaatatgataatggaagcttcaaagtcaattgcagctggaaatgatcgtatttgtatcaaaaatggaatacagaaggcaaaagatgtgatactaaaggaaattacatcaatgtctcgtacaatttctttagagaaaa----------
>_R_SRR1197265_Gerris_buenoi
----------------------------------agcaccaaatattatatttgcattttcgtctacttcttcacgcactctattggctgcagcatcaacttcaaatagagtcatatctccaccaccagtaatattaatcaatattccttgtgcacctttcattgatacattatcaagtaatggattagatatcgcagcctctgcagcactaattgccctatcttctccttctgcctctccagtaccaatcattgctttacccatctcactcattactgtttctatatcagcaaaatcaagattgatcagtcctggcatgatcatcaaatcagttactcctcttatgccaatatgtagaacattatcggcgagctgaaatgcgtcagcaaatgtagttttctcattagcaattctaaataaattttgattgggaatgacaataagtgtatctacgtatttttgcaactcttcaagtccaagttctgcaatgcgcatacgtcgcacgccttcaaaaccgaacggcttagttacaactccaacagtcagtatctttttttcttttgctcctttatctttaactaccgctcttgcttctctggctgcctttgcaattaccggtgcagcacctgttccagtaccaccacccatccctgctgtgataaagagcatatgagaagcctactaaaggtgaaattatagcaattggtggtggttcacgcaactcgagcggagagcgcatagctttaactgtaaaaactggtgataaggttttctacaggcagtgggctggaacagaagtagagcatgataatgaaaagtatgtcgtgatgaaggagtcagacatacttgctgttatcaagtagtttctattttactaaactaatgcgttatatagtgcattatgtattttaatattctaaattttttattaaaaggagtgataaaaatggctaacatagtagtatcaggcgaacagttgcaagaagcctttcgtgaagttgcagcaatggttgactcaacggtgggagcaactgcagggcctaggggaaatacaataggaattagcaagccatatggtggaccagaggtcacaaaggatggctataaggtaatgaaaggcataaagcctgaaaaaccattacactctgcgatagtaagcaccattgctcaaagtgcttctcagtgtaatgacaaagttggtgatggtaccacaacatgctcaatactgactagcaatatgataatggaagcttcaaaatcaattgcagctggaaatgatcgtgtttgtatcaaaaatggaatacagaaggcaaaagacgtaatattaaaggaagttgcgtcaatgtctcgtacaatttctttagagaaaatggatgaagt
>_R_SRR1197267_Gerris_buenoi
ctctaactcttccctccatcgcctgatcaaaagtggcaccaaatattatatttgcattttcgtctacttcttcacgcactctattggctgcagcatcaacttcaaatagagtcatatctccaccaccagtaatattaatcaatattccttgtgcacctttcattgatacattatcaagtaatggattagatatcgcagcctctgcagcactaattgccctatcttctccttctgcctctccagtaccaatcattgctttacccatctcactcattactgtttctatatcagcaaaatcaagattgatcagtcctggcatgatcatcaaatcagttactcctcttatgccaatatgtagaacattatcggcgagctgaaatgcgtcagcaaatgtagttttctcattagcaattctaaataaattttgattgggaatgacaataagtgtatctacgtatttttgcaactcttcaagtccaagttctgcaatgcgcatacgtcgcacgccttcaaaaccgaacggcttagttacaactccaacagtcagtatctttttttcttttgctcctttatctttaactaccgctcttgcttctctggctgcctttgcaattaccggtgcagcacctgttccagtaccaccacccatccctgctgtgataaagagcatat---------------------------gcaattggtggtggttcacgcaactcgagcggagagcgcatagctttaactgtaaaaactggtgataaggttttctacaggcagtgggctggaacagaagtagagcatgataatgaaaagtatgtcgtgatgaaggagtcagacatacttgctgttatcaagtagtttctattttactaaactaatgcgttatatagtgcattatgtattttaatattctaaattttttattaaaaggagtgataaaaatggctaacatagtagtatcaggcgaacagttgcaagaagcctttcgtgaagttgcagcaatggttgactcaacggtgggagcaactgcagggcctaggggaaatacaataggaattagcaagccatatggtggaccagaggtcacaaaggatggctataaggtaatgaaaggcataaagcctgaaaaaccattacactctgcgatagtaagcaccattgctcaaagtgcttctcagtgtaatgacaaagttggtgatggtaccacaacatgctcaatactgactagcaatatgataatggaagcttcaaaatcaattgcagctggaaatgatcgtgtttgtat------------------------------------------------------------------------------------------
>_R_SRR1231832_Dactylopius_coccus
ctctaactcttccctccatcgcctgatcaaaagtggcaccaaatattatatttgcattttcatccacttcttcacgcactctattggctgcagcatcaacttcaaatagagtcatatctccaccaccagtaatattaatcaatattccttgtgcacctttcattgatacattatcaagtaatggattagatattgcagcctctgcagcactaattgccctatcttctccttctgcctctccagtaccaatcattgctttacccatctcactcattactgtttctatatcagcaaaatcaagattaatcagtcctggcatgatcatcaaatcagttactcctcttatgccaatatgcagaacattatcggcgagttgaaatgcgtcagcaaatgtagttttctcgttagcaattctaaataaattttgattgggaatgacaataagtgtatctacgtatttttgcaactcttcaagtccaagctctgcaatgcgcatacgtcgcacaccttcaaaaccgaacggcttagttacaactccaacagtcagtatctttttttcttttgctcctttatctttaactaccgctcttgcttctctggctgcttttgcaattaccggtgcagcacctgttccagtaccaccacccatccctgctgtgataaagagcatatgagaagcctactaaaggtgaagttatagcaattggtagtggttcacgcaactcaagcggagagcgtatagctttaactgtaaaaactggtgataaggttttctacaggcagtgggctgggacagaagtagagcatgataatgaaaagtatgtcgtgatgaaggagtcagacctacttgctgttatcaagtagttcctattttactaaactaatgcgctatatagtgcattatgtattttaatattctaaattttttattaaaaggagtgataaaaatggctaacatagtagtatcaggcgaacagttgcaagaagcctttcgtgaagttgcagcaatggttgactcaacggtgggagcaactgcagggcctaggggaaatacagtaggaattagcaagccatatggtggaccagaggtcacaaaggatggctataaggtaatgaaaggtataaagcctgaaaaaccattacactctgcgatagtaagcaccattgctcaaagtgcttctcagtgtaatgacaaagttggtgatggtaccacaacatgctcaatactgactagcaatatgataatggaagcttcaaagtcaattgcagctggaaatgatcgtatttgtatcaaaaatggaatacagaaggcaaaagatgtgatattaaaggagattacatcaatgtctcgcacaatttctttagagaaaatggatgaagt
>_R_SRR1618581_Operophtera_brumata
ctctaactcttccctccatcgcctgatcaaaagtggcaccaaatattatatttgcattttcatccacttcttcacgcactctattggctgcagaatcaacttcaaatagagtcatatctccaccaccagtaatattaatcaatattccttgcgcacctttcattgatacattgtcaagcaatggattagatatcgcagcctctgcagcactaattgccctatcttctccttctgcctctccagtaccaatcattgctttacccatctcactcattactgtttctatatcagcaaaatcaagattaatcagtcctggcatgatcatcaaatcagttactcctcttatgccaatatgcagaacattatcggcgagttgaaatgcgtcagcaaatgtagttttctcgttagcaattctaaataaattttgattgggaatgacaataagtgtatctacgtatttttgcaactcttcaagtccaagctctgcaatgcgcatacgtcg--------------------------------------------------------------------------------------------------------------------------------------------------------------------------------------------------------------------------------------------------------------------------------------------------------------------------------------------------------------gttatcaagtagtccctattttactaaactaatgcgctatatagtgcattatgtattttaatattctaaattttttattaaaaggagtgataaaaatggctaacatagtagtatcaggcgaacagttgcaagaagcctttcgtgaagttgcagcaatggttgactcaacggtgggagcaactgcagggcctaggggaaatacaataggaattagcaagccatatggtggaccagaggtcacaaaggatggctataaggtaatgaaaggtataaagcctgaaaaaccattacactctgcgatagtaagcaccattgctcaaagtgcttctcagtgtaatgacaaagttggtgatggtaccacaacatgctcaatactgactagcaatatgataatggaagcttcaaagtcaattgcagctggaaatgatcgtatttgtatcaaaaatggaatacagaaggcaaaagatgtgatattaaaggaaattacatcaatgtctcgcacaatttctttagagaaaatggatgaagt
>_R_SRR1618582_Operophtera_brumata
ctctaactcttccctccatcgcctgatcaaaagtggcaccaaatattatatttgcattttcatccacttcttcacgcactctattggctgcagaatcaacttcaaatagagtcatatctccaccaccagtaatattaatcaatattccttgcgcacctttcattgatacattgtcaagcaatggattagatatcgcagcctctgcagcactaattgccctatcttctccttctgcctctccagtaccaatcattgctttacccatctcactcattactgtttctatatcagcaaaatcaagattaatcagtcctggcatgatcatcaaatcagttactcctcttatgccaatatgcagaacattatcggcgagttgaaatgcgtcagcaaatgtagttttctcgttagcaattctaaataaattttgattgggaatgacaataagtgtatctacgtatttttgcaactcttcaagtccaagctctgcaatgcgcatacgtcgcacaccttcaaaaccgaacggcttagttacaactccaacag----------------------------------------------------------------------------------------------------------------------------------agaagcctactaaaggtgaagttatagcaattggtagtggttcacgcaactcaagcggagagcgtatagctttaactgtaaaaactggtgataaggttttctacaggcagtgggctggcacagaagtagagcatgacaatgaaaagtatgtcgtgatgaaggagtcagacctacttgctgttatcaagtagtccctattttactaaactaatgcgctatatagtgcattatgtattttaatattctaaattttttattaaaaggagtgataaaaatggctaacatagtagtatcaggcgaacagttgcaagaagcctttcgtgaagttgcagcaatggttgactcaacggtgggagcaactgcagggcctaggggaaatacaataggaattagcaagcc---------------------------------------------------------------------------------------------------------------------------------------------------------------------------------------------------------------------------------------------------------------------------------------------------------------------
>SRR1742977_Pseudomyrmex_sp_PSW_54
ctctaactcttccttccatcgcttgatcaaaagtagcaccaaatattatatttgcattttcatctacttcttcacgcactctattggctgcagcatcaacttcaaacagagtcatatctccgccaccagtaatgttaattaatattccttgcgcacctttcattgatacattgtcaagcaatggattggatatcgcagcttccgcagcactaattgctctatcttctccttctgcttctccggtgccgatcatcgctttgcccatctcgctcattactgtttctatatcagcgaagtcaagattaataagccctggcatgaccatcaagtcagttactcctctgatgccaatatgcagaacattatcagcaagtttaaatgcatcagaaaatgtagttttttcatttgcaattctaaataaattctgatttggaatgacaataagtgtatccacgtatttttgcagttcttcaagtccaagctctgcaatgcgcatgcggcgcacaccttcaaaaccgaacggtttagttacaactccaacagtcaatatctttttttcttttggcgctctatccttaactgcagctcttgcttctctggctgcttttgcaattaccggtgctgcaccggttccagtaccaccgcccattcctgctgtaatgaaaagcatatgagaaacctactaaaggtgaaattgtagcaactggtgaaggttcacgcaactcaaatggcgaacgcgtagctttaactgtgaaagctggtgataaagtgttctatcgtcaatgggctggtacagaaatagaacataatgatgaaaagcttatcgtgatgaaagagtccgatatacttgctgtcattaaatagtctttattttactaaactaaagcgcaacatggcgcattgtgtattatagttttctaaattttttattaaaagaggtgataaaaatgactaatgtagtagtatcaggtgagcagttgcaagaagcctttcgtgaagtcgcagcaatagtagactcaacggtggcaataactgcgggacctaggggaaaaacagtagggattaataagccctatggtgcaccggaaatcacaaaagacggttataaggtaatgaagggtatcaagcctgaaaaaccactaaatgctgcaatagcaagcatctttgcccaaagttgttctcaatgtaacgacaaagttggtgatggtacaacaacgtgctcaatactaactagcaatatgataatggaagcttcaaagtcaattgctgctggaaacgatcgtgttggtattaaaaacggaatacagaaggcgaaagatgtaatattaaaggaaattacgtcaatgtctcgtacaatttctctagagaaaatggatgaagt
>_R_SRR189237_Diaphorina_citri
ctctaactcttccctccatcgcctgatcaaaagtagcaccaaatattatatttgcattttcatccacttcttcacgcactctattagctgcagcatcaacttcaaatagagtcatatctccaccaccagtaatattaatcaatattccttgtgcacctttcattgatacattatcaagtaatggattagatatcgcagcctctgcagcgctaattgccctatcttctccttctgcctctccagtaccaatcattgctttacccatctcactcattactgtttctatatcagcaaaatcaagattaatcagtcctggcatgatcatcaaatcagttactcctcttataccaatatgcagaacattatcggcgagttgaaatgcgtcagcaaatgtagttttctcgttagcaattctaaataaattttgattgggaatgacaataagtgtatctacgtatttttgcaactcttcaagtccaagctctgcaatgcgcatacgtcgcacaccttcaaaaccgaacggcttagttacaactccaacagtcagtatctttttttcttttgctcctttatctttaactaccgctcttgcttctctggctgcttttgcaattaccggtgcagcacctgttccagtaccaccacccatccctgctgtgataaagagcatatgagaagcctactaaaggtgaagttatagcaattggtagtggttcacgcaactcaagcggagagcgtatagctttaactgtaaaaactggtgataaggttttctacaggcagtgggctggcacagaagtagagcatgacaatgaaaagtatgtcgtgatgaaggagtcagacctacttgctgttatcaagtagtccctattttactaaactaatgcgctatatagtgcattatgtattttaatattctaaattttttattaaaaggagtgataaaaatggctaacatagtagtatcaggcgaacagttgcaagaagcctttcgtgaagttgcagcaatggttgactcaacggtgggagcaactgcagggcctaggggaaatacaataggaattagcaagccatatggtggaccagaggtcacaaaggatggctataaggtaatgaaaggtataaagcctgaaaaaccattacactctgcgatagtaagcaccattgctcaaagtgcttctcagtgtaatgacaaagttggtgatggtaccacaacatgctcaatactgactagcaatatgataatggaagcttcaaagtcaattgcagctggaaatgatcgtatttgtatcaaaaatggaatacagaaggcaaaagatgtgatattaaaggaaattacatcaatgtctcgcacaatttctttagagaaaatggatgaagt
>_R_SRR2042503_Diachasma_alloeum
ctctaactcttccctccatcgcttgatcaaaagtagcaccaaatattatatttgcattttcatctacttcttcacgcactctattggctgcagcatcaacttcaaacagagtcatatctccgccaccagtaatgttaattaatattccttgcgcacctttcattgatacattatcaagcaatggattagatattgcagcctctgcagcactaattgctctatcttctccttctgcctctccggtgccgatcatcgctttgcccatctcgctcattactgtttctatatcagcgaagtcaagattgataagccctggcatgaccatcaagtcagttactcctctgatgccaatgtgcagaacattatcagcaagtttaaatgcatcagaaaatgtagttttttcatttgcaattctaaataaattctgatttggaatgacaataagtgtatccacgtatttttgcagttcttcaagtccaagctctgcaatgcgcatacggcgcacaccttcaaaaccgaacggtttagttacaactccaacagtcaatatctttttttcttttggcgctctatccttaactgcggctcttgcttctctggctgcttttgcaattaccggtgctgcaccggttccagtaccaccgcccattcctgctgtgatgaaaagcatatgagaaacctactaaaggtgaagttatagcaattggtgaaggttcacgcaattcaagtggcgaacgcgtaactttaactgtgaaagctggtgataaagtgttctatcgccaatgggctggtacagaaatagaacataataatgagaagcttatcgtgatgaaagagtccgatatacttgctgtcattaagtagtctttattttactaaactaaagcgcaacatagcgcattgtatattatagttttctaaattttttattaaaagaggtgataaaaatgactaatgtagtagtatcaggtgagcagttgcaagaagcctttcgtgaagttgcagcaatagtggattcaacggtagcaataactgcaggacctagaggaaaaacagtagggattaataagccctatggagcaccagaaattacaaaagatggttataaggtgatgaagggtatcaagcctgaaaaaccattaaacgctgcgatagcaagcatctttgcacagagttgttctcaatgtaacgataaagttggtgatggtacaacaacgtgctcaatactaactagcaacatgataatggaagcttcaaaatcaattgctgctggaaacgatcgtgttggtattaaaaacggaatacagaaggcaaaagatgtaatattaaaggaaattgcgtcaatgtctcgtacaatttctctagagaaaatagacgaagt
>_R_SRR2043616_Diachasma_alloeum
ctctaactcttccctccatcgcttgatcaaaagtagcaccaaatattatatttgcattttcatctacttcttcacgcactctattggctgcagcatcaacttcaaacagagtcatatctccgccaccagtaatgttaattaatattccttgcgcacctttcattgatacattatcaagcaatggattagatattgcagcctctgcagcactaattgctctatcttctccttctgcctctccggtgccgatcatcgctttgcccatctcgctcattactgtttctatatcagcgaagtcaagattgataagccctggcatgaccatcaagtcagttactcctctgatgccaatgtgcagaacattatcagcaagtttaaatgcatcagaaaatgtagttttttcatttgcaattctaaataaattctgatttggaatgacaataagtgtatccacgtatttttgcagttcttcaagtccaagctctgcaatgcgcatacggcgcacaccttcaaaaccgaacggtttagttacaactccaacagtcaatatctttttttcttttggcgctctatccttaactgcggctcttgcttctctggctgcttttgcaattaccggtgctgcaccggttccagtaccaccgcccattcctgctgtgatgaaaagcatatgagaaacctactaaaggtgaagttatagcaattggtgaaggttcacgcaattcaagtggcgaacgcgtaactttaactgtgaaagctggtgataaagtgttctatcgccaatgggctggtacagaaatagaacataataatgagaagcttatcgtgatgaaagagtccgatatacttgctgtcattaagtagtctttattttactaaactaaagcgcaacatagcgcattgtatattatagttttctaaattttttattaaaagaggtgataaaaatgactaatgtagtagtatcaggtgagcagttgcaagaagcctttcgtgaagttgcagcaatagtggattcaacggtagcaataactgcaggacctagaggaaaaacagtagggattaataagccctatggagcaccagaaattacaaaagatggttataaggtgatgaagggtatcaagcctgaaaaaccattaaacgctgcgatagcaagcatctttgcacagagttgttctcaatgtaacgataaagttggtgatggtacaacaacgtgctcaatactaactagcaacatgataatggaagcttcaaaatcaattgctgctggaaacgatcgtgttggtattaaaaacggaatacagaaggcaaaagatgtaatattaaaggaaattgcgtcaatgtctcgtacaatttctctagagaaaatagacgaagt
>_R_SRR2318687_Drosophila_yakuba
ctctaactcttccctccatcgcttgatcaaaagtagcaccaaatattatatttgcattttcatctacttcttcacgcactctattggctgcagcatcaacttcaaacagagtcatatctccgccaccagtaatgttaattaatattccttgcgcacctttcattgatacattatcaagcaatggattagatattgcagcctctgcagcactaattgctctatcttctccttctgcctctccggtgccgatcatcgctttgcccatctcgctcattactgtttctatatcagcgaagtcaagattgataagccctggcatgaccatcaagtcagttactcctctgatgccaatgtgcagaacattatcagcaagtttaaatgcatcagaaaatgtagttttttcatttgcaattctaaataaattctgatttggaatgacaataagtgtatccacgtatttttgcagttcttcaagtccaagctctgcaatgcgcatacggcgcacaccttcaaaaccgaacggtttagttacaactccaacagtcaatatctttttttcttttggcgctctatccttaactgcggctcttgcttctctggctgcttttgcaattaccggtgctgcaccggttccagtaccaccgcccattcctgctgtgatgaaaagcatatgagaaacctactaaaggtgaagttatagcaattggtgaaggttcacgcaattcaagtggcgaacgcgtaactttaactgtgaaagctggtgataaagtgttctatcgccaatgggctggtacagaaatagaacataataatgagaagcttatcgtgatgaaagagtccgatatacttgctgtcattaagtagtctttattttactaaactaaagcgcaacatagcgcattgtatattatagttttctaaattttttattaaaagaggtgataaaaatgactaatgtagtagtatcaggtgagcagttgcaagaagcctttcgtgaagttgcagcaatagtggattcaacggtagcaataactgcaggacctagaggaaaaacagtagggattaataagccctatggagcaccagaaattacaaaagatggttataaggtgatgaagggtatcaagcctgaaaaaccattaaacgctgcgatagcaagcatctttgcacagagttgttctcaatgcaacgataaagttggtgatggtacaacaacgtgctcaatactaactagcaacatgataatggaagcttcaaaatcaattgctgctggaaacgatcgtgttggtattaaaaacggaatacagaaggcaaaagatgtaatattaaaggaaattgcgtcaatgtctcgtacaatttctctagagaaaatagacgaagt
>SRR2318706_Drosophila_yakuba
ctctaactcttccctccatcgcttgatcaaaagtagcaccaaatattatatttgcattttcatctacttcttcacgcactctattggctgcagcatcaacttcaaacagagtcatatctccgccaccagtaatgttaattaatattccttgcgcacctttcattgatacattatcaagcaatggattagatattgcagcctctgcagcactaattgctctatcttctccttctgcctctccggtgccgatcatcgctttgcccatctcgctcattactgtttctatatcagcgaagtcaagattgataagccctggcatgaccatcaagtcagttactcctctgatgccaatgtgcagaacattatcagcaagtttaaatgcatcagaaaatgtagttttttcatttgcaattctaaataaattctgatttggaatgacaataagtgtatccacgtatttttgcagttcttcaagtccaagctctgcaatgcgcatacggcgcacaccttcaaaaccgaacggtttagttacaactccaacagtcaatatctttttttcttttggcgctctatccttaactgcggctcttgcttctctggctgcttttgcaattaccggtgctgcaccggttccagtaccaccgcccattcctgctgtgatgaaaagcatatgagaaacctactaaaggtgaagttatagcaattggtgaaggttcacgcaattcaagtggcgaacgcgtaactttaactgtgaaagctggtgataaagtgttctatcgccaatgggctggtacagaaatagaacataataatgagaagcttatcgtgatgaaagagtccgatatacttgctgtcattaagtagtctttattttactaaactaaagcgcaacatagcgcattgtatattatagttttctaaattttttattaaaagaggtgataaaaatgactaatgtagtagtatcaggtgagcagttgcaagaagcctttcgtgaagttgcagcaatagtggattcaacggtagcaataactgcaggacctagaggaaaaacagtagggattaataagccctatggagcaccagaaattacaaaagatggttataaggtgatgaagggtatcaagcctgaaaaaccattaaacgctgcgatagcaagcatctttgcacagagttgttctcaatgcaacgataaagttggtgatggtacaacaacgtgctcaatactaactagcaacatgataatggaagcttcaaaatcaattgctgctggaaacgatcgtgttggtattaaaaacggaatacagaaggcaaaagatgtaatattaaaggaaattgcgtcaatgtctcgtacaatttctctagagaaaatagacgaagt
>SRR2347338_Drosophila_melanogaster
ctctaactcttccctccatcgcttgatcaaaagtagcaccaaatattatatttgcattttcatctacttcttcacgcactctattggctgcagcatcaacttcaaacagagtcatatctccgccaccagtaatgttaattaatattccttgcgcacctttcattgatacattatcaagcaatggattagatattgcagcctctgcagcactaattgctctatcttctccttctgcctctccggtgccgatcatcgctttgcccatctcgctcattactgtttctatatcagcgaagtcaagattaataagccctggcatgaccatcaagtcagttactcctctgatgccaatgtgcagaacattatcagcaagtttaaatgcatcagaaaatgtagttttttcatttgcaattctaaataaattctgatttggaatgacaataagtgtatccacgtatttttgcagttcttcaagtccaagctctgcaatgcgcatacggcgcacaccttcaaaaccgaacggtttagttacaactccaacagtcaatatctttttttcttttggcgctctatccttaactgcggctcttgcttctctggctgcttttgcaattaccggtgctgcaccggttccagtaccaccgcccattcctgctgtgatgaaaagcatatgagaaacctactaaaggtgaagttatagcaattggtgaaggttcacgcaattcaagtggcgaacgcgtaactttaactgtgaaagctggtgataaagtgttctatcgccaatgggctggtacagaaatagaacataataatgagaagcttatcgtgatgaaagagtccgatatacttgctgtcattaagtagtctttattttactaaactaaagcgcaacatagcgcattgtatattatagttttctaaattttttattaaaagaggtgataaaaatgactaatgtagtagtatcaggtgagcagttgcaagaagcctttcgtgaagttgcagcaatagtggattcaacggtagcaataactgcaggacctagaggaaaaacagtagggattaataagccctatggagcaccagaaattacaaaagatggttataaggtgatgaagggtatcaagcctgaaaaaccattaaacgctgcgatagcaagcatctttgcacagagttgttctcaatgcaacgataaagttggtgatggtacaacaacgtgctcaatactaactagcaacatgataatggaagcttcaaaatcaattgctgctggaaacgatcgtgttggtattaaaaacggaatacagaaggcaaaagatgtaatattaaaggaaattgcgtcaatgtctcgtacaatttctctagagaaaatagacgaagt
>_R_SRR2939026_Bembidion_lapponicum
ctctaactcttccctccatcgcctgatcaaaagtggcaccaaatattatatttgcattttcatccacttcttcacgcactctattggctgcagcatcaacttcaaatagagtcatatctccaccaccagtaatattaatcaatattccttgtgcacctttcattgatacattatcaagcaatggattagatatcgcagcctctgcagcactaattgccctatcttctccttctgcctctccagtaccaatcattgctttacccatctcactcattactgtttctatatcagcaaaatcaagattaatcagtcctggcatgatcatcaaatcagttactcctctgatgccaatatgcagaacattatcagcaagtttaaatgcatcagaaaatgtagttttttcatttgcaattctaaataaattctgatttggaatgacaataagtgtatccacgtatttttgcagttcttcaagtccaagctctgcaatgcgcatgcggcgcacaccttcaaaaccgaacggtttagttacaactccaacggtcagtatctttttttcttttagtcctttatctttaactgcagctcttgcttctctggctccctttgcaattaccggtgcagcacctgttccggtaccaccacccattcctgctgtgatgaaaagcatatgagaagcccactaaaggtgaagttatagcaattggtagtggttcacgcaactcaagcggagagcgtatagctttaactgtaaaaactggtgataaggttttctacaggcagtgggctgggacagaagtagagcatgataatgaaaagtatgtcgtgatgaaggagtcagacctacttgctgttatcaagtagttcctattttactaaactaatgcgctatatagtgcattatgtattttaatattctaaattttttattaaaaggagtgataaaaatggctaacatagtagtatcaggcgaacagttgcaagaagcctttcgtgaagttgcagcaatggttgactcaacggtgggagcaactgcagggcctaggggaaatacagtaggaattagcaagccatatggtggaccagaggtcacaaaggatggctataaggtaatgaaaggtataaagcctgaaaaaccattacactctgcgatagtaagcaccattgctcaaagtgcttctcagtgtaatgacaaagttggtgatggtaccacaacatgctcaatactgactagcaatatgataatggaagcttcaaagtcaattgcagctggaaatgatcgtatttgtatcaaaaattgaataca---------------------------------------------------------------------------
>_R_SRR3670118_Rhagoletis_zephyria
ctctaactcttccctccatcgcttgatcaaaagtagcaccaaatattatatttgcattttcatctacttcttcacgcactctattggctgcagcatcaacttcaaacagagtcatatctccgccaccagtaatgttaattaatattccttgcgcacctttcattgatacattatcaagcaatggattagatattgcagcctctgcagcactaattgctctatcttctccttctgcctctccggtgccgatcatcgctttgcccatctcgctcattactgtttctatatcagcgaagtcaagattgataagccctggcatgaccatcaagtcagttactcctctgatgccaatgtgcagaacattatcagcaagtttaaatgcatcagaaaatgtagttttttcatttgcaattctaaataaattctgatttggaatgacaataagtgtatccacgtatttttgcagttcttcaagtccaagctctgcaatgcgcatacggcgcacaccttcaaaaccgaacggtttagttacaactccaacagtcaatatctttttttcttttggcgctctatccttaactgcggctcttgcttctctggctgcttttgcaattaccggtgctgcaccggttccagtaccaccgcccattcctgctgtgatgaaaagcatatgagaaacctactaaaggtgaagttatagcaattggtgaaggttcacgcaattcaagtggcgaacgcgtaactttaactgtgaaagctggtgataaagtgttctatcgccaatgggctggtacagaaatagaacataataatgagaagcttatcgtgatgaaagagtccgatatacttgctgtcattaagtagtctttattttactaaactaaagcgcaacatagcgcattgtatattatagttttctaaattttttattaaaagaggtgataaaaatgactaatgtagtagtatcaggtgagcagttgcaagaagcctttcgtgaagttgcagcaatagtggattcaacggtagcaataactgcaggacctagaggaaaaacagtagggattaataagccctatggagcaccagaaattacaaaagatggttataaggtgatgaagggtatcaagcctgaaaaaccattaaacgctgcgatagcaagcatctttgcacagagttgttctcaatgtaacgataaagttggtgatggtacaacaacgtgctcaatactaactagcaacatgataatggaagcttcaaaatcaattgctgctggaaacgatcgtgttggtattaaaaacggaatacagaaggcaaaagatgtaatattaaaggaaattgcgtcaatgtctcgtacaatttctctagagaaaatagacgaagt
>_R_SRR3670652_Rhagoletis_zephyria
ctctaactcttccctccatcgcttgatcaaaagtagcaccaaatattatatttgcattttcatctacttcttcacgcactctattggctgcagcatcaacttcaaacagagtcatatctccgccaccagtaatgttaattaatattccttgcgcacctttcattgatacattatcaagcaatggattagatattgcagcctctgcagcactaattgctctatcttctccttctgcctctccggtgccgatcatcgctttgcccatctcgctcattactgtttctatatcagcgaagtcaagattgataagccctggcatgaccatcaagtcagttactcctctgatgccaatgtgcagaacattatcagcaagtttaaatgcatcagaaaatgtagttttttcatttgcaattctaaataaattctgatttggaatgacaataagtgtatccacgtatttttgcagttcttcaagtccaagctctgcaatgcgcatacggcgcacaccttcaaaaccgaacggtttagttacaactccaacagtcaatatctttttttcttttggcgctctatccttaactgcggctcttgcttctctggctgcttttgcaattaccggtgctgcaccggttccagtaccaccgcccattcctgctgtgatgaaaagcatatgagaaacctactaaaggtgaagttatagcaattggtgaaggttcacgcaattcaagtggcgaacgcgtaactttaactgtgaaagctggtgataaagtgttctatcgccaatgggctggtacagaaatagaacataataatgagaagcttatcgtgatgaaagagtccgatatacttgctgtcattaagtagtctttattttactaaactaaagcgcaacatagcgcattgtatattatagttttctaaattttttattaaaagaggtgataaaaatgactaatgtagtagtatcaggtgagcagttgcaagaagcctttcgtgaagttgcagcaatagtggattcaacggtagcaataactgcaggacctagaggaaaaacagtagggattaataagccctatggagcaccagaaattacaaaagatggttataaggtgatgaagggtatcaagcctgaaaaaccattaaacgctgcgatagcaagcatctttgcacagagttgttctcaatgtaacgataaagttggtgatggtacaacaacgtgctcaatactaactagcaacatgataatggaagcttcaaaatcaattgctgctggaaacgatcgtgttggtattaaaaacggaatacagaaggcaaaagatgtaatattaaaggaaattgcgtcaatgtctcgtacaatttctctagagaaaatagacgaagt
>_R_SRR3896004_Rhagoletis_pomonella
ctctaactcttccctccatcgcttgatcaaaagtagcaccaaatattatatttgcattttcatctacttcttcacgcactctattggctgcagcatcaacttcaaacagagtcatatctccgccaccagtaatgttaattaatattccttgcgcacctttcattgatacattatcaagcaatggattagatattgcagcctctgcagcactaattgctctatcttctccttctgcctctccggtgccgatcatcgctttgcccatctcgctcattactgtttctatatcagcgaagtcaagattgataagccctggcatgaccatcaagtcagttactcctctgatgccaatgtgcagaacattatcagcaagtttaaatgcatcagaaaatgtagttttttcatttgcaattctaaataaattctgatttggaatgacaataagtgtatccacgtatttttgcagttcttcaagtccaagctctgcaatgcgcatacggcgcacaccttcaaaaccgaacggtttagttacaactccaacagtcaatatctttttttcttttggcgctctatccttaactgcggctcttgcttctctggctgcttttgcaattaccggtgctgcaccggttccagtaccaccgcccattcctgctgtgatgaaaagcatatgagaaacctactaaaggtgaagttatagcaattggtgaaggttcacgcaattcaagtggcgaacgcgtaactttaactgtgaaagctggtgataaagtgttctatcgccaatgggctggtacagaaatagaacataataatgagaagcttatcgtgatgaaagagtccgatatacttgctgtcattaagtagtctttattttactaaactaaagcgcaacatagcgcattgtatattatagttttctaaattttttattaaaagaggtgataaaaatgactaatgtagtagtatcaggtgagcagttgcaagaagcctttcgtgaagttgcagcaatagtggattcaacggtagcaataactgcaggacctagaggaaaaacagtagggattaataagccctatggagcaccagaaattacaaaagatggttataaggtgatgaagggtatcaagcctgaaaaaccattaaacgctgcgatagcaagcatctttgcacagagttgttctcaatgtaacgataaagttggtgatggtacaacaacgtgctcaatactaactagcaacatgataatggaagcttcaaaatcaattgctgctggaaacgatcgtgttggtattaaaaacggaatacagaaggcaaaagatgtaatattaaaggaaattgcgtcaatgtctcgtacaatttctctagagaaaatagacgaagt
>_R_SRR3900841_Rhagoletis_pomonella
ctctaactcttccctccatcgcttgatcaaaagtagcaccaaatattatatttgcattttcatctacttcttcacgcactctattggctgcagcatcaacttcaaacagagtcatatctccgccaccagtaatgttaattaatattccttgcgcacctttcattgatacattatcaagcaatggattagatattgcagcctctgcagcactaattgctctatcttctccttctgcctctccggtgccgatcatcgctttgcccatctcgctcattactgtttctatatcagcgaagtcaagattgataagccctggcatgaccatcaagtcagttactcctctgatgccaatgtgcagaacattatcagcaagtttaaatgcatcagaaaatgtagttttttcatttgcaattctaaataaattctgatttggaatgacaataagtgtatccacgtatttttgcagttcttcaagtccaagctctgcaatgcgcatacggcgcacaccttcaaaaccgaacggtttagttacaactccaacagtcaatatctttttttcttttggcgctctatccttaactgcggctcttgcttctctggctgcttttgcaattaccggtgctgcaccggttccagtaccaccgcccattcctgctgtgatgaaaagcatatgagaaacctactaaaggtgaagttatagcaattggtgaaggttcacgcaattcaagtggcgaacgcgtaactttaactgtgaaagctggtgataaagtgttctatcgccaatgggctggtacagaaatagaacataataatgagaagcttatcgtgatgaaagagtccgatatacttgctgtcattaagtagtctttattttactaaactaaagcgcaacatagcgcattgtatattatagttttctaaattttttattaaaagaggtgataaaaatgactaatgtagtagtatcaggtgagcagttgcaagaagcctttcgtgaagttgcagcaatagtggattcaacggtagcaataactgcaggacctagaggaaaaacagtagggattaataagccctatggagcaccagaaattacaaaagatggttataaggtgatgaagggtatcaagcctgaaaaaccattaaacgctgcgatagcaagcatctttgcacagagttgttctcaatgtaacgataaagttggtgatggtacaacaacgtgctcaatactaactagcaacatgataatggaagcttcaaaatcaattgctgctggaaacgatcgtgttggtattaaaaacggaatacagaaggcaaaagatgtaatattaaaggaaattgcgtcaatgtctcgtacaatttctctagagaaaatagacgaagt
>_R_SRR3931592_Drosophila_melanogaster
ctctaactcttccctccatcgcttgatcaaaagtagcaccaaatattatatttgcattttcatctacttcttcacgcactctattggctgcagcatcaacttcaaacagagtcatatctccgccaccagtaatgttaattaatattccttgcgcacctttcattgatacattatcaagcaatggattagatattgcagcctctgcagcactaattgctctatcttctccttctgcctctccggtgccgatcatcgctttgcccatctcgctcattactgtttctatatcagcgaagtcaagattaataagccctggcatgaccatcaagtcagttactcctctgatgccaatgtgcagaacattatcagcaagtttaaatgcatcagaaaatgtagttttttcatttgcaattctaaataaattctgatttggaatgacaataagtgtatccacgtatttttgcagttcttcaagtccaagctctgcaatgcgcatacggcgcacaccttcaaaaccgaacggtttagttacaactccaacagtcaatatctttttttcttttggcgctctatccttaactgcggctcttgcttctctggctgcttttgcaattaccggtgctgcaccggttccagtaccaccgcccattcctgctgtgatgaaaagcatatgagaaacctactaaaggtgaagttatagcaattggtgaaggttcacgcaattcaagtggcgaacgcgtaactttaactgtgaaagctggtgataaagtgttctatcgccaatgggctggtacagaaatagaacataataatgagaagcttatcgtgatgaaagagtccgatatacttgctgtcattaagtagtctttattttactaaactaaagcgcaacatagcgcattgtatattatagttttctaaattttttattaaaagaggtgataaaaatgactaatgtagtagtatcaggtgagcagttgcaagaagcctttcgtgaagttgcagcaatagtggattcaacggtagcaataactgcaggacctagaggaaaaacagtagggattaataagccctatggagcaccagaaattacaaaagatggttataaggtgatgaagggtatcaagcctgaaaaaccattaaacgctgcgatagcaagcatctttgcacagagttgttctcaatgcaacgataaagttggtgatggtacaacaacgtgctcaatactaactagcaacatgataatggaagcttcaaaatcaattgctgctggaaacgatcgtgttggtattaaaaacggaatacagaaggcaaaagatgtaatattaaaggaaattgcgtcaatgtctcgtacaatttctctagagaaaatagacgaagt
>_R_SRR4301374_Drosophila_simulans
ctctaactcttccctccattgcctgatcaaaagtagcaccaaatattatatttgcattttcatccacttcttcacgcactctattggctgcagcatcaacttcaaatagagtcatatctccaccaccagtaatattaatcaatattccttgtgcacctttcattgatacattatcaagtaatggattagatatcgcagcctctgcagcactaattgccctatcttctccttctgcctctccagtaccaatcattgctttacccatctcactcattactgtttctatatcagcaaaatcaagattaatcagtcctggcatgatcatcaaatcagttactcctcttatgccaatatgcagaacattatcggcgagttgaaatgcgtcagcaaatgtagttttctcgttagcaattctaaataaattttgattgggaatgacaataagtgtatctacgtatttttgcaactcttcaagtccaagttctgcaatgcgcatacgtcgcacgccttcaaaaccgaacggcttagttacaactccaacagtcagtatctttttttcttttgctcctttatctttaactatcgctcttgcttctctggctgcctttgcaattaccggtgcagcacctgttccagtaccaccacccatccctgctgtgataaagagcatatgagaagcctactaaaggtgaaattatagcaattggtggtggttcacgcaactcgagcggagagcgcatagctttaactgtaaaaactggtgataaggttttctacaggcagtgggctggaacagaagtagagcatgataatgaaaagtatgtcgtgatgaaggagtcagacatacttgctgttatcaagtagtttctattttactaaactaatgcgttatatagtgcattatgtattttaatattctaaattttttattaaaaggagtgataaaaatggctaacatagtagtatcaggcgaacagttgcaagaagcctttcgtgaagttgcagcaatggttgactcaacggtgggagcaactgcagggcctaggggaaatacagtaggaattagcaagccatatggtggaccagaggtcacaaaggatggctataaggtaatgaaaggcataaagcctgaaaaaccattacactctgcaatagtaagcaccattgctcaaagtgcttctcagtgtaatgacaaagttggtgatggtaccacaacatgctcaatactaactagcaatatgataatggaagcttcaaagtcaattgcagctggaaatgatcgtgtttgtatcaaaaatggaatacagaaggcaaaagacgtgatattaaaggaagttgcgtcaatgtctcgcacaatttctttagagaaaatggatgaagt
>SRR4341246_Delias_oraia
ctctaactcttccctccatcgcctgatcaaaagtggcaccaaatattatatttgcattttcatccacttcttcacgcactctattggctgcagcatcaacttcaaatagagtcatatctccaccaccagtaatattaatcaatattccttgtgcacctttcattgatacattatcaagtaatggattagatatcgcagcctctgcagcactaattgccctatcttctccttctgcctctccagtaccaatcattgctttacccatctcactcatgactgtttctatatcagcaaaatcaagattaatcagtcctggcatgatcatcaaatcagttactcctcttatgccaatatgcagaacattatcggcgagttgaaatgcgtcagcaaatgtagttttctcgttagcaattctaaataaattttgattgggaatgacaataagtgtatctacgtatttttgcaactcttcaagtccaagctctgcaatgcgcatacgccgcacaccttcaaaaccgaacggcttagttacgactccaacagtcagtatctttttttcttttgctcctttatctttaactaccgctcttgcttctctggctgcttttgcaattaccggtgcagcacctgttccagtaccaccacccatccctgctgtgataaagagcatatg----------------------------------------------------------------------------------------------------------------------------------------------------------------------------------------------------------------------------------------------------------------------------------------------------------------------------------------------atggttgactcaacggtgggagcaactgcagggcctaggggaaatacaataggaattagcaagccatatggtggaccagaggtcacaaaggatggctataaggtaatgaaaggtataaagcctgaaaaaccattacactctgcgatagtaagcaccattgctcaaagtgcttctcagtgtaatgacaaagttggtgatggtaccacaacatgctcaatactgactagcaatatgataatggaagcttcaaagtcaattgcagctggaaatgatcgtatttgtatcaaaaatggaatacagaaggcaaaagatgtgatattaaaggaaattacatcaatgtctcgcacaatttctttagagaaaatggatgaagt
>_R_SRR4342174_Diploeciton_nevermanni
ctctaactcttccctccatcgcctgatcaaaagtggcaccaaatattatatttgcgttttcatctacttcttcacgcactctattggctgcagaatcaacctcaaatagagtcatatctccaccaccagtaatattaattaatattccttgtgcacctttcattgatacattatcaagtaatggattagatatcgcagcctctgcagcactaattgccctatcttctccttctgcctctccagtaccaatcattgctttacccatctcactcattactgtttctatatcagcaaaatcaaggttaataagccctggcataaccatcagatcagttactcctcttatgccaatatgcagaacattatcggcgagttgaaatgcgtcagcaaatgtagttttctcattagcaattctaaataaattttgattgggaatgacaataagtgtatctacgtatttttgcaactcttcaagtccaagttctgcaatgcgcatacgtcgcacaccttcaaaaccgaacggcttggttacaactccaacagtcagtatctttttttcttttgctcctttatctttaactaccgctcttgcttctctggctgcttttgcaattaccggtgcagcacctgttccagtaccaccacccatccctgctgtgataaagagcatatgagaagcctactaaaggtgaagttatagcaattggtggtggttcacgcaactcaagcggagagcgcatagctttaactgtaaaaactggtgataaggttttctacaggcagtgggctggaacagaagtagaacatgataatgaaaagtatgtcgtgatgaaggagtcagacctacttgctgttatcaagtagttcctattttactaaactaatgcgctatatagtgcattatgtattttaatattctaaattttttattaaaaggagtgataaaaatggctaacatagtagtatcaggcgaacagttgcaagaagcctttcgtgaagttgcagcaatggttgactcaacggtgggagcaactgcagggcctagaggaaatacaataggaattagcaagccatatggtggaccagaggtcacaaaggatggctataaggtaatgaaaggtataaagcctgaaaaaccattacactctgcaatagtaagcaccattgctcaaagtgcttctcagtgtaatgacaaagttggtgatggtaccacaacatgctcaatactgactagcaatatgataatggaagcttcaaagtcaattgcagctggaaatgatcgtatttgtatcaaaaatggaatacagaaggcaaaagatgtgatattaaaggaaattacatcaatgtctcgcacaatttctttagagaaaatggatgaagt
>SRR649419_Diaphorina_citri
ctctaactcttccctccatcgcctgatcaaaagtagcaccaaatattatatttgcattttcatccacttcttcacgcactctattagctgcagcatcaacttcaaatagagtcatatctccaccaccagtaatattaatcaatattccttgtgcacctttcattgatacattatcaagtaatggattagatatcgcagcctctgcagcgctaattgccctatcttctccttctgcctctccagtaccaatcattgctttacccatctcactcattactgtttctatatcagcaaaatcaagattaatcagtcctggcatgatcatcaaatcagttactcctcttataccaatatgcagaacattatcggcgagttgaaatgcgtcagcaaatg----------------------------------------------------------------------------------------------------------------------------------------------------------------------------------------------------------------------------------------------------------------------------------------agaagcctactaaaggtgaagttatagcaattggtagtggttcacgcaactcaagcggagagcgtatagctttaactgtaaaaactggtgataaggttttctacaggcagtgggctggcacagaagtagagcatgacaatgaaaagtatgtcgtgatgaaggagtcagacctacttgctgttatcaagtagtccctattttactaaactaatgcgctatatagtgcattatgtattttaatattctaaattttttattaaaaggagtgataaaaatggctaacatagtagtatcaggcgaacagttgcaagaagcctttcgtgaagttgcagcaatggttgactcaacggtgggagcaactgcagggcctaggggaaatacaataggaattagcaagccatatggtggaccagaggtcacaaaggatggctataaggtaatgaaaggtataaagcctgaaaaaccattacactctgcgatagtaagcaccattgctcaaagtgcttctcagtgt--------------------------------------------------------------------------------------------------------------------------------------------------------------------------------------------------
>_R_SRR941997_Homalodisca_vitripennis
ctctaactcttccctccatcgcctgatcaaaagtggcaccaaatattatatttgcgttttcatctacttcttcacgcactctattggctgcagaatcaacctcaaatagagtcatatctccaccaccagtaatattaattaatattccttgtgcacctttcattgatacattatcaagtaatggattagatatcgcagcctctgcagcactaattgccctatcttctccttctgcctctccagtaccaatcattgctttacccatctcactcattactgtttctatatcagcaaaatcaaggttaataagccctggcataaccatcagatcagttactcctcttatgccaatatgcagaacattatcggcgagttgaaatgcgtcagcaaatgtagttttctcattagcaattctaaataaattttgattgggaatgacaataagtgtatctacgtatttttgcaactcttcaagtccaagttctgcaatgcgcatacgtcgcacaccttcaaaaccgaacggcttagttacaactccaacagtcaatatctttttttcttttgctcctttatctttaactaccgctcttgcttctctggctgcttttgcaattaccggtgcagcacctgttccagtaccaccacccatccctgctgtgataaagagcatatgagaagcctactaaaggtgaagttatagcaattggtagtggttcacgcaactcaagcggagagcgtatagctttaactgtaaaaactggtgataaggttttctacaggcagtgggctggcacagaagtagagcatgacaatgaaaagtatgtcgtgatgaaggagtcagacctacttgctgttatcaagtagtcgctattttactaaactaatgcgctatatagtgcattatgtattttaatattctaagttttttattaaaaggagtgataaaaatggctaacatagtagtatcaggcgaacagttgcaagaagcctttcgtgaagttgcagcaatggttgactcaacggtgggagcaactgcagggcctaggggaaatacaataggaattagtaagccatatggtggaccagaggtcacaaaggatggctataaggtaatgaaaggtataaagcctgaaaaaccattacactctgcgatagtaagcaccattgctcaaagtgcttctcagtgtaatgacaaagttggtgatggtaccacaacatgctcaatactgactagcaatatgataatggaagcttcaaagtcaattgcagctggaaatgatcgtatttgtatcaaaaatggaatacagaaggcaaaagatgtgatattaaaggaagttgcgtcaatgtctcgcacaatttctttagagaaaatggatgaagt
>_R_SRR941998_Homalodisca_vitripennis
ctctaactcttccctccatcgcctgatcaaaagtggcaccaaatattatatttgcgttttcatctacttcttcacgcactctattggctgcagaatcaacctcaaatagagtcatatctccaccaccagtaatattaattaatattccttgtgcacctttcattgatacattatcaagtaatggattagatatcgcagcctctgcagcactaattgccctatcttctccttctgcctctccagtaccaatcattgctttacccatctcactcattactgtttctatatcagcaaaatcaaggttaataagccctggcataaccatcagatcagttactcctcttatgccaatatgcagaacattatcggcgagttgaaatgcgtcagcaaatgtagttttctcattagcaattctaaataaattttgattgggaatgacaataagtgtatctacgtatttttgcaactcttcaagtccaagttctgcaatgcgcatacgtcgcacaccttcaaaaccgaacggcttagttacaactccaacagtcaatatctttttttcttttgctcctttatctttaactaccgctcttgcttctctggctgcttttgcaattaccggtgcagcacctgttccagtaccaccacccatccctgctgtgataaagagcatatgagaagcctactaaaggtgaagttatagcaattggtagtggttcacgcaactcaagcggagagcgtatagctttaactgtaaaaactggtgataaggttttctacaggcagtgggctggcacagaagtagagcatgacaatgaaaagtatgtcgtgatgaaggagtcagacctacttgctgttatcaagtagtcgctattttactaaactaatgcgctatatagtgcattatgtattttaatattctaagttttttattaaaaggagtgataaaaatggctaacatagtagtatcaggcgaacagttgcaagaagcctttcgtgaagttgcagcaatggttgactcaacggtgggagcaactgcagggcctaggggaaatacaataggaattagtaagccatatggtggaccagaggtcacaaaggatggctataaggtaatgaaaggtataaagcctgaaaaaccattacactctgcgatagtaagcaccattgctcaaagtgcttctcagtgtaatgacaaagttggtgatggtaccacaacatgctcaatactgactagcaatatgataatggaagcttcaaagtcaattgcagctggaaatgatcgtatttgtatcaaaaatggaatacagaaggcaaaagatgtgatattaaaggaagttgcgtcaatgtctcgcacaatttctttagagaaaatggatgaagt
>_R_SRR949786_Callosobruchus_chinensis
---------------------------------------------------------------------------------------------------------------------------caccagtaatgttaattaatattccttgcgcacctttcattgatacattgtcaagcaatggattggatattgcagctttcgcagcacttattgctctatcttctccttctgcctctccggtgtcgatcatcgctttgcccatctcgctcattactgtttcgatatcagcgaagtcaagattaataagccctggcatgaccaccaagtcagttactcctctgatgccaatatgcagaatattatcagcaagtttaaatgcatcagaaaatgtagttttttcatttgcaattctaaataaattctgatttggaatgacaataaatgtatccacgtatttttgcagttcttcaaatccaagctctgcaatgcgcatgcggcgcacaccttcaaaaccgaaaggtttagttacaactccaatagtcaatatctttttttcttttggcgctctatccttaactgcagctcttgcttctctggctgcttttgcaattaccggtgctgcaccggttccagtaccaccgcccattcctgctgtgatgaaaagcatatgagaagcctactaaaggtgaagttatagcaattggtagtggttcacgcaactcaagcggagagcgtatagctttaactgtaaaaactggtgataaggttttctacaggcagtgggctggcacagaagtagagcatgacaatgaaaagtatgtcgtgatgaaggagtcagacctacttgctgttatcaagtagttcctattttactaaactaatgcgctatatagtgcattatgtattttaatattctaaattttttattaaaaggagtgataaaaatggctaacatagtagtatcaggcgaacagttgcaagaagcctttcgtgaagttgcagcaatggttgactcaacggtgggagcaactgcagggcctaggggaaatacaataggaattagtaagccatatggtggaccagaggtcacaaaggatggctataaggtaatgaaaggtataaagcctgaaaaaccattacactctgcgatagtaagcaccattgctcaaagtgcttctcagtgtaatgacaaagttggtgatggtaccacaacatgctcaatactgactagcaatatgataatggaagcttcaaagtcaattgcagctggaaatgatcgtatttgtatcaaaaatggaatacagaaggcaaaagatgtgatattaaaggaaattacatcaatgtctcgcacaatttctttagagaaaatggatgaagt
>_R_SRR952345_Callosobruchus_chinensis
---------------------------------------------------------------------------------------------------------------------------caccagtaatgttaattaatattccttgcgcacctttcattgatacattgtcaagcaatggattggatattgcagctttcgcagcacttattgctctatcttctccttctgcctctccggtgtcgatcatcgctttgcccatctcgctcattactgtttcgatatcagcgaagtcaagattaataagccctggcatgaccaccaagtcagttactcctctgatgccaatatgcagaatattatcagcaagtttaaatgcatcagaaaatgtagttttttcatttgcaattctaaataaattctgatttggaatgacaataaatgtatccacgtatttttgcagttcttcaaatccaagctctgcaatgcgcatgcggcgcacaccttcaaaaccgaaaggtttagttacaactccaatagtcaatatctttttttcttttggcgctctatccttaactgcagctcttgcttctctggctgcttttgcaattaccggtgctgcaccggttccagtaccaccgcccattcctgctgtgatgaaaagcatatgagaagcctactaaaggtgaagttatagcaattggtagtggttcacgcaactcaagcggagagcgcatagctttaactgtaaaaactggtgataaggttttctacaggcagtgggctggaacagaagtagaacatgataatgaaaagtatgtcgtgatgaaggagtcagacctacttgctgttatcaagtagtccctattttactaaactaatgcgctatatagtgcattatgtattttaatattctaaattttttattaaaaggagtgataaaaatggctaacatagtagtatcaggcgaacagttgcaaggagcctttcgtgaagttgcagcaatggttgactcaacggtgggagcaactgcagggcctaggggaaatacaataggaattagtaagccatatggtggaccagaggtcacaaaggatggctataaggtaatgaaaggtataaagcctgaaaaaccattacactctgcgatagtaagcaccattgctcaaagtgcttctcagtgtaatgacaaagttggtgatggtaccacaacatgctcaatactgactagcaatatgataatggaagcttcaaagtcaattgcagctggaaatgatcgtatttgtatcaaaaatggaatacagaaggcaaaagatgtgatattaaaggaaattacatcaatgtctcgcacaatttctttagagaaaatggatgaagt
>_R_DQ778101.1_DQ778104.1_Armadillidium_vulgare
ctctaactcttccctccatcgcctgatcaaaagtggcaccaaatattatatttgcattttcatccacttcttcacgcactctattggctgcagaatcaacttcaaatagagtcatgtctccaccaccagtaatattaatcaatattccttgcgcacctttcattgatacattgtcaagcaatggattagatatcgcagcctctgcagcactaattgccctatcttctccttctgcttctccagtaccaatcattgccttacccatctcactcattactgtttctatatcagcaaaatcaagattaatcagtcctggcatgatcatcaaatcagttactcctcttatgccaatatgcagaacattatcggcgagttgaaatgcgtcagcaaatgtagttttctcgttagcaattctaaataaattttgattgggaatgacaataagtgtatctacgtatttttgcaactcttcaagtccaagctctgcaatgcgcatacgtcgcacaccttcaaaaccgaacggcttagttacaactccaacagtcagtatctttttttcttttgctcctttatctttaactaccgctcttgcttctctggctgcttttgcaattaccggtgcagcacctgttccagtaccaccacccatccctgctgtgataaagagcatatgagaagcctactaaaggtgaaattatagcaattggcagtggttcacgcaactcaagcggagagcgcgtagctttaactgtaaaagctggtgataaaatattctatcgccaatgggctggaacagaagtagagcatgataatgaaaagtatatcgtaatgaaggagtcagatatactcgctgttatcaaatagtctctattttactaaattaatgcgctatatagtgcattatgtattttaatattttaaattttttattaaaaggggtgataaaaatggctaatatagtagtatcaggcgaacagttacaagaagcctttcgtgaagttgcagcaatggttgactcaacggtagcagtaactgcaggacctaggggaaaaacagtaggaattagcaagccatatggtggaccagaagtcacaaaagatggctataaagtaatgaaaggcataaagcctgaaaaaccattacacgctgcaatagcaagcgttttcgctcaaagttgttctcaatgtaatgacaaagttg-------------------------------------------------------------------------------------------------------------------------------------------------------------------------------------
>_R_AY563550.1_AY563552.1_Drosophila_ambigua
ctctaactcttccctccatcgcttgatcaaaagtagcaccaaatattatatttgcattttcatctacttcttcacgcactctattggctgcagcatcaacttcaaacagagtcatatctccgccaccagtaatgttaattaatattccttgcgcacctttcattgatacattatcaagcaatggattagatattgcagcctctgcagcactaattgctctatcttctccttctgcctctccggtgccgatcatcgctttgcccatctcgctcattactgtttctatatcagcgaagtcaagattgataagccctggcatgaccatcaagtcagttactcctctgatgccaatgtgcagaacattatcagcaagtttaaatgcatcagaaaatgtagttttttcatttgcaattctaaataaattctgatttggaatgacaataagtgtatccacgtatttttgcagttcttcaagtccaagctctgcaatgcgcatacggcgcacaccttcaaaaccgaacggtttagttacaactccaacagtcaatatctttttttcttttggcgctctatccttaactgcggctcttgcttctctggctgcttttgcaattaccggtgctgcaccggttccagtaccaccgcccattcctgctgtgatgaaaagcatatgagaaacctactaaaggtgaagttatagcaattggtgaaggttcacgcaattcaagtggcgaacgcgtaactttaactgtgaaagctggtgataaagtgttctatcgccaatgggctggtacagaaatagaacataataatgagaagcttatcgtgatgaaagagtccgatatacttgctgtcattaagtagtctttattttactaaactaaagcgcaacatagcgcattgtatattatagttttctaaattttttattaaaagaggtgataaaaatgactaatgtagtagtatcaggtgagcagttgcaagaagcctttcgtgaagttgcagcaatagtggattcaacggtagcaataactgcaggacctagaggaaaaacagtagggattaataagccctatggagcaccagaaattacaaaagatggttataaggtgatgaagggtatcaagcctgaaaaaccattaaacgctgcgatagcaagcatctttgcacagagttgttctcaatgtaacgataaagttggtgatggtacaacaacgtgctcaatactaactagcaacatgataatggaagcttcaaaatcaattgctgctggaaacgatcgtgttggtattaaaaacggaatacagaaggcaaaagatgtaatattaaaggaaattgcgtcaatgtctcgtacaatttctctagagaaaatagacgaagt
>_R_AY563551.1_AY563553.1_Drosophila_tristis
ctctaactcttccctccatcgcttgatcaaaagtagcaccaaatattatatttgcattttcatctacttcttcacgcactctattggctgcagcatcaacttcaaacagagtcatatctccgccaccagtaatgttaattaatattccttgcgcacctttcattgatacattatcaagcaatggattagatattgcagcctctgcagcactaattgctctatcttctccttctgcctctccggtgccgatcatcgctttgcccatctcgctcattactgtttctatatcagcgaagtcaagattgataagccctggcatgaccatcaagtcagttactcctctgatgccaatgtgcagaacattatcagcaagtttaaatgcatcagaaaatgtagttttttcatttgcaattctaaataaattctgatttggaatgacaataagtgtatccacgtatttttgcagttcttcaagtccaagctctgcaatgcgcatacggcgcacaccttcaaaaccgaacggtttagttacaactccaacagtcaatatctttttttcttttggcgctctatccttaactgcggctcttgcttctctggctgcttttgcaattaccggtgctgcaccggttccagtaccaccgcccattcctgctgtgatgaaaagcatatgagaaacctactaaaggtgaagttatagcaattggtgaaggttcacgcaattcaagtggcgaacgcgtaactttaactgtgaaagctggtgataaagtgttctatcgccaatgggctggtacagaaatagaacataataatgagaagcttatcgtgatgaaagagtccgatatacttgctgtcattaagtagtctttattttactaaactaaagcgcaacatagcgcattgtatattatagttttctaaattttttattaaaagaggtgataaaaatgactaatgtagtagtatcaggtgagcagttgcaagaagcctttcgtgaagttgcagcaatagtggattcaacggtagcaataactgcaggacctagaggaaaaacagtagggattaataagccctatggagcaccagaaattacaaaagatggttataaggtgatgaagggtatcaagcctgaaaaaccattaaacgctgcgatagcaagcatctttgcacagagttgttctcaatgtaacgataaagttggtgatggtacaacaacgtgctcaatactaactagcaacatgataatggaagcttcaaaatcaattgctgctggaaacgatcgtgttggtattaaaaacggaatacagaaggcaaaagatgtaatattaaaggaaattgcgtcaatgtctcgtacaatttctctagagaaaatagacgaagt
>_R_DQ235339.1_Drosophila_melanogaster
ctctaactcttccctccatcgcttgatcaaaagtagcaccaaatattatatttgcattttcatctacttcttcacgcactctattggctgcagcatcaacttcaaacagagtcatatctccgccaccagtaatgttaattaatattccttgcgcacctttcattgatacattatcaagcaatggattagatattgcagcctctgcagcactaattgctctatcttctccttctgcctctccggtgccgatcatcgctttgcccatctcgctcattactgtttctatatcagcgaagtcaagattaataagccctggcatgaccatcaagtcagttactcctctgatgccaatgtgcagaacattatcagcaagtttaaatgcatcagaaaatgtagttttttcatttgcaattctaaataaattctgatttggaatgacaataagtgtatccacgtatttttgcagttcttcaagtccaagctc-------------------------------------------------------------------------------------------------------------------------------------------------------------------------------------------------------------------------------------------------------------------------------------------------------------------------------------------------------------------------------------------------------------------------------------------------------------------------------------------------------------------------------------------------------------------actgcaggacctagaggaaaaacagtagggattaataagccctatggagcaccagaaattacaaaagatggttataaggtgatgaagggtatcaagcctgaaaaaccattaaacgctgcgatagcaagcatctttgcacagagttgttctcaatgcaacgataaagttggtgatggtacaacaacgtgctcaatactaactagcaacatgataatggaagcttcaaaatcaattgctgctggaaacgatcgtgttggtattaaaaacggaatacagaaggcaaaagatgtaatattaaaggaaattgcgtcaatgtctcgtacaatttctctagagaaaatagacgaagt
>_R_KF452573.1_KF452533.1_Bemisia_afer
-------------------------------------------------------------------------------------------------------------------------------------------------------------------------------------------------cgcagcttctgcagcactaattgccctatcttctccttctgcctctccagtaccaatcattgctttacccatctcactcattactgtttctatatcagcaaaatcaagattaatcagtcctggcatgatcatcaaatcagttactcctcttatgccaatatgcagaacattatcggcgagttgaaatgcgtcagcaaatgtagttttctcgttagcaattctaaataaattttgattaggaatgacaataagtgtatctacgtatttttgcaactcttcaagtccaagctctgcaatgcgcatacgtcgcacaccttcaaaaccgaacggcttagttacaactccaacagtcagtatctttttttcttttgctcctttatctttaactaccgctcttgcttctcttgctgcttttgcaattaccggtgcagcgcctgttccagtaccaccacccatccctgctgtgataaagagcatgtg------------------------------------------------------------------------------------------------------------------------------------------------------------------------------------------------------------------------------------------------------------------------------------------------------------------------------------------------------------------------------gcctaggggaaatacaataggaattagcaagccatatggtggaccagaggtcacaaaggatggctataaggtaatgaaaggtataaagcctgaaaaaccattacactctgcgatagtaagcaccattgctcaaagtgcttctcagtgtaatgacaaagttggtgatggtaccacaacctgctcaatactgactagcaatatgataatggaagcttcaaagtcaattgcagctggaaatgatcgtatttgtatcaaaaatggaatacagaaggcaaaagatgtgatattaaaggagattacatcaatgtctcgcacaatttctttagagaaaatggatgaagt
>_R_KF452577.1_KF452536.1_Bemisia_tabaci
-------------------------------------------------------------------------------------------------------------------------------------------------------------------------------------------------cgcagcctctgcagcactaattgccctatcttctccttctgcctctccagtaccaatcattgctttacccatctcactcattactgtttctatatcagcaaaatcaagattaatcagtcctggcatgatcatcaaatcagttactcctcttatgccaatatgcagaacattatcggcgagttgaaatgcgtcagcaaatgtagttttctcgttagcaattctaaataaattttgattgggaatgacaataagtgtatctacgtatttttgcaactcttcaagtccaagctctgcaatgcgcatacgtcgcacaccttcaaaaccgaacggcttagttacaactccaacagtcagtatctttttttcttttgctcctttatctttaactaccgctcttgcttctctggctgcttttgcaattaccggtgcagcacctgttccagtaccaccacccatccctgctgtgataaagagcatatg------------------------------------------------------------------------------------------------------------------------------------------------------------------------------------------------------------------------------------------------------------------------------------------------------------------------------------------------------------------------------gcctaggggaaatacaataggaattagcaagccatatggtggaccagaggtcacaaaggatggctataaggtaatgaaaggtataaagcctgaaaaaccattacactctgcgatagtaagcaccattgctcaaagtgcttctcagtgtaatgacaaagttggtgatggtaccacaacatgctcaatactgactagcaatatgataatggaagcttcaaagtcaattgcagctggaaatgatcgtatttgtatcaaaaatggaatacagaaggcaaaagatgtgatattaaaggagattacatcaatgtctcgcacaatttctttagagaaaatggatgaagt
