# Supplementary material for: A bioinformatics approach to identifying Wolbachia infections in arthropods
Source: PeerJ. 2018 Sep 3;6:e5486. doi: 10.7717/peerj.5486 (PMC6126470; doi:10.7717/peerj.5486)
Supplement: Supplemental Information 1 — Supplementary figures/tables and code used for data analysis [file peerj-06-5486-s001.zip › Supplement/Phylogeny/ftsZ_sequences.fasta]

>DRR061000_Drosophila_triauraria
ccatcaatgccagttgcaagaacagaaactctaactcttccctccatcgcttgatcaaaagtagcaccaaatattatatttgcattttcatctacttcttcacgcactctattggctgcagcatcaacttcaaacagagtcatatctccgccaccagtaatgttaattaatattccttgcgcacctttcattgatacattatcaagcaatggattagatattgcagcctctgcagcactaattgctctatcttctccttctgcctctccggtgccgatcatcgctttgcccatctcgctcattactgtttctatatcagcgaagtcaagattgataagccctggcatgaccatcaagtcagttactcctctgatgccaatgtgcagaacattatcagcaagtttaaatgcatcagaaaatgtagttttttcatttgcaattctaaataaattctgatttggaatgacaataagtgtatccacgtatttttgcagttcttcaagtccaagctctgcaatgcgcatacggcgcacaccttcaaaaccgaacggtttagttacaactccaacagtcaatatctttttttcttttggcgctctatccttaactgcggctcttgcttctctggctgcttttgcaattaccggtgctgcaccggttccagtaccaccgcccattcctgctgtgatgaaaagcatatg
>ERR034187_Acromyrmex_echinatior
ccatcaatgccagttgcaagaacagaaactctaactcttccctccatcgcttgatcaaaagtagcaccaaatattatatttgcattttcatctacttcttcacgtactctattggctgcagcatcaacttcaaatagagtcatatctccgccaccagtaatgttaattaatattccttgcgcacctttcattgatacattatcaagcaatggattggatattgcagcttccgcagcactaattgctctatcttctccttctgcctctccggtgccgatcatcgctttgcccatctcgctcattactgtttctatatcagcgaagtcaagattaataagccctggcatgaccatcaagtcagttactcctctgatgccaatatgcagaacattatcagcaagtttaaatgcatcagaaaatgtagttttttcatttgcaattctaaataaattctgatttggaatgacaataagtgtatccacgtatttttgcagttcttcaagtccaagctctgcaatgcgcatgcggcgcacaccttcaaaaccgaacggtttagttacaactccaacagtcaatatctttttttcttttggcgctctatccttaactgcagctcttgcttctctggctgc---------------------------------------------------------------------
>ERR1189167_Maconellicoccus_hirsutus
ctatcaatgccagttgcaagaacagaaactctaactcttccctccatcgcctgatcaaaagtagcaccaaatattatatttgcattttcatccacttcttcacgcactctattggctgcagcatcaacttcaaatagagtcatatctccaccaccagtaatattaatcaatattccttgtgcacctttcattgatacattatcaagtaatggattagatatcgcagcctctgcagcgctaattgccctatcttctccttctgcctctccagtaccaatcattgctttacccatctcactcattactgtttctatatcagcaaaatcaagattaatcagtcctggcatgatcatcaaatcagttactcctcttatgccaatatgcagaacattatcggcgagttgaaatgcgtcagcaaatgtagttttctcgttagcaattctaaataaattttgattgggaatgacaataagtgtatctacgtatttttgcaactcttcaagtccaagctctgcaatgcgcatacgtcgcacaccttcaaaaccgaacggcttagttacaactccaacagtcagtatctttttttcttttgctcctttatctttaactaccgctcttgcttctctggctgcttttgcaattaccggtgcagcacctgttccagtaccaccacccatccctgctgtgataaagagcatatg
>ERR1355091_Pediaspis_aceris
ccatcaatgccagttgcaagaacagaaactctaactcttccctccatcgcttgatcaaaagtagcaccaaatattatatttgcattttcatctacttcttcacgcactctattggctgcagcatcaacttcaaacagagtcatatctccgccaccagtaatgttaattaatattccttgcgcacctttcattgatacattatcaagcaatggattggatattgcagcttccgcagcactaattgctctatcttctccttctgcctctccggtgccgatcatcgctttgcccatctcgctcattactgtttctatatcagcgaagtcaagattaataagccctggcatgaccatcaagtcagttactcctctgatgccaatgtgcagaacattatcagcaagtttaaatgcatcagaaaatgtagttttttcatttgcaattctaaataaattctgatttggaatgacaataagtgtatccacgtatttttgcaattcttcaagtccaagctctgcaatgcgcatgcggcgcacaccttcaaaaccgaacggtttagttacaactccaacagtcaatatctttttttcttttggcgctctatccttaactgcggctcttgcttctctggctgcttttgcaattaccggtgctgcaccggttccagtaccaccgcccattcctgctgtgatgaaaagcatatg
>_R_ERR1359250_Isocolus_centaureae
ctatcaataccagttgcaagaacagaaactctaactcttccctccatcgcctgatcaaaagtagcaccaaatattatatttgcattttcatccacttcttcacgtactctattggctgcagcatcaacttcaaataaagtcatatctccaccaccagtaatattaatcaatattccttgtgcacctttcattgatacattatcaagtaatggattagatatcgcagcctctgcagcactaattgccctatcttctccttctgcctctccagtaccaatcattgctttacccatctcactcattactgtttctatatcagcaaaatcaagattaatcagtcctggcatgatcatcaaatcagttactcctcttatgccaatatgcagaacattatcggcgagttgaaatgcgtcagcaaatgtagttttctcgttagcaattctaaataaattttgattgggaatgacaataagtgtatctacgtatttttgcaactcttcaagtccaagctctgcaatgcgcatacgtcgcacaccttcaaaaccgaacggcttagttacaactccaacagtcagtatctttttttcttttgctcctttatctttaactaccgctcttgcttctcttgctgcttttgcaattaccggtgcagcacctgttccagtaccaccacccatacctgctgtgataaagagcatatg
>ERR1359308_Diplolepis_spinosa
ctatcaatgccagttgcaagaacagaaactctaactcttccctccatcgcctgatcaaaagtagcaccaaatattatatttgcattttcatccacttcttcacgtactctattggctgcagcatcaacttcaaataaagtcatatctccaccaccagtaatattaatcaatattccttgtgcacctttcattgatacattatcaagtaatggattagatatcgcagcctctgcagcactaattgccctatcttctccttctgcctctccagtaccaatcattgctttacccatctcactcattactgtttctatatcagcaaaatcaagattaatcagtcctggcatgatcatcaaatcagttactcctcttatgccaatatgcagaacattatcggcgagttgaaatgcgtcagcaaatgtagttttctcgttagcaattctaaataaattttgattgggaatgacaataagtgtatctacgtatttttgcaactcttcaagtccaagctctgcaatgcgcatacgtcgcacaccttcaaaaccgaacggcttagttacaactccaacagtcagtatctttttttcttttgctcctttatctttaactaccgctcttgcttctcttgctgcttttgcaattaccggtgcagcacctgttccagtaccaccacccatacctgctgtgataaagagcatatg
>ERR1359312_Diplolepis_spinosa
ctatcaatgccagttgcaagaacagaaactctaactcttccctccatcgcctgatcaaaagtagcaccaaatattatatttgcattttcatccacttcttcacgtactctattggctgcagcatcaacttcaaataaagtcatatctccaccaccagtaatattaatcaatattccttgtgcacctttcattgatacattatcaagtaatggattagatatcgcagcctctgcagcactaattgccctatcttctccttctgcctctccagtaccaatcattgctttacccatctcactcattactgtttctatatcagcaaaatcaagattaatcagtcctggcatgatcatcaaatcagttactcctcttatgccaatatgcagaacattatcggcgagttgaaatgcgtcagcaaatgtagttttctcgttagcaattctaaataaattttgattgggaatgacaataagtgtatctacgtatttttgcaactcttcaagtccaagctctgcaatgcgcatacgtcgcacaccttcaaaaccgaacggcttagttacaactccaacagtcagtatctttttttcttttgctcctttatctttaactaccgctcttgcttctcttgctgcttttgcaattaccggtgcagcacctgttccagtaccaccacccatacctgctgtgataaagagcatatg
>_R_ERR1554906_Anopheles_gambiae
----------------------------------------------------------------------------------------------------------------------------------------------------------------------------------------------------cattatcaagtaatggattagatatcgcagcctctgcagcactaattgccctatcttctccttctgcctctccagtaccaatcattgctttacccatctcactcattactgtttctatatcagcaaaatcaagattaatcagtcctggcattatcatcaaatcagttactcctcttatgccaatatgcagaacattatcggcgagttgaaatgcgtcagcaaatgtagttttctcgttagcaattctaaataaattttgattgggaatgacaataagtgtatctacgtatttttgcaactcttcaagtccaagctctgcaatgcgcatacgtcgcacaccttcaaaaccgaacggcttagttacaactccaacagtcagtatctttttttcttttgctcctttatctttaactaccgctcttgcttctctggctgcttttgcaattaccggtgcagcacctgttccagtaccaccacccatccctgctgtgataaagagcatatg
>_R_ERR1597896_Drosophila_simulans
ccatcaatgccagttgcaagaacagaaactctaactcttccctccatcgcttgatcaaaagtagcaccaaatattatatttgcattttcatctacttcttcacgcactctattggctgcagcatcaacttcaaacagagtcatatctccgccaccagtaatgttaattaatattccttgcgcacctttcattgatacattatcaagcaatggattagatattgcagcctctgcagcactaattgctctatcttctccttctgcctctccggtgccgatcatcgctttgcccatctcgctcattactgtttctatatcagcgaagtcaagattgataagccctggcatgaccatcaagtcagttactcctctgatgccaatgtgcagaacattatcagcaagtttaaatgcatcagaaaatgtagttttttcatttgcaattctaaataaattctgatttggaatgacaataagtgtatccacgtatttttgcagttcttcaagtccaagctctgcaatgcgcatacggcgcacaccttcaaaaccgaacggtttagttacaactccaacagtcaatatctttttttcttttggcgctctatccttaactgcggctcttgcttctctggctgcttttgcaattaccggtgctgcaccggttccagtaccaccgcccattcctgctgtgatgaaaagcatatg
>_R_ERR1597899_Drosophila_simulans
ccatcaatgccagttgcaagaacagaaactctaactcttccctccatcgcttgatcaaaagtagcaccaaatattatatttgcattttcatctacttcttcacgcactctattggctgcagcatcaacttcaaacagagtcatatctccgccaccagtaatgttaattaatattccttgcgcacctttcattgatacattatcaagcaatggattagatattgcagcctctgcagcactaattgctctatcttctccttctgcctctccggtgccgatcatcgctttgcccatctcgctcattactgtttctatatcagcgaagtcaagattgataagccctggcatgaccatcaagtcagttactcctctgatgccaatgtgcagaacattatcagcaagtttaaatgcatcagaaaatgtagttttttcatttgcaattctaaataaattctgatttggaatgacaataagtgtatccacgtatttttgcagttcttcaagtccaagctctgcaatgcgcatacggcgcacaccttcaaaaccgaacggtttagttacaactccaacagtcaatatctttttttcttttggcgctctatccttaactgcggctcttgcttctctggctgcttttgcaattaccggtgctgcaccggttccagtaccaccgcccattcctgctgtgatgaaaagcatatg
>_R_ERR233303_Cynipini
ccatcaatgccagttgcaagaacagaaactctaactcttccctccatcgcttgatcaaaagtagcaccaaatattatatttgcattttcatctacttcttcacgcactctattggctgcagcatcaacttcaaacagagtcatatctccgccaccagtaatgttaattaatattccttgcgcacctttcattgatacattatcaagcaatggattagatattgcagcctctgcagcgctaattgctctatcttctccttctgcctctccggtgccgatcatcgctttgcccatctcgctcattactgtttctatatcagcgaagtcaagattgataagccctggcatgaccatcaagtcagttactcctctgatgccaatgtgcagaacattatcagcaagtttaaatgcatcagaaaatgtagttttttcatttgcaattctaaataaattctgatttggaatgacaataagtgtatccacgtatttttgcagttcttcaagtccaagctctgcaatgcgcatacggcgcacaccttcaaaaccgaacggtttagttacaactccaacagtcaatatctttttttcttttggcgctctatccttaactgcggctcttgcttctctggctgcttttgcaattaccggtgctgcaccggttccagtaccaccgcccattcctgctgtgatgaaaagcatatg
>ERR233306_Cynipini
ccatcaatgccagttgcaagaacagaaactctaactcttccctccatcgcttgatcaaaagtagcaccaaatattatatttgcattttcatctacttcttcacgcactctattggctgcagcatcaacttcaaacagagtcatatctccgccaccagtaatgttaattaatattccttgcgcacctttcattgatacattatcaagcaatggattagatattgcagcctctgcagcgctaattgctctatcttctccttctgcctctccggtgccgatcatcgctttgcccatctcgctcattactgtttctatatcagcgaagtcaagattgataagccctggcatgaccatcaagtcagttactcctctgatgccaatgtgcagaacattatcagcaagtttaaatgcatcagaaaatgtagttttttcatttgcaattctaaataaattctgatttggaatgacaataagtgtatccacgtatttttgcagttcttcaagtccaagctctgcaatgcgcatacggcgcacaccttcaaaaccgaacggtttagttacaactccaacagtcaatatctttttttcttttggcgctctatccttaactgcggctcttgcttctctggctgcttttgcaattaccggtgctgcaccggttccagtaccaccgcccattcctgctgtgatgaaaagcatatg
>ERR233308_Biorhiza_pallida
ccatcaatgccagttgcaagaacagaaactctaactcttccctccatcgcttgatcaaaagtagcaccaaatattatatttgcattttcatctacttcttcacgcactctattggctgcagcatcaacttcaaacagagtcatatctccgccaccagtaatgttaattaatattccttgcgcacctttcattgatacattatcaagcaatggattagatattgcagcctctgcagcgctaattgctctatcttctccttctgcctctccggtgccgatcatcgctttgcccatctcgctcattactgtttctatatcagcgaagtcaagattgataagccctggcatgaccatcaagtcagttactcctctgatgccaatgtgcagaacattatcagcaagtttaaatgcatcagaaaatgtagttttttcatttgcaattctaaataaattctgatttggaatgacaataagtgtatccacgtatttttgcagttcttcaagtccaagctctgcaatgcgcatacggcgcacaccttcaaaaccgaacggtttagttacaactccaacagtcaatatctttttttcttttggcgctctatccttaactgcggctcttgcttctctggctgcttttgcaattaccggtgctgcaccggttccagtaccaccgcccattcctgctgtgatgaaaagcatatg
>ERR233309_Biorhiza_pallida
ccatcaatgccagttgcaagaacagaaactctaactcttccctccatcgcttgatcaaaagtagcaccaaatattatatttgcattttcatctacttcttcacgcactctattggctgcagcatcaacttcaaacagagtcatatctccgccaccagtaatgttaattaatattccttgcgcacctttcattgatacattatcaagcaatggattagatattgcagcctctgcagcgctaattgctctatcttctccttctgcctctccggtgccgatcatcgctttgcccatctcgctcattactgtttctatatcagcgaagtcaagattgataagccctggcatgaccatcaagtcagttactcctctgatgccaatgtgcagaacattatcagcaagtttaaatgcatcagaaaatgtagttttttcatttgcaattctaaataaattctgatttggaatgacaataagtgtatccacgtatttttgcagttcttcaagtccaagctctgcaatgcgcatacggcgcacaccttcaaaaccgaacggtttagttacaactccaacagtcaatatctttttttcttttggcgctctatccttaactgcggctcttgcttctctggctgcttttgcaattaccggtgctgcaccggttccagtaccaccgcccattcctgctgtgatgaaaagcatatg
>_R_SRR1106543_Diabrotica_virgifera_virgifera
ctatcaatgccagttgcaagaacagaaactctaactcttccctccatcgcttgatcaaaagtagcaccaaatattatatttgcattttcatctacttcttcacgcactctattggctgcagcatcaacttcaaacagagtcatatctccgccaccagtaatgttaattaatattccttgcgcacctttcattgatacattatcaagcaatggattagatattgcagcctctgcagcgctaattgctctatcttctccttctgcctctccggtgccgatcatcgctttgcccatctcgctcattactgtttctatatcagcgaagtcaagattaataagccctggcatgaccatcaagtcagttactcctctgatgccaatgtgcagaacattatcagcaagtttaaatgcatcagaaaatgtagttttttcatttgcaattctaaataaattctgatttggaatgacaataagtgtatccacgtatttttgcagttcttcaagtccaagctctgcaatgcgcatacggcgcacaccttcaaaaccgaacggtttagttacaactccaacagtcaatatctttttttcttttggcgctctatccttaactgcggctcttgcttctctggctgcttttgcaattaccggtgctgcaccggttccagtaccaccgcccattcctgctgtgatgaaaagcatatg
>_R_SRR1106897_Diabrotica_virgifera_virgifera
ctatcaatgccagttgcaagaacagaaactctaactcttccctccatcgcttgatcaaaagtagcaccaaatattatatttgcattttcatctacttcttcacgcactctattggctgcagcatcaacttcaaacagagtcatatctccgccaccagtaatgttaattaatattccttgcgcacctttcattgatacattatcaagcaatggattagatattgcagcctctgcagcgctaattgctctatcttctccttctgcctctccggtgccgatcatcgctttgcccatctcgctcattactgtttctatatcagcgaagtcaagattaataagccctggcatgaccatcaagtcagttactcctctgatgccaatgtgcagaacattatcagcaagtttaaatgcatcagaaaatgtagttttttcatttgcaattctaaataaattctgatttggaatgacaataagtgtatccacgtatttttgcagttcttcaagtccaagctctgcaatgcgcatacggcgcacaccttcaaaaccgaacggtttagttacaactccaacagtcaatatctttttttcttttggcgctctatccttaactgcggctcttgcttctctggctgcttttgcaattaccggtgctgcaccggttccagtaccaccgcccattcctgctgtgatgaaaagcatatg
>SRR1145746_Megacopta_cribraria
---------------------------------------------------------------------------------------------------------------------------------------------------------------------------------------------------------------------------------------gcagcactaattgctctatcttctccttctgcctctccggtgccgatcatcgctttgcccatctcgctcattactgtttctatatcagcgaagtcaagattgataagccctggcatgaccatcaagtcagttactcctctgatgccaatgtgcagaacattatcagcaagtttaaatgcatcagaaaatgtagttttttcatttgcaattctaaataaattctgatttggaatgacaataagtgtatccacgtatttttgcagttcttcaagtccaagctctgcaatgcgcatacggcgcacaccttcaaaaccgaacggtttagttacaactccaacagtcaatatctttttttcttttggcgctctatccttaactgcggctcttgcttctctggctgcttttgcaattaccggtgctgcaccggttccagtaccaccgcccattcctgctgtgatgaaaagcatatg
>SRR1190476_Polygonia_c_album
ctatcaatgccagttgcaagaacagaaactctaactcttccctccatcgcctgatcaaaagtggcaccaaatattatatttgcattttcatccacttcttcacgcactctattggctgcagaatcaacttcaaatagagtcatatctccaccaccagtaatattaatcaatattccttgcgcacctttcattgatacattgtcaagcaatggattagatatcgcagcctctgcagcactaattgccctatcttctccttctgcctctccagtaccaatcattgctttacccatctcactcattactgtttctatatcagcaaaatcaagattaatcagtcctggcatgatcatcaaatcagttactcctcttatgccaatatgcagaacattatcggcgagttgaaatgcgtcagcaaatgtagttttctcgttagcaattctaaataaattttgattgggaatgacaataagtgtatctacgtatttttgcaactcttcaagtccaagctctgcaatgcgcatacgtcgcacaccttcaaaaccgaacggcttagttacaactccaacagtcagtatctttttttcttttgctcccttatctttaactaccgctcttgcttctctggctgcctttgcaattaccggtgcagcacctgttccagtaccaccacccatccctgctgtgataaagagcatatg
>_R_SRR1190479_Pararge_aegeria
ctatcaatgccagttgcaagaacagaaactctaactcttccctccatcgcctgatcaaaagtggcaccaaatattatatttgcattttcatccacttcttcacgcactctattggctgcagaatcaacttcaaatagagtcatgtctccaccaccagtaatattaatcaatattccttgcgcacctttcattgatacattgtcaagcaatggattagatatcgcagcctctgcagcactaattgccctatcttctccttctgcctctccagtaccaatcattgctttacccatctcactcattactgtttctatatcagcaaaatcaagattaatcagtcctggcatgatcatcaaatcagttactcctcttatgccaatatgcagaacattatcggcgagttgaaatgcgtcagcaaatgtagttttctcgttagcaattctaaataaattttgattgggaatgacaataagtgtatctacgtatttttgcaactcttcaagtccaagctctgcaatgcgcatacgtcgcacaccttcaaaaccgaacggcttagttacaactccaacagtcagtatctttttttcttttgctcccttatctttaactaccgctcttgcttctctggctgcctttgcaattaccggtgcagcacctgttccagtaccaccacccatccctgctgtgataaagagcatatg
>SRR1191749_Trichogramma_pretiosum
ctatcaatgccagttgcaagaacagaaactctaactcttccctccatcgcctgatcaaaagtggcaccaaatattatatttgcattttcatccacttcttcacgcactctattggctgcagcatcaacttcaaatagagtcatatctccaccaccagtaatattaatcaatattccttgcgcacctttcattgatacattatcaagcaatggattagatatcgcagcctctgcagcactaattgccctatcttctccttccgcctccccagtaccaatcattgctttacccatctcactcattaccgtttctatatcagcaaaatcaagattaatcagtcctggcatgaccattaaatcagttactcctcttatgccaatatgcagaacattatcagcgagttgaaatgcatcagcaaatgtagttttctcgttagcaattctaaataaattttgattgggaatgacaataagtgtatctacgtatttttgcaactcttcaagtccaagctctgcaatgcgcatacgtcgcacaccttcaaaaccgaacggcttagttacaactccaacagtcagtatctttttttcttttgctcctttatctttaaccaccgctcttgcttctctggctgcttttgcaattaccggtgcagcacctgttccagtaccaccacccatccctgctgtgataaagagcatatg
>_R_SRR1191752_Trichogramma_pretiosum
--------------------------------------------------------------------------------------------------------------------------------------------------------------------------------------------------------------caatggattagatatcgcagcctctgcagcactaattgccctatcttctccttccgcctccccagtaccaatcattgctttacccatctcactcattaccgtttctatatcagcaaaatcaagattaatcagtcctggcatgaccattaaatcagttactcctcttatgccaatatgcagaacattatcagcgagttgaaatgcatcagcaaatgtagttttctcgttagcaattctaaataaattttgattgggaatgacaataagtgtatctacgtatttttgcaactcttcaagtccaagctctgcaatgcgcatacgtcgcacaccttcaaaaccgaacggcttagttacaactccaacagtcagtatctttttttcttttgctcctttatctttaaccaccgctcttgcttctctggctgcttttgcaattaccggtgc---------------------------------------------------
>_R_SRR1197265_Gerris_buenoi
--------------------------------------------------------------agcaccaaatattatatttgcattttcgtctacttcttcacgcactctattggctgcagcatcaacttcaaatagagtcatatctccaccaccagtaatattaatcaatattccttgtgcacctttcattgatacattatcaagtaatggattagatatcgcagcctctgcagcactaattgccctatcttctccttctgcctctccagtaccaatcattgctttacccatctcactcattactgtttctatatcagcaaaatcaagattgatcagtcctggcatgatcatcaaatcagttactcctcttatgccaatatgtagaacattatcggcgagctgaaatgcgtcagcaaatgtagttttctcattagcaattctaaataaattttgattgggaatgacaataagtgtatctacgtatttttgcaactcttcaagtccaagttctgcaatgcgcatacgtcgcacgccttcaaaaccgaacggcttagttacaactccaacagtcagtatctttttttcttttgctcctttatctttaactaccgctcttgcttctctggctgcctttgcaattaccggtgcagcacctgttccagtaccaccacccatccctgctgtgataaagagcatatg
>_R_SRR1197267_Gerris_buenoi
----------------------------ctctaactcttccctccatcgcctgatcaaaagtggcaccaaatattatatttgcattttcgtctacttcttcacgcactctattggctgcagcatcaacttcaaatagagtcatatctccaccaccagtaatattaatcaatattccttgtgcacctttcattgatacattatcaagtaatggattagatatcgcagcctctgcagcactaattgccctatcttctccttctgcctctccagtaccaatcattgctttacccatctcactcattactgtttctatatcagcaaaatcaagattgatcagtcctggcatgatcatcaaatcagttactcctcttatgccaatatgtagaacattatcggcgagctgaaatgcgtcagcaaatgtagttttctcattagcaattctaaataaattttgattgggaatgacaataagtgtatctacgtatttttgcaactcttcaagtccaagttctgcaatgcgcatacgtcgcacgccttcaaaaccgaacggcttagttacaactccaacagtcagtatctttttttcttttgctcctttatctttaactaccgctcttgcttctctggctgcctttgcaattaccggtgcagcacctgttccagtaccaccacccatccctgctgtgataaagagcatat-
>_R_SRR1231832_Dactylopius_coccus
ctatcaatgccagttgcaagaacagaaactctaactcttccctccatcgcctgatcaaaagtggcaccaaatattatatttgcattttcatccacttcttcacgcactctattggctgcagcatcaacttcaaatagagtcatatctccaccaccagtaatattaatcaatattccttgtgcacctttcattgatacattatcaagtaatggattagatattgcagcctctgcagcactaattgccctatcttctccttctgcctctccagtaccaatcattgctttacccatctcactcattactgtttctatatcagcaaaatcaagattaatcagtcctggcatgatcatcaaatcagttactcctcttatgccaatatgcagaacattatcggcgagttgaaatgcgtcagcaaatgtagttttctcgttagcaattctaaataaattttgattgggaatgacaataagtgtatctacgtatttttgcaactcttcaagtccaagctctgcaatgcgcatacgtcgcacaccttcaaaaccgaacggcttagttacaactccaacagtcagtatctttttttcttttgctcctttatctttaactaccgctcttgcttctctggctgcttttgcaattaccggtgcagcacctgttccagtaccaccacccatccctgctgtgataaagagcatatg
>_R_SRR1618581_Operophtera_brumata
ctatcaatgccagttgcaagaacagaaactctaactcttccctccatcgcctgatcaaaagtggcaccaaatattatatttgcattttcatccacttcttcacgcactctattggctgcagaatcaacttcaaatagagtcatatctccaccaccagtaatattaatcaatattccttgcgcacctttcattgatacattgtcaagcaatggattagatatcgcagcctctgcagcactaattgccctatcttctccttctgcctctccagtaccaatcattgctttacccatctcactcattactgtttctatatcagcaaaatcaagattaatcagtcctggcatgatcatcaaatcagttactcctcttatgccaatatgcagaacattatcggcgagttgaaatgcgtcagcaaatgtagttttctcgttagcaattctaaataaattttgattgggaatgacaataagtgtatctacgtatttttgcaactcttcaagtccaagctctgcaatgcgcatacgtcg---------------------------------------------------------------------------------------------------------------------------------------------------------------------------
>_R_SRR1618582_Operophtera_brumata
ctatcaatgccagttgcaagaacagaaactctaactcttccctccatcgcctgatcaaaagtggcaccaaatattatatttgcattttcatccacttcttcacgcactctattggctgcagaatcaacttcaaatagagtcatatctccaccaccagtaatattaatcaatattccttgcgcacctttcattgatacattgtcaagcaatggattagatatcgcagcctctgcagcactaattgccctatcttctccttctgcctctccagtaccaatcattgctttacccatctcactcattactgtttctatatcagcaaaatcaagattaatcagtcctggcatgatcatcaaatcagttactcctcttatgccaatatgcagaacattatcggcgagttgaaatgcgtcagcaaatgtagttttctcgttagcaattctaaataaattttgattgggaatgacaataagtgtatctacgtatttttgcaactcttcaagtccaagctctgcaatgcgcatacgtcgcacaccttcaaaaccgaacggcttagttacaactccaacag----------------------------------------------------------------------------------------------------------------------------------
>SRR1742977_Pseudomyrmex_sp_PSW_54
ccatcaatgccagttgcaagaacagaaactctaactcttccttccatcgcttgatcaaaagtagcaccaaatattatatttgcattttcatctacttcttcacgcactctattggctgcagcatcaacttcaaacagagtcatatctccgccaccagtaatgttaattaatattccttgcgcacctttcattgatacattgtcaagcaatggattggatatcgcagcttccgcagcactaattgctctatcttctccttctgcttctccggtgccgatcatcgctttgcccatctcgctcattactgtttctatatcagcgaagtcaagattaataagccctggcatgaccatcaagtcagttactcctctgatgccaatatgcagaacattatcagcaagtttaaatgcatcagaaaatgtagttttttcatttgcaattctaaataaattctgatttggaatgacaataagtgtatccacgtatttttgcagttcttcaagtccaagctctgcaatgcgcatgcggcgcacaccttcaaaaccgaacggtttagttacaactccaacagtcaatatctttttttcttttggcgctctatccttaactgcagctcttgcttctctggctgcttttgcaattaccggtgctgcaccggttccagtaccaccgcccattcctgctgtaatgaaaagcatatg
>_R_SRR189237_Diaphorina_citri
ctatcaatgccagttgcaagaacagaaactctaactcttccctccatcgcctgatcaaaagtagcaccaaatattatatttgcattttcatccacttcttcacgcactctattagctgcagcatcaacttcaaatagagtcatatctccaccaccagtaatattaatcaatattccttgtgcacctttcattgatacattatcaagtaatggattagatatcgcagcctctgcagcgctaattgccctatcttctccttctgcctctccagtaccaatcattgctttacccatctcactcattactgtttctatatcagcaaaatcaagattaatcagtcctggcatgatcatcaaatcagttactcctcttataccaatatgcagaacattatcggcgagttgaaatgcgtcagcaaatgtagttttctcgttagcaattctaaataaattttgattgggaatgacaataagtgtatctacgtatttttgcaactcttcaagtccaagctctgcaatgcgcatacgtcgcacaccttcaaaaccgaacggcttagttacaactccaacagtcagtatctttttttcttttgctcctttatctttaactaccgctcttgcttctctggctgcttttgcaattaccggtgcagcacctgttccagtaccaccacccatccctgctgtgataaagagcatatg
>_R_SRR2042503_Diachasma_alloeum
ccatcaatgccagttgcaagaacagaaactctaactcttccctccatcgcttgatcaaaagtagcaccaaatattatatttgcattttcatctacttcttcacgcactctattggctgcagcatcaacttcaaacagagtcatatctccgccaccagtaatgttaattaatattccttgcgcacctttcattgatacattatcaagcaatggattagatattgcagcctctgcagcactaattgctctatcttctccttctgcctctccggtgccgatcatcgctttgcccatctcgctcattactgtttctatatcagcgaagtcaagattgataagccctggcatgaccatcaagtcagttactcctctgatgccaatgtgcagaacattatcagcaagtttaaatgcatcagaaaatgtagttttttcatttgcaattctaaataaattctgatttggaatgacaataagtgtatccacgtatttttgcagttcttcaagtccaagctctgcaatgcgcatacggcgcacaccttcaaaaccgaacggtttagttacaactccaacagtcaatatctttttttcttttggcgctctatccttaactgcggctcttgcttctctggctgcttttgcaattaccggtgctgcaccggttccagtaccaccgcccattcctgctgtgatgaaaagcatatg
>_R_SRR2043616_Diachasma_alloeum
ccatcaatgccagttgcaagaacagaaactctaactcttccctccatcgcttgatcaaaagtagcaccaaatattatatttgcattttcatctacttcttcacgcactctattggctgcagcatcaacttcaaacagagtcatatctccgccaccagtaatgttaattaatattccttgcgcacctttcattgatacattatcaagcaatggattagatattgcagcctctgcagcactaattgctctatcttctccttctgcctctccggtgccgatcatcgctttgcccatctcgctcattactgtttctatatcagcgaagtcaagattgataagccctggcatgaccatcaagtcagttactcctctgatgccaatgtgcagaacattatcagcaagtttaaatgcatcagaaaatgtagttttttcatttgcaattctaaataaattctgatttggaatgacaataagtgtatccacgtatttttgcagttcttcaagtccaagctctgcaatgcgcatacggcgcacaccttcaaaaccgaacggtttagttacaactccaacagtcaatatctttttttcttttggcgctctatccttaactgcggctcttgcttctctggctgcttttgcaattaccggtgctgcaccggttccagtaccaccgcccattcctgctgtgatgaaaagcatatg
>_R_SRR2318687_Drosophila_yakuba
ccatcaatgccagttgcaagaacagaaactctaactcttccctccatcgcttgatcaaaagtagcaccaaatattatatttgcattttcatctacttcttcacgcactctattggctgcagcatcaacttcaaacagagtcatatctccgccaccagtaatgttaattaatattccttgcgcacctttcattgatacattatcaagcaatggattagatattgcagcctctgcagcactaattgctctatcttctccttctgcctctccggtgccgatcatcgctttgcccatctcgctcattactgtttctatatcagcgaagtcaagattgataagccctggcatgaccatcaagtcagttactcctctgatgccaatgtgcagaacattatcagcaagtttaaatgcatcagaaaatgtagttttttcatttgcaattctaaataaattctgatttggaatgacaataagtgtatccacgtatttttgcagttcttcaagtccaagctctgcaatgcgcatacggcgcacaccttcaaaaccgaacggtttagttacaactccaacagtcaatatctttttttcttttggcgctctatccttaactgcggctcttgcttctctggctgcttttgcaattaccggtgctgcaccggttccagtaccaccgcccattcctgctgtgatgaaaagcatatg
>SRR2318706_Drosophila_yakuba
ccatcaatgccagttgcaagaacagaaactctaactcttccctccatcgcttgatcaaaagtagcaccaaatattatatttgcattttcatctacttcttcacgcactctattggctgcagcatcaacttcaaacagagtcatatctccgccaccagtaatgttaattaatattccttgcgcacctttcattgatacattatcaagcaatggattagatattgcagcctctgcagcactaattgctctatcttctccttctgcctctccggtgccgatcatcgctttgcccatctcgctcattactgtttctatatcagcgaagtcaagattgataagccctggcatgaccatcaagtcagttactcctctgatgccaatgtgcagaacattatcagcaagtttaaatgcatcagaaaatgtagttttttcatttgcaattctaaataaattctgatttggaatgacaataagtgtatccacgtatttttgcagttcttcaagtccaagctctgcaatgcgcatacggcgcacaccttcaaaaccgaacggtttagttacaactccaacagtcaatatctttttttcttttggcgctctatccttaactgcggctcttgcttctctggctgcttttgcaattaccggtgctgcaccggttccagtaccaccgcccattcctgctgtgatgaaaagcatatg
>SRR2347338_Drosophila_melanogaster
ccatcaatgccagttgcaagaacagaaactctaactcttccctccatcgcttgatcaaaagtagcaccaaatattatatttgcattttcatctacttcttcacgcactctattggctgcagcatcaacttcaaacagagtcatatctccgccaccagtaatgttaattaatattccttgcgcacctttcattgatacattatcaagcaatggattagatattgcagcctctgcagcactaattgctctatcttctccttctgcctctccggtgccgatcatcgctttgcccatctcgctcattactgtttctatatcagcgaagtcaagattaataagccctggcatgaccatcaagtcagttactcctctgatgccaatgtgcagaacattatcagcaagtttaaatgcatcagaaaatgtagttttttcatttgcaattctaaataaattctgatttggaatgacaataagtgtatccacgtatttttgcagttcttcaagtccaagctctgcaatgcgcatacggcgcacaccttcaaaaccgaacggtttagttacaactccaacagtcaatatctttttttcttttggcgctctatccttaactgcggctcttgcttctctggctgcttttgcaattaccggtgctgcaccggttccagtaccaccgcccattcctgctgtgatgaaaagcatatg
>_R_SRR2939026_Bembidion_lapponicum
ctatcaatgccagttgcaagaacagaaactctaactcttccctccatcgcctgatcaaaagtggcaccaaatattatatttgcattttcatccacttcttcacgcactctattggctgcagcatcaacttcaaatagagtcatatctccaccaccagtaatattaatcaatattccttgtgcacctttcattgatacattatcaagcaatggattagatatcgcagcctctgcagcactaattgccctatcttctccttctgcctctccagtaccaatcattgctttacccatctcactcattactgtttctatatcagcaaaatcaagattaatcagtcctggcatgatcatcaaatcagttactcctctgatgccaatatgcagaacattatcagcaagtttaaatgcatcagaaaatgtagttttttcatttgcaattctaaataaattctgatttggaatgacaataagtgtatccacgtatttttgcagttcttcaagtccaagctctgcaatgcgcatgcggcgcacaccttcaaaaccgaacggtttagttacaactccaacggtcagtatctttttttcttttagtcctttatctttaactgcagctcttgcttctctggctccctttgcaattaccggtgcagcacctgttccggtaccaccacccattcctgctgtgatgaaaagcatatg
>_R_SRR3670118_Rhagoletis_zephyria
ccatcaatgccagttgcaagaacagaaactctaactcttccctccatcgcttgatcaaaagtagcaccaaatattatatttgcattttcatctacttcttcacgcactctattggctgcagcatcaacttcaaacagagtcatatctccgccaccagtaatgttaattaatattccttgcgcacctttcattgatacattatcaagcaatggattagatattgcagcctctgcagcactaattgctctatcttctccttctgcctctccggtgccgatcatcgctttgcccatctcgctcattactgtttctatatcagcgaagtcaagattgataagccctggcatgaccatcaagtcagttactcctctgatgccaatgtgcagaacattatcagcaagtttaaatgcatcagaaaatgtagttttttcatttgcaattctaaataaattctgatttggaatgacaataagtgtatccacgtatttttgcagttcttcaagtccaagctctgcaatgcgcatacggcgcacaccttcaaaaccgaacggtttagttacaactccaacagtcaatatctttttttcttttggcgctctatccttaactgcggctcttgcttctctggctgcttttgcaattaccggtgctgcaccggttccagtaccaccgcccattcctgctgtgatgaaaagcatatg
>_R_SRR3670652_Rhagoletis_zephyria
ccatcaatgccagttgcaagaacagaaactctaactcttccctccatcgcttgatcaaaagtagcaccaaatattatatttgcattttcatctacttcttcacgcactctattggctgcagcatcaacttcaaacagagtcatatctccgccaccagtaatgttaattaatattccttgcgcacctttcattgatacattatcaagcaatggattagatattgcagcctctgcagcactaattgctctatcttctccttctgcctctccggtgccgatcatcgctttgcccatctcgctcattactgtttctatatcagcgaagtcaagattgataagccctggcatgaccatcaagtcagttactcctctgatgccaatgtgcagaacattatcagcaagtttaaatgcatcagaaaatgtagttttttcatttgcaattctaaataaattctgatttggaatgacaataagtgtatccacgtatttttgcagttcttcaagtccaagctctgcaatgcgcatacggcgcacaccttcaaaaccgaacggtttagttacaactccaacagtcaatatctttttttcttttggcgctctatccttaactgcggctcttgcttctctggctgcttttgcaattaccggtgctgcaccggttccagtaccaccgcccattcctgctgtgatgaaaagcatatg
>_R_SRR3896004_Rhagoletis_pomonella
ccatcaatgccagttgcaagaacagaaactctaactcttccctccatcgcttgatcaaaagtagcaccaaatattatatttgcattttcatctacttcttcacgcactctattggctgcagcatcaacttcaaacagagtcatatctccgccaccagtaatgttaattaatattccttgcgcacctttcattgatacattatcaagcaatggattagatattgcagcctctgcagcactaattgctctatcttctccttctgcctctccggtgccgatcatcgctttgcccatctcgctcattactgtttctatatcagcgaagtcaagattgataagccctggcatgaccatcaagtcagttactcctctgatgccaatgtgcagaacattatcagcaagtttaaatgcatcagaaaatgtagttttttcatttgcaattctaaataaattctgatttggaatgacaataagtgtatccacgtatttttgcagttcttcaagtccaagctctgcaatgcgcatacggcgcacaccttcaaaaccgaacggtttagttacaactccaacagtcaatatctttttttcttttggcgctctatccttaactgcggctcttgcttctctggctgcttttgcaattaccggtgctgcaccggttccagtaccaccgcccattcctgctgtgatgaaaagcatatg
>_R_SRR3900841_Rhagoletis_pomonella
ccatcaatgccagttgcaagaacagaaactctaactcttccctccatcgcttgatcaaaagtagcaccaaatattatatttgcattttcatctacttcttcacgcactctattggctgcagcatcaacttcaaacagagtcatatctccgccaccagtaatgttaattaatattccttgcgcacctttcattgatacattatcaagcaatggattagatattgcagcctctgcagcactaattgctctatcttctccttctgcctctccggtgccgatcatcgctttgcccatctcgctcattactgtttctatatcagcgaagtcaagattgataagccctggcatgaccatcaagtcagttactcctctgatgccaatgtgcagaacattatcagcaagtttaaatgcatcagaaaatgtagttttttcatttgcaattctaaataaattctgatttggaatgacaataagtgtatccacgtatttttgcagttcttcaagtccaagctctgcaatgcgcatacggcgcacaccttcaaaaccgaacggtttagttacaactccaacagtcaatatctttttttcttttggcgctctatccttaactgcggctcttgcttctctggctgcttttgcaattaccggtgctgcaccggttccagtaccaccgcccattcctgctgtgatgaaaagcatatg
>_R_SRR3931592_Drosophila_melanogaster
ccatcaatgccagttgcaagaacagaaactctaactcttccctccatcgcttgatcaaaagtagcaccaaatattatatttgcattttcatctacttcttcacgcactctattggctgcagcatcaacttcaaacagagtcatatctccgccaccagtaatgttaattaatattccttgcgcacctttcattgatacattatcaagcaatggattagatattgcagcctctgcagcactaattgctctatcttctccttctgcctctccggtgccgatcatcgctttgcccatctcgctcattactgtttctatatcagcgaagtcaagattaataagccctggcatgaccatcaagtcagttactcctctgatgccaatgtgcagaacattatcagcaagtttaaatgcatcagaaaatgtagttttttcatttgcaattctaaataaattctgatttggaatgacaataagtgtatccacgtatttttgcagttcttcaagtccaagctctgcaatgcgcatacggcgcacaccttcaaaaccgaacggtttagttacaactccaacagtcaatatctttttttcttttggcgctctatccttaactgcggctcttgcttctctggctgcttttgcaattaccggtgctgcaccggttccagtaccaccgcccattcctgctgtgatgaaaagcatatg
>_R_SRR4301374_Drosophila_simulans
ctatcaatgccagttgcaagaacagaaactctaactcttccctccattgcctgatcaaaagtagcaccaaatattatatttgcattttcatccacttcttcacgcactctattggctgcagcatcaacttcaaatagagtcatatctccaccaccagtaatattaatcaatattccttgtgcacctttcattgatacattatcaagtaatggattagatatcgcagcctctgcagcactaattgccctatcttctccttctgcctctccagtaccaatcattgctttacccatctcactcattactgtttctatatcagcaaaatcaagattaatcagtcctggcatgatcatcaaatcagttactcctcttatgccaatatgcagaacattatcggcgagttgaaatgcgtcagcaaatgtagttttctcgttagcaattctaaataaattttgattgggaatgacaataagtgtatctacgtatttttgcaactcttcaagtccaagttctgcaatgcgcatacgtcgcacgccttcaaaaccgaacggcttagttacaactccaacagtcagtatctttttttcttttgctcctttatctttaactatcgctcttgcttctctggctgcctttgcaattaccggtgcagcacctgttccagtaccaccacccatccctgctgtgataaagagcatatg
>SRR4341246_Delias_oraia
ctatcaatgccagttgcaagaacagaaactctaactcttccctccatcgcctgatcaaaagtggcaccaaatattatatttgcattttcatccacttcttcacgcactctattggctgcagcatcaacttcaaatagagtcatatctccaccaccagtaatattaatcaatattccttgtgcacctttcattgatacattatcaagtaatggattagatatcgcagcctctgcagcactaattgccctatcttctccttctgcctctccagtaccaatcattgctttacccatctcactcatgactgtttctatatcagcaaaatcaagattaatcagtcctggcatgatcatcaaatcagttactcctcttatgccaatatgcagaacattatcggcgagttgaaatgcgtcagcaaatgtagttttctcgttagcaattctaaataaattttgattgggaatgacaataagtgtatctacgtatttttgcaactcttcaagtccaagctctgcaatgcgcatacgccgcacaccttcaaaaccgaacggcttagttacgactccaacagtcagtatctttttttcttttgctcctttatctttaactaccgctcttgcttctctggctgcttttgcaattaccggtgcagcacctgttccagtaccaccacccatccctgctgtgataaagagcatatg
>_R_SRR4342174_Diploeciton_nevermanni
ctatcaatgccagttgcaagaacagaaactctaactcttccctccatcgcctgatcaaaagtggcaccaaatattatatttgcgttttcatctacttcttcacgcactctattggctgcagaatcaacctcaaatagagtcatatctccaccaccagtaatattaattaatattccttgtgcacctttcattgatacattatcaagtaatggattagatatcgcagcctctgcagcactaattgccctatcttctccttctgcctctccagtaccaatcattgctttacccatctcactcattactgtttctatatcagcaaaatcaaggttaataagccctggcataaccatcagatcagttactcctcttatgccaatatgcagaacattatcggcgagttgaaatgcgtcagcaaatgtagttttctcattagcaattctaaataaattttgattgggaatgacaataagtgtatctacgtatttttgcaactcttcaagtccaagttctgcaatgcgcatacgtcgcacaccttcaaaaccgaacggcttggttacaactccaacagtcagtatctttttttcttttgctcctttatctttaactaccgctcttgcttctctggctgcttttgcaattaccggtgcagcacctgttccagtaccaccacccatccctgctgtgataaagagcatatg
>SRR649419_Diaphorina_citri
ctatcaatgccagttgcaagaacagaaactctaactcttccctccatcgcctgatcaaaagtagcaccaaatattatatttgcattttcatccacttcttcacgcactctattagctgcagcatcaacttcaaatagagtcatatctccaccaccagtaatattaatcaatattccttgtgcacctttcattgatacattatcaagtaatggattagatatcgcagcctctgcagcgctaattgccctatcttctccttctgcctctccagtaccaatcattgctttacccatctcactcattactgtttctatatcagcaaaatcaagattaatcagtcctggcatgatcatcaaatcagttactcctcttataccaatatgcagaacattatcggcgagttgaaatgcgtcagcaaatg----------------------------------------------------------------------------------------------------------------------------------------------------------------------------------------------------------------------------------------------------------------------------------------
>_R_SRR941997_Homalodisca_vitripennis
ctatcaatgccagttgcaagaacagaaactctaactcttccctccatcgcctgatcaaaagtggcaccaaatattatatttgcgttttcatctacttcttcacgcactctattggctgcagaatcaacctcaaatagagtcatatctccaccaccagtaatattaattaatattccttgtgcacctttcattgatacattatcaagtaatggattagatatcgcagcctctgcagcactaattgccctatcttctccttctgcctctccagtaccaatcattgctttacccatctcactcattactgtttctatatcagcaaaatcaaggttaataagccctggcataaccatcagatcagttactcctcttatgccaatatgcagaacattatcggcgagttgaaatgcgtcagcaaatgtagttttctcattagcaattctaaataaattttgattgggaatgacaataagtgtatctacgtatttttgcaactcttcaagtccaagttctgcaatgcgcatacgtcgcacaccttcaaaaccgaacggcttagttacaactccaacagtcaatatctttttttcttttgctcctttatctttaactaccgctcttgcttctctggctgcttttgcaattaccggtgcagcacctgttccagtaccaccacccatccctgctgtgataaagagcatatg
>_R_SRR941998_Homalodisca_vitripennis
ctatcaatgccagttgcaagaacagaaactctaactcttccctccatcgcctgatcaaaagtggcaccaaatattatatttgcgttttcatctacttcttcacgcactctattggctgcagaatcaacctcaaatagagtcatatctccaccaccagtaatattaattaatattccttgtgcacctttcattgatacattatcaagtaatggattagatatcgcagcctctgcagcactaattgccctatcttctccttctgcctctccagtaccaatcattgctttacccatctcactcattactgtttctatatcagcaaaatcaaggttaataagccctggcataaccatcagatcagttactcctcttatgccaatatgcagaacattatcggcgagttgaaatgcgtcagcaaatgtagttttctcattagcaattctaaataaattttgattgggaatgacaataagtgtatctacgtatttttgcaactcttcaagtccaagttctgcaatgcgcatacgtcgcacaccttcaaaaccgaacggcttagttacaactccaacagtcaatatctttttttcttttgctcctttatctttaactaccgctcttgcttctctggctgcttttgcaattaccggtgcagcacctgttccagtaccaccacccatccctgctgtgataaagagcatatg
>_R_SRR949786_Callosobruchus_chinensis
-------------------------------------------------------------------------------------------------------------------------------------------------------caccagtaatgttaattaatattccttgcgcacctttcattgatacattgtcaagcaatggattggatattgcagctttcgcagcacttattgctctatcttctccttctgcctctccggtgtcgatcatcgctttgcccatctcgctcattactgtttcgatatcagcgaagtcaagattaataagccctggcatgaccaccaagtcagttactcctctgatgccaatatgcagaatattatcagcaagtttaaatgcatcagaaaatgtagttttttcatttgcaattctaaataaattctgatttggaatgacaataaatgtatccacgtatttttgcagttcttcaaatccaagctctgcaatgcgcatgcggcgcacaccttcaaaaccgaaaggtttagttacaactccaatagtcaatatctttttttcttttggcgctctatccttaactgcagctcttgcttctctggctgcttttgcaattaccggtgctgcaccggttccagtaccaccgcccattcctgctgtgatgaaaagcatatg
>_R_SRR952345_Callosobruchus_chinensis
-------------------------------------------------------------------------------------------------------------------------------------------------------caccagtaatgttaattaatattccttgcgcacctttcattgatacattgtcaagcaatggattggatattgcagctttcgcagcacttattgctctatcttctccttctgcctctccggtgtcgatcatcgctttgcccatctcgctcattactgtttcgatatcagcgaagtcaagattaataagccctggcatgaccaccaagtcagttactcctctgatgccaatatgcagaatattatcagcaagtttaaatgcatcagaaaatgtagttttttcatttgcaattctaaataaattctgatttggaatgacaataaatgtatccacgtatttttgcagttcttcaaatccaagctctgcaatgcgcatgcggcgcacaccttcaaaaccgaaaggtttagttacaactccaatagtcaatatctttttttcttttggcgctctatccttaactgcagctcttgcttctctggctgcttttgcaattaccggtgctgcaccggttccagtaccaccgcccattcctgctgtgatgaaaagcatatg
>_R_DQ778101.1_Armadillidium_vulgare
ctatcaatgccagttgcaagaacagaaactctaactcttccctccatcgcctgatcaaaagtggcaccaaatattatatttgcattttcatccacttcttcacgcactctattggctgcagaatcaacttcaaatagagtcatgtctccaccaccagtaatattaatcaatattccttgcgcacctttcattgatacattgtcaagcaatggattagatatcgcagcctctgcagcactaattgccctatcttctccttctgcttctccagtaccaatcattgccttacccatctcactcattactgtttctatatcagcaaaatcaagattaatcagtcctggcatgatcatcaaatcagttactcctcttatgccaatatgcagaacattatcggcgagttgaaatgcgtcagcaaatgtagttttctcgttagcaattctaaataaattttgattgggaatgacaataagtgtatctacgtatttttgcaactcttcaagtccaagctctgcaatgcgcatacgtcgcacaccttcaaaaccgaacggcttagttacaactccaacagtcagtatctttttttcttttgctcctttatctttaactaccgctcttgcttctctggctgcttttgcaattaccggtgcagcacctgttccagtaccaccacccatccctgctgtgataaagagcatatg
>_R_AY563550.1_Drosophila_ambigua
ccatcaatgccagttgcaagaacagaaactctaactcttccctccatcgcttgatcaaaagtagcaccaaatattatatttgcattttcatctacttcttcacgcactctattggctgcagcatcaacttcaaacagagtcatatctccgccaccagtaatgttaattaatattccttgcgcacctttcattgatacattatcaagcaatggattagatattgcagcctctgcagcactaattgctctatcttctccttctgcctctccggtgccgatcatcgctttgcccatctcgctcattactgtttctatatcagcgaagtcaagattgataagccctggcatgaccatcaagtcagttactcctctgatgccaatgtgcagaacattatcagcaagtttaaatgcatcagaaaatgtagttttttcatttgcaattctaaataaattctgatttggaatgacaataagtgtatccacgtatttttgcagttcttcaagtccaagctctgcaatgcgcatacggcgcacaccttcaaaaccgaacggtttagttacaactccaacagtcaatatctttttttcttttggcgctctatccttaactgcggctcttgcttctctggctgcttttgcaattaccggtgctgcaccggttccagtaccaccgcccattcctgctgtgatgaaaagcatatg
>_R_AY563551.1_Drosophila_tristis
ccatcaatgccagttgcaagaacagaaactctaactcttccctccatcgcttgatcaaaagtagcaccaaatattatatttgcattttcatctacttcttcacgcactctattggctgcagcatcaacttcaaacagagtcatatctccgccaccagtaatgttaattaatattccttgcgcacctttcattgatacattatcaagcaatggattagatattgcagcctctgcagcactaattgctctatcttctccttctgcctctccggtgccgatcatcgctttgcccatctcgctcattactgtttctatatcagcgaagtcaagattgataagccctggcatgaccatcaagtcagttactcctctgatgccaatgtgcagaacattatcagcaagtttaaatgcatcagaaaatgtagttttttcatttgcaattctaaataaattctgatttggaatgacaataagtgtatccacgtatttttgcagttcttcaagtccaagctctgcaatgcgcatacggcgcacaccttcaaaaccgaacggtttagttacaactccaacagtcaatatctttttttcttttggcgctctatccttaactgcggctcttgcttctctggctgcttttgcaattaccggtgctgcaccggttccagtaccaccgcccattcctgctgtgatgaaaagcatatg
>_R_DQ235339.1_Drosophila_melanogaster
ccatcaatgccagttgcaagaacagaaactctaactcttccctccatcgcttgatcaaaagtagcaccaaatattatatttgcattttcatctacttcttcacgcactctattggctgcagcatcaacttcaaacagagtcatatctccgccaccagtaatgttaattaatattccttgcgcacctttcattgatacattatcaagcaatggattagatattgcagcctctgcagcactaattgctctatcttctccttctgcctctccggtgccgatcatcgctttgcccatctcgctcattactgtttctatatcagcgaagtcaagattaataagccctggcatgaccatcaagtcagttactcctctgatgccaatgtgcagaacattatcagcaagtttaaatgcatcagaaaatgtagttttttcatttgcaattctaaataaattctgatttggaatgacaataagtgtatccacgtatttttgcagttcttcaagtccaagctc---------------------------------------------------------------------------------------------------------------------------------------------------------------------------------------------
>_R_KF452573.1_Bemisia_afer
-----------------------------------------------------------------------------------------------------------------------------------------------------------------------------------------------------------------------------cgcagcttctgcagcactaattgccctatcttctccttctgcctctccagtaccaatcattgctttacccatctcactcattactgtttctatatcagcaaaatcaagattaatcagtcctggcatgatcatcaaatcagttactcctcttatgccaatatgcagaacattatcggcgagttgaaatgcgtcagcaaatgtagttttctcgttagcaattctaaataaattttgattaggaatgacaataagtgtatctacgtatttttgcaactcttcaagtccaagctctgcaatgcgcatacgtcgcacaccttcaaaaccgaacggcttagttacaactccaacagtcagtatctttttttcttttgctcctttatctttaactaccgctcttgcttctcttgctgcttttgcaattaccggtgcagcgcctgttccagtaccaccacccatccctgctgtgataaagagcatgtg
>_R_KF452577.1_Bemisia_tabaci
-----------------------------------------------------------------------------------------------------------------------------------------------------------------------------------------------------------------------------cgcagcctctgcagcactaattgccctatcttctccttctgcctctccagtaccaatcattgctttacccatctcactcattactgtttctatatcagcaaaatcaagattaatcagtcctggcatgatcatcaaatcagttactcctcttatgccaatatgcagaacattatcggcgagttgaaatgcgtcagcaaatgtagttttctcgttagcaattctaaataaattttgattgggaatgacaataagtgtatctacgtatttttgcaactcttcaagtccaagctctgcaatgcgcatacgtcgcacaccttcaaaaccgaacggcttagttacaactccaacagtcagtatctttttttcttttgctcctttatctttaactaccgctcttgcttctctggctgcttttgcaattaccggtgcagcacctgttccagtaccaccacccatccctgctgtgataaagagcatatg
