# Supplementary material for: A bioinformatics approach to identifying Wolbachia infections in arthropods
Source: PeerJ. 2018 Sep 3;6:e5486. doi: 10.7717/peerj.5486 (PMC6126470; doi:10.7717/peerj.5486)
Supplement: Supplemental Information 1 — Supplementary figures/tables and code used for data analysis [file peerj-06-5486-s001.zip › Supplement/Phylogeny/groE_sequences.fasta]

>DRR061000_Drosophila_triauraria
agaaacctactaaaggtgaagttatagcaattggtgaaggttcacgcaattcaagtggcgaacgcgtaactttaactgtgaaagctggtgataaagtgttctatcgtcaatgggctggtacagaaatagaacataatgatgaaaagcttatcgtgatgaaagagtccgatatacttgctgtcattaaatagtctttattttactaaactaaagcgcaacatgacgcattgtgtattatagttttctaaattttttattaaaagaggtgataaaaatgactaatgtagtagtatcaggtgagcagttgcaagaagcctttcgtgaagtcgcagcaatagtagactcaacggtggcaataactgcgggacctagaggaaaaacagtagggattaataagccctatggagcaccagaaattacaaaagatggttataaggtgatgaagggtatcaagcctgaaaaaccattaaacgctgcgatagcaagcatctttgcacaaagttgttctcaatgtaacgataaagttggtgatggtacaacaacgtgctcaatactaactagcaacatgataatggaagcttcaaaatcaattgctgctggaaacgatcgtgttggtattaaaaacggaatacagaaggcaaaagatgtaatattaaaggaaattgcgtcaatgtctcgtacaatttctctagagaaaatagacgaagtggcacaagt
>ERR034187_Acromyrmex_echinatior
agaaacctactaaaggtgaaattgtagcaactggtgaaggttcacgcaactcaaatggcgaacgcgtagctttaactgtgaaagctggtgataaagtgttctatcgtcaatgggctggtacagaaatagaacataatgatgaaaagcttatcgtgatgaaagagtccgatatacttgctgtcattaaatagtctttattttactaaactaaagcgcaacatggcgcattgtgtattatagttttctaaattttttattaaaagaggtgataaaaatgactaatgtagtagtatcaggtgagcagttgcaagaagcctttcgtgaagtcgcagcaatagtagactcaacggtggcaataactgcgggacctaggggaaaaacagtagggattaataagccctatggtgcaccggaaatcacaaaagacggttataaggtaatgaagggtatcaagcctgaaaaaccactaaatgctgcaatagcaagcatctttgcccaaagttgttctcaatgtaacgacaaagttggtgatggtacaacaacgtgctcaatactaactagcaatatgataatggaagcttcaaagtcaattgctgctggaaacgatcgtgttggtattaaaaacggaatacagaaggcgaaagatgtaatattaaaggaaattacgtcaatgtctcgtacaatttctctagagaaaatggatgaagtagcgcaagt
>_R_ERR1189167_Maconellicoccus_hirsutus
agaagcctactaaaggtgaagttatagcaattggtagtggttcacgcaactcaagcggagagcgcatagctttaactgtaaaaactggtgataaggttttctacaggcagtgggctggaacagaagtagagcatgataatgaaaagtatgtcgtgatgaaggagtcagacctacttgctgttatcaagtaattcctattttgctaaactaatgcgctatatagtgcattatgtattttaatattctaaattttttattaaaaggagtgataaaaatggctaacatagtagtatcaggcgaacagttgcaagaagcctttcgtgaagttgcagcaatggttgactcaacggtgggagcaactgcagggcctaggggaaatacaataggaattagtaagccatatggtggaccagaggtcacaaaggatggctataaggtaatgaaaggtataaagcctgaaaaaccattacactctgcgatagtaagcaccattgctcaaagtgcttctcagtgtaatgacaaagttggtgatggtaccacaacatgctcaatactgactagcaatatgataatggaagcttcaaagtcaattgcagctggaaatgatcgtatttgtatcaaaaatggaatacagaaggcaaaagatgtgatattaaaggaaattacatcaatgtctcgcacaatttctttagagaaaatggatgaagttgcacaagt
>ERR1355091_Pediaspis_aceris
agaaacctactaaaggtgaagttatagcaattggtgaaggttcacgcaattcaagtggcgaacgcgtaactttaactgtgaaagctggtgataaagtgttctatcgccaatgggctggtacagaaatagaacataataatgagaagcttatcgtgatgaaggaatccgatatacttgctgtcattaagtagtctttattttactaaactaaagcgcaacatagcgcattgtatattatagttttctaaattttttattaaaagaggtgataaaaatgactaatgtagtagtatcaggtgagcagttgcaagaagcctttcgtgaagtcgcagcaatagtggattcaacggtagcaataactgcgggacctagaggaaaaacagtagggattaataagccctatggagcaccagaaattacaaaagatggttataaggtgatgaagggtatcaagcctgaaaaaccattaaacgctgtgatagcaagcatctttgcacaaagttgttctcaatgtaacgacaaagttggtgatggtacaacaacgtgctcaatactaactagcaacatgataatagaagcttcaaaatcaattgctgctggaaacgatcgtgttggtattaaaaacggaatacagaaggcaaaagatgtaatattaaaggaaattgcgtcaatgtctcgtacaatttctctagagaaaatagacgaagtggcacaagt
>ERR1359250_Isocolus_centaureae
agaagcctactaaaggtgaagttatagcaattggtagtggttcacgcaactcaagcggagagcgtatagctttaactgtaaaaactggtgataaggttttctacaggcagtgggctggcacagaagtagagcatgacaatgaaaagtatgtcgtgatgaaggagtcagacctacttgctgttatcaagtagtccctattttactaaactaatgcgctatatagtgcattatgtattttaatattctaaattttttattaaaaggagtgataaaaatggctaacatagtagtatcaggcgaacagttgcaagaagcctttcgtgaagttgcagcaatggttgactcaacggtgggagcaactgcagggcctaggggaaatacaataggaattagtaagccatatggtggaccagaggtcacaaaggatggctataaggtaatgaaaggtataaagcctgaaaaaccattacactctgtgatagtaagcaccattgctcaaagtgcttctcagtgtaatgacaaagttggtgatggtaccacaacatgctcaatactgactagcaatatgataatggaagcttcaaagtcaattgcagctggaaatgatcgtatttgtatcaaaaatggaatacagaaggcaaaagatgtgatattaaaggaaattacatcaatgtctcgcacaatttctttagagaaaatggatgaagttgcacaagt
>ERR1359308_Diplolepis_spinosa
agaagcctactaaaggtgaagttatagcaattggtagtggttcacgcaactcaagcggagagcgtatagctttaactgtaaaaactggtgataaggttttctacaggcagtgggctggcacagaagtagagcatgacaatgaaaagtatgtcgtgatgaaggagtcagacctacttgctgttatcaagtagtccctattttactaaactaatgcgctatatagtgcattatgtattttaatattctaaattttttattaaaaggagtgataaaaatggctaacatagtagtatcaggcgaacagttgcaagaagcctttcgtgaagttgcagcaatggttgactcaacggtaggagcaactgcagggcctaggggaaatacaataggaattagtaagccatatggtggaccagaggtcacaaaggatggctataaggtaatgaaaggtataaagcctgaaaaaccattacactctgcgatagtaagcaccattgctcaaagtgcttctcagtgtaatgacaaagttggtgatggtaccacaacatgctcaatactgactagcaatatgataatggaagcttcaaagtcaattgcagctggaaatgatcgtatttgtatcaaaaatggaatacagaaggcaaaagatgtgatattaaaggaaattacatcaatgtctcgcacaatttctttagagaaaatggatgaagttgcacaagt
>ERR1359312_Diplolepis_spinosa
agaagcctactaaaggtgaagttatagcaattggtagtggttcacgcaactcaagcggagagcgtatagctttaactgtaaaaactggtgataaggttttctacaggcagtgggctggcacagaagtagagcatgacaatgaaaagtatgtcgtgatgaaggagtcagacctacttgctgttatcaagtagtccctattttactaaactaatgcgctatatagtgcattatgtattttaatattctaaattttttattaaaaggagtgataaaaatggctaacatagtagtatcaggcgaacagttgcaagaagcctttcgtgaagttgcagcaatggttgactcaacggtaggagcaactgcagggcctaggggaaatacaataggaattagtaagccatatggtggaccagaggtcacaaaggatggctataaggtaatgaaaggtataaagcctgaaaaaccattacactctgcgatagtaagcaccattgctcaaagtgcttctcagtgtaatgacaaagttggtgatggtaccacaacatgctcaatactgactagcaatatgataatggaagcttcaaagtcaattgcagctggaaatgatcgtatttgtatcaaaaatggaatacagaaggcaaaagatgtgatattaaaggaaattacatcaatgtctcgcacaatttctttagagaaaatggatgaagttgcacaagt
>ERR1554906_Anopheles_gambiae
agaagcctactaaaggtgaagttatagcaattggtagtggttcacgcaactcaagcggagagcgtatagctttaactgtaaaaactggtgataaggttttctacaggcagtgggctggaacagaagtagagcatgataatgaaaagtatgtcgtgatgaaggagtcagacctacttgctgttatcaagtagtccctattttactaaactaatgcgctatatagtgcattatgtattttaatattctaaattttttattaaaaggagtgataaaaatggctaacatagtagtatcaggcgaacagttgcaagaagcctttcgtgaagttgcagcaatggttgactcaacagtgg----------------------------------------------------------------------------------------------------------------------------------------------------------------------------------------------------------------------------------------------------------------------------------------------------------------------------------------------------------------------------
>ERR1597896_Drosophila_simulans
agaaacctactaaaggtgaagttatagcaattggtgaaggttcacgcaattcaagtggcgaacgcgtaactttaactgtgaaagctggtgataaagtgttctatcgtcaatgggctggtacagaaatagaacataatgatgaaaagcttatcgtgatgaaagagtccgatatacttgctgtcattaaatagtctttattttactaaactaaagcgcaacatgacgcattgtgtattatagttttctaaattttttattaaaagaggtgataaaaatgactaatgtagtagtatcaggtgagcagttgcaagaagcctttcgtgaagtcgcagcaatagtagactcaacggtggcaataactgcgggacctagaggaaaaacagtagggattaataagccctatggagcaccagaaattacaaaagatggttataaggtgatgaagggtatcaagcctgaaaaaccattaaacgctgcgatagcaagcatctttgcacaaagttgttctcaatgtaacgataaagttggtgatggtacaacaacgtgctcaatactaactagcaacatgataatggaagcttcaaaatcaattgctgctggaaacgatcgtgttggtattaaaaacggaatacagaaggcaaaagatgtaatattaaaggaaattgcgtcaatgtctcgtacaatttctctagagaaaatagacgaagtggcacaagt
>_R_ERR1597899_Drosophila_simulans
agaaacctactaaaggtgaagttatagcaattggtgaaggttcacgcaattcaagtggcgaacgcgtaactttaactgtgaaagctggtgataaagtgttctatcgtcaatgggctggtacagaaatagaacataatgatgaaaagcttatcgtgatgaaagagtccgatatacttgctgtcattaaatagtctttattttactaaactaaagcgcaacatgacgcattgtgtattatagttttctaaattttttattaaaagaggtgataaaaatgactaatgtagtagtatcaggtgagcagttgcaagaagcctttcgtgaagtcgcagcaatagtagactcaacggtggcaataactgcgggacctagaggaaaaacagtagggattaataagccctatggagcaccagaaattacaaaagatggttataaggtgatgaagggtatcaagcctgaaaaaccattaaacgctgcgatagcaagcatctttgcacaaagttgttctcaatgtaacgataaagttggtgatggtacaacaacgtgctcaatactaactagcaacatgataatggaagcttcaaaatcaattgctgctggaaacgatcgtgttggtattaaaaacggaatacagaaggcaaaagatgtaatattaaaggaaattgcgtcaatgtctcgtacaatttctctagagaaaatagacgaagtggcacaagt
>_R_ERR233303_Cynipini
agaaacctactaaaggtgaagttatagcaattggtgaaggttcacgcaattcaagtggcgaacgcgtaactttaactgtgaaagctggtgataaagtgttctatcgccaatgggctggtacagaaatagaacataataatgagaagcttatcgtgatgaaagagtccgatatacttgctgtcattaagtagtctttattttactaaactaaagcgcaacatagcgcattgtatattatagttttctaaattttttattaaaagaggtgataaaaatgactaatgtagtagtatcaggtgagcagttgcaagaagcctttcgtgaagttgcagcaatagtggattcaacggtagcaataactgcaggatctagaggaaaaacagtagggattaataagccctatgcagcaccagaaattacaaaagatggttataaggtgatgaagggtatcaagcctgaaaacccattaaacgctgcgatagcaagcatctttgcacaaagttgttctcaatgtaacgacaaagttggtgatggtacaacaacgtgctcaatactaactagcaacatgataatggaagcttcaaaatcaattgctgctggaaacgatcgtgttggtattaaaaacggaatacagaaggcaaaagatgtaatattaaaggaaattgcgtcaatgtctcgtacaatttctctagagaaaatagacgaagtggcacaagt
>_R_ERR233306_Cynipini
agaaacctactaaaggtgaagttatagcaattggtgaaggttcacgcaattcaagtggcgaacgcgtaactttaactgtgaaagctggtgataaagtgttctatcgccaatgggctggtacagaaatagaacataataatgagaagcttatcgtgatgaaagagtccgatatacttgctgtcattaagtagtctttattttactaaactaaagcgcaacatagcgcattgtatattatagttttatacattttttattaaaagaggtgataaaaatgagtaatgtagtagtatcaggtgagcagttgcaagaagccttttgtgaagttgcagcaatagtggattcaacggtagcaataactgcaggacctagaggaaaaacagtagggattaataagccctatggagcaccagaaattacaaaagatggttataaggtgatgaagggtatcaagcctgaaaaaccattaaacgctgcgatagcaagcatctttgcacaaagttgttctcaatgtaacgacaaagttggtgatggtacaacaacgtgctcaatactaactagcaacttgataatggaagcttcaaaatcaattgctgctggaaacgatcgtgttggtattaaaaacggaatacagaaggcaaaagatgtaatattaaaggaaattgcgtcaatgtctcgtacaatttctctagagaaaatagacgaagtggcacaagt
>_R_ERR233308_Biorhiza_pallida
agaaacctactaaaggtgaagttatagcaattggtgaaggttcacgcaattcaagtggcgaacgcgtaactttaactgtgaaagctggtgataaagtgttctatcgccaatgggctggtacagaaatagaacataataatgagaagcttatcgtgatgaaagagtccgatatacttgctgtcattaagtagtctttattttactaaactaaagcgcaacatagcgcattgtatattatagttttctaaattttttattaaaagaggtgataaaaatgactaatgtagtagtatcaggtgagcagttgcaagaagcctttcgtgaagttgcagcaatagtggattcaacggtagcaataactgcaggacctagaggaaaaacagtagggattaataagtcctatggagcaccagaaattacaaaagatggttataaggtgatgaagggtatcaagcctgaaaaaccattaaacgctgcgatagcaagcatctttgcacaaagttgttctcaatgtaacgacaaagttggtgatggtacaacaacgtgctcaatactaactagcaacatgataatggaagcttcaaaatcaattgctgctggaaacgatcgtgttggtattaaaaacggaatacagaaggcaaaagatgtaatattaaaggaaattgcgtcaatgtctcgtacaatttctctagagaaaatagacgaagtggcacaagt
>ERR233309_Biorhiza_pallida
agaaacctactaaaggtgaagttatagcaattggtgaaggttcacgcaattcaagtggcgaacgcgtaactttaactgtgaaagctggtgataaagtgttctatcgccaatgggctggtacagaaatagaacataataatgagaagcttatcgtgatgaaagagtccgatatacttgctgtcattaagtagtctttattttactaaactaaagcgcaacatagcgcattgtatattatagttttctaaattttttattaaaagaggtgataaaaatgactaatgtagtagtatcaggtgagcagttgcaagaagcctttcgtgaagttgcagcaatagtggattcaacggtagcaataactgcaggacctagaggaaaaacagtagggattaataagtcctatggagcaccagaaattacaaaagatggttataaggtgatgaagggtatcaagcctgaaaaaccattaaacgctgcgatagcaagcatctttgcacaaagttgttctcaatgtaacgacaaagttggtgatggtacaacaacgtgctcaatactaactagcaacatgataatggaagcttcaaaatcaattgctgctggaaacgatcgtgttggtattaaaaacggaatacagaaggcaaaagatgtaatattaaaggaaattgcgtcaatgtctcgtacaatttctctagagaaaatagacgaagtggcacaagt
>SRR1106543_Diabrotica_virgifera_virgifera
agaaacctactaaaggtgaaattgtagcaactggtgaaggttcacgtaactcaaatggcgaacgtgtagctttaactgtgaaagctggtgataaagtgttctatcgtcaatgggctggtacagaaatagaacataatgatgaaaagcttatcgtgatgaaagagtccgatatacttgctgtcattaagtagtctttattttactaaactaaagcgcaacatagcgcattgtgtattatagttttctaaattttttattaaaagaggtgataaaaatgactaatgtagtagtatcaggtgagcagttgcaagaagcctttcgtgaagtcgcagcaatagtagactcaacggtggcaataactgcgggacctaggggaaaaacagtagggattaataagccctatggtgcaccggaaatcacaaaagacggttataaggtaatgaagggtatcaagcctgaaaaaccactaaatgctgcaatagcaagcatctttgcccaaagttgttctcaatgtaacgacaaagttggtgatggtacaacaacgtgctcaatactaactagcaatatgataatggaagcttcaaaatcaattgctgctggaaacgatcgtgttggtattaaaaacggaatacagaaggcgaaagatgtaatattaaaggaaattacgtcaatgtctcgtacaatttctctagagaaaatagacgaagtggcacaagt
>_R_SRR1106897_Diabrotica_virgifera_virgifera
agaaacctactaaaggtgaaattgtagcaactggtgaaggttcacgtaactcaaatggcgaacgtgtagctttaactgtgaaagctggtgataaagtgttctatcgtcaatgggctggtacagaaatagaacataatgatgaaaagcttatcgtgatgaaagagtccgatatacttgctgtcattaagtagtctttattttactaaactaaagcgcaacatagcgcattgtgtattatagttttctaaattttttattaaaagaggtgataaaaatgactaatgtagtagtatcaggtgagcagttgcaagaagcctttcgtgaagtcgcagcaatagtagactcaacggtggcaataactgcgggacctaggggaaaaacagtagggattaataagccctatggtgcaccggaaatcacaaaagacggttataaggtaatgaagggtatcaagcctgaaaaaccactaaatgctgcaatagcaagcatctttgcccaaagttgttctcaatgtaacgacaaagttggtgatggtacaacaacgtgctcaatactaactagcaatatgataatggaagcttcaaaatcaattgctgctggaaacgatcgtgttggtattaaaaacggaatacagaaggcgaaagatgtaatattaaaggaaattacgtcaatgtctcgtacaatttctctagagaaaatagacgaagtggcacaagt
>_R_SRR1145746_Megacopta_cribraria
----------------------------------------------------------------------------------------------------------------------------------------------------------------------------------------------------------------------------------------------------------------------------------------------------------------------------------------------------------------------------ggacctagaggaaaaacagtagggattaataagccctatggagcaccagaaattacaaaagatggttataaggtgatgaagggtatcaagcctgaaaaaccattaaacgctgtaatagcaagcatctttgcacaaagttgttctcaatgtaacgataaagttggtgatggtacaacaacgtgttcaatactaactagcaacatgataatggaagcttcaaaatcaattgctgctggaaacgatcgtgttggtattaaaaacggaatacagaaggcaaaagatgtaatattaaaggaaattacgtcaatgtctcgtacaatttctctagagaaaatagacgaagtggcacaagt
>SRR1190476_Polygonia_c_album
agaagcctactaaaggtgaagttatagcaattggtagtggttcacgcaactcaagcggagagcgtatagctttaactgtaaaaactggtgataaggttttctacaggcagtgggctggcacagaagtagagcatgacaatgaaaagtatgtcgtgatgaaggagtcagacctacttgctgttatcaagtagtccctattttactaaactaatgcgctatatagtgcattatgtattttaatattctaaattttttattaaaaggagtgataaaaatggctaacatagtagtatcaggcgaacagttgcaagaagcctttcgtgaagttgcagcaatggttgactcaacggtgggagcaactgcagggcctaggggaaatacaataggaattagcaagccatatggtggaccagaggtcacaaaggatggctataaggtaatgaaaggtataaagcctgaaaaaccattacactctgcgatagtaagcaccattgctcaaagtgcttctcagtgtaatgacaaagttggtgatggtaccacaacatgctcaatactgactagcaatatgataatggaagcttcaaagtcaattgcagctggaaatgatcgtatttgtatcaaaaatggaatacagaaggcaaaagatgtgatattaaaggaaattacatcaatgtctcgcacaatttctttagagaaaatggatgaagttgcacaagt
>_R_SRR1190479_Pararge_aegeria
agaagcctactaaaggtgaagttatagcaattggtagtggttcacgcaactcaagcggagagcgtatagctttaactgtaaaaactggtgataaggttttctacaggcagtgggctgggacagaagtagagcatgataatgaaaagtatgtcgtgatgaaggagtcagacctacttgctgttatcaagtagttcctattttactaaactaatgcgctatatagtgcattatgtattttaatattctaaattttttattaaaaggagtgataaaaatggctaacatagtagtatcaggcgaacagttgcaagaagcctttcgtgaagttgcagcaatggttgactcaacggtgggagcaactgcagggcctaggggaaatacagtaggaattagcaagccatatggtggaccagaggtcacaaaggatggctataaggtaatgaaaggtataaagcctgaaaaaccattacactctgcgatagtaagcaccattgctcaaagtgcttctcagtgtaatgacaaagttggtgatggtaccacaacatgctcaatactgactagcaatatgataatggaagcttcaaagtcaattgcagctggaaatgatcgtatttgtatcaaaaatggaatacagaaggcaaaagatgtgatattaaaggaaattacatcaatgtctcgcacaatttctttagagaaaatggatgaagttgcacaagt
>_R_SRR1191749_Trichogramma_pretiosum
agaagcctactaaaggtgaggttatagcagttggtagtggttcacgcaactcaagcggagagcgtatggctttaactgtaaaaactggtgataaggttttctacaggcagtgggctgggacagaagtagagcatgataatgaaaagtatgtcgtgatgaaggagtcagacctacttgctgttatcaagtagtccctattttactaaactaatgcgctatatggtgcattatgtattttaatattctaaa--ttttattaagaggagtgataaaaatggctaacatagtagtatcaggcgaacagttgcaggaagcctttcgtgaagttgcaacaatggttgactcaacggtgggagcaactgcagggcctaggggaaatacagtaggaattagcaagccgtatggtggaccagaggttacaaaggatggctataaggtaatgaaaggtatcaaacctgaaaaaccattacactctgcgatagtaagcaccattgctcaaagtgcttctcagtgtaatgacaaagtcggtgatggtacaacaacatgttcaatactgactagcaatatgataatggaagcttcaaagtcaattgcagctggaaatgatcgtatttgtatcaaaaatggaatacagaaggcaaaagatgtgatactaaaggaaattacatcaatgtctcgtacaatttctttagagaaaatggatgaagtcgcacaagt
>SRR1191752_Trichogramma_pretiosum
-----------------------------------------------------------------------------------------------------------------------------------------aatgaaaagtatgtcgtgatgaaggagtcagacctacttgctgttatcaagtagtccctattttactaaactaatgcgctatatggtgcattatgtattttaatattctaaa--ttttattaagaggagtgataaaaatggctaacatagtagtatcaggcgaacagttgcaggaagcctttcgtgaagttgcaacaatggttgactcaacggtgggagcaactgcagggcctaggggaaatacagtaggaattagcaagccgtatggtggaccagaggttacaaaggatggctataaggtaatgaaaggtatcaaacctgaaaaaccattacactctgcgatagtaagcaccattgctcaaagtgcttctcagtgtaatgacaaagtcggtgatggtacaacaacatgttcaatactgactagcaatatgataatggaagcttcaaagtcaattgcagctggaaatgatcgtatttgtatcaaaaatggaatacagaaggcaaaagatgtgatactaaaggaaattacatcaatgtctcgtacaatttctttagagaaaa-------------------
>_R_SRR1197265_Gerris_buenoi
agaagcctactaaaggtgaaattatagcaattggtggtggttcacgcaactcgagcggagagcgcatagctttaactgtaaaaactggtgataaggttttctacaggcagtgggctggaacagaagtagagcatgataatgaaaagtatgtcgtgatgaaggagtcagacatacttgctgttatcaagtagtttctattttactaaactaatgcgttatatagtgcattatgtattttaatattctaaattttttattaaaaggagtgataaaaatggctaacatagtagtatcaggcgaacagttgcaagaagcctttcgtgaagttgcagcaatggttgactcaacggtgggagcaactgcagggcctaggggaaatacaataggaattagcaagccatatggtggaccagaggtcacaaaggatggctataaggtaatgaaaggcataaagcctgaaaaaccattacactctgcgatagtaagcaccattgctcaaagtgcttctcagtgtaatgacaaagttggtgatggtaccacaacatgctcaatactgactagcaatatgataatggaagcttcaaaatcaattgcagctggaaatgatcgtgtttgtatcaaaaatggaatacagaaggcaaaagacgtaatattaaaggaagttgcgtcaatgtctcgtacaatttctttagagaaaatggatgaagttgcacaagt
>SRR1197267_Gerris_buenoi
--------------------------gcaattggtggtggttcacgcaactcgagcggagagcgcatagctttaactgtaaaaactggtgataaggttttctacaggcagtgggctggaacagaagtagagcatgataatgaaaagtatgtcgtgatgaaggagtcagacatacttgctgttatcaagtagtttctattttactaaactaatgcgttatatagtgcattatgtattttaatattctaaattttttattaaaaggagtgataaaaatggctaacatagtagtatcaggcgaacagttgcaagaagcctttcgtgaagttgcagcaatggttgactcaacggtgggagcaactgcagggcctaggggaaatacaataggaattagcaagccatatggtggaccagaggtcacaaaggatggctataaggtaatgaaaggcataaagcctgaaaaaccattacactctgcgatagtaagcaccattgctcaaagtgcttctcagtgtaatgacaaagttggtgatggtaccacaacatgctcaatactgactagcaatatgataatggaagcttcaaaatcaattgcagctggaaatgatcgtgtttgtat---------------------------------------------------------------------------------------------------
>_R_SRR1231832_Dactylopius_coccus
agaagcctactaaaggtgaagttatagcaattggtagtggttcacgcaactcaagcggagagcgtatagctttaactgtaaaaactggtgataaggttttctacaggcagtgggctgggacagaagtagagcatgataatgaaaagtatgtcgtgatgaaggagtcagacctacttgctgttatcaagtagttcctattttactaaactaatgcgctatatagtgcattatgtattttaatattctaaattttttattaaaaggagtgataaaaatggctaacatagtagtatcaggcgaacagttgcaagaagcctttcgtgaagttgcagcaatggttgactcaacggtgggagcaactgcagggcctaggggaaatacagtaggaattagcaagccatatggtggaccagaggtcacaaaggatggctataaggtaatgaaaggtataaagcctgaaaaaccattacactctgcgatagtaagcaccattgctcaaagtgcttctcagtgtaatgacaaagttggtgatggtaccacaacatgctcaatactgactagcaatatgataatggaagcttcaaagtcaattgcagctggaaatgatcgtatttgtatcaaaaatggaatacagaaggcaaaagatgtgatattaaaggagattacatcaatgtctcgcacaatttctttagagaaaatggatgaagttgcacaagt
>_R_SRR1618581_Operophtera_brumata
-----------------------------------------------------------------------------------------------------------------------------------------------------------------------------------gttatcaagtagtccctattttactaaactaatgcgctatatagtgcattatgtattttaatattctaaattttttattaaaaggagtgataaaaatggctaacatagtagtatcaggcgaacagttgcaagaagcctttcgtgaagttgcagcaatggttgactcaacggtgggagcaactgcagggcctaggggaaatacaataggaattagcaagccatatggtggaccagaggtcacaaaggatggctataaggtaatgaaaggtataaagcctgaaaaaccattacactctgcgatagtaagcaccattgctcaaagtgcttctcagtgtaatgacaaagttggtgatggtaccacaacatgctcaatactgactagcaatatgataatggaagcttcaaagtcaattgcagctggaaatgatcgtatttgtatcaaaaatggaatacagaaggcaaaagatgtgatattaaaggaaattacatcaatgtctcgcacaatttctttagagaaaatggatgaagttgcacaagt
>_R_SRR1618582_Operophtera_brumata
agaagcctactaaaggtgaagttatagcaattggtagtggttcacgcaactcaagcggagagcgtatagctttaactgtaaaaactggtgataaggttttctacaggcagtgggctggcacagaagtagagcatgacaatgaaaagtatgtcgtgatgaaggagtcagacctacttgctgttatcaagtagtccctattttactaaactaatgcgctatatagtgcattatgtattttaatattctaaattttttattaaaaggagtgataaaaatggctaacatagtagtatcaggcgaacagttgcaagaagcctttcgtgaagttgcagcaatggttgactcaacggtgggagcaactgcagggcctaggggaaatacaataggaattagcaagcc------------------------------------------------------------------------------------------------------------------------------------------------------------------------------------------------------------------------------------------------------------------------------------------------------------------------------
>_R_SRR1742977_Pseudomyrmex_sp_PSW_54
agaaacctactaaaggtgaaattgtagcaactggtgaaggttcacgcaactcaaatggcgaacgcgtagctttaactgtgaaagctggtgataaagtgttctatcgtcaatgggctggtacagaaatagaacataatgatgaaaagcttatcgtgatgaaagagtccgatatacttgctgtcattaaatagtctttattttactaaactaaagcgcaacatggcgcattgtgtattatagttttctaaattttttattaaaagaggtgataaaaatgactaatgtagtagtatcaggtgagcagttgcaagaagcctttcgtgaagtcgcagcaatagtagactcaacggtggcaataactgcgggacctaggggaaaaacagtagggattaataagccctatggtgcaccggaaatcacaaaagacggttataaggtaatgaagggtatcaagcctgaaaaaccactaaatgctgcaatagcaagcatctttgcccaaagttgttctcaatgtaacgacaaagttggtgatggtacaacaacgtgctcaatactaactagcaatatgataatggaagcttcaaagtcaattgctgctggaaacgatcgtgttggtattaaaaacggaatacagaaggcgaaagatgtaatattaaaggaaattacgtcaatgtctcgtacaatttctctagagaaaatggatgaagtagcgcaagt
>SRR189237_Diaphorina_citri
agaagcctactaaaggtgaagttatagcaattggtagtggttcacgcaactcaagcggagagcgtatagctttaactgtaaaaactggtgataaggttttctacaggcagtgggctggcacagaagtagagcatgacaatgaaaagtatgtcgtgatgaaggagtcagacctacttgctgttatcaagtagtccctattttactaaactaatgcgctatatagtgcattatgtattttaatattctaaattttttattaaaaggagtgataaaaatggctaacatagtagtatcaggcgaacagttgcaagaagcctttcgtgaagttgcagcaatggttgactcaacggtgggagcaactgcagggcctaggggaaatacaataggaattagcaagccatatggtggaccagaggtcacaaaggatggctataaggtaatgaaaggtataaagcctgaaaaaccattacactctgcgatagtaagcaccattgctcaaagtgcttctcagtgtaatgacaaagttggtgatggtaccacaacatgctcaatactgactagcaatatgataatggaagcttcaaagtcaattgcagctggaaatgatcgtatttgtatcaaaaatggaatacagaaggcaaaagatgtgatattaaaggaaattacatcaatgtctcgcacaatttctttagagaaaatggatgaagttgcacaagt
>_R_SRR2042503_Diachasma_alloeum
agaaacctactaaaggtgaagttatagcaattggtgaaggttcacgcaattcaagtggcgaacgcgtaactttaactgtgaaagctggtgataaagtgttctatcgccaatgggctggtacagaaatagaacataataatgagaagcttatcgtgatgaaagagtccgatatacttgctgtcattaagtagtctttattttactaaactaaagcgcaacatagcgcattgtatattatagttttctaaattttttattaaaagaggtgataaaaatgactaatgtagtagtatcaggtgagcagttgcaagaagcctttcgtgaagttgcagcaatagtggattcaacggtagcaataactgcaggacctagaggaaaaacagtagggattaataagccctatggagcaccagaaattacaaaagatggttataaggtgatgaagggtatcaagcctgaaaaaccattaaacgctgcgatagcaagcatctttgcacagagttgttctcaatgtaacgataaagttggtgatggtacaacaacgtgctcaatactaactagcaacatgataatggaagcttcaaaatcaattgctgctggaaacgatcgtgttggtattaaaaacggaatacagaaggcaaaagatgtaatattaaaggaaattgcgtcaatgtctcgtacaatttctctagagaaaatagacgaagtggcacaagt
>SRR2043616_Diachasma_alloeum
agaaacctactaaaggtgaagttatagcaattggtgaaggttcacgcaattcaagtggcgaacgcgtaactttaactgtgaaagctggtgataaagtgttctatcgccaatgggctggtacagaaatagaacataataatgagaagcttatcgtgatgaaagagtccgatatacttgctgtcattaagtagtctttattttactaaactaaagcgcaacatagcgcattgtatattatagttttctaaattttttattaaaagaggtgataaaaatgactaatgtagtagtatcaggtgagcagttgcaagaagcctttcgtgaagttgcagcaatagtggattcaacggtagcaataactgcaggacctagaggaaaaacagtagggattaataagccctatggagcaccagaaattacaaaagatggttataaggtgatgaagggtatcaagcctgaaaaaccattaaacgctgcgatagcaagcatctttgcacagagttgttctcaatgtaacgataaagttggtgatggtacaacaacgtgctcaatactaactagcaacatgataatggaagcttcaaaatcaattgctgctggaaacgatcgtgttggtattaaaaacggaatacagaaggcaaaagatgtaatattaaaggaaattgcgtcaatgtctcgtacaatttctctagagaaaatagacgaagtggcacaagt
>_R_SRR2318687_Drosophila_yakuba
agaaacctactaaaggtgaagttatagcaattggtgaaggttcacgcaattcaagtggcgaacgcgtaactttaactgtgaaagctggtgataaagtgttctatcgccaatgggctggtacagaaatagaacataataatgagaagcttatcgtgatgaaagagtccgatatacttgctgtcattaagtagtctttattttactaaactaaagcgcaacatagcgcattgtatattatagttttctaaattttttattaaaagaggtgataaaaatgactaatgtagtagtatcaggtgagcagttgcaagaagcctttcgtgaagttgcagcaatagtggattcaacggtagcaataactgcaggacctagaggaaaaacagtagggattaataagccctatggagcaccagaaattacaaaagatggttataaggtgatgaagggtatcaagcctgaaaaaccattaaacgctgcgatagcaagcatctttgcacagagttgttctcaatgcaacgataaagttggtgatggtacaacaacgtgctcaatactaactagcaacatgataatggaagcttcaaaatcaattgctgctggaaacgatcgtgttggtattaaaaacggaatacagaaggcaaaagatgtaatattaaaggaaattgcgtcaatgtctcgtacaatttctctagagaaaatagacgaagtggcacaagt
>SRR2318706_Drosophila_yakuba
agaaacctactaaaggtgaagttatagcaattggtgaaggttcacgcaattcaagtggcgaacgcgtaactttaactgtgaaagctggtgataaagtgttctatcgccaatgggctggtacagaaatagaacataataatgagaagcttatcgtgatgaaagagtccgatatacttgctgtcattaagtagtctttattttactaaactaaagcgcaacatagcgcattgtatattatagttttctaaattttttattaaaagaggtgataaaaatgactaatgtagtagtatcaggtgagcagttgcaagaagcctttcgtgaagttgcagcaatagtggattcaacggtagcaataactgcaggacctagaggaaaaacagtagggattaataagccctatggagcaccagaaattacaaaagatggttataaggtgatgaagggtatcaagcctgaaaaaccattaaacgctgcgatagcaagcatctttgcacagagttgttctcaatgcaacgataaagttggtgatggtacaacaacgtgctcaatactaactagcaacatgataatggaagcttcaaaatcaattgctgctggaaacgatcgtgttggtattaaaaacggaatacagaaggcaaaagatgtaatattaaaggaaattgcgtcaatgtctcgtacaatttctctagagaaaatagacgaagtggcacaagt
>SRR2347338_Drosophila_melanogaster
agaaacctactaaaggtgaagttatagcaattggtgaaggttcacgcaattcaagtggcgaacgcgtaactttaactgtgaaagctggtgataaagtgttctatcgccaatgggctggtacagaaatagaacataataatgagaagcttatcgtgatgaaagagtccgatatacttgctgtcattaagtagtctttattttactaaactaaagcgcaacatagcgcattgtatattatagttttctaaattttttattaaaagaggtgataaaaatgactaatgtagtagtatcaggtgagcagttgcaagaagcctttcgtgaagttgcagcaatagtggattcaacggtagcaataactgcaggacctagaggaaaaacagtagggattaataagccctatggagcaccagaaattacaaaagatggttataaggtgatgaagggtatcaagcctgaaaaaccattaaacgctgcgatagcaagcatctttgcacagagttgttctcaatgcaacgataaagttggtgatggtacaacaacgtgctcaatactaactagcaacatgataatggaagcttcaaaatcaattgctgctggaaacgatcgtgttggtattaaaaacggaatacagaaggcaaaagatgtaatattaaaggaaattgcgtcaatgtctcgtacaatttctctagagaaaatagacgaagtggcacaagt
>_R_SRR2939026_Bembidion_lapponicum
agaagcccactaaaggtgaagttatagcaattggtagtggttcacgcaactcaagcggagagcgtatagctttaactgtaaaaactggtgataaggttttctacaggcagtgggctgggacagaagtagagcatgataatgaaaagtatgtcgtgatgaaggagtcagacctacttgctgttatcaagtagttcctattttactaaactaatgcgctatatagtgcattatgtattttaatattctaaattttttattaaaaggagtgataaaaatggctaacatagtagtatcaggcgaacagttgcaagaagcctttcgtgaagttgcagcaatggttgactcaacggtgggagcaactgcagggcctaggggaaatacagtaggaattagcaagccatatggtggaccagaggtcacaaaggatggctataaggtaatgaaaggtataaagcctgaaaaaccattacactctgcgatagtaagcaccattgctcaaagtgcttctcagtgtaatgacaaagttggtgatggtaccacaacatgctcaatactgactagcaatatgataatggaagcttcaaagtcaattgcagctggaaatgatcgtatttgtatcaaaaattgaataca------------------------------------------------------------------------------------
>_R_SRR3670118_Rhagoletis_zephyria
agaaacctactaaaggtgaagttatagcaattggtgaaggttcacgcaattcaagtggcgaacgcgtaactttaactgtgaaagctggtgataaagtgttctatcgccaatgggctggtacagaaatagaacataataatgagaagcttatcgtgatgaaagagtccgatatacttgctgtcattaagtagtctttattttactaaactaaagcgcaacatagcgcattgtatattatagttttctaaattttttattaaaagaggtgataaaaatgactaatgtagtagtatcaggtgagcagttgcaagaagcctttcgtgaagttgcagcaatagtggattcaacggtagcaataactgcaggacctagaggaaaaacagtagggattaataagccctatggagcaccagaaattacaaaagatggttataaggtgatgaagggtatcaagcctgaaaaaccattaaacgctgcgatagcaagcatctttgcacagagttgttctcaatgtaacgataaagttggtgatggtacaacaacgtgctcaatactaactagcaacatgataatggaagcttcaaaatcaattgctgctggaaacgatcgtgttggtattaaaaacggaatacagaaggcaaaagatgtaatattaaaggaaattgcgtcaatgtctcgtacaatttctctagagaaaatagacgaagtggcacaagt
>SRR3670652_Rhagoletis_zephyria
agaaacctactaaaggtgaagttatagcaattggtgaaggttcacgcaattcaagtggcgaacgcgtaactttaactgtgaaagctggtgataaagtgttctatcgccaatgggctggtacagaaatagaacataataatgagaagcttatcgtgatgaaagagtccgatatacttgctgtcattaagtagtctttattttactaaactaaagcgcaacatagcgcattgtatattatagttttctaaattttttattaaaagaggtgataaaaatgactaatgtagtagtatcaggtgagcagttgcaagaagcctttcgtgaagttgcagcaatagtggattcaacggtagcaataactgcaggacctagaggaaaaacagtagggattaataagccctatggagcaccagaaattacaaaagatggttataaggtgatgaagggtatcaagcctgaaaaaccattaaacgctgcgatagcaagcatctttgcacagagttgttctcaatgtaacgataaagttggtgatggtacaacaacgtgctcaatactaactagcaacatgataatggaagcttcaaaatcaattgctgctggaaacgatcgtgttggtattaaaaacggaatacagaaggcaaaagatgtaatattaaaggaaattgcgtcaatgtctcgtacaatttctctagagaaaatagacgaagtggcacaagt
>SRR3896004_Rhagoletis_pomonella
agaaacctactaaaggtgaagttatagcaattggtgaaggttcacgcaattcaagtggcgaacgcgtaactttaactgtgaaagctggtgataaagtgttctatcgccaatgggctggtacagaaatagaacataataatgagaagcttatcgtgatgaaagagtccgatatacttgctgtcattaagtagtctttattttactaaactaaagcgcaacatagcgcattgtatattatagttttctaaattttttattaaaagaggtgataaaaatgactaatgtagtagtatcaggtgagcagttgcaagaagcctttcgtgaagttgcagcaatagtggattcaacggtagcaataactgcaggacctagaggaaaaacagtagggattaataagccctatggagcaccagaaattacaaaagatggttataaggtgatgaagggtatcaagcctgaaaaaccattaaacgctgcgatagcaagcatctttgcacagagttgttctcaatgtaacgataaagttggtgatggtacaacaacgtgctcaatactaactagcaacatgataatggaagcttcaaaatcaattgctgctggaaacgatcgtgttggtattaaaaacggaatacagaaggcaaaagatgtaatattaaaggaaattgcgtcaatgtctcgtacaatttctctagagaaaatagacgaagtggcacaagt
>_R_SRR3900841_Rhagoletis_pomonella
agaaacctactaaaggtgaagttatagcaattggtgaaggttcacgcaattcaagtggcgaacgcgtaactttaactgtgaaagctggtgataaagtgttctatcgccaatgggctggtacagaaatagaacataataatgagaagcttatcgtgatgaaagagtccgatatacttgctgtcattaagtagtctttattttactaaactaaagcgcaacatagcgcattgtatattatagttttctaaattttttattaaaagaggtgataaaaatgactaatgtagtagtatcaggtgagcagttgcaagaagcctttcgtgaagttgcagcaatagtggattcaacggtagcaataactgcaggacctagaggaaaaacagtagggattaataagccctatggagcaccagaaattacaaaagatggttataaggtgatgaagggtatcaagcctgaaaaaccattaaacgctgcgatagcaagcatctttgcacagagttgttctcaatgtaacgataaagttggtgatggtacaacaacgtgctcaatactaactagcaacatgataatggaagcttcaaaatcaattgctgctggaaacgatcgtgttggtattaaaaacggaatacagaaggcaaaagatgtaatattaaaggaaattgcgtcaatgtctcgtacaatttctctagagaaaatagacgaagtggcacaagt
>_R_SRR3931592_Drosophila_melanogaster
agaaacctactaaaggtgaagttatagcaattggtgaaggttcacgcaattcaagtggcgaacgcgtaactttaactgtgaaagctggtgataaagtgttctatcgccaatgggctggtacagaaatagaacataataatgagaagcttatcgtgatgaaagagtccgatatacttgctgtcattaagtagtctttattttactaaactaaagcgcaacatagcgcattgtatattatagttttctaaattttttattaaaagaggtgataaaaatgactaatgtagtagtatcaggtgagcagttgcaagaagcctttcgtgaagttgcagcaatagtggattcaacggtagcaataactgcaggacctagaggaaaaacagtagggattaataagccctatggagcaccagaaattacaaaagatggttataaggtgatgaagggtatcaagcctgaaaaaccattaaacgctgcgatagcaagcatctttgcacagagttgttctcaatgcaacgataaagttggtgatggtacaacaacgtgctcaatactaactagcaacatgataatggaagcttcaaaatcaattgctgctggaaacgatcgtgttggtattaaaaacggaatacagaaggcaaaagatgtaatattaaaggaaattgcgtcaatgtctcgtacaatttctctagagaaaatagacgaagtggcacaagt
>SRR4301374_Drosophila_simulans
agaagcctactaaaggtgaaattatagcaattggtggtggttcacgcaactcgagcggagagcgcatagctttaactgtaaaaactggtgataaggttttctacaggcagtgggctggaacagaagtagagcatgataatgaaaagtatgtcgtgatgaaggagtcagacatacttgctgttatcaagtagtttctattttactaaactaatgcgttatatagtgcattatgtattttaatattctaaattttttattaaaaggagtgataaaaatggctaacatagtagtatcaggcgaacagttgcaagaagcctttcgtgaagttgcagcaatggttgactcaacggtgggagcaactgcagggcctaggggaaatacagtaggaattagcaagccatatggtggaccagaggtcacaaaggatggctataaggtaatgaaaggcataaagcctgaaaaaccattacactctgcaatagtaagcaccattgctcaaagtgcttctcagtgtaatgacaaagttggtgatggtaccacaacatgctcaatactaactagcaatatgataatggaagcttcaaagtcaattgcagctggaaatgatcgtgtttgtatcaaaaatggaatacagaaggcaaaagacgtgatattaaaggaagttgcgtcaatgtctcgcacaatttctttagagaaaatggatgaagttgcacaagt
>_R_SRR4341246_Delias_oraia
----------------------------------------------------------------------------------------------------------------------------------------------------------------------------------------------------------------------------------------------------------------------------------------------------------------------------------------------atggttgactcaacggtgggagcaactgcagggcctaggggaaatacaataggaattagcaagccatatggtggaccagaggtcacaaaggatggctataaggtaatgaaaggtataaagcctgaaaaaccattacactctgcgatagtaagcaccattgctcaaagtgcttctcagtgtaatgacaaagttggtgatggtaccacaacatgctcaatactgactagcaatatgataatggaagcttcaaagtcaattgcagctggaaatgatcgtatttgtatcaaaaatggaatacagaaggcaaaagatgtgatattaaaggaaattacatcaatgtctcgcacaatttctttagagaaaatggatgaagttgcacaagt
>SRR4342174_Diploeciton_nevermanni
agaagcctactaaaggtgaagttatagcaattggtggtggttcacgcaactcaagcggagagcgcatagctttaactgtaaaaactggtgataaggttttctacaggcagtgggctggaacagaagtagaacatgataatgaaaagtatgtcgtgatgaaggagtcagacctacttgctgttatcaagtagttcctattttactaaactaatgcgctatatagtgcattatgtattttaatattctaaattttttattaaaaggagtgataaaaatggctaacatagtagtatcaggcgaacagttgcaagaagcctttcgtgaagttgcagcaatggttgactcaacggtgggagcaactgcagggcctagaggaaatacaataggaattagcaagccatatggtggaccagaggtcacaaaggatggctataaggtaatgaaaggtataaagcctgaaaaaccattacactctgcaatagtaagcaccattgctcaaagtgcttctcagtgtaatgacaaagttggtgatggtaccacaacatgctcaatactgactagcaatatgataatggaagcttcaaagtcaattgcagctggaaatgatcgtatttgtatcaaaaatggaatacagaaggcaaaagatgtgatattaaaggaaattacatcaatgtctcgcacaatttctttagagaaaatggatgaagttgcacaagt
>SRR649419_Diaphorina_citri
agaagcctactaaaggtgaagttatagcaattggtagtggttcacgcaactcaagcggagagcgtatagctttaactgtaaaaactggtgataaggttttctacaggcagtgggctggcacagaagtagagcatgacaatgaaaagtatgtcgtgatgaaggagtcagacctacttgctgttatcaagtagtccctattttactaaactaatgcgctatatagtgcattatgtattttaatattctaaattttttattaaaaggagtgataaaaatggctaacatagtagtatcaggcgaacagttgcaagaagcctttcgtgaagttgcagcaatggttgactcaacggtgggagcaactgcagggcctaggggaaatacaataggaattagcaagccatatggtggaccagaggtcacaaaggatggctataaggtaatgaaaggtataaagcctgaaaaaccattacactctgcgatagtaagcaccattgctcaaagtgcttctcagtgt-----------------------------------------------------------------------------------------------------------------------------------------------------------------------------------------------------------
>SRR941997_Homalodisca_vitripennis
agaagcctactaaaggtgaagttatagcaattggtagtggttcacgcaactcaagcggagagcgtatagctttaactgtaaaaactggtgataaggttttctacaggcagtgggctggcacagaagtagagcatgacaatgaaaagtatgtcgtgatgaaggagtcagacctacttgctgttatcaagtagtcgctattttactaaactaatgcgctatatagtgcattatgtattttaatattctaagttttttattaaaaggagtgataaaaatggctaacatagtagtatcaggcgaacagttgcaagaagcctttcgtgaagttgcagcaatggttgactcaacggtgggagcaactgcagggcctaggggaaatacaataggaattagtaagccatatggtggaccagaggtcacaaaggatggctataaggtaatgaaaggtataaagcctgaaaaaccattacactctgcgatagtaagcaccattgctcaaagtgcttctcagtgtaatgacaaagttggtgatggtaccacaacatgctcaatactgactagcaatatgataatggaagcttcaaagtcaattgcagctggaaatgatcgtatttgtatcaaaaatggaatacagaaggcaaaagatgtgatattaaaggaagttgcgtcaatgtctcgcacaatttctttagagaaaatggatgaagttgcacaagt
>_R_SRR941998_Homalodisca_vitripennis
agaagcctactaaaggtgaagttatagcaattggtagtggttcacgcaactcaagcggagagcgtatagctttaactgtaaaaactggtgataaggttttctacaggcagtgggctggcacagaagtagagcatgacaatgaaaagtatgtcgtgatgaaggagtcagacctacttgctgttatcaagtagtcgctattttactaaactaatgcgctatatagtgcattatgtattttaatattctaagttttttattaaaaggagtgataaaaatggctaacatagtagtatcaggcgaacagttgcaagaagcctttcgtgaagttgcagcaatggttgactcaacggtgggagcaactgcagggcctaggggaaatacaataggaattagtaagccatatggtggaccagaggtcacaaaggatggctataaggtaatgaaaggtataaagcctgaaaaaccattacactctgcgatagtaagcaccattgctcaaagtgcttctcagtgtaatgacaaagttggtgatggtaccacaacatgctcaatactgactagcaatatgataatggaagcttcaaagtcaattgcagctggaaatgatcgtatttgtatcaaaaatggaatacagaaggcaaaagatgtgatattaaaggaagttgcgtcaatgtctcgcacaatttctttagagaaaatggatgaagttgcacaagt
>SRR949786_Callosobruchus_chinensis
agaagcctactaaaggtgaagttatagcaattggtagtggttcacgcaactcaagcggagagcgtatagctttaactgtaaaaactggtgataaggttttctacaggcagtgggctggcacagaagtagagcatgacaatgaaaagtatgtcgtgatgaaggagtcagacctacttgctgttatcaagtagttcctattttactaaactaatgcgctatatagtgcattatgtattttaatattctaaattttttattaaaaggagtgataaaaatggctaacatagtagtatcaggcgaacagttgcaagaagcctttcgtgaagttgcagcaatggttgactcaacggtgggagcaactgcagggcctaggggaaatacaataggaattagtaagccatatggtggaccagaggtcacaaaggatggctataaggtaatgaaaggtataaagcctgaaaaaccattacactctgcgatagtaagcaccattgctcaaagtgcttctcagtgtaatgacaaagttggtgatggtaccacaacatgctcaatactgactagcaatatgataatggaagcttcaaagtcaattgcagctggaaatgatcgtatttgtatcaaaaatggaatacagaaggcaaaagatgtgatattaaaggaaattacatcaatgtctcgcacaatttctttagagaaaatggatgaagttgcacaagt
>SRR952345_Callosobruchus_chinensis
agaagcctactaaaggtgaagttatagcaattggtagtggttcacgcaactcaagcggagagcgcatagctttaactgtaaaaactggtgataaggttttctacaggcagtgggctggaacagaagtagaacatgataatgaaaagtatgtcgtgatgaaggagtcagacctacttgctgttatcaagtagtccctattttactaaactaatgcgctatatagtgcattatgtattttaatattctaaattttttattaaaaggagtgataaaaatggctaacatagtagtatcaggcgaacagttgcaaggagcctttcgtgaagttgcagcaatggttgactcaacggtgggagcaactgcagggcctaggggaaatacaataggaattagtaagccatatggtggaccagaggtcacaaaggatggctataaggtaatgaaaggtataaagcctgaaaaaccattacactctgcgatagtaagcaccattgctcaaagtgcttctcagtgtaatgacaaagttggtgatggtaccacaacatgctcaatactgactagcaatatgataatggaagcttcaaagtcaattgcagctggaaatgatcgtatttgtatcaaaaatggaatacagaaggcaaaagatgtgatattaaaggaaattacatcaatgtctcgcacaatttctttagagaaaatggatgaagttgcacaagt
>DQ778104.1_Armadillidium_vulgare
agaagcctactaaaggtgaaattatagcaattggcagtggttcacgcaactcaagcggagagcgcgtagctttaactgtaaaagctggtgataaaatattctatcgccaatgggctggaacagaagtagagcatgataatgaaaagtatatcgtaatgaaggagtcagatatactcgctgttatcaaatagtctctattttactaaattaatgcgctatatagtgcattatgtattttaatattttaaattttttattaaaaggggtgataaaaatggctaatatagtagtatcaggcgaacagttacaagaagcctttcgtgaagttgcagcaatggttgactcaacggtagcagtaactgcaggacctaggggaaaaacagtaggaattagcaagccatatggtggaccagaagtcacaaaagatggctataaagtaatgaaaggcataaagcctgaaaaaccattacacgctgcaatagcaagcgttttcgctcaaagttgttctcaatgtaatgacaaagttg----------------------------------------------------------------------------------------------------------------------------------------------------------------------------------------------
>AY563552.1_Drosophila_ambigua
agaaacctactaaaggtgaagttatagcaattggtgaaggttcacgcaattcaagtggcgaacgcgtaactttaactgtgaaagctggtgataaagtgttctatcgccaatgggctggtacagaaatagaacataataatgagaagcttatcgtgatgaaagagtccgatatacttgctgtcattaagtagtctttattttactaaactaaagcgcaacatagcgcattgtatattatagttttctaaattttttattaaaagaggtgataaaaatgactaatgtagtagtatcaggtgagcagttgcaagaagcctttcgtgaagttgcagcaatagtggattcaacggtagcaataactgcaggacctagaggaaaaacagtagggattaataagccctatggagcaccagaaattacaaaagatggttataaggtgatgaagggtatcaagcctgaaaaaccattaaacgctgcgatagcaagcatctttgcacagagttgttctcaatgtaacgataaagttggtgatggtacaacaacgtgctcaatactaactagcaacatgataatggaagcttcaaaatcaattgctgctggaaacgatcgtgttggtattaaaaacggaatacagaaggcaaaagatgtaatattaaaggaaattgcgtcaatgtctcgtacaatttctctagagaaaatagacgaagt---------
>AY563553.1_Drosophila_tristis
agaaacctactaaaggtgaagttatagcaattggtgaaggttcacgcaattcaagtggcgaacgcgtaactttaactgtgaaagctggtgataaagtgttctatcgccaatgggctggtacagaaatagaacataataatgagaagcttatcgtgatgaaagagtccgatatacttgctgtcattaagtagtctttattttactaaactaaagcgcaacatagcgcattgtatattatagttttctaaattttttattaaaagaggtgataaaaatgactaatgtagtagtatcaggtgagcagttgcaagaagcctttcgtgaagttgcagcaatagtggattcaacggtagcaataactgcaggacctagaggaaaaacagtagggattaataagccctatggagcaccagaaattacaaaagatggttataaggtgatgaagggtatcaagcctgaaaaaccattaaacgctgcgatagcaagcatctttgcacagagttgttctcaatgtaacgataaagttggtgatggtacaacaacgtgctcaatactaactagcaacatgataatggaagcttcaaaatcaattgctgctggaaacgatcgtgttggtattaaaaacggaatacagaaggcaaaagatgtaatattaaaggaaattgcgtcaatgtctcgtacaatttctctagagaaaatagacgaagt---------
>DQ235379.1_Drosophila_melanogaster
----------------------------------------------------------------------------------------------------------------------------------------------------------------------------------------------------------------------------------------------------------------------------------------------------------------------------------------------------------------------actgcaggacctagaggaaaaacagtagggattaataagccctatggagcaccagaaattacaaaagatggttataaggtgatgaagggtatcaagcctgaaaaaccattaaacgctgcgatagcaagcatctttgcacagagttgttctcaatgcaacgataaagttggtgatggtacaacaacgtgctcaatactaactagcaacatgataatggaagcttcaaaatcaattgctgctggaaacgatcgtgttggtattaaaaacggaatacagaaggcaaaagatgtaatattaaaggaaattgcgtcaatgtctcgtacaatttctctagagaaaatagacgaagtggcacaagt
>KF452533.1_Bemisia_afer
------------------------------------------------------------------------------------------------------------------------------------------------------------------------------------------------------------------------------------------------------------------------------------------------------------------------------------------------------------------------------gcctaggggaaatacaataggaattagcaagccatatggtggaccagaggtcacaaaggatggctataaggtaatgaaaggtataaagcctgaaaaaccattacactctgcgatagtaagcaccattgctcaaagtgcttctcagtgtaatgacaaagttggtgatggtaccacaacctgctcaatactgactagcaatatgataatggaagcttcaaagtcaattgcagctggaaatgatcgtatttgtatcaaaaatggaatacagaaggcaaaagatgtgatattaaaggagattacatcaatgtctcgcacaatttctttagagaaaatggatgaagttgcacaagt
>KF452536.1_Bemisia_tabaci
------------------------------------------------------------------------------------------------------------------------------------------------------------------------------------------------------------------------------------------------------------------------------------------------------------------------------------------------------------------------------gcctaggggaaatacaataggaattagcaagccatatggtggaccagaggtcacaaaggatggctataaggtaatgaaaggtataaagcctgaaaaaccattacactctgcgatagtaagcaccattgctcaaagtgcttctcagtgtaatgacaaagttggtgatggtaccacaacatgctcaatactgactagcaatatgataatggaagcttcaaagtcaattgcagctggaaatgatcgtatttgtatcaaaaatggaatacagaaggcaaaagatgtgatattaaaggagattacatcaatgtctcgcacaatttctttagagaaaatggatgaagttgcacaagt
