# Supplementary material for: A bioinformatics approach to identifying Wolbachia infections in arthropods
Source: PeerJ. 2018 Sep 3;6:e5486. doi: 10.7717/peerj.5486 (PMC6126470; doi:10.7717/peerj.5486)
Supplement: Supplemental Information 1 — Supplementary figures/tables and code used for data analysis [file peerj-06-5486-s001.zip › Supplement/Phylogeny/wsp_sequences.fasta]

>DRR061000_Drosophila_triauraria
tccattaaaagcatcttttatagctggtggtggtgcatttggttacaaaatggacgacatcagggttgatgttgaagggctttattcacagctaaacaaaaatgatgttacaggtgcagcatttacccagatactgttgcagacagtttaacagcaatttcagggctagttaacgtttattacgatatagcaattgaagatatgcctatcactccatatgttggtgttggtgttggtgcagcgtatattagcactcctttgaaagacgctgtgaatgatcaaaaaagtaaatttggttttgctggtcaagtaaaagctggtgttagttatgatgtaactccagaagtcaaactttatgctggagctcgttatttcggttcttttggtgctcattttgataaagttctttacagcac
>ERR034187_Acromyrmex_echinatior
------------------------------------------------------------------------------------------------------------------------------------------------------------------------gttaacgtttattacgatatagcaattgaatatatgcctatcactccatatgttggtgttggtgttggtgcagcatatatcagcaatccttcaaaggctgatgcagttaaggatcaaaggggatttggttttgcttatcaagcaaaagctggtgttagttatgatgtaactccagaaatcaagctttatgctggagctcgttatttcggttcttatggtgct--------------------------
>_R_ERR1189167_Maconellicoccus_hirsutus
tcccttaacaagatcttttatagctggtggtggtgcatttggttataaaatggatgacattagagttgatgttgaagggctttactcacaattggctaaa---gatacagctgtagtaaatactctgaaacaaatgttgcagacagtttaacagcattttcaggattggttaacgtttattacgatatagcgattgaagatatgcctatcactccatacgttggtgttggtgttggtgcagcatatatcagcaatccttcaaaagctgatgaagttaaagatcaaaaaggatttggttttgcttatcaagcaaaagctggtgttagctatgatgtaactccagaaatcaaactctttgctggagctcgttacttcggttcttatggtgctagttttgataatgttgtttacagcac
>_R_ERR1355091_Pediaspis_aceris
tcccttaaaagcatcttttatagctggtggtggtgcgttttgctataaaatggacgacattagagttgat----------------------------------------------------------------------------------------------------------------------------------------------------------------------------------------------------------------------------------------------------------------------------------------------------------------------------------------------------------
>ERR1359250_Isocolus_centaureae
--------------------------------------------------------acattagagttgatgttgaagggctttactcacaattggctaaa---gatgcaactgtagta------ctgataacaaggctgcagatagtgtaacagcattttcaggattggttaacgtttattacgatatagcgattgaagatatgcctatcactccatacgttggtgttggtgttggtgcagcatatatcagcaatccttcaaaagctgatgcagttaaagagcaaaaaggatttggttttgcttatcaagcaaaagctggtgttagttatgatgtaactccagaaatcaaactctttgctggtgctcgttattttggttcttatggtgctagttttaataacgtcctttacagcgc
>_R_ERR1359308_Diplolepis_spinosa
----------------------------------------------------------------------------------------------------------------------------------------------------taacagcattttcaggattggttaacgtttattacgatatagcgattgaagatatgcctatcactccatacgttggtgttggtgttggtgcagcatatatcagcaatccttcaaaagctgatgaagttaaagagcaaaaaggatttggttttgcttatcaagcaaaagctggtgttagttatgatgtaactccagaaatcaaactctttgctggtgctcgttattttggttcttatggtgctagttttaataacgtcctttacagcgc
>_R_ERR1359312_Diplolepis_spinosa
-----------------------------------------------------------------------------------------------------------------------------------------------------------------------------------------------------------------------atacgttggtgttggtgttggtgcagcatatatcagcaatccttcaaaagataatgcagttaaagatcaaaaaggatttggttttgcttatcaagcaaaagctggtgttagctatgatataactccagaaattaaactctttgctggagctcgttacttcggttcttatggtgctagttttgataatgttctttacagcac
>ERR1554906_Anopheles_gambiae
ttctttaaaagcatcttttatggctggtggtgctgcatttggttataaaatggacgatatcagggttgatgttgaggg--------------------------------------------------------------------------------------------------------------------------------------------------------------------------------------------------------------------------------------------------------------------------------------------------------------------------------------------------
>ERR1597896_Drosophila_simulans
tccattaaaagcatcttttatagctggtggtggtgcatttggttacaaaatggacgacatcagggttgatgttgaagggctttattcacagctaaacaaaaatgatgttacaggtgcagcatttacccagatactgttgcagacagtttaacagcaatttcagggctagttaacgtttattacgatatagcaattgaagatatgcctatcactccatatgttggtgttggtgttggtgcagcgtatattagcactcctttgaaagacgctgtgaatgatcaaaaaagtaaatttggttttgctggtcaagtaaaagctggtgttagttatgatgtaactccagaagtcaaactttatgctggagctcgttatttcggttcttttggtgctcattttgataaagttctttacagcac
>_R_ERR1597899_Drosophila_simulans
tccattaaaagcatcttttatagctggtggtggtgcatttggttacaaaatggacgacatcagggttgatgttgaagggctttattcacagctaaacaaaaatgatgttacaggtgcagcatttacccagatactgttgcagacagtttaacagcaatttcagggctagttaacgtttattacgatatagcaattgaagatatgcctatcactccatatgttggtgttggtgttggtgcagcgtatattagcactcctttgaaagacgctgtgaatgatcaaaaaagtaaatttggttttgctggtcaagtaaaagctggtgttagttatgatgtaactccagaagtcaaactttatgctggagctcgttatttcggttcttttggtgctcattttgataaagttctttacagcac
>_R_ERR233303_Cynipini
tccattaaaagcgtcttttatagctggtggtggtgcgtttggttacaaaatggacgacatcaggtttgatgttgaaggagtttattcatacctaaacaaaaatgatgttacagatgcaaaatttcgccagatactattgcagacagtttaacagcaatttcaggactagttaacgtttattacgatatagcaattgaagatatgcctatcactccatatattggtgttggtgttggtgcagcgtatattagcactcctttgaaagacgctgtgaatgatcaaaaaagtaaatttggttttgctggtcaagtaaaagctggtg------------------------tcaaactttatgctggagctcgttatttcggttcttttggtgctcattttgataaagttctttacagcac
>_R_ERR233306_Cynipini
tccattaaaagcgtcttttatagctggtggtggtgcgtttggttacaaaatggacgacatcaggtttgatgttgaaggagtttattcatacctaaacaaaaatgatgttacagatgcaaaatttcgccagatactattgcagacagtttaacagcaatttcaggactagttaacgtttattacgatatagcaattgaagatatgcctatcactccatatattggtgttggtgttggtgcagcgtatattagcactcctt-------------------------------------------------------------------------------------------------------------------------------------------------------------
>ERR233308_Biorhiza_pallida
tccattaaaagcgtcttttatagctggtggtggtgcgtttggttacaaaatggacgacatcagggttgatgttgaaggagtttattcatacctaaacaaaaatgatgttacagatgcaaaatttcgccagatactattgcagacagtttaacagcaatttcaggactagttaacgtttattacgatatagcaattgaagatatgcctatcactccatatattggtgttggtgttggtgcagcgtatattagcactcctttgaaagacgctgtgaatgatcaaaaaagtaaatttggttttgctggtcaagtaaaagctggtgttagttatgatgtaactccggaagtcaaactttatgctggagctcgttatttcggttcttttggtgctcattttgataaagttctttacagcac
>ERR233309_Biorhiza_pallida
tccattaaaagcgtcttttatagctggtggtggtgcgtttggttacaaaatggacgacatcagggttgatgttgaaggagtttattcatacctaaacaaaaatgatgttacagatgcaaaatttcgccagatactattgcagacagtttaacagcaatttcaggactagttaacgtttattacgatatagcaattgaagatatgcctatcactccatatattggtgttggtgttggtgcagcgtatattagcactcctttgaaagacgctgtgaatgatcaaaaaagtaaatttggttttgctggtcaagtaaaagctggtgttagttatgatgtaactccggaagtcaaactttatgctggagctcgttatttcggttcttttggtgctcattttgataaagttctttacagcac
>SRR1106543_Diabrotica_virgifera_virgifera
tccattaaaaccatcttttatagctggtggtggtgcatttggttacaaaatggacgacatcagggttgatgttgaaggagtttattcatacctaaacaaaaatgatgttaaagatgtaacatttcagcaaatactattgcagacagtttaacagcattttcagggttagttaacgtttattacgatatagcaattgaagatatgcctatcactccatacattggtgttggtgttggtgcagcgtatattagcactcctttgaaaacccctataaatgatcaaaaaagtaaatttggttttgctggtcaagtaaaagctggtgttagttatgatgtaactccagaaatcaaactctacgccggagctcgttatttcggttcttttggtgctcattttgataaagttctttacagcac
>SRR1106897_Diabrotica_virgifera_virgifera
tccattaaaaccatcttttatagctggtggtggtgcatttggttacaaaatggacgacatcagggttgatgttgaaggagtttattcatacctaaacaaaaatgatgttaaagatgtaacatttcagcaaatactattgcagacagtttaacagcattttcagggttagttaacgtttattacgatatagcaattgaagatatgcctatcactccatacattggtgttggtgttggtgcagcgtatattagcactcctttgaaaacccctataaatgatcaaaaaagtaaatttggttttgctggtcaagtaaaagctggtgttagttatgatgtaactccaga------------------------------------------------------------------------
>_R_SRR1145746_Megacopta_cribraria
tccattaaaaccatcttttatagctggtggtggtgcatttggttacaaaatggacgacatcagggttgatgttgaaggagtttattcatacctaaacaaaaatgatgttaaagatgtaacatttcagcaaatactattgcagacagtgtaacagcaatttcaggattagtgaacgtgtattacgatatagcaattgaagatatgcctatcactccatacattggtgttggtgttggtgcagcgtatattagcactcctttggaacccgctgtgaatgatcaaaaaagtaaatttggttttgctggtcaagtaaaagctggtgttagctatgatgtaactccagaaatcaagctttatgctggagctcgttatttcggttcttatggtgctaattttgataaagttctttacagcac
>SRR1190476_Polygonia_c_album
tcctttaaaagcatcttttatggctggtggtgctgcatttggttataaaatggacgatatcagggttgatgttgagggactttactcacaactaaacaaaaacgacgttagtggtgcaacatttctccaacaactgttgcaaacagtgtggcagcattttcaggattggttaacgtttattacgatatagcgattgaagat-----------------------------------------------------------------------------------------------------------------------------------------------------------------------------------------------------------------------
>SRR1190479_Pararge_aegeria
tcctttaaaagcatcttttatggctggtggtgctgcatttggttataaaatggacgatatcagggttgatgttgagggactttactcacaactaaacaaaaacgacgttagtggtgcaacatttctccaacaactgttgcaaacagtgtggcagcattttcaggattggttaacgtttattacgatatagcgattgaagatatgcctatcactccatacgttggtgttggtgttggtgcagcatatatcagcaatccttcagaagctagtgcagttaaagatcaaaaaggatttggttttgcttatcaagcaaaagctggtgttagttatgatgtaaccccagaaatcaaactctttgctggtgctcgttattttggttcttatggtgctagttttaataatgtcctttacagcgc
>_R_SRR1191749_Trichogramma_pretiosum
---------------ttttatagctggtggtgttgcatttggttataaaatggatgacattagagttgatgttgaagggctttactcacgattggctaaa---aataaagacgtgatagatgctctgaagcaagtgttgcagaaagtttaacagcattttcaggattggttaacgtttattacgatatagtgattgaagatatgcctattattccatacgttggtgttggtgttggtgcagcatatatcagcaatccttcaaacgttgctgaagttaaggatcaaaggagcttcggttttgcttatcaagcaaaaggtggtgttagttatgatgtaaccccagaaatcaaactctttgctggagctcgttacttcggttcttatggtgctagttttgataatgttgtttacaacac
>SRR1191752_Trichogramma_pretiosum
---------aagatcttttatagctggtggtgttgcatttggttataaaatggatgacattagagttgatgttgaagggctttactcacgattggctaaa---aataaagacgtgatagatgctctgaagcaagtgttgcagaaagtttaacagcattttcaggattggttaacgtttattacgatatagtgattgaagatatgcctattattccatacgttggtgttggtgtt--------------------------------------------------------------------------------------------------------------------------------------------------------------------------------------
>SRR1197265_Gerris_buenoi
----------------------gctggtggtggtgcatttggttataaaatggacgatatcagggttgatgttgagggactttactcacagttaaacaaaaacgacgttagtggtgcaatgtttctccaacaactgttgcaaacagtgtggcagcattttcaggattggttaacgtttattacgatatagcgattgaagatatgcctatcactccatacgttggtgttggtgttggtgcagcatatatcagtaatccttcagcagctagtgaagttaaagatcaaaaaggatttggttttgcttatcaagcaaaagctggtgttagttatgatgtaactccagaaatcaagctttatgctggtgctcgttattttggttcttatggtgctagttttaataacgtcctttacagcgc
>SRR1197267_Gerris_buenoi
tcctttaaaagcatcttttatggctggtggtggtgcatttggttataaaatggacgatatcagggttgatgttgagggactttactcacagttaaacaaaaacgacgttagtggtgcaatgtttctccaacaactgttgcaaacagtgtggcagcattttcaggattggttaacgtttattacgatatagcgattgaagatatgcctatcactccatacgttggtgttggtgttggtgcagcatatatcagtaatccttcagcagctagtgaagttaaagatcaaaaaggatttggttttgcttatcaagcaaaagctggtgttagttatgatgtaactccagaaatcaagctttatgctggtgctcgttattttggttcttatggtgctagttttaataacgtcctttacagcgc
>SRR1231832_Dactylopius_coccus
tcccttaacaagatcttttatagctggtggtggtgcatttggttataaaatggatgacattagagttgatgttgaagggctttactcacaattggctaaa---gatacagctgtagtaaatgctctgaaacaaatgttgcagacagtttaacagcattttcaggattggttaacgtttattacgatatagcgattgaagatatgcctatcactccgtacgttggtgttggtgttggtgcagcatatatcagcaatccttcaaaagctaatgaagttaaagatcaaaaaggatttggttttgcttatcaagcaaaagctggtgttagttatgatgtaaccccagaaatcaaactctttgctggagctcgttacttcggttcttatggtgctagttttgataatgttgtttacagcac
>SRR1618581_Operophtera_brumata
tcctttaaaagcatcttttatggctggtggtgctgcatttggttataaaatggacgatatcagggttgatgttgagggactttactcacaactaaacaaaaacgacgttagtggtgcaacatttctccaacaactgttgcaaacagtgtggcagcattttcaggattggttaacgtttattacgatatagcgattgaagatatgcctatcactccatacgttggtgttggtgttggtgcagcatatatcagcaatccttcagaagctagtgcagttaaagatcaaaaaggatttggttttgcttatcaagcaaaagctggtgttagttatgatgtaaccccagaaatcaaactctttgctggtgctcgttattttggttcttatggtgctagttttaataatgtcctttacagcgc
>SRR1618582_Operophtera_brumata
------------------------------------------------------------------------------------------------------------------------------------------------------------------------gttaacgtttattacgatatagcgattgaagatatgcctatcactccatacgttggtgttggtgttggtgcagcatatatcagcaatccttcagaagctagtgcagttaaagatcaaaaaggatttggttttgcttatcaagcaaaagctggtgttagttatgatgtaaccccagaaatcaaactctttgctggtgctcgttattttggttcttatggtgctagttttaataatgtcctttacagcgc
>_R_SRR1742977_Pseudomyrmex_sp_PSW_54
tcccttaaaagcatcttttatagctggtggtggtgcatttggttataaaatggacgatatcagggttgacgttgaagggctttactcacagttgagtaaa---gatacaactataataaatacgctgagacaaatgttgcagacagtttaacagcattttcaggattagttaacgtttattacgatatagcaattgaagatatgcctatcactccatatgttggtgttggcgttggtgcagcatatatcagcaatccttcaaaggctgatgcagttaaggatcaaagggaatttggttttgcttatcaagcaaaagctggtgttagttatgatgtaactccagaaatcaagctttatgctggagctcgttatttcggttcttatggtgctagctttgacaaagttctttacagcac
>SRR189237_Diaphorina_citri
tcccttaacaagatcttttatagctggtggtggtgcatttggttataaaatggatgacattagagttgatgttgaagggctttactcaaaattggctaaa---gatacagatgtagtaaatactctgaaacaaatgttgcagacagtttaacagcattttcaggattggttaacgtttattacgatatagcgattgaagatatgcctatcactccatacgttggtgttggtattggtgcagcatatatcagcaatccttcaaaagctgatgtagttaaagatcaaaaaggatttggttttgcttatcaagcaaaagctggtgttagctatgatgtaactccagaaatcaaactctttgctggagctcgttacttcggttcttatggtgctagttttgataatgttgtttacagcac
>_R_SRR2042503_Diachasma_alloeum
tccattaaaaccatcttttatagctggtggtggtgcatttggttacaaaatggacgacatcagggttgatgttgaaggagtttattcatacctaaacaaaaatgatgttaaagatgtaacatttaagcaaatactattgcagacagtgtaacagcaatttcaggattagtgaacgtgtattacgatatagcaattgaagatatgcctatcactccatacattggtgttggtgttggtgcagcgtatattagcactcctttggaacccgctgtgaatgatcaaaaaagtaaatttggttttgctggtcaagtaaaagctggtgttagttatgatgtaactccagaagtcaaactttatgctggagctcgttatttcggttcttatggtgctaattttgataaagttctttacagcac
>SRR2043616_Diachasma_alloeum
tccattaaaaccatcttttatagctggtggtggtgcatttggttacaaaatggacgacatcagggttgatgttgaaggagtttattcatacctaaacaaaaatgatgttaaagatgtaacatttaagcaaatactattgcagacagtgtaacagcaatttcaggattagtgaacgtgtattacgatatagcaattgaagatatgcctatcactccatacattggtgttggtgttggtgcagcgtatattagcactcctttggaacccgctgtgaatgatcaaaaaagtaaatttggttttgctggtcaagtaaaagctggtgttagttatgatgtaactccagaagtcaaactttatgctggagctcgttatttcggttcttatggtgctaattttgataaagttctttacagcac
>_R_SRR2318687_Drosophila_yakuba
tccattaaaaccatcttttatagctggtggtggtgcatttggttacaaaatggacgacatcagggttgatgttgaaggagtttattcatacctaaacaaaaatgatgttaaagatgtaacatttcagcaaatactattgcagacagtgtaacagcaatttcaggattagtgaacgtgtattacgatatagcaattgaagatatgcctatcactccatacattggtgttggtgttggtgcagcgtatattagcactcctttggaacccgctgtgaatgatcaaaaaagtaaatttggttttgctggtcaagtaaaagctggtgttagttatgatgtaactccagaagtcaaactttatgctggagctcgttatttcggttcttatggtgctaattttgataaagttctttacagcac
>SRR2318706_Drosophila_yakuba
tccattaaaaccatcttttatagctggtggtggtgcatttggttacaaaatggacgacatcagggttgatgttgaaggagtttattcatacctaaacaaaaatgatgttaaagatgtaacatttcagcaaatactattgcagacagtgtaacagcaatttcaggattagtgaacgtgtattacgatatagcaattgaagatatgcctatcactccatacattggtgttggtgttggtgcagcgtatattagcactcctttggaacccgctgtgaatgatcaaaaaagtaaatttggttttgctggtcaagtaaaagctggtgttagttatgatgtaactccagaagtcaaactttatgctggagctcgttatttcggttcttatggtgctaattttgataaagttctttacagcac
>SRR2347338_Drosophila_melanogaster
tccattaaaaccatcttttatagctggtggtggtgcatttggttacaaaatggacgacatcagggttgatgttgaaggagtttattcatacctaaacaaaaatgatgttaaagatgtaacatttcagcaaatactattgcagacagtgtaacagcaatttcaggattagtgaacgtgtattacgatatagcaattgaagatatgcctatcactccatacattggtgttggtgttggtgcagcgtatattagcactcctttggaacccgctgtgaatgatcaaaaaagtaaatttggttttgctggtcaagtaaaagctggtgttagttatgatgtaactccagaagtcaaactttatgctggagctcgttatttcggttcttatggtgctaattttgataaagttctttacagcac
>SRR2939026_Bembidion_lapponicum
tcccttaacaagatcttttatagctggtggtggtgcatttggttataaaatggatgacattagagttgatgttgaagggctttactcacaattggctaaa---gatacagctgtagtaaatgctctgaaacaaatgttgcagacagtttaacagcattttcaggattggttaacgtttattacgatatagcgattgaagatatgcctatcactccatacgttggtgttggtgttggtgcagcatgtatcagcaatccttcaaaagctgatgcagttaaagatcaaaaaggatttggttttgcttatcaagcaaaagctggtgttagttatgatgtaaccccagaaatcaaactctttgctggagctcgttacttcggttcttatggtgctagttttgataatgttctttacagcac
>_R_SRR3670118_Rhagoletis_zephyria
tccattaaaaccatcttttatagctggtggtggtgcatttggttacaaaatggacgacatcagggttgatgttgaaggagtttattcatacctaaacaaaaatgatgttaaagatgtaacatttcagcaaatactattgcagacagtgtaacagcaatttcaggattagtgaacgtgtattacgatatagcaattgaagatatgcctatcactccatacattggtgttggtgttggtgcagcgtatattagcactcctttggaacccgctgtgaatgatcaaaaaagtaaatttggttttgctggtcaagtaaaagctggtgttagttatgatgtaactccagaagtcaaactttatgctggagctcgttatttcggttcttatggtgctaattttgataaagttctttacagcac
>SRR3670652_Rhagoletis_zephyria
tccattaaaaccatcttttatagctggtggtggtgcatttggttacaaaatggacgacatcagggttgatgttgaaggagtttattcatacctaaacaaaaatgatgttaaagatgtaacatttcagcaaatactattgcagacagtgtaacagcaatttcaggattagtgaacgtgtattacgatatagcaattgaagatatgcctatcactccatacattggtgttggtgttggtgcagcgtatattagcactcctttggaacccgctgtgaatgatcaaaaaagtaaatttggttttgctggtcaagtaaaagctggtgttagttatgatgtaactccagaagtcaaactttatgctggagctcgttatttcggttcttatggtgctaattttgataaagttctttacagcac
>SRR3896004_Rhagoletis_pomonella
tccattaaaaccatcttttatagctggtggtggtgcatttggttacaaaatggacgacatcagggttgatgttgaaggagtttattcatacctaaacaaaaatgatgttaaagatgtaacatttcagcaaatactattgcagacagtgtaacagcaatttcaggattagtgaacgtgtattacgatatagcaattgaagatatgcctatcactccatacattggtgttggtgttggtgcagcgtatattagcactcctttggaacccgctgtgaatgatcaaaaaagtaaatttggttttgctggtcaagtaaaagctggtgttagttatgatgtaactccagaagtcaaactttatgctggagctcgttatttcggttcttatggtgctaattttgataaagttctttacagcac
>SRR3900841_Rhagoletis_pomonella
tccattaaaaccatcttttatagctggtggtggtgcatttggttacaaaatggacgacatcagggttgatgttgaaggagtttattcatacctaaacaaaaatgatgttaaagatgtaacatttcagcaaatactattgcagacagtgtaacagcaatttcaggattagtgaacgtgtattacgatatagcaattgaagatatgcctatcactccatacattggtgttggtgttggtgcagcgtatattagcactcctttggaacccgctgtgaatgatcaaaaaagtaaatttggttttgctggtcaagtaaaagctggtgttagttatgatgtaactccagaagtcaaactttatgctggagctcgttatttcggttcttatggtgctaattttgataaagttctttacagcac
>SRR3931592_Drosophila_melanogaster
---------------------------------------------------------------------------------------------------------------------------------------------------------------------------------tattacgatatagcaattgaagatatgcctatcactccatacattggtgttggtgttggtgcagcgtatattagcactcctttggaacccgctgtgaatgatcaaaaaagtaaatttggttttgctggtcaagtaaaagctggtgttagttatgatgtaactccagaagtcaaactttatgctggagctcgttatttcggttcttatggtgctaattttgataaagttctttacagcac
>SRR4301374_Drosophila_simulans
tcccttaacaagatcttttatagctggtggtggtgcatttggttataaaatggatgacattagagttgatgttgaagggctttactcacaattggctaaa---gatacagctgtagtaaatactctgaaacaaaggttgcagacagtttaacagcattttcaggattggttaacgtttattacgatatagcgattgaagatatgcctatcactccatacgttggtgttggtgttggtgcagcatatatcagcaatccttcaaacgctactggcgttaaggatcaaaaggggtttggttttgcttatcaagcaaaagctggtgttagttatgatgtaaccccagaaatcaagctttatgctggtgctcgttattttggttcttatggtgctagttttaataacgtcctttacagcac
>_R_SRR4341246_Delias_oraia
tccctttacaagatcttttatagctggtggtggtgcatttggttataaaatggatgacattagagttgatgttgaagggctttactcacaattggctaaa---gatacagctgtagtaaatactctgaaacaaatgttgcagacagtttaacagcattttcaggattggttaacgtttattacgatatagcgattgaagatatgcctatcactccatacgttggtgttggtgttggtgcagcatatatcagcaatccttcaaaagctgatacagttaaagatcaaaaaggatttggttttgcttatcaagcaaaagctggtgttagttatgatgtaaccccagaaatcaaactctttgctgg------------------------------------------------------
>SRR4342174_Diploeciton_nevermanni
tcccttaacaagatcttttatagctggtggtggtgcatttggttataaaatggatgacattagagttgatgttgaagggctttactcacaattggctaaa---gatacatctgtagtaaatactctgaaacaaatgttgcagacagtttaacagcattttcaggattggttaacgtttattatgatatagcgattgaagatatgcctatcactccatacgttggtgttggtgttggtgcagcatatatcagcaatccttcaaaagctgatgcagttaaagatcaaaaaggatttggttttgcttatcaagcaaaagctggtgttagctatgatgtaactccagaaatcaaactctttgctggagctcgttacttcggttcttatggtgctagttttgataatgttgtttacagcac
>SRR649419_Diaphorina_citri
tcccttaacaagatcttttatagctggtggtggtgcatttggttataaaatggatgacattagagttgatgttgaagggctttactcaaaattggctaaa---gatacagatgtagtaaatactctgaaacaaatgttgcagacagtttaacagcattttcaggattggttaacgtttattacgatatagcgattgaagatatgcctatcactccatacgttggtgttggtattggtgcagcatatatcagcaatccttcaaaagctgatgtagttaaagatcaaaaaggatttggttttgcttatcaagcaaaagctggtgttagctatgatgtaactccagaaatcaaactctttgctggagctcgttacttcggttcttatggtgctagttttgat-----------------
>SRR941997_Homalodisca_vitripennis
tcccttaacaagatcttttatagctggtggtggtgcatttggttataaaatggatgacattagagttgatgttgaagggctttactcacaattggctaaa---gatacagctgtagtagatactctgaagcaaatgttgcagacagtttaacagcattttcaggattggttaacgtttattatgatatagcgattgaagatatgcctatcactccatacgttggtgttggtgttggtgcagcatatatcagcaatccttcaaaagctgatacagttaaagatcaaaaaggatttggttttgcttatcaagcaaaagctggtgttagctatgatgtaactccagaaatcaaactctttgctggagctcgttacttcggttcttatggtgctagttttgataatgttgtttacagcac
>SRR941998_Homalodisca_vitripennis
tcccttaacaagatcttttatagctggtggtggtgcatttggttataaaatggatgacattagagttgatgttgaagggctttactcacaattggctaaa---gatacagctgtagtagatactctgaagcaaatgttgcagacagtttaacagcattttcaggattggttaacgtttattatgatatagcgattgaagatatgcctatcactccatacgttggtgttggtgttggtgcagcatatatcagcaatccttcaaaagctgatacagttaaagatcaaaaaggatttggttttgcttatcaagcaaaagctggtgttagctatgatgtaactccagaaatcaaactctttgctggagctcgttacttcggttcttatggtgctagttttgataatgttgtttacagcac
>_R_SRR949786_Callosobruchus_chinensis
tcccttaacaagatcttttatagctggtggtggtgcatttggttataaaatggatgacattagagttgatgttgaagggctttactcacaattggctaaa---gatacagctgtagtaaatgctctgaaacaaatgttgcagacagtttaacagcattttcaggattggttaacgtttattacgatatagcgattgaagatatgcctatcactccatacgttggtgttggtgttggtgcagcatatatcagcaatccttcaaaagctgattcagttaaagatcaaaaaggatttggttttgcttatcaagcaaaggctggtgttagctatgatgtaactccagaaatcaaactctttgctggagctcgttacttcggttcttatggtgctagttttgataatgttgtttacagcac
>_R_SRR952345_Callosobruchus_chinensis
tcccttaacaagatcttttatagctggtggtggtgcatttggttataaaatggatgacattagagttgatgttgaagggctttactcacaattggctaaa---gatacagctgtagtaaatgctctgaaacaaatgttgcagacagtttaacagcattttcaggattggttaacgtttattacgatatagcgattgaagatatgcctatcactccatacgttggtgttggtgttggtgcagcatatatcagcaatccttcaaaagctgattcagttaaagatcaaaaaggatttggttttgcttatcaagcaaaggctggtgttagctatgatgtaactccagaaatcaaactctttgctggagctcgttacttcggttcttatggtgctagttttgataatgttgtttacagcac
>DQ778097.1_Armadillidium_vulgare
tcctttaaaagcatcttttatggctggtagtggtgcatttggttataaaatggatgacatcagagttgatgttgagggactttattcacaactaaacaaaaacgacgttagtggtgcagtatttctccagcaactgttgcagataatgtaacagcgttttcaggattagttaacgtttattacgatgtagcaattgaagatatgcctgttactccatatgttggtgttggtgttggtgcagcatacttcagcaatccttcaagcgctgatacagttagagatcaaaaaggatttggttttgcttatcaagcaaaagctggtgtcagttatgacgtaactccagaaatcaaactttacgctggcgctcgctattttggttcttatggtgctaagtttgataaagtcttttacagtac
>AY567540.1_Drosophila_ambigua
tccattaaaaccatcttttatagctggtggtggtgcatttggttacaaaatggacgacatcagggttgatgttgaaggagtttattcatacctaaacaaaaatgatgttaaagatgtaacatttcagcaaatactattgcagacagtgtaacagcaatttcaggattagtgaacgtgtattacgatatagcaattgaagatatgcctatcactccatacattggtgttggtgttggtgcagcgtatattagcactcctttggaaaccgctgtgaatgatcaaaaaagtaaatttggttttgctggtcaagtaaaagctggtgttagttatgatgtaactccagaagtcaaactttatgctggagctcgttatttcggttcttatggtgctaattttgataaagttctttacagcac
>AY567541.1_Drosophila_tristis
tccattaaaaccatcttttatagctggtggtggtgcatttggttacaaaatggacgacatcagggttgatgttgaaggagtttattcatacctaaacaaaaatgatgttaaagatgtaacatttcagcaaatactattgcagacagtgtaacagcaatttcaggattagtgaacgtgtattacgatatagcaattgaagatatgcctatcactccatacattggtgttggtgttggtgcagcgtatattagcactcctttggaaaccgctgtgaatgatcaaaaaagtaaatttggttttgctggtcaagtaaaagctggtgttagttatgatgtaactccagaagtcaaactttatgctggagctcgttatttcggttcttatggtgctaattttgataaagttctttacagcac
>DQ235407.1_Drosophila_melanogaster
tccattaaaaccatcttttatagctggtggtggtgcatttggttacaaaatggacgacatcagggttgatgttgaaggagtttattcatacctaaacaaaaatgatgttaaagatgtaacatttcagcaaatactattgcagacagtgtaacagcaatttcaggattagtgaacgtgtattacgatatagcaattgaagatatgcctatcactccatacattggtgttggtgttggtgcagcgtatattagcactcctttggaacccgctgtgaatgatcaaaaaagtaaatttggttttgctggtcaagtaaaagctggtgttagttatgatgtaactccagaagtcaaactttatgctggagctcgttatttcggttcttatggtgctaattttgataaagttctttacagcac
>KF465800.1_Bemisia_afer
tcccttaacaagatcttttatagctggtggtgttgcatttggttataaaatggatgacattagagttgatgttgaagtgctttactcaaaattggctaaa---gatacagatgtagtaaatactctgaaacagatgttgcagacagtttaacagcattttcaggattggttaacgtttattacgatatagcgattgaagatatgcctatcactccatacgttggtgttggtgttggtgcagcatatatcagcaatccttcaaaagctgatgtagttaaagatcaaaaaggatttggttttgcttatcaagcaaaagctggtgttagctatgatgtaactccagaaatcaaactctttgctggagctcgttacttcggttcttatggtgctagttttgataatgttgtttatagcac
>KF465815.1_Bemisia_tabaci
tcccttaacaatatcttttatagctggtggtggtgcatttggttataaaatggatgacattagagttgatgttgaagggctttactcacaattggctaaa---gatacagctgtattaaatactctgaaacaaatgttgcagacagtttaacagcattttcaggattggttaacgtttattacgatatagcgattgaagatatgcctatcactccatacgttggtgttggtgttggtgcagcatatatcagcaatccttcaaaagctgatgcagttaaagatcaaaaaagatttggttttgcttatcaagcaaaagctggtgttagttatgatgtaactccagaaatcaaactctttgctggagctcgttacttcggttcttatggtgctagttttgataatgttgtttacagcgc
