# Supplementary material for: A bioinformatics approach to identifying Wolbachia infections in arthropods
Source: PeerJ. 2018 Sep 3;6:e5486. doi: 10.7717/peerj.5486 (PMC6126470; doi:10.7717/peerj.5486)
Supplement: Supplemental Information 1 — Supplementary figures/tables and code used for data analysis [file peerj-06-5486-s001.zip › Supplement/Supplementary Table S1.xlsx]

## Sheet: Table S1
Species	Accession Number	Results	Assay_Type_s	AssemblyName_s	BioProject_s	BioSample_s	BioSampleModel_s	Center_Name_s	Experiment_s	InsertSize_l	LibraryLayout_s	LibrarySelection_s	LibrarySource_s	Library_Name_s	LoadDate_s	MBases_l	MBytes_l	Platform_s	ReleaseDate_s	SRA_Sample_s	SRA_Study_s	Sample_Name_s	isolate_s	sex_s	strain_s	tissue_s	tissue_type_s	ArrayExpress_Phenotype_s	ArrayExpress_Species_s	env_package_s	estimated_size_s	feature_s	geo_loc_name_s	investigation_type_s	isol_growth_condt_s	num_replicons_s	ploidy_s	propagation_s	biome_s	collection_date_s	dev_stage_s	lat_lon_s	material_s	collected_by_s	common_name_s	biomaterial_provider_s	age_s	breed_s	host_s
Table S1. List of accession numbers tested for Wolbachia from the NCBI Sequence Read Archive (SRA) and results. Positive results are highlighted in green.
Acromyrmex echinatior	ERR034188	Negative	WGS	<not provided>	PRJEB2532	SAMEA762109	<not provided>	BGI	ERX012714	2000	PAIRED	RANDOM	GENOMIC	ANTlyoDABDWAAPE	2014-05-30	11825	8514	ILLUMINA	2011-04-27	ERS032728	ERP000666	sample_Ae372-2	<not provided>	<not provided>	<not provided>	<not provided>	<not provided>	<not provided>	<not provided>	<not provided>	<not provided>	<not provided>	<not provided>	<not provided>	<not provided>	<not provided>	<not provided>	<not provided>	<not provided>	<not provided>	<not provided>	<not provided>	<not provided>	<not provided>	<not provided>	<not provided>	<not provided>	<not provided>	<not provided>
Acromyrmex echinatior	ERR034189	Negative	WGS	<not provided>	PRJEB2532	SAMEA762108	<not provided>	BGI	ERX012715	5000	PAIRED	RANDOM	GENOMIC	ANTlyoDACDLAAPE	2014-05-30	12147	8811	ILLUMINA	2011-04-27	ERS032729	ERP000666	sample_Ae372-3	<not provided>	<not provided>	<not provided>	<not provided>	<not provided>	<not provided>	<not provided>	<not provided>	<not provided>	<not provided>	<not provided>	<not provided>	<not provided>	<not provided>	<not provided>	<not provided>	<not provided>	<not provided>	<not provided>	<not provided>	<not provided>	<not provided>	<not provided>	<not provided>	<not provided>	<not provided>	<not provided>
Acromyrmex echinatior	ERR034190	Negative	WGS	<not provided>	PRJEB2532	SAMEA762110	<not provided>	BGI	ERX012716	10000	PAIRED	RANDOM	GENOMIC	ANTlyoDAFDTAAPE	2014-05-30	11165	8231	ILLUMINA	2011-04-27	ERS032730	ERP000666	sample_Ae372-4	<not provided>	<not provided>	<not provided>	<not provided>	<not provided>	<not provided>	<not provided>	<not provided>	<not provided>	<not provided>	<not provided>	<not provided>	<not provided>	<not provided>	<not provided>	<not provided>	<not provided>	<not provided>	<not provided>	<not provided>	<not provided>	<not provided>	<not provided>	<not provided>	<not provided>	<not provided>	<not provided>
Acromyrmex echinatior	ERR034187	Positive	WGS	<not provided>	PRJEB2532	SAMEA762107	<not provided>	BGI	ERX012713	800	PAIRED	RANDOM	GENOMIC	ANTlyoDAADMAAPE	2014-05-30	12542	8962	ILLUMINA	2011-04-27	ERS032727	ERP000666	sample_Ae372-1	<not provided>	<not provided>	<not provided>	<not provided>	<not provided>	<not provided>	<not provided>	<not provided>	<not provided>	<not provided>	<not provided>	<not provided>	<not provided>	<not provided>	<not provided>	<not provided>	<not provided>	<not provided>	<not provided>	<not provided>	<not provided>	<not provided>	<not provided>	<not provided>	<not provided>	<not provided>	<not provided>
Acromyrmex echinatior	ERR034186	Negative	WGS	<not provided>	PRJEB2532	SAMEA762107	<not provided>	BGI	ERX012712	500	PAIRED	RANDOM	GENOMIC	ANTlyoDAADIAAPE	2014-07-15	10185	6971	ILLUMINA	2011-04-27	ERS032727	ERP000666	sample_Ae372-1	<not provided>	<not provided>	<not provided>	<not provided>	<not provided>	<not provided>	<not provided>	<not provided>	<not provided>	<not provided>	<not provided>	<not provided>	<not provided>	<not provided>	<not provided>	<not provided>	<not provided>	<not provided>	<not provided>	<not provided>	<not provided>	<not provided>	<not provided>	<not provided>	<not provided>	<not provided>	<not provided>
Actias luna	SRR3492464	Negative	WGS	<not provided>	PRJNA320272	SAMN04931553	Invertebrate	<not provided>	SRX1752591	0	PAIRED	RANDOM	GENOMIC	actias_luna_001	2016-05-10	50348	17683	ILLUMINA	2016-05-15	SRS1429705	SRP074711	Actias luna	<not provided>	<not provided>	<not provided>	whole insect	<not provided>	<not provided>	<not provided>	<not provided>	<not provided>	<not provided>	USA	<not provided>	<not provided>	<not provided>	<not provided>	<not provided>	<not provided>	<not provided>	<not provided>	<not provided>	<not provided>	<not provided>	<not provided>	<not provided>	<not provided>	<not provided>	<not provided>
Actias luna	SRR3720620	Negative	WGS	<not provided>	PRJNA320272	SAMN04966387	Invertebrate	<not provided>	SRX1878820	0	PAIRED	RANDOM	GENOMIC	act_lun_02	2016-06-27	114124	47700	ILLUMINA	2016-07-02	SRS1526093	SRP074711	Actias_luna	<not provided>	<not provided>	<not provided>	whole insect	<not provided>	<not provided>	<not provided>	<not provided>	<not provided>	<not provided>	USA	<not provided>	<not provided>	<not provided>	<not provided>	<not provided>	<not provided>	<not provided>	<not provided>	<not provided>	<not provided>	<not provided>	<not provided>	<not provided>	<not provided>	<not provided>	<not provided>
Acyrthosiphon pisum	SRR037821	Negative	WGS	<not provided>	PRJNA13657	SAMN00000061	<not provided>	BCM	SRX017696	200	PAIRED	RANDOM	GENOMIC	IWG_APIS.00_1pA	2014-05-26	4286	2941	ILLUMINA	2010-03-18	SRS000247	SRP000058	Acyrthosiphon pisum	<not provided>	<not provided>	LSR1	<not provided>	<not provided>	<not provided>	<not provided>	<not provided>	<not provided>	<not provided>	<not provided>	<not provided>	<not provided>	<not provided>	<not provided>	<not provided>	<not provided>	<not provided>	<not provided>	<not provided>	<not provided>	<not provided>	<not provided>	<not provided>	<not provided>	<not provided>	<not provided>
Acyrthosiphon pisum	SRR037822	Negative	WGS	<not provided>	PRJNA13657	SAMN00000061	<not provided>	BCM	SRX017697	200	PAIRED	RANDOM	GENOMIC	IWG_APIS.00_1pA	2014-05-26	3772	2506	ILLUMINA	2010-03-18	SRS000247	SRP000058	Acyrthosiphon pisum	<not provided>	<not provided>	LSR1	<not provided>	<not provided>	<not provided>	<not provided>	<not provided>	<not provided>	<not provided>	<not provided>	<not provided>	<not provided>	<not provided>	<not provided>	<not provided>	<not provided>	<not provided>	<not provided>	<not provided>	<not provided>	<not provided>	<not provided>	<not provided>	<not provided>	<not provided>	<not provided>
Acyrthosiphon pisum	SRR037823	Negative	WGS	<not provided>	PRJNA13657	SAMN00000061	<not provided>	BCM	SRX017697	200	PAIRED	RANDOM	GENOMIC	IWG_APIS.00_1pA	2014-05-26	3807	2533	ILLUMINA	2010-03-18	SRS000247	SRP000058	Acyrthosiphon pisum	<not provided>	<not provided>	LSR1	<not provided>	<not provided>	<not provided>	<not provided>	<not provided>	<not provided>	<not provided>	<not provided>	<not provided>	<not provided>	<not provided>	<not provided>	<not provided>	<not provided>	<not provided>	<not provided>	<not provided>	<not provided>	<not provided>	<not provided>	<not provided>	<not provided>	<not provided>	<not provided>
Aedes aegypti	ERR1706666	Negative	WGS	<not provided>	PRJEB16075	SAMEA4514728	<not provided>	THE WELLCOME TRUST SANGER INSTITUTE	ERX1776900	200	PAIRED	RANDOM	GENOMIC	54591	2016-10-25	1282	853	ILLUMINA	2016-10-25	ERS1413907	ERP017921	5ac2ed88-b9c2-11df-9e66-00144f01a414	<not provided>	<not provided>	<not provided>	<not provided>	<not provided>	<not provided>	Aedes aegypti	<not provided>	<not provided>	<not provided>	<not provided>	<not provided>	<not provided>	<not provided>	<not provided>	<not provided>	<not provided>	<not provided>	<not provided>	<not provided>	<not provided>	<not provided>	<not provided>	<not provided>	<not provided>	<not provided>	<not provided>
Aedes aegypti	ERR1706667	Negative	WGS	<not provided>	PRJEB16075	SAMEA4514708	<not provided>	THE WELLCOME TRUST SANGER INSTITUTE	ERX1776901	200	PAIRED	RANDOM	GENOMIC	54593	2016-10-25	973	639	ILLUMINA	2016-10-25	ERS1413887	ERP017921	5abeecce-b9c2-11df-9e66-00144f01a414	<not provided>	<not provided>	<not provided>	<not provided>	<not provided>	<not provided>	Aedes aegypti	<not provided>	<not provided>	<not provided>	<not provided>	<not provided>	<not provided>	<not provided>	<not provided>	<not provided>	<not provided>	<not provided>	<not provided>	<not provided>	<not provided>	<not provided>	<not provided>	<not provided>	<not provided>	<not provided>	<not provided>
Aedes aegypti aegypti	SRR2048333	Negative	WGS	<not provided>	PRJNA269147	SAMN03757615	Invertebrate	UNIVERSITY OF NOTRE DAME	SRX1046561	0	PAIRED	RANDOM	GENOMIC	Moyo-R	2015-06-17	9655	6390	ILLUMINA	2015-06-23	SRS951330	SRP058982	Moyo-R	<not provided>	<not provided>	<not provided>	whole body	<not provided>	<not provided>	<not provided>	<not provided>	<not provided>	<not provided>	<not provided>	<not provided>	<not provided>	<not provided>	<not provided>	<not provided>	<not provided>	<not provided>	<not provided>	<not provided>	<not provided>	<not provided>	<not provided>	<not provided>	<not provided>	<not provided>	<not provided>
Aedes aegypti aegypti	SRR2048334	Negative	WGS	<not provided>	PRJNA269147	SAMN03757614	Invertebrate	UNIVERSITY OF NOTRE DAME	SRX1046562	0	PAIRED	RANDOM	GENOMIC	Moyo-S	2015-06-17	6845	4523	ILLUMINA	2015-06-23	SRS951329	SRP058982	Moyo-S	<not provided>	<not provided>	<not provided>	whole body	<not provided>	<not provided>	<not provided>	<not provided>	<not provided>	<not provided>	<not provided>	<not provided>	<not provided>	<not provided>	<not provided>	<not provided>	<not provided>	<not provided>	<not provided>	<not provided>	<not provided>	<not provided>	<not provided>	<not provided>	<not provided>	<not provided>	<not provided>
Aedes albopictus	SRR5026638	Negative	WGS	<not provided>	PRJNA345486	SAMN05908721	Invertebrate	JCVI	SRX2352819	0	PAIRED	RANDOM	GENOMIC	JIRA877C636-PE-BS77-1	2016-11-16	21849	9565	ILLUMINA	2016-11-17	SRS1749300	SRP091668	DHSSDB_A_albo_C636	<not provided>	not applicable	<not provided>	mosquito larvae, whole	<not provided>	<not provided>	<not provided>	<not provided>	<not provided>	<not provided>	<not provided>	<not provided>	<not provided>	<not provided>	<not provided>	<not provided>	<not provided>	<not provided>	larval cells	<not provided>	<not provided>	<not provided>	<not provided>	<not provided>	<not provided>	<not provided>	<not provided>
Agrilus planipennis	SRR1174015	Negative	WGS	<not provided>	PRJNA230921	SAMN02439909	<not provided>	BCM	SRX474212	161	PAIRED	RANDOM	GENOMIC	IWG_APi5MP.EABF1-1-1_1pA	2014-02-21	19666	12570	ILLUMINA	2014-02-21	SRS560201	SRP038705	APLA.00-adults	EAB-ADULT	Female	<not provided>	<not provided>	<not provided>	<not provided>	<not provided>	<not provided>	<not provided>	<not provided>	USA: Clinton, Prince George's County, Maryland	<not provided>	<not provided>	<not provided>	<not provided>	<not provided>	<not provided>	2013-07-31	Adult	<not provided>	<not provided>	<not provided>	<not provided>	<not provided>	<not provided>	<not provided>	<not provided>
Agrilus planipennis	SRR1174016	Negative	WGS	<not provided>	PRJNA230921	SAMN02439909	<not provided>	BCM	SRX474213	433	PAIRED	RANDOM	GENOMIC	IWG_APi5MP.EABF1-1-1_3mA	2014-02-21	5721	4193	ILLUMINA	2014-02-21	SRS560201	SRP038705	APLA.00-adults	EAB-ADULT	Female	<not provided>	<not provided>	<not provided>	<not provided>	<not provided>	<not provided>	<not provided>	<not provided>	USA: Clinton, Prince George's County, Maryland	<not provided>	<not provided>	<not provided>	<not provided>	<not provided>	<not provided>	2013-07-31	Adult	<not provided>	<not provided>	<not provided>	<not provided>	<not provided>	<not provided>	<not provided>	<not provided>
Agrilus planipennis	SRR1174017	Negative	WGS	<not provided>	PRJNA230921	SAMN02439909	<not provided>	BCM	SRX474214	479	PAIRED	RANDOM	GENOMIC	IWG_APi5MP.EABF2-1-1_1mA	2014-02-21	21745	15493	ILLUMINA	2014-02-21	SRS560201	SRP038705	APLA.00-adults	EAB-ADULT	Female	<not provided>	<not provided>	<not provided>	<not provided>	<not provided>	<not provided>	<not provided>	<not provided>	USA: Clinton, Prince George's County, Maryland	<not provided>	<not provided>	<not provided>	<not provided>	<not provided>	<not provided>	2013-07-31	Adult	<not provided>	<not provided>	<not provided>	<not provided>	<not provided>	<not provided>	<not provided>	<not provided>
Agrilus planipennis	SRR1174018	Negative	WGS	<not provided>	PRJNA230921	SAMN02439909	<not provided>	BCM	SRX474215	2614	PAIRED	RANDOM	GENOMIC	IWG_APi5MP.EABF1-1-1_2pA	2014-02-21	15002	10093	ILLUMINA	2014-02-21	SRS560201	SRP038705	APLA.00-adults	EAB-ADULT	Female	<not provided>	<not provided>	<not provided>	<not provided>	<not provided>	<not provided>	<not provided>	<not provided>	USA: Clinton, Prince George's County, Maryland	<not provided>	<not provided>	<not provided>	<not provided>	<not provided>	<not provided>	2013-07-31	Adult	<not provided>	<not provided>	<not provided>	<not provided>	<not provided>	<not provided>	<not provided>	<not provided>
Alloxysta arcuata	ERR1359251	Negative	WGS	<not provided>	PRJEB13424	SAMEA3930557	<not provided>	INSTITUTE OF EVOLUTIONARY BIOLOGY	ERX1430722	500	PAIRED	RANDOM	GENOMIC	unspecified	2016-11-16	2895	1879	ILLUMINA	2016-11-16	ERS1117691	ERP014980	Alloxysta arcuata1	<not provided>	<not provided>	<not provided>	<not provided>	<not provided>	<not provided>	<not provided>	<not provided>	<not provided>	<not provided>	<not provided>	<not provided>	<not provided>	<not provided>	<not provided>	<not provided>	<not provided>	<not provided>	<not provided>	<not provided>	<not provided>	<not provided>	<not provided>	<not provided>	<not provided>	<not provided>	<not provided>
Alloxysta arcuata	ERR1359252	Negative	WGS	<not provided>	PRJEB13424	SAMEA3930558	<not provided>	INSTITUTE OF EVOLUTIONARY BIOLOGY	ERX1430723	500	PAIRED	RANDOM	GENOMIC	unspecified	2016-11-16	2872	1860	ILLUMINA	2016-11-16	ERS1117692	ERP014980	Alloxysta arcuata2	<not provided>	<not provided>	<not provided>	<not provided>	<not provided>	<not provided>	<not provided>	<not provided>	<not provided>	<not provided>	<not provided>	<not provided>	<not provided>	<not provided>	<not provided>	<not provided>	<not provided>	<not provided>	<not provided>	<not provided>	<not provided>	<not provided>	<not provided>	<not provided>	<not provided>	<not provided>	<not provided>
Alpheus cf. bouvieri CRH-2008	ERR331072	Negative	WGS	R64	PRJEB2977	SAMEA2061188	<not provided>	SC	ERX304001	588	PAIRED	RANDOM	GENOMIC	7422165	2013-08-29	594	333	ILLUMINA	2013-09-04	ERS236456	ERP001366	SC_MFY5515301-sc-2013-04-16T12:01:28Z-1610031	<not provided>	<not provided>	<not provided>	<not provided>	<not provided>	<not provided>	<not provided>	<not provided>	<not provided>	<not provided>	<not provided>	<not provided>	<not provided>	<not provided>	<not provided>	<not provided>	<not provided>	<not provided>	<not provided>	<not provided>	<not provided>	<not provided>	<not provided>	<not provided>	<not provided>	<not provided>	<not provided>
Alpheus cf. bouvieri CRH-2008	ERR570076	Negative	WGS	R64	PRJEB2977	SAMEA2061188	<not provided>	SC	ERX529065	674	PAIRED	RANDOM	GENOMIC	9923702	2014-07-29	654	340	ILLUMINA	2014-07-28	ERS236456	ERP001366	SC_MFY5515301-sc-2013-04-16T12:01:28Z-1610031	<not provided>	<not provided>	<not provided>	<not provided>	<not provided>	<not provided>	<not provided>	<not provided>	<not provided>	<not provided>	<not provided>	<not provided>	<not provided>	<not provided>	<not provided>	<not provided>	<not provided>	<not provided>	<not provided>	<not provided>	<not provided>	<not provided>	<not provided>	<not provided>	<not provided>	<not provided>	<not provided>
Alpheus cf. malleator CRH-2008	ERR570077	Negative	WGS	R64	PRJEB2977	SAMEA2061189	<not provided>	SC	ERX529066	674	PAIRED	RANDOM	GENOMIC	9923714	2014-07-29	649	343	ILLUMINA	2014-07-28	ERS236457	ERP001366	SC_MFY5515302-sc-2013-04-16T12:01:29Z-1610032	<not provided>	<not provided>	<not provided>	<not provided>	<not provided>	<not provided>	<not provided>	<not provided>	<not provided>	<not provided>	<not provided>	<not provided>	<not provided>	<not provided>	<not provided>	<not provided>	<not provided>	<not provided>	<not provided>	<not provided>	<not provided>	<not provided>	<not provided>	<not provided>	<not provided>	<not provided>	<not provided>
Alpheus cf. malleator CRH-2008	ERR331073	Negative	WGS	R64	PRJEB2977	SAMEA2061189	<not provided>	SC	ERX304002	588	PAIRED	RANDOM	GENOMIC	7422177	2013-08-29	596	338	ILLUMINA	2013-09-04	ERS236457	ERP001366	SC_MFY5515302-sc-2013-04-16T12:01:29Z-1610032	<not provided>	<not provided>	<not provided>	<not provided>	<not provided>	<not provided>	<not provided>	<not provided>	<not provided>	<not provided>	<not provided>	<not provided>	<not provided>	<not provided>	<not provided>	<not provided>	<not provided>	<not provided>	<not provided>	<not provided>	<not provided>	<not provided>	<not provided>	<not provided>	<not provided>	<not provided>	<not provided>
Amphinemura sulcicollis	SRR3262386	Negative	WGS	<not provided>	PRJNA315680	SAMN04568201	Invertebrate	CARDIFF UNIVERSITY	SRX1642982	0	PAIRED	RANDOM	GENOMIC	Amphi_NGS	2016-03-20	11404	7982	ILLUMINA	2016-03-22	SRS1349204	SRP072016	Amphi_NGS	Dwyryd	<not provided>	<not provided>	missing	<not provided>	<not provided>	<not provided>	<not provided>	<not provided>	<not provided>	United Kingdom: Catchment Dwyryd, Upland Wales	<not provided>	<not provided>	<not provided>	<not provided>	<not provided>	<not provided>	2013-05-01	<not provided>	52.9680 N 3.8617 W	<not provided>	Hannah C Macdonald	<not provided>	<not provided>	<not provided>	<not provided>	<not provided>
Amyelois transitella	SRR1946618	Negative	WGS	<not provided>	PRJNA254820	SAMN03009087	MIGS.eu	UIUC	SRX691287	180	PAIRED	RANDOM	GENOMIC	Amyelois_transitella_180bp	2015-03-30	13400	7963	ILLUMINA	2015-06-25	SRS693744	SRP046059	Amyelois transitella: whole genome project	<not provided>	<not provided>	<not provided>	<not provided>	<not provided>	<not provided>	<not provided>	<not provided>	<not provided>	<not provided>	USA: Urbana, Illinois	<not provided>	<not provided>	<not provided>	<not provided>	<not provided>	<not provided>	<not provided>	<not provided>	<not provided>	<not provided>	<not provided>	<not provided>	<not provided>	<not provided>	<not provided>	<not provided>
Amyelois transitella	SRR1946619	Negative	WGS	<not provided>	PRJNA254820	SAMN03009087	MIGS.eu	UIUC	SRX691287	180	PAIRED	RANDOM	GENOMIC	Amyelois_transitella_180bp	2015-03-31	21056	14549	ILLUMINA	2015-06-25	SRS693744	SRP046059	Amyelois transitella: whole genome project	<not provided>	<not provided>	<not provided>	<not provided>	<not provided>	<not provided>	<not provided>	<not provided>	<not provided>	<not provided>	USA: Urbana, Illinois	<not provided>	<not provided>	<not provided>	<not provided>	<not provided>	<not provided>	<not provided>	<not provided>	<not provided>	<not provided>	<not provided>	<not provided>	<not provided>	<not provided>	<not provided>	<not provided>
Amyelois transitella	SRR1946622	Negative	WGS	<not provided>	PRJNA254820	SAMN03009087	MIGS.eu	UIUC	SRX691288	1000	PAIRED	RANDOM	GENOMIC	Amyelois_transitella_1kb	2015-03-31	37248	27023	ILLUMINA	2015-06-25	SRS693744	SRP046059	Amyelois transitella: whole genome project	<not provided>	<not provided>	<not provided>	<not provided>	<not provided>	<not provided>	<not provided>	<not provided>	<not provided>	<not provided>	USA: Urbana, Illinois	<not provided>	<not provided>	<not provided>	<not provided>	<not provided>	<not provided>	<not provided>	<not provided>	<not provided>	<not provided>	<not provided>	<not provided>	<not provided>	<not provided>	<not provided>	<not provided>
Amyelois transitella	SRR1946623	Negative	WGS	<not provided>	PRJNA254820	SAMN03009087	MIGS.eu	UIUC	SRX691290	5000	PAIRED	RANDOM	GENOMIC	Amyelois_transitella_5kb	2015-03-31	6124	4301	ILLUMINA	2015-06-25	SRS693744	SRP046059	Amyelois transitella: whole genome project	<not provided>	<not provided>	<not provided>	<not provided>	<not provided>	<not provided>	<not provided>	<not provided>	<not provided>	<not provided>	USA: Urbana, Illinois	<not provided>	<not provided>	<not provided>	<not provided>	<not provided>	<not provided>	<not provided>	<not provided>	<not provided>	<not provided>	<not provided>	<not provided>	<not provided>	<not provided>	<not provided>	<not provided>
Amyelois transitella	SRR1946624	Negative	WGS	<not provided>	PRJNA254820	SAMN03009087	MIGS.eu	UIUC	SRX691290	5000	PAIRED	RANDOM	GENOMIC	Amyelois_transitella_5kb	2015-03-31	7074	5005	ILLUMINA	2015-06-25	SRS693744	SRP046059	Amyelois transitella: whole genome project	<not provided>	<not provided>	<not provided>	<not provided>	<not provided>	<not provided>	<not provided>	<not provided>	<not provided>	<not provided>	USA: Urbana, Illinois	<not provided>	<not provided>	<not provided>	<not provided>	<not provided>	<not provided>	<not provided>	<not provided>	<not provided>	<not provided>	<not provided>	<not provided>	<not provided>	<not provided>	<not provided>	<not provided>
Amyelois transitella	SRR1946625	Negative	WGS	<not provided>	PRJNA254820	SAMN03009087	MIGS.eu	UIUC	SRX691291	10000	PAIRED	RANDOM	GENOMIC	Amyelois_transitella_10kb	2015-03-31	29176	20210	ILLUMINA	2015-06-25	SRS693744	SRP046059	Amyelois transitella: whole genome project	<not provided>	<not provided>	<not provided>	<not provided>	<not provided>	<not provided>	<not provided>	<not provided>	<not provided>	<not provided>	USA: Urbana, Illinois	<not provided>	<not provided>	<not provided>	<not provided>	<not provided>	<not provided>	<not provided>	<not provided>	<not provided>	<not provided>	<not provided>	<not provided>	<not provided>	<not provided>	<not provided>	<not provided>
Amyelois transitella	SRR1946629	Negative	WGS	<not provided>	PRJNA254820	SAMN03009087	MIGS.eu	UIUC	SRX691293	20000	PAIRED	RANDOM	GENOMIC	Amyelois_transitella_20kb	2015-03-31	21575	13986	ILLUMINA	2015-06-25	SRS693744	SRP046059	Amyelois transitella: whole genome project	<not provided>	<not provided>	<not provided>	<not provided>	<not provided>	<not provided>	<not provided>	<not provided>	<not provided>	<not provided>	USA: Urbana, Illinois	<not provided>	<not provided>	<not provided>	<not provided>	<not provided>	<not provided>	<not provided>	<not provided>	<not provided>	<not provided>	<not provided>	<not provided>	<not provided>	<not provided>	<not provided>	<not provided>
Anopheles arabiensis	ERR1560322	Negative	WGS	GCF_000005575.2	PRJEB1670	SAMEA3911392	<not provided>	THE WELLCOME TRUST SANGER INSTITUTE	ERX1631078	373	PAIRED	RANDOM	GENOMIC	16603479	2016-08-10	3652	1209	ILLUMINA	2016-08-10	ERS1098526	ERP002372	94028050-ef67-11e5-bc69-3c4a9275d6c6	<not provided>	<not provided>	<not provided>	<not provided>	<not provided>	Not Applicable	Anopheles Arabiensis	<not provided>	<not provided>	<not provided>	<not provided>	<not provided>	<not provided>	<not provided>	<not provided>	<not provided>	<not provided>	<not provided>	<not provided>	<not provided>	<not provided>	<not provided>	<not provided>	<not provided>	<not provided>	<not provided>	<not provided>
Anopheles arabiensis	ERR1560324	Negative	WGS	GCF_000005575.2	PRJEB1670	SAMEA3911396	<not provided>	THE WELLCOME TRUST SANGER INSTITUTE	ERX1631080	378	PAIRED	RANDOM	GENOMIC	16603503	2016-08-10	3745	1208	ILLUMINA	2016-08-10	ERS1098530	ERP002372	94165670-ef67-11e5-bc69-3c4a9275d6c6	<not provided>	<not provided>	<not provided>	<not provided>	<not provided>	Not Applicable	Anopheles Arabiensis	<not provided>	<not provided>	<not provided>	<not provided>	<not provided>	<not provided>	<not provided>	<not provided>	<not provided>	<not provided>	<not provided>	<not provided>	<not provided>	<not provided>	<not provided>	<not provided>	<not provided>	<not provided>	<not provided>	<not provided>
Anopheles arabiensis	ERR1560328	Negative	WGS	GCF_000005575.2	PRJEB1670	SAMEA3911403	<not provided>	THE WELLCOME TRUST SANGER INSTITUTE	ERX1631084	401	PAIRED	RANDOM	GENOMIC	16603551	2016-08-10	3095	1014	ILLUMINA	2016-08-10	ERS1098537	ERP002372	943aa750-ef67-11e5-bc69-3c4a9275d6c6	<not provided>	<not provided>	<not provided>	<not provided>	<not provided>	Not Applicable	Anopheles Arabiensis	<not provided>	<not provided>	<not provided>	<not provided>	<not provided>	<not provided>	<not provided>	<not provided>	<not provided>	<not provided>	<not provided>	<not provided>	<not provided>	<not provided>	<not provided>	<not provided>	<not provided>	<not provided>	<not provided>	<not provided>
Anopheles arabiensis	ERR1560331	Negative	WGS	<not provided>	PRJEB1670	SAMEA3911409	<not provided>	THE WELLCOME TRUST SANGER INSTITUTE	ERX1631087	397	PAIRED	RANDOM	GENOMIC	16603492	2016-08-10	0	0	ILLUMINA	2016-08-10	ERS1098543	ERP002372	9457cc40-ef67-11e5-bc69-3c4a9275d6c6	<not provided>	<not provided>	<not provided>	<not provided>	<not provided>	Not Applicable	Anopheles Arabiensis	<not provided>	<not provided>	<not provided>	<not provided>	<not provided>	<not provided>	<not provided>	<not provided>	<not provided>	<not provided>	<not provided>	<not provided>	<not provided>	<not provided>	<not provided>	<not provided>	<not provided>	<not provided>	<not provided>	<not provided>
Anopheles arabiensis	ERR1560338	Negative	WGS	<not provided>	PRJEB1670	SAMEA3911421	<not provided>	THE WELLCOME TRUST SANGER INSTITUTE	ERX1631094	431	PAIRED	RANDOM	GENOMIC	16603481	2016-08-10	0	0	ILLUMINA	2016-08-10	ERS1098555	ERP002372	949a2c70-ef67-11e5-bc69-3c4a9275d6c6	<not provided>	<not provided>	<not provided>	<not provided>	<not provided>	Not Applicable	Anopheles Arabiensis	<not provided>	<not provided>	<not provided>	<not provided>	<not provided>	<not provided>	<not provided>	<not provided>	<not provided>	<not provided>	<not provided>	<not provided>	<not provided>	<not provided>	<not provided>	<not provided>	<not provided>	<not provided>	<not provided>	<not provided>
Anopheles arabiensis	ERR1560343	Negative	WGS	GCF_000005575.2	PRJEB1670	SAMEA3911430	<not provided>	THE WELLCOME TRUST SANGER INSTITUTE	ERX1631099	396	PAIRED	RANDOM	GENOMIC	16603541	2016-08-10	3084	989	ILLUMINA	2016-08-10	ERS1098564	ERP002372	94c72fe0-ef67-11e5-bc69-3c4a9275d6c6	<not provided>	<not provided>	<not provided>	<not provided>	<not provided>	Not Applicable	Anopheles Arabiensis	<not provided>	<not provided>	<not provided>	<not provided>	<not provided>	<not provided>	<not provided>	<not provided>	<not provided>	<not provided>	<not provided>	<not provided>	<not provided>	<not provided>	<not provided>	<not provided>	<not provided>	<not provided>	<not provided>	<not provided>
Anopheles arabiensis	ERR1560356	Negative	WGS	GCF_000005575.2	PRJEB1670	SAMEA3911460	<not provided>	THE WELLCOME TRUST SANGER INSTITUTE	ERX1631112	394	PAIRED	RANDOM	GENOMIC	16603507	2016-08-10	2822	962	ILLUMINA	2016-08-10	ERS1098594	ERP002372	96c1c760-ef67-11e5-bc69-3c4a9275d6c6	<not provided>	<not provided>	<not provided>	<not provided>	<not provided>	Not Applicable	Anopheles Arabiensis	<not provided>	<not provided>	<not provided>	<not provided>	<not provided>	<not provided>	<not provided>	<not provided>	<not provided>	<not provided>	<not provided>	<not provided>	<not provided>	<not provided>	<not provided>	<not provided>	<not provided>	<not provided>	<not provided>	<not provided>
Anopheles arabiensis	ERR1583741	Negative	WGS	GCF_000005575.2	PRJEB1670	SAMEA3911310	<not provided>	THE WELLCOME TRUST SANGER INSTITUTE	ERX1654387	403	PAIRED	RANDOM	GENOMIC	16564446	2016-08-18	3223	1092	ILLUMINA	2016-08-17	ERS1098444	ERP002372	92639d60-ef67-11e5-bc69-3c4a9275d6c6	<not provided>	<not provided>	<not provided>	<not provided>	<not provided>	Not Applicable	Anopheles Arabiensis	<not provided>	<not provided>	<not provided>	<not provided>	<not provided>	<not provided>	<not provided>	<not provided>	<not provided>	<not provided>	<not provided>	<not provided>	<not provided>	<not provided>	<not provided>	<not provided>	<not provided>	<not provided>	<not provided>	<not provided>
Anopheles arabiensis	ERR1583747	Negative	WGS	GCF_000005575.2	PRJEB1670	SAMEA3911321	<not provided>	THE WELLCOME TRUST SANGER INSTITUTE	ERX1654393	391	PAIRED	RANDOM	GENOMIC	16564423	2016-08-18	1504	518	ILLUMINA	2016-08-17	ERS1098455	ERP002372	9297ccc0-ef67-11e5-bc69-3c4a9275d6c6	<not provided>	<not provided>	<not provided>	<not provided>	<not provided>	Not Applicable	Anopheles Arabiensis	<not provided>	<not provided>	<not provided>	<not provided>	<not provided>	<not provided>	<not provided>	<not provided>	<not provided>	<not provided>	<not provided>	<not provided>	<not provided>	<not provided>	<not provided>	<not provided>	<not provided>	<not provided>	<not provided>	<not provided>
Anopheles arabiensis	ERR1583776	Negative	WGS	GCF_000005575.2	PRJEB1670	SAMEA3911309	<not provided>	THE WELLCOME TRUST SANGER INSTITUTE	ERX1654422	394	PAIRED	RANDOM	GENOMIC	16564434	2016-08-18	3331	1126	ILLUMINA	2016-08-17	ERS1098443	ERP002372	925d0db0-ef67-11e5-bc69-3c4a9275d6c6	<not provided>	<not provided>	<not provided>	<not provided>	<not provided>	Not Applicable	Anopheles Arabiensis	<not provided>	<not provided>	<not provided>	<not provided>	<not provided>	<not provided>	<not provided>	<not provided>	<not provided>	<not provided>	<not provided>	<not provided>	<not provided>	<not provided>	<not provided>	<not provided>	<not provided>	<not provided>	<not provided>	<not provided>
Anopheles arabiensis	ERR1583779	Negative	WGS	GCF_000005575.2	PRJEB1670	SAMEA3911314	<not provided>	THE WELLCOME TRUST SANGER INSTITUTE	ERX1654425	421	PAIRED	RANDOM	GENOMIC	16564470	2016-08-18	3389	1173	ILLUMINA	2016-08-17	ERS1098448	ERP002372	9278fa20-ef67-11e5-bc69-3c4a9275d6c6	<not provided>	<not provided>	<not provided>	<not provided>	<not provided>	Not Applicable	Anopheles Arabiensis	<not provided>	<not provided>	<not provided>	<not provided>	<not provided>	<not provided>	<not provided>	<not provided>	<not provided>	<not provided>	<not provided>	<not provided>	<not provided>	<not provided>	<not provided>	<not provided>	<not provided>	<not provided>	<not provided>	<not provided>
Anopheles arabiensis	ERR1583856	Negative	WGS	GCF_000005575.2	PRJEB1670	SAMEA3911386	<not provided>	THE WELLCOME TRUST SANGER INSTITUTE	ERX1654502	320	PAIRED	RANDOM	GENOMIC	16564487	2016-08-18	417	176	ILLUMINA	2016-08-17	ERS1098520	ERP002372	93e20000-ef67-11e5-bc69-3c4a9275d6c6	<not provided>	<not provided>	<not provided>	<not provided>	<not provided>	Not Applicable	Anopheles Arabiensis	<not provided>	<not provided>	<not provided>	<not provided>	<not provided>	<not provided>	<not provided>	<not provided>	<not provided>	<not provided>	<not provided>	<not provided>	<not provided>	<not provided>	<not provided>	<not provided>	<not provided>	<not provided>	<not provided>	<not provided>
Anopheles arabiensis	ERR1583859	Negative	WGS	GCF_000005575.2	PRJEB1670	SAMEA3911327	<not provided>	THE WELLCOME TRUST SANGER INSTITUTE	ERX1654505	415	PAIRED	RANDOM	GENOMIC	16564471	2016-08-18	3352	1129	ILLUMINA	2016-08-17	ERS1098461	ERP002372	92b62a30-ef67-11e5-bc69-3c4a9275d6c6	<not provided>	<not provided>	<not provided>	<not provided>	<not provided>	Not Applicable	Anopheles Arabiensis	<not provided>	<not provided>	<not provided>	<not provided>	<not provided>	<not provided>	<not provided>	<not provided>	<not provided>	<not provided>	<not provided>	<not provided>	<not provided>	<not provided>	<not provided>	<not provided>	<not provided>	<not provided>	<not provided>	<not provided>
Anopheles arabiensis	ERR1583864	Negative	WGS	GCF_000005575.2	PRJEB1670	SAMEA3911337	<not provided>	THE WELLCOME TRUST SANGER INSTITUTE	ERX1654510	406	PAIRED	RANDOM	GENOMIC	16564436	2016-08-18	158	65	ILLUMINA	2016-08-17	ERS1098471	ERP002372	92e3c9e0-ef67-11e5-bc69-3c4a9275d6c6	<not provided>	<not provided>	<not provided>	<not provided>	<not provided>	Not Applicable	Anopheles Arabiensis	<not provided>	<not provided>	<not provided>	<not provided>	<not provided>	<not provided>	<not provided>	<not provided>	<not provided>	<not provided>	<not provided>	<not provided>	<not provided>	<not provided>	<not provided>	<not provided>	<not provided>	<not provided>	<not provided>	<not provided>
Anopheles arabiensis	ERR1583871	Negative	WGS	GCF_000005575.2	PRJEB1670	SAMEA3911348	<not provided>	THE WELLCOME TRUST SANGER INSTITUTE	ERX1654517	415	PAIRED	RANDOM	GENOMIC	16564425	2016-08-18	3198	1064	ILLUMINA	2016-08-17	ERS1098482	ERP002372	93186e70-ef67-11e5-bc69-3c4a9275d6c6	<not provided>	<not provided>	<not provided>	<not provided>	<not provided>	Not Applicable	Anopheles Arabiensis	<not provided>	<not provided>	<not provided>	<not provided>	<not provided>	<not provided>	<not provided>	<not provided>	<not provided>	<not provided>	<not provided>	<not provided>	<not provided>	<not provided>	<not provided>	<not provided>	<not provided>	<not provided>	<not provided>	<not provided>
Anopheles arabiensis	ERR1583880	Negative	WGS	GCF_000005575.2	PRJEB1670	SAMEA3911365	<not provided>	THE WELLCOME TRUST SANGER INSTITUTE	ERX1654526	402	PAIRED	RANDOM	GENOMIC	16564438	2016-08-18	3853	1363	ILLUMINA	2016-08-17	ERS1098499	ERP002372	9373d4e0-ef67-11e5-bc69-3c4a9275d6c6	<not provided>	<not provided>	<not provided>	<not provided>	<not provided>	Not Applicable	Anopheles Arabiensis	<not provided>	<not provided>	<not provided>	<not provided>	<not provided>	<not provided>	<not provided>	<not provided>	<not provided>	<not provided>	<not provided>	<not provided>	<not provided>	<not provided>	<not provided>	<not provided>	<not provided>	<not provided>	<not provided>	<not provided>
Anopheles arabiensis	ERR1583885	Negative	WGS	GCF_000005575.2	PRJEB1670	SAMEA3911374	<not provided>	THE WELLCOME TRUST SANGER INSTITUTE	ERX1654531	415	PAIRED	RANDOM	GENOMIC	16564498	2016-08-18	3957	1304	ILLUMINA	2016-08-17	ERS1098508	ERP002372	939e1930-ef67-11e5-bc69-3c4a9275d6c6	<not provided>	<not provided>	<not provided>	<not provided>	<not provided>	Not Applicable	Anopheles Arabiensis	<not provided>	<not provided>	<not provided>	<not provided>	<not provided>	<not provided>	<not provided>	<not provided>	<not provided>	<not provided>	<not provided>	<not provided>	<not provided>	<not provided>	<not provided>	<not provided>	<not provided>	<not provided>	<not provided>	<not provided>
Anopheles arabiensis	ERR1583890	Negative	WGS	GCF_000005575.2	PRJEB1670	SAMEA3911383	<not provided>	THE WELLCOME TRUST SANGER INSTITUTE	ERX1654536	401	PAIRED	RANDOM	GENOMIC	16564463	2016-08-18	4078	1352	ILLUMINA	2016-08-17	ERS1098517	ERP002372	93cd1870-ef67-11e5-bc69-3c4a9275d6c6	<not provided>	<not provided>	<not provided>	<not provided>	<not provided>	Not Applicable	Anopheles Arabiensis	<not provided>	<not provided>	<not provided>	<not provided>	<not provided>	<not provided>	<not provided>	<not provided>	<not provided>	<not provided>	<not provided>	<not provided>	<not provided>	<not provided>	<not provided>	<not provided>	<not provided>	<not provided>	<not provided>	<not provided>
Anopheles arabiensis	ERR1583894	Negative	WGS	GCF_000005575.2	PRJEB1670	SAMEA3911390	<not provided>	THE WELLCOME TRUST SANGER INSTITUTE	ERX1654540	417	PAIRED	RANDOM	GENOMIC	16564511	2016-08-18	3813	1257	ILLUMINA	2016-08-17	ERS1098524	ERP002372	93f735b0-ef67-11e5-bc69-3c4a9275d6c6	<not provided>	<not provided>	<not provided>	<not provided>	<not provided>	Not Applicable	Anopheles Arabiensis	<not provided>	<not provided>	<not provided>	<not provided>	<not provided>	<not provided>	<not provided>	<not provided>	<not provided>	<not provided>	<not provided>	<not provided>	<not provided>	<not provided>	<not provided>	<not provided>	<not provided>	<not provided>	<not provided>	<not provided>
Anopheles arabiensis	ERR1583899	Negative	WGS	GCF_000005575.2	PRJEB1670	SAMEA3911335	<not provided>	THE WELLCOME TRUST SANGER INSTITUTE	ERX1654545	404	PAIRED	RANDOM	GENOMIC	16564424	2016-08-18	2936	981	ILLUMINA	2016-08-17	ERS1098469	ERP002372	92dc01b0-ef67-11e5-bc69-3c4a9275d6c6	<not provided>	<not provided>	<not provided>	<not provided>	<not provided>	Not Applicable	Anopheles Arabiensis	<not provided>	<not provided>	<not provided>	<not provided>	<not provided>	<not provided>	<not provided>	<not provided>	<not provided>	<not provided>	<not provided>	<not provided>	<not provided>	<not provided>	<not provided>	<not provided>	<not provided>	<not provided>	<not provided>	<not provided>
Anopheles arabiensis	ERR1583902	Negative	WGS	GCF_000005575.2	PRJEB1670	SAMEA3911340	<not provided>	THE WELLCOME TRUST SANGER INSTITUTE	ERX1654548	422	PAIRED	RANDOM	GENOMIC	16564460	2016-08-18	3218	1071	ILLUMINA	2016-08-17	ERS1098474	ERP002372	92f492c0-ef67-11e5-bc69-3c4a9275d6c6	<not provided>	<not provided>	<not provided>	<not provided>	<not provided>	Not Applicable	Anopheles Arabiensis	<not provided>	<not provided>	<not provided>	<not provided>	<not provided>	<not provided>	<not provided>	<not provided>	<not provided>	<not provided>	<not provided>	<not provided>	<not provided>	<not provided>	<not provided>	<not provided>	<not provided>	<not provided>	<not provided>	<not provided>
Anopheles arabiensis	ERR1583906	Negative	WGS	GCF_000005575.2	PRJEB1670	SAMEA3911347	<not provided>	THE WELLCOME TRUST SANGER INSTITUTE	ERX1654552	393	PAIRED	RANDOM	GENOMIC	16564508	2016-08-18	3815	1244	ILLUMINA	2016-08-17	ERS1098481	ERP002372	931190a0-ef67-11e5-bc69-3c4a9275d6c6	<not provided>	<not provided>	<not provided>	<not provided>	<not provided>	Not Applicable	Anopheles Arabiensis	<not provided>	<not provided>	<not provided>	<not provided>	<not provided>	<not provided>	<not provided>	<not provided>	<not provided>	<not provided>	<not provided>	<not provided>	<not provided>	<not provided>	<not provided>	<not provided>	<not provided>	<not provided>	<not provided>	<not provided>
Anopheles arabiensis	ERR1583909	Negative	WGS	GCF_000005575.2	PRJEB1670	SAMEA3911353	<not provided>	THE WELLCOME TRUST SANGER INSTITUTE	ERX1654555	375	PAIRED	RANDOM	GENOMIC	16564449	2016-08-18	3184	1047	ILLUMINA	2016-08-17	ERS1098487	ERP002372	9334f720-ef67-11e5-bc69-3c4a9275d6c6	<not provided>	<not provided>	<not provided>	<not provided>	<not provided>	Not Applicable	Anopheles Arabiensis	<not provided>	<not provided>	<not provided>	<not provided>	<not provided>	<not provided>	<not provided>	<not provided>	<not provided>	<not provided>	<not provided>	<not provided>	<not provided>	<not provided>	<not provided>	<not provided>	<not provided>	<not provided>	<not provided>	<not provided>
Anopheles arabiensis	ERR1583914	Negative	WGS	GCF_000005575.2	PRJEB1670	SAMEA3911361	<not provided>	THE WELLCOME TRUST SANGER INSTITUTE	ERX1654560	383	PAIRED	RANDOM	GENOMIC	16564509	2016-08-18	1433	479	ILLUMINA	2016-08-17	ERS1098495	ERP002372	93626fc0-ef67-11e5-bc69-3c4a9275d6c6	<not provided>	<not provided>	<not provided>	<not provided>	<not provided>	Not Applicable	Anopheles Arabiensis	<not provided>	<not provided>	<not provided>	<not provided>	<not provided>	<not provided>	<not provided>	<not provided>	<not provided>	<not provided>	<not provided>	<not provided>	<not provided>	<not provided>	<not provided>	<not provided>	<not provided>	<not provided>	<not provided>	<not provided>
Anopheles arabiensis	ERR1583919	Negative	WGS	GCF_000005575.2	PRJEB1670	SAMEA3911370	<not provided>	THE WELLCOME TRUST SANGER INSTITUTE	ERX1654565	415	PAIRED	RANDOM	GENOMIC	16564474	2016-08-18	3611	1201	ILLUMINA	2016-08-17	ERS1098504	ERP002372	938ba2a0-ef67-11e5-bc69-3c4a9275d6c6	<not provided>	<not provided>	<not provided>	<not provided>	<not provided>	Not Applicable	Anopheles Arabiensis	<not provided>	<not provided>	<not provided>	<not provided>	<not provided>	<not provided>	<not provided>	<not provided>	<not provided>	<not provided>	<not provided>	<not provided>	<not provided>	<not provided>	<not provided>	<not provided>	<not provided>	<not provided>	<not provided>	<not provided>
Anopheles arabiensis	ERR1583923	Negative	WGS	GCF_000005575.2	PRJEB1670	SAMEA3911377	<not provided>	THE WELLCOME TRUST SANGER INSTITUTE	ERX1654569	414	PAIRED	RANDOM	GENOMIC	16564427	2016-08-18	3270	1087	ILLUMINA	2016-08-17	ERS1098511	ERP002372	93b041a0-ef67-11e5-bc69-3c4a9275d6c6	<not provided>	<not provided>	<not provided>	<not provided>	<not provided>	Not Applicable	Anopheles Arabiensis	<not provided>	<not provided>	<not provided>	<not provided>	<not provided>	<not provided>	<not provided>	<not provided>	<not provided>	<not provided>	<not provided>	<not provided>	<not provided>	<not provided>	<not provided>	<not provided>	<not provided>	<not provided>	<not provided>	<not provided>
Anopheles arabiensis	ERR1583927	Negative	WGS	GCF_000005575.2	PRJEB1670	SAMEA3911385	<not provided>	THE WELLCOME TRUST SANGER INSTITUTE	ERX1654573	390	PAIRED	RANDOM	GENOMIC	16564475	2016-08-18	4228	1441	ILLUMINA	2016-08-17	ERS1098519	ERP002372	93d83c00-ef67-11e5-bc69-3c4a9275d6c6	<not provided>	<not provided>	<not provided>	<not provided>	<not provided>	Not Applicable	Anopheles Arabiensis	<not provided>	<not provided>	<not provided>	<not provided>	<not provided>	<not provided>	<not provided>	<not provided>	<not provided>	<not provided>	<not provided>	<not provided>	<not provided>	<not provided>	<not provided>	<not provided>	<not provided>	<not provided>	<not provided>	<not provided>
Anopheles arabiensis	ERR1583931	Negative	WGS	GCF_000005575.2	PRJEB1670	SAMEA3911392	<not provided>	THE WELLCOME TRUST SANGER INSTITUTE	ERX1654577	378	PAIRED	RANDOM	GENOMIC	16603479	2016-08-18	3494	1218	ILLUMINA	2016-08-17	ERS1098526	ERP002372	94028050-ef67-11e5-bc69-3c4a9275d6c6	<not provided>	<not provided>	<not provided>	<not provided>	<not provided>	Not Applicable	Anopheles Arabiensis	<not provided>	<not provided>	<not provided>	<not provided>	<not provided>	<not provided>	<not provided>	<not provided>	<not provided>	<not provided>	<not provided>	<not provided>	<not provided>	<not provided>	<not provided>	<not provided>	<not provided>	<not provided>	<not provided>	<not provided>
Anopheles arabiensis	ERR1583939	Negative	WGS	GCF_000005575.2	PRJEB1670	SAMEA3911407	<not provided>	THE WELLCOME TRUST SANGER INSTITUTE	ERX1654585	390	PAIRED	RANDOM	GENOMIC	16603480	2016-08-18	3206	1105	ILLUMINA	2016-08-17	ERS1098541	ERP002372	944e7d70-ef67-11e5-bc69-3c4a9275d6c6	<not provided>	<not provided>	<not provided>	<not provided>	<not provided>	Not Applicable	Anopheles Arabiensis	<not provided>	<not provided>	<not provided>	<not provided>	<not provided>	<not provided>	<not provided>	<not provided>	<not provided>	<not provided>	<not provided>	<not provided>	<not provided>	<not provided>	<not provided>	<not provided>	<not provided>	<not provided>	<not provided>	<not provided>
Anopheles arabiensis	ERR1583941	Negative	WGS	GCF_000005575.2	PRJEB1670	SAMEA3911410	<not provided>	THE WELLCOME TRUST SANGER INSTITUTE	ERX1654587	455	PAIRED	RANDOM	GENOMIC	16603504	2016-08-18	1791	660	ILLUMINA	2016-08-17	ERS1098544	ERP002372	9460a5e0-ef67-11e5-bc69-3c4a9275d6c6	<not provided>	<not provided>	<not provided>	<not provided>	<not provided>	Not Applicable	Anopheles Arabiensis	<not provided>	<not provided>	<not provided>	<not provided>	<not provided>	<not provided>	<not provided>	<not provided>	<not provided>	<not provided>	<not provided>	<not provided>	<not provided>	<not provided>	<not provided>	<not provided>	<not provided>	<not provided>	<not provided>	<not provided>
Anopheles arabiensis	ERR1583944	Negative	WGS	GCF_000005575.2	PRJEB1670	SAMEA3911416	<not provided>	THE WELLCOME TRUST SANGER INSTITUTE	ERX1654590	425	PAIRED	RANDOM	GENOMIC	16603540	2016-08-18	2208	785	ILLUMINA	2016-08-17	ERS1098550	ERP002372	947d55a0-ef67-11e5-bc69-3c4a9275d6c6	<not provided>	<not provided>	<not provided>	<not provided>	<not provided>	Not Applicable	Anopheles Arabiensis	<not provided>	<not provided>	<not provided>	<not provided>	<not provided>	<not provided>	<not provided>	<not provided>	<not provided>	<not provided>	<not provided>	<not provided>	<not provided>	<not provided>	<not provided>	<not provided>	<not provided>	<not provided>	<not provided>	<not provided>
Anopheles arabiensis	ERR1583960	Negative	WGS	GCF_000005575.2	PRJEB1670	SAMEA3911455	<not provided>	THE WELLCOME TRUST SANGER INSTITUTE	ERX1654606	410	PAIRED	RANDOM	GENOMIC	16603542	2016-08-18	2681	928	ILLUMINA	2016-08-17	ERS1098589	ERP002372	968385e0-ef67-11e5-bc69-3c4a9275d6c6	<not provided>	<not provided>	<not provided>	<not provided>	<not provided>	Not Applicable	Anopheles Arabiensis	<not provided>	<not provided>	<not provided>	<not provided>	<not provided>	<not provided>	<not provided>	<not provided>	<not provided>	<not provided>	<not provided>	<not provided>	<not provided>	<not provided>	<not provided>	<not provided>	<not provided>	<not provided>	<not provided>	<not provided>
Anopheles arabiensis	ERR1583968	Negative	WGS	GCF_000005575.2	PRJEB1670	SAMEA3911394	<not provided>	THE WELLCOME TRUST SANGER INSTITUTE	ERX1654614	387	PAIRED	RANDOM	GENOMIC	16603491	2016-08-18	3084	1042	ILLUMINA	2016-08-17	ERS1098528	ERP002372	940c9270-ef67-11e5-bc69-3c4a9275d6c6	<not provided>	<not provided>	<not provided>	<not provided>	<not provided>	Not Applicable	Anopheles Arabiensis	<not provided>	<not provided>	<not provided>	<not provided>	<not provided>	<not provided>	<not provided>	<not provided>	<not provided>	<not provided>	<not provided>	<not provided>	<not provided>	<not provided>	<not provided>	<not provided>	<not provided>	<not provided>	<not provided>	<not provided>
Anopheles arabiensis	ERR1583972	Negative	WGS	GCF_000005575.2	PRJEB1670	SAMEA3911401	<not provided>	THE WELLCOME TRUST SANGER INSTITUTE	ERX1654618	406	PAIRED	RANDOM	GENOMIC	16603539	2016-08-18	2702	952	ILLUMINA	2016-08-17	ERS1098535	ERP002372	9430bc40-ef67-11e5-bc69-3c4a9275d6c6	<not provided>	<not provided>	<not provided>	<not provided>	<not provided>	Not Applicable	Anopheles Arabiensis	<not provided>	<not provided>	<not provided>	<not provided>	<not provided>	<not provided>	<not provided>	<not provided>	<not provided>	<not provided>	<not provided>	<not provided>	<not provided>	<not provided>	<not provided>	<not provided>	<not provided>	<not provided>	<not provided>	<not provided>
Anopheles arabiensis	ERR1583979	Negative	WGS	GCF_000005575.2	PRJEB1670	SAMEA3911414	<not provided>	THE WELLCOME TRUST SANGER INSTITUTE	ERX1654625	417	PAIRED	RANDOM	GENOMIC	16603528	2016-08-18	2416	846	ILLUMINA	2016-08-17	ERS1098548	ERP002372	9474a310-ef67-11e5-bc69-3c4a9275d6c6	<not provided>	<not provided>	<not provided>	<not provided>	<not provided>	Not Applicable	Anopheles Arabiensis	<not provided>	<not provided>	<not provided>	<not provided>	<not provided>	<not provided>	<not provided>	<not provided>	<not provided>	<not provided>	<not provided>	<not provided>	<not provided>	<not provided>	<not provided>	<not provided>	<not provided>	<not provided>	<not provided>	<not provided>
Anopheles arabiensis	ERR1583986	Negative	WGS	GCF_000005575.2	PRJEB1670	SAMEA3911427	<not provided>	THE WELLCOME TRUST SANGER INSTITUTE	ERX1654632	405	PAIRED	RANDOM	GENOMIC	16603517	2016-08-18	2284	799	ILLUMINA	2016-08-17	ERS1098561	ERP002372	94b4b950-ef67-11e5-bc69-3c4a9275d6c6	<not provided>	<not provided>	<not provided>	<not provided>	<not provided>	Not Applicable	Anopheles Arabiensis	<not provided>	<not provided>	<not provided>	<not provided>	<not provided>	<not provided>	<not provided>	<not provided>	<not provided>	<not provided>	<not provided>	<not provided>	<not provided>	<not provided>	<not provided>	<not provided>	<not provided>	<not provided>	<not provided>	<not provided>
Anopheles arabiensis	ERR1583997	Negative	WGS	GCF_000005575.2	PRJEB1670	SAMEA3911456	<not provided>	THE WELLCOME TRUST SANGER INSTITUTE	ERX1654643	380	PAIRED	RANDOM	GENOMIC	16603554	2016-08-18	2947	995	ILLUMINA	2016-08-17	ERS1098590	ERP002372	96903010-ef67-11e5-bc69-3c4a9275d6c6	<not provided>	<not provided>	<not provided>	<not provided>	<not provided>	Not Applicable	Anopheles Arabiensis	<not provided>	<not provided>	<not provided>	<not provided>	<not provided>	<not provided>	<not provided>	<not provided>	<not provided>	<not provided>	<not provided>	<not provided>	<not provided>	<not provided>	<not provided>	<not provided>	<not provided>	<not provided>	<not provided>	<not provided>
Anopheles arabiensis	ERR1584000	Negative	WGS	GCF_000005575.2	PRJEB1670	SAMEA3911459	<not provided>	THE WELLCOME TRUST SANGER INSTITUTE	ERX1654646	386	PAIRED	RANDOM	GENOMIC	16603495	2016-08-18	2840	974	ILLUMINA	2016-08-17	ERS1098593	ERP002372	96b59260-ef67-11e5-bc69-3c4a9275d6c6	<not provided>	<not provided>	<not provided>	<not provided>	<not provided>	Not Applicable	Anopheles Arabiensis	<not provided>	<not provided>	<not provided>	<not provided>	<not provided>	<not provided>	<not provided>	<not provided>	<not provided>	<not provided>	<not provided>	<not provided>	<not provided>	<not provided>	<not provided>	<not provided>	<not provided>	<not provided>	<not provided>	<not provided>
Anopheles arabiensis	ERR1584003	Negative	WGS	GCF_000005575.2	PRJEB1670	SAMEA3911462	<not provided>	THE WELLCOME TRUST SANGER INSTITUTE	ERX1654649	397	PAIRED	RANDOM	GENOMIC	16603531	2016-08-18	2620	884	ILLUMINA	2016-08-17	ERS1098596	ERP002372	96da3160-ef67-11e5-bc69-3c4a9275d6c6	<not provided>	<not provided>	<not provided>	<not provided>	<not provided>	Not Applicable	Anopheles Arabiensis	<not provided>	<not provided>	<not provided>	<not provided>	<not provided>	<not provided>	<not provided>	<not provided>	<not provided>	<not provided>	<not provided>	<not provided>	<not provided>	<not provided>	<not provided>	<not provided>	<not provided>	<not provided>	<not provided>	<not provided>
Anopheles arabiensis	ERR1584006	Negative	WGS	GCF_000005575.2	PRJEB1670	SAMEA3911465	<not provided>	THE WELLCOME TRUST SANGER INSTITUTE	ERX1654652	383	PAIRED	RANDOM	GENOMIC	16603567	2016-08-18	2858	956	ILLUMINA	2016-08-17	ERS1098599	ERP002372	96ff1e80-ef67-11e5-bc69-3c4a9275d6c6	<not provided>	<not provided>	<not provided>	<not provided>	<not provided>	Not Applicable	Anopheles Arabiensis	<not provided>	<not provided>	<not provided>	<not provided>	<not provided>	<not provided>	<not provided>	<not provided>	<not provided>	<not provided>	<not provided>	<not provided>	<not provided>	<not provided>	<not provided>	<not provided>	<not provided>	<not provided>	<not provided>	<not provided>
Anopheles arabiensis	ERR1584007	Negative	WGS	GCF_000005575.2	PRJEB1670	SAMEA3911466	<not provided>	THE WELLCOME TRUST SANGER INSTITUTE	ERX1654653	399	PAIRED	RANDOM	GENOMIC	16603484	2016-08-18	2597	881	ILLUMINA	2016-08-17	ERS1098600	ERP002372	970b5380-ef67-11e5-bc69-3c4a9275d6c6	<not provided>	<not provided>	<not provided>	<not provided>	<not provided>	Not Applicable	Anopheles Arabiensis	<not provided>	<not provided>	<not provided>	<not provided>	<not provided>	<not provided>	<not provided>	<not provided>	<not provided>	<not provided>	<not provided>	<not provided>	<not provided>	<not provided>	<not provided>	<not provided>	<not provided>	<not provided>	<not provided>	<not provided>
Anopheles arabiensis	ERR1584015	Negative	WGS	GCF_000005575.2	PRJEB1670	SAMEA3911474	<not provided>	THE WELLCOME TRUST SANGER INSTITUTE	ERX1654661	408	PAIRED	RANDOM	GENOMIC	16603485	2016-08-18	2804	953	ILLUMINA	2016-08-17	ERS1098608	ERP002372	9bb94b30-ef67-11e5-88b1-3c4a9275d6c6	<not provided>	<not provided>	<not provided>	<not provided>	<not provided>	Not Applicable	Anopheles Arabiensis	<not provided>	<not provided>	<not provided>	<not provided>	<not provided>	<not provided>	<not provided>	<not provided>	<not provided>	<not provided>	<not provided>	<not provided>	<not provided>	<not provided>	<not provided>	<not provided>	<not provided>	<not provided>	<not provided>	<not provided>
Anopheles arabiensis	ERR1584040	Negative	WGS	GCF_000005575.2	PRJEB1670	SAMEA3911463	<not provided>	THE WELLCOME TRUST SANGER INSTITUTE	ERX1654686	377	PAIRED	RANDOM	GENOMIC	16603543	2016-08-18	2958	992	ILLUMINA	2016-08-17	ERS1098597	ERP002372	96e66660-ef67-11e5-bc69-3c4a9275d6c6	<not provided>	<not provided>	<not provided>	<not provided>	<not provided>	Not Applicable	Anopheles Arabiensis	<not provided>	<not provided>	<not provided>	<not provided>	<not provided>	<not provided>	<not provided>	<not provided>	<not provided>	<not provided>	<not provided>	<not provided>	<not provided>	<not provided>	<not provided>	<not provided>	<not provided>	<not provided>	<not provided>	<not provided>
Anopheles arabiensis	ERR1584045	Negative	WGS	GCF_000005575.2	PRJEB1670	SAMEA3911468	<not provided>	THE WELLCOME TRUST SANGER INSTITUTE	ERX1654691	411	PAIRED	RANDOM	GENOMIC	16603508	2016-08-18	2297	783	ILLUMINA	2016-08-17	ERS1098602	ERP002372	9723e490-ef67-11e5-bc69-3c4a9275d6c6	<not provided>	<not provided>	<not provided>	<not provided>	<not provided>	Not Applicable	Anopheles Arabiensis	<not provided>	<not provided>	<not provided>	<not provided>	<not provided>	<not provided>	<not provided>	<not provided>	<not provided>	<not provided>	<not provided>	<not provided>	<not provided>	<not provided>	<not provided>	<not provided>	<not provided>	<not provided>	<not provided>	<not provided>
Anopheles arabiensis	ERR1584052	Negative	WGS	GCF_000005575.2	PRJEB1670	SAMEA3911475	<not provided>	THE WELLCOME TRUST SANGER INSTITUTE	ERX1654698	412	PAIRED	RANDOM	GENOMIC	16603497	2016-08-18	2726	1008	ILLUMINA	2016-08-17	ERS1098609	ERP002372	9bc02900-ef67-11e5-88b1-3c4a9275d6c6	<not provided>	<not provided>	<not provided>	<not provided>	<not provided>	Not Applicable	Anopheles Arabiensis	<not provided>	<not provided>	<not provided>	<not provided>	<not provided>	<not provided>	<not provided>	<not provided>	<not provided>	<not provided>	<not provided>	<not provided>	<not provided>	<not provided>	<not provided>	<not provided>	<not provided>	<not provided>	<not provided>	<not provided>
Anopheles arabiensis	ERR1584077	Negative	WGS	GCF_000005575.2	PRJEB1670	SAMEA3911464	<not provided>	THE WELLCOME TRUST SANGER INSTITUTE	ERX1654723	400	PAIRED	RANDOM	GENOMIC	16603555	2016-08-18	2714	1016	ILLUMINA	2016-08-17	ERS1098598	ERP002372	96f2c270-ef67-11e5-bc69-3c4a9275d6c6	<not provided>	<not provided>	<not provided>	<not provided>	<not provided>	Not Applicable	Anopheles Arabiensis	<not provided>	<not provided>	<not provided>	<not provided>	<not provided>	<not provided>	<not provided>	<not provided>	<not provided>	<not provided>	<not provided>	<not provided>	<not provided>	<not provided>	<not provided>	<not provided>	<not provided>	<not provided>	<not provided>	<not provided>
Anopheles arabiensis	ERR1584081	Negative	WGS	GCF_000005575.2	PRJEB1670	SAMEA3911468	<not provided>	THE WELLCOME TRUST SANGER INSTITUTE	ERX1654727	411	PAIRED	RANDOM	GENOMIC	16603508	2016-08-18	2287	817	ILLUMINA	2016-08-17	ERS1098602	ERP002372	9723e490-ef67-11e5-bc69-3c4a9275d6c6	<not provided>	<not provided>	<not provided>	<not provided>	<not provided>	Not Applicable	Anopheles Arabiensis	<not provided>	<not provided>	<not provided>	<not provided>	<not provided>	<not provided>	<not provided>	<not provided>	<not provided>	<not provided>	<not provided>	<not provided>	<not provided>	<not provided>	<not provided>	<not provided>	<not provided>	<not provided>	<not provided>	<not provided>
Anopheles arabiensis	ERR1584086	Negative	WGS	GCF_000005575.2	PRJEB1670	SAMEA3911473	<not provided>	THE WELLCOME TRUST SANGER INSTITUTE	ERX1654732	420	PAIRED	RANDOM	GENOMIC	16603568	2016-08-18	3152	1146	ILLUMINA	2016-08-17	ERS1098607	ERP002372	9bb26d60-ef67-11e5-88b1-3c4a9275d6c6	<not provided>	<not provided>	<not provided>	<not provided>	<not provided>	Not Applicable	Anopheles Arabiensis	<not provided>	<not provided>	<not provided>	<not provided>	<not provided>	<not provided>	<not provided>	<not provided>	<not provided>	<not provided>	<not provided>	<not provided>	<not provided>	<not provided>	<not provided>	<not provided>	<not provided>	<not provided>	<not provided>	<not provided>
Anopheles arabiensis	ERR491287	Negative	WGS	GCF_000005575.2	PRJEB1670	SAMEA2057163	<not provided>	SC	ERX456741	238	PAIRED	RANDOM	GENOMIC	9367695	2014-05-15	3237	1872	ILLUMINA	2014-05-14	ERS223858	ERP002372	23694-sc-2013-03-20T10:18:13Z-1599250	<not provided>	<not provided>	<not provided>	<not provided>	<not provided>	<not provided>	A. arabiensis	<not provided>	<not provided>	<not provided>	<not provided>	<not provided>	<not provided>	<not provided>	<not provided>	<not provided>	<not provided>	<not provided>	<not provided>	<not provided>	<not provided>	<not provided>	<not provided>	<not provided>	<not provided>	<not provided>	<not provided>
Anopheles arabiensis	ERR491289	Negative	WGS	GCF_000005575.2	PRJEB1670	SAMEA2057284	<not provided>	SC	ERX456743	238	PAIRED	RANDOM	GENOMIC	9367719	2014-05-15	3131	1801	ILLUMINA	2014-05-14	ERS223900	ERP002372	23696-sc-2013-03-20T10:18:52Z-1599298	<not provided>	<not provided>	<not provided>	<not provided>	<not provided>	<not provided>	A. arabiensis	<not provided>	<not provided>	<not provided>	<not provided>	<not provided>	<not provided>	<not provided>	<not provided>	<not provided>	<not provided>	<not provided>	<not provided>	<not provided>	<not provided>	<not provided>	<not provided>	<not provided>	<not provided>	<not provided>	<not provided>
Anopheles arabiensis	ERR491300	Negative	WGS	GCF_000005575.2	PRJEB1670	SAMEA2055312	<not provided>	SC	ERX456754	238	PAIRED	RANDOM	GENOMIC	9367661	2014-05-14	3088	1708	ILLUMINA	2014-05-14	ERS223943	ERP002372	23703-sc-2013-03-20T10:19:30Z-1599348	<not provided>	<not provided>	<not provided>	<not provided>	<not provided>	<not provided>	A. arabiensis	<not provided>	<not provided>	<not provided>	<not provided>	<not provided>	<not provided>	<not provided>	<not provided>	<not provided>	<not provided>	<not provided>	<not provided>	<not provided>	<not provided>	<not provided>	<not provided>	<not provided>	<not provided>	<not provided>	<not provided>
Anopheles arabiensis	ERR491347	Negative	WGS	GCF_000005575.2	PRJEB1670	SAMEA2055758	<not provided>	SC	ERX456801	239	PAIRED	RANDOM	GENOMIC	9362265	2014-05-14	2511	1274	ILLUMINA	2014-05-14	ERS224225	ERP002372	24894-sc-2013-03-20T10:23:52Z-1599670	<not provided>	<not provided>	<not provided>	<not provided>	<not provided>	<not provided>	A. arabiensis	<not provided>	<not provided>	<not provided>	<not provided>	<not provided>	<not provided>	<not provided>	<not provided>	<not provided>	<not provided>	<not provided>	<not provided>	<not provided>	<not provided>	<not provided>	<not provided>	<not provided>	<not provided>	<not provided>	<not provided>
Anopheles arabiensis	ERR1583861	Negative	WGS	GCF_000005575.2	PRJEB1670	SAMEA3911331	<not provided>	THE WELLCOME TRUST SANGER INSTITUTE	ERX1654507	405	PAIRED	RANDOM	GENOMIC	16564495	2016-08-18	3728	1246	ILLUMINA	2016-08-17	ERS1098465	ERP002372	92c8a0c0-ef67-11e5-bc69-3c4a9275d6c6	<not provided>	<not provided>	<not provided>	<not provided>	<not provided>	Not Applicable	Anopheles Arabiensis	<not provided>	<not provided>	<not provided>	<not provided>	<not provided>	<not provided>	<not provided>	<not provided>	<not provided>	<not provided>	<not provided>	<not provided>	<not provided>	<not provided>	<not provided>	<not provided>	<not provided>	<not provided>	<not provided>	<not provided>
Anopheles arabiensis	ERR1583863	Negative	WGS	GCF_000005575.2	PRJEB1670	SAMEA3911335	<not provided>	THE WELLCOME TRUST SANGER INSTITUTE	ERX1654509	406	PAIRED	RANDOM	GENOMIC	16564424	2016-08-18	3037	1013	ILLUMINA	2016-08-17	ERS1098469	ERP002372	92dc01b0-ef67-11e5-bc69-3c4a9275d6c6	<not provided>	<not provided>	<not provided>	<not provided>	<not provided>	Not Applicable	Anopheles Arabiensis	<not provided>	<not provided>	<not provided>	<not provided>	<not provided>	<not provided>	<not provided>	<not provided>	<not provided>	<not provided>	<not provided>	<not provided>	<not provided>	<not provided>	<not provided>	<not provided>	<not provided>	<not provided>	<not provided>	<not provided>
Anopheles arabiensis	ERR1584009	Negative	WGS	GCF_000005575.2	PRJEB1670	SAMEA3911468	<not provided>	THE WELLCOME TRUST SANGER INSTITUTE	ERX1654655	412	PAIRED	RANDOM	GENOMIC	16603508	2016-08-18	2275	766	ILLUMINA	2016-08-17	ERS1098602	ERP002372	9723e490-ef67-11e5-bc69-3c4a9275d6c6	<not provided>	<not provided>	<not provided>	<not provided>	<not provided>	Not Applicable	Anopheles Arabiensis	<not provided>	<not provided>	<not provided>	<not provided>	<not provided>	<not provided>	<not provided>	<not provided>	<not provided>	<not provided>	<not provided>	<not provided>	<not provided>	<not provided>	<not provided>	<not provided>	<not provided>	<not provided>	<not provided>	<not provided>
Anopheles arabiensis	ERR1584012	Negative	WGS	GCF_000005575.2	PRJEB1670	SAMEA3911471	<not provided>	THE WELLCOME TRUST SANGER INSTITUTE	ERX1654658	389	PAIRED	RANDOM	GENOMIC	16603544	2016-08-18	2910	974	ILLUMINA	2016-08-17	ERS1098605	ERP002372	9ba4ffe0-ef67-11e5-88b1-3c4a9275d6c6	<not provided>	<not provided>	<not provided>	<not provided>	<not provided>	Not Applicable	Anopheles Arabiensis	<not provided>	<not provided>	<not provided>	<not provided>	<not provided>	<not provided>	<not provided>	<not provided>	<not provided>	<not provided>	<not provided>	<not provided>	<not provided>	<not provided>	<not provided>	<not provided>	<not provided>	<not provided>	<not provided>	<not provided>
Anopheles arabiensis	ERR1584042	Negative	WGS	GCF_000005575.2	PRJEB1670	SAMEA3911465	<not provided>	THE WELLCOME TRUST SANGER INSTITUTE	ERX1654688	386	PAIRED	RANDOM	GENOMIC	16603567	2016-08-18	2845	964	ILLUMINA	2016-08-17	ERS1098599	ERP002372	96ff1e80-ef67-11e5-bc69-3c4a9275d6c6	<not provided>	<not provided>	<not provided>	<not provided>	<not provided>	Not Applicable	Anopheles Arabiensis	<not provided>	<not provided>	<not provided>	<not provided>	<not provided>	<not provided>	<not provided>	<not provided>	<not provided>	<not provided>	<not provided>	<not provided>	<not provided>	<not provided>	<not provided>	<not provided>	<not provided>	<not provided>	<not provided>	<not provided>
Anopheles arabiensis	ERR1584049	Negative	WGS	GCF_000005575.2	PRJEB1670	SAMEA3911472	<not provided>	THE WELLCOME TRUST SANGER INSTITUTE	ERX1654695	403	PAIRED	RANDOM	GENOMIC	16603556	2016-08-18	2682	919	ILLUMINA	2016-08-17	ERS1098606	ERP002372	9bab8f90-ef67-11e5-88b1-3c4a9275d6c6	<not provided>	<not provided>	<not provided>	<not provided>	<not provided>	Not Applicable	Anopheles Arabiensis	<not provided>	<not provided>	<not provided>	<not provided>	<not provided>	<not provided>	<not provided>	<not provided>	<not provided>	<not provided>	<not provided>	<not provided>	<not provided>	<not provided>	<not provided>	<not provided>	<not provided>	<not provided>	<not provided>	<not provided>
Anopheles arabiensis	ERR1584079	Negative	WGS	GCF_000005575.2	PRJEB1670	SAMEA3911466	<not provided>	THE WELLCOME TRUST SANGER INSTITUTE	ERX1654725	407	PAIRED	RANDOM	GENOMIC	16603484	2016-08-18	2573	926	ILLUMINA	2016-08-17	ERS1098600	ERP002372	970b5380-ef67-11e5-bc69-3c4a9275d6c6	<not provided>	<not provided>	<not provided>	<not provided>	<not provided>	Not Applicable	Anopheles Arabiensis	<not provided>	<not provided>	<not provided>	<not provided>	<not provided>	<not provided>	<not provided>	<not provided>	<not provided>	<not provided>	<not provided>	<not provided>	<not provided>	<not provided>	<not provided>	<not provided>	<not provided>	<not provided>	<not provided>	<not provided>
Anopheles arabiensis	ERR495819	Negative	WGS	GCF_000005575.2	PRJEB1670	SAMEA2055191	<not provided>	SC	ERX461235	261	PAIRED	RANDOM	GENOMIC	9362171	2014-06-10	1310	540	ILLUMINA	2014-05-14	ERS224134	ERP002372	24900-sc-2013-03-20T10:22:23Z-1599566	<not provided>	<not provided>	<not provided>	<not provided>	<not provided>	<not provided>	A. arabiensis	<not provided>	<not provided>	<not provided>	<not provided>	<not provided>	<not provided>	<not provided>	<not provided>	<not provided>	<not provided>	<not provided>	<not provided>	<not provided>	<not provided>	<not provided>	<not provided>	<not provided>	<not provided>	<not provided>	<not provided>
Anopheles arabiensis	ERR495365	Negative	WGS	GCF_000005575.2	PRJEB1670	SAMEA2055127	<not provided>	SC	ERX460781	242	PAIRED	RANDOM	GENOMIC	9367713	2014-05-15	3647	2217	ILLUMINA	2014-05-14	ERS223868	ERP002372	23766-sc-2013-03-20T10:18:23Z-1599262	<not provided>	<not provided>	<not provided>	<not provided>	<not provided>	<not provided>	A. arabiensis	<not provided>	<not provided>	<not provided>	<not provided>	<not provided>	<not provided>	<not provided>	<not provided>	<not provided>	<not provided>	<not provided>	<not provided>	<not provided>	<not provided>	<not provided>	<not provided>	<not provided>	<not provided>	<not provided>	<not provided>
Anopheles arabiensis	ERR495378	Negative	WGS	GCF_000005575.2	PRJEB1670	SAMEA2055140	<not provided>	SC	ERX460794	239	PAIRED	RANDOM	GENOMIC	9367731	2014-05-15	3287	2041	ILLUMINA	2014-05-14	ERS223907	ERP002372	23716-sc-2013-03-20T10:18:58Z-1599306	<not provided>	<not provided>	<not provided>	<not provided>	<not provided>	<not provided>	A. arabiensis	<not provided>	<not provided>	<not provided>	<not provided>	<not provided>	<not provided>	<not provided>	<not provided>	<not provided>	<not provided>	<not provided>	<not provided>	<not provided>	<not provided>	<not provided>	<not provided>	<not provided>	<not provided>	<not provided>	<not provided>
Anopheles arabiensis	ERR495389	Negative	WGS	GCF_000005575.2	PRJEB1670	SAMEA2057284	<not provided>	SC	ERX460805	239	PAIRED	RANDOM	GENOMIC	9367719	2014-05-15	3218	1994	ILLUMINA	2014-05-14	ERS223900	ERP002372	23696-sc-2013-03-20T10:18:52Z-1599298	<not provided>	<not provided>	<not provided>	<not provided>	<not provided>	<not provided>	A. arabiensis	<not provided>	<not provided>	<not provided>	<not provided>	<not provided>	<not provided>	<not provided>	<not provided>	<not provided>	<not provided>	<not provided>	<not provided>	<not provided>	<not provided>	<not provided>	<not provided>	<not provided>	<not provided>	<not provided>	<not provided>
Anopheles arabiensis	ERR495507	Negative	WGS	GCF_000005575.2	PRJEB1670	SAMEA2055758	<not provided>	SC	ERX460923	236	PAIRED	RANDOM	GENOMIC	9362265	2014-05-14	2723	1516	ILLUMINA	2014-05-14	ERS224225	ERP002372	24894-sc-2013-03-20T10:23:52Z-1599670	<not provided>	<not provided>	<not provided>	<not provided>	<not provided>	<not provided>	A. arabiensis	<not provided>	<not provided>	<not provided>	<not provided>	<not provided>	<not provided>	<not provided>	<not provided>	<not provided>	<not provided>	<not provided>	<not provided>	<not provided>	<not provided>	<not provided>	<not provided>	<not provided>	<not provided>	<not provided>	<not provided>
Anopheles arabiensis	ERR495425	Negative	WGS	GCF_000005575.2	PRJEB1670	SAMEA2055323	<not provided>	SC	ERX460841	236	PAIRED	RANDOM	GENOMIC	9367722	2014-05-15	2998	1872	ILLUMINA	2014-05-14	ERS223979	ERP002372	23724-sc-2013-03-20T10:20:06Z-1599389	<not provided>	<not provided>	<not provided>	<not provided>	<not provided>	<not provided>	A. arabiensis	<not provided>	<not provided>	<not provided>	<not provided>	<not provided>	<not provided>	<not provided>	<not provided>	<not provided>	<not provided>	<not provided>	<not provided>	<not provided>	<not provided>	<not provided>	<not provided>	<not provided>	<not provided>	<not provided>	<not provided>
Anopheles arabiensis	ERR495436	Negative	WGS	GCF_000005575.2	PRJEB1670	SAMEA2060112	<not provided>	SC	ERX460852	235	PAIRED	RANDOM	GENOMIC	9367710	2014-05-14	3126	1960	ILLUMINA	2014-05-14	ERS223965	ERP002372	23760-sc-2013-03-20T10:19:53Z-1599373	<not provided>	<not provided>	<not provided>	<not provided>	<not provided>	<not provided>	A. arabiensis	<not provided>	<not provided>	<not provided>	<not provided>	<not provided>	<not provided>	<not provided>	<not provided>	<not provided>	<not provided>	<not provided>	<not provided>	<not provided>	<not provided>	<not provided>	<not provided>	<not provided>	<not provided>	<not provided>	<not provided>
Anopheles arabiensis	ERR495556	Negative	WGS	GCF_000005575.2	PRJEB1670	SAMEA2055329	<not provided>	SC	ERX460972	253	PAIRED	RANDOM	GENOMIC	9365402	2014-05-14	2942	1698	ILLUMINA	2014-05-14	ERS223997	ERP002372	23686-sc-2013-03-20T10:20:21Z-1599409	<not provided>	<not provided>	<not provided>	<not provided>	<not provided>	<not provided>	A. arabiensis	<not provided>	<not provided>	<not provided>	<not provided>	<not provided>	<not provided>	<not provided>	<not provided>	<not provided>	<not provided>	<not provided>	<not provided>	<not provided>	<not provided>	<not provided>	<not provided>	<not provided>	<not provided>	<not provided>	<not provided>
Anopheles arabiensis	ERR495760	Negative	WGS	GCF_000005575.2	PRJEB1670	SAMEA2057159	<not provided>	SC	ERX461176	240	PAIRED	RANDOM	GENOMIC	9367652	2014-06-10	2729	1477	ILLUMINA	2014-05-14	ERS223846	ERP002372	23714-sc-2013-03-20T10:17:59Z-1599237	<not provided>	<not provided>	<not provided>	<not provided>	<not provided>	<not provided>	A. arabiensis	<not provided>	<not provided>	<not provided>	<not provided>	<not provided>	<not provided>	<not provided>	<not provided>	<not provided>	<not provided>	<not provided>	<not provided>	<not provided>	<not provided>	<not provided>	<not provided>	<not provided>	<not provided>	<not provided>	<not provided>
Anopheles arabiensis	ERR495762	Negative	WGS	GCF_000005575.2	PRJEB1670	SAMEA2055129	<not provided>	SC	ERX461178	240	PAIRED	RANDOM	GENOMIC	9367676	2014-06-10	2931	1634	ILLUMINA	2014-05-14	ERS223874	ERP002372	23688-sc-2013-03-20T10:18:28Z-1599269	<not provided>	<not provided>	<not provided>	<not provided>	<not provided>	<not provided>	A. arabiensis	<not provided>	<not provided>	<not provided>	<not provided>	<not provided>	<not provided>	<not provided>	<not provided>	<not provided>	<not provided>	<not provided>	<not provided>	<not provided>	<not provided>	<not provided>	<not provided>	<not provided>	<not provided>	<not provided>	<not provided>
Anopheles arabiensis	ERR495764	Negative	WGS	GCF_000005575.2	PRJEB1670	SAMEA2060095	<not provided>	SC	ERX461180	240	PAIRED	RANDOM	GENOMIC	9367700	2014-06-10	2997	1623	ILLUMINA	2014-05-14	ERS223902	ERP002372	23717-sc-2013-03-20T10:18:53Z-1599301	<not provided>	<not provided>	<not provided>	<not provided>	<not provided>	<not provided>	A. arabiensis	<not provided>	<not provided>	<not provided>	<not provided>	<not provided>	<not provided>	<not provided>	<not provided>	<not provided>	<not provided>	<not provided>	<not provided>	<not provided>	<not provided>	<not provided>	<not provided>	<not provided>	<not provided>	<not provided>	<not provided>
Anopheles arabiensis	ERR501997	Negative	WGS	GCF_000005575.2	PRJEB1670	SAMEA2057159	<not provided>	SC	ERX467354	240	PAIRED	RANDOM	GENOMIC	9367652	2014-06-10	3096	1834	ILLUMINA	2014-05-14	ERS223846	ERP002372	23714-sc-2013-03-20T10:17:59Z-1599237	<not provided>	<not provided>	<not provided>	<not provided>	<not provided>	<not provided>	A. arabiensis	<not provided>	<not provided>	<not provided>	<not provided>	<not provided>	<not provided>	<not provided>	<not provided>	<not provided>	<not provided>	<not provided>	<not provided>	<not provided>	<not provided>	<not provided>	<not provided>	<not provided>	<not provided>	<not provided>	<not provided>
Anopheles arabiensis	ERR502000	Negative	WGS	GCF_000005575.2	PRJEB1670	SAMEA2059972	<not provided>	SC	ERX467357	240	PAIRED	RANDOM	GENOMIC	9367688	2014-06-10	3318	1968	ILLUMINA	2014-05-14	ERS223881	ERP002372	23759-sc-2013-03-20T10:18:35Z-1599277	<not provided>	<not provided>	<not provided>	<not provided>	<not provided>	<not provided>	A. arabiensis	<not provided>	<not provided>	<not provided>	<not provided>	<not provided>	<not provided>	<not provided>	<not provided>	<not provided>	<not provided>	<not provided>	<not provided>	<not provided>	<not provided>	<not provided>	<not provided>	<not provided>	<not provided>	<not provided>	<not provided>
Anopheles arabiensis	ERR501720	Negative	WGS	GCF_000005575.2	PRJEB1670	SAMEA2055318	<not provided>	SC	ERX467077	243	PAIRED	RANDOM	GENOMIC	9365341	2014-06-10	3124	1752	ILLUMINA	2014-05-14	ERS223961	ERP002372	23712-sc-2013-03-20T10:19:49Z-1599368	<not provided>	<not provided>	<not provided>	<not provided>	<not provided>	<not provided>	A. arabiensis	<not provided>	<not provided>	<not provided>	<not provided>	<not provided>	<not provided>	<not provided>	<not provided>	<not provided>	<not provided>	<not provided>	<not provided>	<not provided>	<not provided>	<not provided>	<not provided>	<not provided>	<not provided>	<not provided>	<not provided>
Anopheles arabiensis	ERR501745	Negative	WGS	GCF_000005575.2	PRJEB1670	SAMEA2055329	<not provided>	SC	ERX467102	251	PAIRED	RANDOM	GENOMIC	9365402	2014-06-10	2939	1676	ILLUMINA	2014-05-14	ERS223997	ERP002372	23686-sc-2013-03-20T10:20:21Z-1599409	<not provided>	<not provided>	<not provided>	<not provided>	<not provided>	<not provided>	A. arabiensis	<not provided>	<not provided>	<not provided>	<not provided>	<not provided>	<not provided>	<not provided>	<not provided>	<not provided>	<not provided>	<not provided>	<not provided>	<not provided>	<not provided>	<not provided>	<not provided>	<not provided>	<not provided>	<not provided>	<not provided>
Anopheles arabiensis	ERR501816	Negative	WGS	GCF_000005575.2	PRJEB1670	SAMEA2055468	<not provided>	SC	ERX467173	232	PAIRED	RANDOM	GENOMIC	9365396	2014-06-10	2987	1696	ILLUMINA	2014-05-14	ERS224036	ERP002372	23727-sc-2013-03-20T10:20:57Z-1599454	<not provided>	<not provided>	<not provided>	<not provided>	<not provided>	<not provided>	A. arabiensis	<not provided>	<not provided>	<not provided>	<not provided>	<not provided>	<not provided>	<not provided>	<not provided>	<not provided>	<not provided>	<not provided>	<not provided>	<not provided>	<not provided>	<not provided>	<not provided>	<not provided>	<not provided>	<not provided>	<not provided>
Anopheles arabiensis	ERR495663	Negative	WGS	GCF_000005575.2	PRJEB1670	SAMEA2056966	<not provided>	SC	ERX461079	216	PAIRED	RANDOM	GENOMIC	9365678	2014-06-10	2689	1418	ILLUMINA	2014-05-14	ERS224786	ERP002372	24897-sc-2013-03-20T15:52:08Z-1600858	<not provided>	<not provided>	<not provided>	<not provided>	<not provided>	<not provided>	A. arabiensis	<not provided>	<not provided>	<not provided>	<not provided>	<not provided>	<not provided>	<not provided>	<not provided>	<not provided>	<not provided>	<not provided>	<not provided>	<not provided>	<not provided>	<not provided>	<not provided>	<not provided>	<not provided>	<not provided>	<not provided>
Anopheles arabiensis	ERR502068	Negative	WGS	GCF_000005575.2	PRJEB1670	SAMEA2055191	<not provided>	SC	ERX467425	260	PAIRED	RANDOM	GENOMIC	9362171	2014-06-10	1429	594	ILLUMINA	2014-05-14	ERS224134	ERP002372	24900-sc-2013-03-20T10:22:23Z-1599566	<not provided>	<not provided>	<not provided>	<not provided>	<not provided>	<not provided>	A. arabiensis	<not provided>	<not provided>	<not provided>	<not provided>	<not provided>	<not provided>	<not provided>	<not provided>	<not provided>	<not provided>	<not provided>	<not provided>	<not provided>	<not provided>	<not provided>	<not provided>	<not provided>	<not provided>	<not provided>	<not provided>
Anopheles arabiensis	ERR502164	Negative	WGS	GCF_000005575.2	PRJEB1670	SAMEA2055191	<not provided>	SC	ERX467521	261	PAIRED	RANDOM	GENOMIC	9362171	2014-06-10	983	398	ILLUMINA	2014-05-14	ERS224134	ERP002372	24900-sc-2013-03-20T10:22:23Z-1599566	<not provided>	<not provided>	<not provided>	<not provided>	<not provided>	<not provided>	A. arabiensis	<not provided>	<not provided>	<not provided>	<not provided>	<not provided>	<not provided>	<not provided>	<not provided>	<not provided>	<not provided>	<not provided>	<not provided>	<not provided>	<not provided>	<not provided>	<not provided>	<not provided>	<not provided>	<not provided>	<not provided>
Anopheles arabiensis	ERR501864	Negative	WGS	GCF_000005575.2	PRJEB1670	SAMEA2056966	<not provided>	SC	ERX467221	215	PAIRED	RANDOM	GENOMIC	9365678	2014-06-10	3046	1635	ILLUMINA	2014-05-14	ERS224786	ERP002372	24897-sc-2013-03-20T15:52:08Z-1600858	<not provided>	<not provided>	<not provided>	<not provided>	<not provided>	<not provided>	A. arabiensis	<not provided>	<not provided>	<not provided>	<not provided>	<not provided>	<not provided>	<not provided>	<not provided>	<not provided>	<not provided>	<not provided>	<not provided>	<not provided>	<not provided>	<not provided>	<not provided>	<not provided>	<not provided>	<not provided>	<not provided>
Anopheles arabiensis	ERR1583867	Negative	WGS	GCF_000005575.2	PRJEB1670	SAMEA3911342	<not provided>	THE WELLCOME TRUST SANGER INSTITUTE	ERX1654513	421	PAIRED	RANDOM	GENOMIC	16564472	2016-08-18	3558	1189	ILLUMINA	2016-08-17	ERS1098476	ERP002372	92fb7090-ef67-11e5-bc69-3c4a9275d6c6	<not provided>	<not provided>	<not provided>	<not provided>	<not provided>	Not Applicable	Anopheles Arabiensis	<not provided>	<not provided>	<not provided>	<not provided>	<not provided>	<not provided>	<not provided>	<not provided>	<not provided>	<not provided>	<not provided>	<not provided>	<not provided>	<not provided>	<not provided>	<not provided>	<not provided>	<not provided>	<not provided>	<not provided>
Anopheles arabiensis	ERR1583869	Negative	WGS	GCF_000005575.2	PRJEB1670	SAMEA3911345	<not provided>	THE WELLCOME TRUST SANGER INSTITUTE	ERX1654515	399	PAIRED	RANDOM	GENOMIC	16564496	2016-08-18	3681	1234	ILLUMINA	2016-08-17	ERS1098479	ERP002372	930a8bc0-ef67-11e5-bc69-3c4a9275d6c6	<not provided>	<not provided>	<not provided>	<not provided>	<not provided>	Not Applicable	Anopheles Arabiensis	<not provided>	<not provided>	<not provided>	<not provided>	<not provided>	<not provided>	<not provided>	<not provided>	<not provided>	<not provided>	<not provided>	<not provided>	<not provided>	<not provided>	<not provided>	<not provided>	<not provided>	<not provided>	<not provided>	<not provided>
Anopheles arabiensis	ERR1583874	Negative	WGS	GCF_000005575.2	PRJEB1670	SAMEA3911354	<not provided>	THE WELLCOME TRUST SANGER INSTITUTE	ERX1654520	378	PAIRED	RANDOM	GENOMIC	16564461	2016-08-18	2709	888	ILLUMINA	2016-08-17	ERS1098488	ERP002372	933bade0-ef67-11e5-bc69-3c4a9275d6c6	<not provided>	<not provided>	<not provided>	<not provided>	<not provided>	Not Applicable	Anopheles Arabiensis	<not provided>	<not provided>	<not provided>	<not provided>	<not provided>	<not provided>	<not provided>	<not provided>	<not provided>	<not provided>	<not provided>	<not provided>	<not provided>	<not provided>	<not provided>	<not provided>	<not provided>	<not provided>	<not provided>	<not provided>
Anopheles arabiensis	ERR1583876	Negative	WGS	GCF_000005575.2	PRJEB1670	SAMEA3911358	<not provided>	THE WELLCOME TRUST SANGER INSTITUTE	ERX1654522	422	PAIRED	RANDOM	GENOMIC	16564485	2016-08-18	3426	1176	ILLUMINA	2016-08-17	ERS1098492	ERP002372	934ff930-ef67-11e5-bc69-3c4a9275d6c6	<not provided>	<not provided>	<not provided>	<not provided>	<not provided>	Not Applicable	Anopheles Arabiensis	<not provided>	<not provided>	<not provided>	<not provided>	<not provided>	<not provided>	<not provided>	<not provided>	<not provided>	<not provided>	<not provided>	<not provided>	<not provided>	<not provided>	<not provided>	<not provided>	<not provided>	<not provided>	<not provided>	<not provided>
Anopheles arabiensis	ERR1583883	Negative	WGS	GCF_000005575.2	PRJEB1670	SAMEA3911370	<not provided>	THE WELLCOME TRUST SANGER INSTITUTE	ERX1654529	419	PAIRED	RANDOM	GENOMIC	16564474	2016-08-18	3753	1246	ILLUMINA	2016-08-17	ERS1098504	ERP002372	938ba2a0-ef67-11e5-bc69-3c4a9275d6c6	<not provided>	<not provided>	<not provided>	<not provided>	<not provided>	Not Applicable	Anopheles Arabiensis	<not provided>	<not provided>	<not provided>	<not provided>	<not provided>	<not provided>	<not provided>	<not provided>	<not provided>	<not provided>	<not provided>	<not provided>	<not provided>	<not provided>	<not provided>	<not provided>	<not provided>	<not provided>	<not provided>	<not provided>
Anopheles arabiensis	ERR1583888	Negative	WGS	GCF_000005575.2	PRJEB1670	SAMEA3911379	<not provided>	THE WELLCOME TRUST SANGER INSTITUTE	ERX1654534	413	PAIRED	RANDOM	GENOMIC	16564439	2016-08-18	3800	1262	ILLUMINA	2016-08-17	ERS1098513	ERP002372	93b87f00-ef67-11e5-bc69-3c4a9275d6c6	<not provided>	<not provided>	<not provided>	<not provided>	<not provided>	Not Applicable	Anopheles Arabiensis	<not provided>	<not provided>	<not provided>	<not provided>	<not provided>	<not provided>	<not provided>	<not provided>	<not provided>	<not provided>	<not provided>	<not provided>	<not provided>	<not provided>	<not provided>	<not provided>	<not provided>	<not provided>	<not provided>	<not provided>
Anopheles coluzzii	SRR2300211	Negative	WGS	AgamP4	PRJNA294691	SAMN04028676	Invertebrate	<not provided>	SRX1205770	0	PAIRED	RANDOM	GENOMIC	010sel125	2016-02-25	1768	855	ILLUMINA	2015-09-15	SRS1060036	SRP063464	010sel125	<not provided>	<not provided>	<not provided>	whole body	<not provided>	<not provided>	<not provided>	<not provided>	<not provided>	<not provided>	<not provided>	<not provided>	<not provided>	<not provided>	<not provided>	<not provided>	<not provided>	<not provided>	<not provided>	<not provided>	<not provided>	<not provided>	<not provided>	<not provided>	<not provided>	<not provided>	<not provided>
Anopheles coluzzii	SRR2300212	Negative	WGS	AgamP4	PRJNA294691	SAMN04028679	Invertebrate	<not provided>	SRX1205771	0	PAIRED	RANDOM	GENOMIC	010sel134	2016-02-25	2298	1106	ILLUMINA	2015-09-15	SRS1060035	SRP063464	010sel134	<not provided>	<not provided>	<not provided>	whole body	<not provided>	<not provided>	<not provided>	<not provided>	<not provided>	<not provided>	<not provided>	<not provided>	<not provided>	<not provided>	<not provided>	<not provided>	<not provided>	<not provided>	<not provided>	<not provided>	<not provided>	<not provided>	<not provided>	<not provided>	<not provided>	<not provided>	<not provided>
Anopheles coluzzii	SRR2300213	Negative	WGS	AgamP4	PRJNA294691	SAMN04028681	Invertebrate	<not provided>	SRX1205772	0	PAIRED	RANDOM	GENOMIC	010sel171	2016-02-25	1256	652	ILLUMINA	2015-09-15	SRS1060034	SRP063464	010sel171	<not provided>	<not provided>	<not provided>	whole body	<not provided>	<not provided>	<not provided>	<not provided>	<not provided>	<not provided>	<not provided>	<not provided>	<not provided>	<not provided>	<not provided>	<not provided>	<not provided>	<not provided>	<not provided>	<not provided>	<not provided>	<not provided>	<not provided>	<not provided>	<not provided>	<not provided>	<not provided>
Anopheles coluzzii	SRR2300214	Negative	WGS	AgamP4	PRJNA294691	SAMN04028624	Invertebrate	<not provided>	SRX1205773	0	PAIRED	RANDOM	GENOMIC	02SEL80	2016-02-25	9117	5022	ILLUMINA	2015-09-15	SRS1060033	SRP063464	02SEL80	<not provided>	female	<not provided>	whole body	<not provided>	<not provided>	<not provided>	<not provided>	<not provided>	<not provided>	<not provided>	<not provided>	<not provided>	<not provided>	<not provided>	<not provided>	<not provided>	<not provided>	<not provided>	<not provided>	<not provided>	<not provided>	<not provided>	<not provided>	<not provided>	<not provided>	<not provided>
Anopheles coluzzii	SRR2300215	Negative	WGS	AgamP4	PRJNA294691	SAMN04028636	Invertebrate	<not provided>	SRX1205774	0	PAIRED	RANDOM	GENOMIC	02SEL84	2016-02-25	2446	1393	ILLUMINA	2015-09-15	SRS1060032	SRP063464	02SEL84	<not provided>	<not provided>	<not provided>	whole body	<not provided>	<not provided>	<not provided>	<not provided>	<not provided>	<not provided>	<not provided>	<not provided>	<not provided>	<not provided>	<not provided>	<not provided>	<not provided>	<not provided>	<not provided>	<not provided>	<not provided>	<not provided>	<not provided>	<not provided>	<not provided>	<not provided>	<not provided>
Anopheles coluzzii	SRR2300216	Negative	WGS	AgamP4	PRJNA294691	SAMN04028638	Invertebrate	<not provided>	SRX1205775	0	PAIRED	RANDOM	GENOMIC	02SEL85	2016-02-25	3327	1927	ILLUMINA	2015-09-15	SRS1060031	SRP063464	02SEL85	<not provided>	<not provided>	<not provided>	whole body	<not provided>	<not provided>	<not provided>	<not provided>	<not provided>	<not provided>	<not provided>	<not provided>	<not provided>	<not provided>	<not provided>	<not provided>	<not provided>	<not provided>	<not provided>	<not provided>	<not provided>	<not provided>	<not provided>	<not provided>	<not provided>	<not provided>	<not provided>
Anopheles coluzzii	SRR2300217	Negative	WGS	AgamP4	PRJNA294691	SAMN04028661	Invertebrate	<not provided>	SRX1205776	0	PAIRED	RANDOM	GENOMIC	04SEL02	2016-02-25	602	393	ILLUMINA	2015-09-15	SRS1060030	SRP063464	04SEL02	<not provided>	<not provided>	<not provided>	whole body	<not provided>	<not provided>	<not provided>	<not provided>	<not provided>	<not provided>	<not provided>	<not provided>	<not provided>	<not provided>	<not provided>	<not provided>	<not provided>	<not provided>	<not provided>	<not provided>	<not provided>	<not provided>	<not provided>	<not provided>	<not provided>	<not provided>	<not provided>
Anopheles coluzzii	SRR2300218	Negative	WGS	AgamP4	PRJNA294691	SAMN04028670	Invertebrate	<not provided>	SRX1205777	0	PAIRED	RANDOM	GENOMIC	04SEL021	2016-02-25	4008	2674	ILLUMINA	2015-09-15	SRS1060029	SRP063464	04SEL021	<not provided>	<not provided>	<not provided>	whole body	<not provided>	<not provided>	<not provided>	<not provided>	<not provided>	<not provided>	<not provided>	<not provided>	<not provided>	<not provided>	<not provided>	<not provided>	<not provided>	<not provided>	<not provided>	<not provided>	<not provided>	<not provided>	<not provided>	<not provided>	<not provided>	<not provided>	<not provided>
Anopheles coluzzii	SRR2300219	Negative	WGS	AgamP4	PRJNA294691	SAMN04028646	Invertebrate	<not provided>	SRX1205778	0	PAIRED	RANDOM	GENOMIC	04SEL1	2016-02-25	2524	1548	ILLUMINA	2015-09-15	SRS1060028	SRP063464	04SEL1	<not provided>	female	<not provided>	w	<not provided>	<not provided>	<not provided>	<not provided>	<not provided>	<not provided>	<not provided>	<not provided>	<not provided>	<not provided>	<not provided>	<not provided>	<not provided>	<not provided>	<not provided>	<not provided>	<not provided>	<not provided>	<not provided>	<not provided>	<not provided>	<not provided>	<not provided>
Anopheles coluzzii	SRR2300220	Negative	WGS	AgamP4	PRJNA294691	SAMN04028663	Invertebrate	<not provided>	SRX1205779	0	PAIRED	RANDOM	GENOMIC	04SEL14	2016-02-25	7702	4679	ILLUMINA	2015-09-15	SRS1060027	SRP063464	04SEL14	<not provided>	<not provided>	<not provided>	whole body	<not provided>	<not provided>	<not provided>	<not provided>	<not provided>	<not provided>	<not provided>	<not provided>	<not provided>	<not provided>	<not provided>	<not provided>	<not provided>	<not provided>	<not provided>	<not provided>	<not provided>	<not provided>	<not provided>	<not provided>	<not provided>	<not provided>	<not provided>
Anopheles coluzzii	SRR2300221	Negative	WGS	AgamP4	PRJNA294691	SAMN04028665	Invertebrate	<not provided>	SRX1205780	0	PAIRED	RANDOM	GENOMIC	04SEL18	2016-02-25	2123	1237	ILLUMINA	2015-09-15	SRS1060026	SRP063464	04SEL18	<not provided>	<not provided>	<not provided>	whole body	<not provided>	<not provided>	<not provided>	<not provided>	<not provided>	<not provided>	<not provided>	<not provided>	<not provided>	<not provided>	<not provided>	<not provided>	<not provided>	<not provided>	<not provided>	<not provided>	<not provided>	<not provided>	<not provided>	<not provided>	<not provided>	<not provided>	<not provided>
Anopheles coluzzii	SRR2300222	Negative	WGS	AgamP4	PRJNA294691	SAMN04028669	Invertebrate	<not provided>	SRX1205781	0	PAIRED	RANDOM	GENOMIC	04SEL20	2016-02-25	2458	1333	ILLUMINA	2015-09-15	SRS1060025	SRP063464	04SEL20	<not provided>	<not provided>	<not provided>	whole body	<not provided>	<not provided>	<not provided>	<not provided>	<not provided>	<not provided>	<not provided>	<not provided>	<not provided>	<not provided>	<not provided>	<not provided>	<not provided>	<not provided>	<not provided>	<not provided>	<not provided>	<not provided>	<not provided>	<not provided>	<not provided>	<not provided>	<not provided>
Anopheles coluzzii	SRR2300223	Negative	WGS	AgamP4	PRJNA294691	SAMN04028671	Invertebrate	<not provided>	SRX1205782	0	PAIRED	RANDOM	GENOMIC	04SEL50	2016-02-25	7992	4305	ILLUMINA	2015-09-15	SRS1060024	SRP063464	04SEL50	<not provided>	<not provided>	<not provided>	whole body	<not provided>	<not provided>	<not provided>	<not provided>	<not provided>	<not provided>	<not provided>	<not provided>	<not provided>	<not provided>	<not provided>	<not provided>	<not provided>	<not provided>	<not provided>	<not provided>	<not provided>	<not provided>	<not provided>	<not provided>	<not provided>	<not provided>	<not provided>
Anopheles coluzzii	SRR2300224	Negative	WGS	AgamP4	PRJNA294691	SAMN04028672	Invertebrate	<not provided>	SRX1205783	0	PAIRED	RANDOM	GENOMIC	04SEL84	2016-02-25	4002	2219	ILLUMINA	2015-09-15	SRS1060023	SRP063464	04SEL84	<not provided>	<not provided>	<not provided>	whole body	<not provided>	<not provided>	<not provided>	<not provided>	<not provided>	<not provided>	<not provided>	<not provided>	<not provided>	<not provided>	<not provided>	<not provided>	<not provided>	<not provided>	<not provided>	<not provided>	<not provided>	<not provided>	<not provided>	<not provided>	<not provided>	<not provided>	<not provided>
Anopheles coluzzii	SRR2300225	Negative	WGS	AgamP4	PRJNA294691	SAMN04028673	Invertebrate	<not provided>	SRX1205784	0	PAIRED	RANDOM	GENOMIC	04SEL91	2016-02-25	10460	5913	ILLUMINA	2015-09-15	SRS1060022	SRP063464	04SEL91	<not provided>	<not provided>	<not provided>	whole body	<not provided>	<not provided>	<not provided>	<not provided>	<not provided>	<not provided>	<not provided>	<not provided>	<not provided>	<not provided>	<not provided>	<not provided>	<not provided>	<not provided>	<not provided>	<not provided>	<not provided>	<not provided>	<not provided>	<not provided>	<not provided>	<not provided>	<not provided>
Anopheles coluzzii	SRR2300226	Negative	WGS	AgamP4	PRJNA294691	SAMN04028684	Invertebrate	<not provided>	SRX1205785	0	PAIRED	RANDOM	GENOMIC	2012SEL002	2016-02-25	820	509	ILLUMINA	2015-09-15	SRS1060021	SRP063464	2012SEL002	<not provided>	<not provided>	<not provided>	whole body	<not provided>	<not provided>	<not provided>	<not provided>	<not provided>	<not provided>	<not provided>	<not provided>	<not provided>	<not provided>	<not provided>	<not provided>	<not provided>	<not provided>	<not provided>	<not provided>	<not provided>	<not provided>	<not provided>	<not provided>	<not provided>	<not provided>	<not provided>
Anopheles coluzzii	SRR2300227	Negative	WGS	AgamP4	PRJNA294691	SAMN04028685	Invertebrate	<not provided>	SRX1205786	0	PAIRED	RANDOM	GENOMIC	2012SEL003	2016-02-25	812	453	ILLUMINA	2015-09-15	SRS1060020	SRP063464	2012SEL003	<not provided>	<not provided>	<not provided>	whole body	<not provided>	<not provided>	<not provided>	<not provided>	<not provided>	<not provided>	<not provided>	<not provided>	<not provided>	<not provided>	<not provided>	<not provided>	<not provided>	<not provided>	<not provided>	<not provided>	<not provided>	<not provided>	<not provided>	<not provided>	<not provided>	<not provided>	<not provided>
Anopheles coluzzii	SRR2300228	Negative	WGS	AgamP4	PRJNA294691	SAMN04028687	Invertebrate	<not provided>	SRX1205787	0	PAIRED	RANDOM	GENOMIC	2012SEL006	2016-02-25	924	555	ILLUMINA	2015-09-15	SRS1060019	SRP063464	2012SEL006	<not provided>	<not provided>	<not provided>	whole body	<not provided>	<not provided>	<not provided>	<not provided>	<not provided>	<not provided>	<not provided>	<not provided>	<not provided>	<not provided>	<not provided>	<not provided>	<not provided>	<not provided>	<not provided>	<not provided>	<not provided>	<not provided>	<not provided>	<not provided>	<not provided>	<not provided>	<not provided>
Anopheles coluzzii	SRR2300229	Negative	WGS	AgamP4	PRJNA294691	SAMN04028688	Invertebrate	<not provided>	SRX1205788	0	PAIRED	RANDOM	GENOMIC	2012SEL009	2016-02-25	1714	984	ILLUMINA	2015-09-15	SRS1060018	SRP063464	2012SEL009	<not provided>	<not provided>	<not provided>	whole body	<not provided>	<not provided>	<not provided>	<not provided>	<not provided>	<not provided>	<not provided>	<not provided>	<not provided>	<not provided>	<not provided>	<not provided>	<not provided>	<not provided>	<not provided>	<not provided>	<not provided>	<not provided>	<not provided>	<not provided>	<not provided>	<not provided>	<not provided>
Anopheles coluzzii	SRR2300230	Negative	WGS	AgamP4	PRJNA294691	SAMN04028690	Invertebrate	<not provided>	SRX1205789	0	PAIRED	RANDOM	GENOMIC	2012sel012	2016-02-25	1010	551	ILLUMINA	2015-09-15	SRS1060017	SRP063464	2012sel012	<not provided>	<not provided>	<not provided>	whole body	<not provided>	<not provided>	<not provided>	<not provided>	<not provided>	<not provided>	<not provided>	<not provided>	<not provided>	<not provided>	<not provided>	<not provided>	<not provided>	<not provided>	<not provided>	<not provided>	<not provided>	<not provided>	<not provided>	<not provided>	<not provided>	<not provided>	<not provided>
Anopheles coluzzii	SRR2300231	Negative	WGS	AgamP4	PRJNA294691	SAMN04028692	Invertebrate	<not provided>	SRX1205790	0	PAIRED	RANDOM	GENOMIC	2012SEL013	2016-02-25	1382	772	ILLUMINA	2015-09-15	SRS1060016	SRP063464	2012SEL013	<not provided>	<not provided>	<not provided>	whole body	<not provided>	<not provided>	<not provided>	<not provided>	<not provided>	<not provided>	<not provided>	<not provided>	<not provided>	<not provided>	<not provided>	<not provided>	<not provided>	<not provided>	<not provided>	<not provided>	<not provided>	<not provided>	<not provided>	<not provided>	<not provided>	<not provided>	<not provided>
Anopheles coluzzii	SRR2300232	Negative	WGS	AgamP4	PRJNA294691	SAMN04028694	Invertebrate	<not provided>	SRX1205791	0	PAIRED	RANDOM	GENOMIC	2012sel029	2016-02-25	1272	668	ILLUMINA	2015-09-15	SRS1060015	SRP063464	2012sel029	<not provided>	<not provided>	<not provided>	whole body	<not provided>	<not provided>	<not provided>	<not provided>	<not provided>	<not provided>	<not provided>	<not provided>	<not provided>	<not provided>	<not provided>	<not provided>	<not provided>	<not provided>	<not provided>	<not provided>	<not provided>	<not provided>	<not provided>	<not provided>	<not provided>	<not provided>	<not provided>
Anopheles coluzzii	SRR2300233	Negative	WGS	AgamP4	PRJNA294691	SAMN04028697	Invertebrate	<not provided>	SRX1205792	0	PAIRED	RANDOM	GENOMIC	2012sel063	2016-02-25	1859	876	ILLUMINA	2015-09-15	SRS1060014	SRP063464	2012sel063	<not provided>	<not provided>	<not provided>	whole body	<not provided>	<not provided>	<not provided>	<not provided>	<not provided>	<not provided>	<not provided>	<not provided>	<not provided>	<not provided>	<not provided>	<not provided>	<not provided>	<not provided>	<not provided>	<not provided>	<not provided>	<not provided>	<not provided>	<not provided>	<not provided>	<not provided>	<not provided>
Anopheles coluzzii	SRR2300234	Negative	WGS	AgamP4	PRJNA294691	SAMN04028674	Invertebrate	<not provided>	SRX1205793	0	PAIRED	RANDOM	GENOMIC	O10SEL124	2016-02-25	2124	1229	ILLUMINA	2015-09-15	SRS1060013	SRP063464	O10SEL124	<not provided>	<not provided>	<not provided>	whole body	<not provided>	<not provided>	<not provided>	<not provided>	<not provided>	<not provided>	<not provided>	<not provided>	<not provided>	<not provided>	<not provided>	<not provided>	<not provided>	<not provided>	<not provided>	<not provided>	<not provided>	<not provided>	<not provided>	<not provided>	<not provided>	<not provided>	<not provided>
Anopheles coluzzii	SRR2300235	Negative	WGS	AgamP4	PRJNA294691	SAMN04028677	Invertebrate	<not provided>	SRX1205794	0	PAIRED	RANDOM	GENOMIC	O10SEL129	2016-02-25	2672	1528	ILLUMINA	2015-09-15	SRS1060011	SRP063464	O10SEL129	<not provided>	<not provided>	<not provided>	whole body	<not provided>	<not provided>	<not provided>	<not provided>	<not provided>	<not provided>	<not provided>	<not provided>	<not provided>	<not provided>	<not provided>	<not provided>	<not provided>	<not provided>	<not provided>	<not provided>	<not provided>	<not provided>	<not provided>	<not provided>	<not provided>	<not provided>	<not provided>
Anopheles coluzzii	SRR2300236	Negative	WGS	AgamP4	PRJNA294691	SAMN04028678	Invertebrate	<not provided>	SRX1205795	0	PAIRED	RANDOM	GENOMIC	O10SEL132	2016-02-25	995	565	ILLUMINA	2015-09-15	SRS1060012	SRP063464	O10SEL132	<not provided>	<not provided>	<not provided>	whole body	<not provided>	<not provided>	<not provided>	<not provided>	<not provided>	<not provided>	<not provided>	<not provided>	<not provided>	<not provided>	<not provided>	<not provided>	<not provided>	<not provided>	<not provided>	<not provided>	<not provided>	<not provided>	<not provided>	<not provided>	<not provided>	<not provided>	<not provided>
Anopheles coluzzii	SRR2300237	Negative	WGS	AgamP4	PRJNA294691	SAMN04028680	Invertebrate	<not provided>	SRX1205796	0	PAIRED	RANDOM	GENOMIC	O10SEL160	2016-02-25	2392	1382	ILLUMINA	2015-09-15	SRS1060010	SRP063464	O10SEL160	<not provided>	<not provided>	<not provided>	whole body	<not provided>	<not provided>	<not provided>	<not provided>	<not provided>	<not provided>	<not provided>	<not provided>	<not provided>	<not provided>	<not provided>	<not provided>	<not provided>	<not provided>	<not provided>	<not provided>	<not provided>	<not provided>	<not provided>	<not provided>	<not provided>	<not provided>	<not provided>
Anopheles coluzzii	SRR2300238	Negative	WGS	AgamP4	PRJNA294691	SAMN04028682	Invertebrate	<not provided>	SRX1205797	0	PAIRED	RANDOM	GENOMIC	O10SEL189	2016-02-25	749	444	ILLUMINA	2015-09-15	SRS1060009	SRP063464	O10SEL189	<not provided>	<not provided>	<not provided>	whole body	<not provided>	<not provided>	<not provided>	<not provided>	<not provided>	<not provided>	<not provided>	<not provided>	<not provided>	<not provided>	<not provided>	<not provided>	<not provided>	<not provided>	<not provided>	<not provided>	<not provided>	<not provided>	<not provided>	<not provided>	<not provided>	<not provided>	<not provided>
Anopheles coluzzii	SRR2300239	Negative	WGS	AgamP3	PRJNA294691	SAMN04028683	Invertebrate	<not provided>	SRX1205798	0	PAIRED	RANDOM	GENOMIC	O10SEL190	2016-02-25	2177	1077	ILLUMINA	2015-09-15	SRS1060008	SRP063464	O10SEL190	<not provided>	<not provided>	<not provided>	whole body	<not provided>	<not provided>	<not provided>	<not provided>	<not provided>	<not provided>	<not provided>	<not provided>	<not provided>	<not provided>	<not provided>	<not provided>	<not provided>	<not provided>	<not provided>	<not provided>	<not provided>	<not provided>	<not provided>	<not provided>	<not provided>	<not provided>	<not provided>
Anopheles coluzzii	SRR3170729	Negative	WGS	<not provided>	PRJNA311062	SAMN04461502	Model organism or animal	<not provided>	SRX1585881	0	PAIRED	RANDOM	GENOMIC	AD006	2016-02-16	25542	18928	ILLUMINA	2016-06-29	SRS1296913	SRP070170	AD006_Ancoluzzii	<not provided>	female	<not provided>	whole organism	<not provided>	<not provided>	<not provided>	<not provided>	<not provided>	<not provided>	<not provided>	<not provided>	<not provided>	<not provided>	<not provided>	<not provided>	<not provided>	<not provided>	adult	<not provided>	<not provided>	<not provided>	<not provided>	<not provided>	<not provided>	<not provided>	<not provided>
Anopheles gambiae	ERR1373060	Negative	WGS	GCF_000005575.2	PRJEB1670	SAMEA3726470	<not provided>	THE WELLCOME TRUST SANGER INSTITUTE	ERX1444186	387	PAIRED	RANDOM	GENOMIC	15622801	2016-04-27	12619	3404	ILLUMINA	2016-04-27	ERS1033619	ERP002372	ad905c70-9389-11e5-bdcf-3c4a9275d6c6	<not provided>	<not provided>	<not provided>	<not provided>	<not provided>	<not provided>	Anopheles Gambiae	<not provided>	<not provided>	<not provided>	<not provided>	<not provided>	<not provided>	<not provided>	<not provided>	<not provided>	<not provided>	<not provided>	<not provided>	<not provided>	<not provided>	<not provided>	<not provided>	<not provided>	<not provided>	<not provided>	<not provided>
Anopheles gambiae	ERR1373062	Negative	WGS	GCF_000005575.2	PRJEB1670	SAMEA3726472	<not provided>	THE WELLCOME TRUST SANGER INSTITUTE	ERX1444188	387	PAIRED	RANDOM	GENOMIC	15622825	2016-04-27	7494	2058	ILLUMINA	2016-04-27	ERS1033621	ERP002372	adbb15f0-9389-11e5-bdcf-3c4a9275d6c6	<not provided>	<not provided>	<not provided>	<not provided>	<not provided>	<not provided>	Anopheles Gambiae	<not provided>	<not provided>	<not provided>	<not provided>	<not provided>	<not provided>	<not provided>	<not provided>	<not provided>	<not provided>	<not provided>	<not provided>	<not provided>	<not provided>	<not provided>	<not provided>	<not provided>	<not provided>	<not provided>	<not provided>
Anopheles gambiae	ERR1373065	Negative	WGS	GCF_000005575.2	PRJEB1670	SAMEA3726475	<not provided>	THE WELLCOME TRUST SANGER INSTITUTE	ERX1444191	387	PAIRED	RANDOM	GENOMIC	15622861	2016-04-27	9053	2330	ILLUMINA	2016-04-27	ERS1033624	ERP002372	ade31050-9389-11e5-bdcf-3c4a9275d6c6	<not provided>	<not provided>	<not provided>	<not provided>	<not provided>	<not provided>	Anopheles Gambiae	<not provided>	<not provided>	<not provided>	<not provided>	<not provided>	<not provided>	<not provided>	<not provided>	<not provided>	<not provided>	<not provided>	<not provided>	<not provided>	<not provided>	<not provided>	<not provided>	<not provided>	<not provided>	<not provided>	<not provided>
Anopheles gambiae	ERR1373067	Negative	WGS	GCF_000005575.2	PRJEB1670	SAMEA3726477	<not provided>	THE WELLCOME TRUST SANGER INSTITUTE	ERX1444193	387	PAIRED	RANDOM	GENOMIC	15622790	2016-04-27	10401	2679	ILLUMINA	2016-04-27	ERS1033626	ERP002372	ae098410-9389-11e5-bdcf-3c4a9275d6c6	<not provided>	<not provided>	<not provided>	<not provided>	<not provided>	<not provided>	Anopheles Gambiae	<not provided>	<not provided>	<not provided>	<not provided>	<not provided>	<not provided>	<not provided>	<not provided>	<not provided>	<not provided>	<not provided>	<not provided>	<not provided>	<not provided>	<not provided>	<not provided>	<not provided>	<not provided>	<not provided>	<not provided>
Anopheles gambiae	ERR1373069	Negative	WGS	GCF_000005575.2	PRJEB1670	SAMEA3726479	<not provided>	THE WELLCOME TRUST SANGER INSTITUTE	ERX1444195	387	PAIRED	RANDOM	GENOMIC	15622814	2016-04-27	5272	1375	ILLUMINA	2016-04-27	ERS1033628	ERP002372	ae359d20-9389-11e5-bdcf-3c4a9275d6c6	<not provided>	<not provided>	<not provided>	<not provided>	<not provided>	<not provided>	Anopheles Gambiae	<not provided>	<not provided>	<not provided>	<not provided>	<not provided>	<not provided>	<not provided>	<not provided>	<not provided>	<not provided>	<not provided>	<not provided>	<not provided>	<not provided>	<not provided>	<not provided>	<not provided>	<not provided>	<not provided>	<not provided>
Anopheles gambiae	ERR1373071	Negative	WGS	GCF_000005575.2	PRJEB1670	SAMEA3726481	<not provided>	THE WELLCOME TRUST SANGER INSTITUTE	ERX1444197	388	PAIRED	RANDOM	GENOMIC	15622838	2016-04-27	4813	1265	ILLUMINA	2016-04-27	ERS1033630	ERP002372	ae444320-9389-11e5-bdcf-3c4a9275d6c6	<not provided>	<not provided>	<not provided>	<not provided>	<not provided>	<not provided>	Anopheles Gambiae	<not provided>	<not provided>	<not provided>	<not provided>	<not provided>	<not provided>	<not provided>	<not provided>	<not provided>	<not provided>	<not provided>	<not provided>	<not provided>	<not provided>	<not provided>	<not provided>	<not provided>	<not provided>	<not provided>	<not provided>
Anopheles gambiae	ERR1373075	Negative	WGS	GCF_000005575.2	PRJEB1670	SAMEA3726485	<not provided>	THE WELLCOME TRUST SANGER INSTITUTE	ERX1444201	388	PAIRED	RANDOM	GENOMIC	15622791	2016-04-27	4326	1167	ILLUMINA	2016-04-27	ERS1033634	ERP002372	ae63b200-9389-11e5-bdcf-3c4a9275d6c6	<not provided>	<not provided>	<not provided>	<not provided>	<not provided>	<not provided>	Anopheles Gambiae	<not provided>	<not provided>	<not provided>	<not provided>	<not provided>	<not provided>	<not provided>	<not provided>	<not provided>	<not provided>	<not provided>	<not provided>	<not provided>	<not provided>	<not provided>	<not provided>	<not provided>	<not provided>	<not provided>	<not provided>
Anopheles gambiae	ERR1373080	Negative	WGS	GCF_000005575.2	PRJEB1670	SAMEA3726490	<not provided>	THE WELLCOME TRUST SANGER INSTITUTE	ERX1444206	388	PAIRED	RANDOM	GENOMIC	15622851	2016-04-27	11071	3256	ILLUMINA	2016-04-27	ERS1033639	ERP002372	aea2b6d0-9389-11e5-bdcf-3c4a9275d6c6	<not provided>	<not provided>	<not provided>	<not provided>	<not provided>	<not provided>	Anopheles Gambiae	<not provided>	<not provided>	<not provided>	<not provided>	<not provided>	<not provided>	<not provided>	<not provided>	<not provided>	<not provided>	<not provided>	<not provided>	<not provided>	<not provided>	<not provided>	<not provided>	<not provided>	<not provided>	<not provided>	<not provided>
Anopheles gambiae	ERR1373083	Negative	WGS	GCF_000005575.2	PRJEB1670	SAMEA3726493	<not provided>	THE WELLCOME TRUST SANGER INSTITUTE	ERX1444209	403	PAIRED	RANDOM	GENOMIC	15622792	2016-04-27	10855	2765	ILLUMINA	2016-04-27	ERS1033642	ERP002372	aebcf590-9389-11e5-bdcf-3c4a9275d6c6	<not provided>	<not provided>	<not provided>	<not provided>	<not provided>	<not provided>	Anopheles Gambiae	<not provided>	<not provided>	<not provided>	<not provided>	<not provided>	<not provided>	<not provided>	<not provided>	<not provided>	<not provided>	<not provided>	<not provided>	<not provided>	<not provided>	<not provided>	<not provided>	<not provided>	<not provided>	<not provided>	<not provided>
Anopheles gambiae	ERR1373087	Negative	WGS	GCF_000005575.2	PRJEB1670	SAMEA3726497	<not provided>	THE WELLCOME TRUST SANGER INSTITUTE	ERX1444213	403	PAIRED	RANDOM	GENOMIC	15622840	2016-04-27	9736	2491	ILLUMINA	2016-04-27	ERS1033646	ERP002372	aee14670-9389-11e5-bdcf-3c4a9275d6c6	<not provided>	<not provided>	<not provided>	<not provided>	<not provided>	<not provided>	Anopheles Gambiae	<not provided>	<not provided>	<not provided>	<not provided>	<not provided>	<not provided>	<not provided>	<not provided>	<not provided>	<not provided>	<not provided>	<not provided>	<not provided>	<not provided>	<not provided>	<not provided>	<not provided>	<not provided>	<not provided>	<not provided>
Anopheles gambiae	ERR1373092	Negative	WGS	GCF_000005575.2	PRJEB1670	SAMEA3726502	<not provided>	THE WELLCOME TRUST SANGER INSTITUTE	ERX1444218	403	PAIRED	RANDOM	GENOMIC	15622805	2016-04-27	11895	3343	ILLUMINA	2016-04-27	ERS1033651	ERP002372	af110900-9389-11e5-bdcf-3c4a9275d6c6	<not provided>	<not provided>	<not provided>	<not provided>	<not provided>	<not provided>	Anopheles Gambiae	<not provided>	<not provided>	<not provided>	<not provided>	<not provided>	<not provided>	<not provided>	<not provided>	<not provided>	<not provided>	<not provided>	<not provided>	<not provided>	<not provided>	<not provided>	<not provided>	<not provided>	<not provided>	<not provided>	<not provided>
Anopheles gambiae	ERR1373094	Negative	WGS	GCF_000005575.2	PRJEB1670	SAMEA3726504	<not provided>	THE WELLCOME TRUST SANGER INSTITUTE	ERX1444220	403	PAIRED	RANDOM	GENOMIC	15622829	2016-04-27	1921	526	ILLUMINA	2016-04-27	ERS1033653	ERP002372	af241bd0-9389-11e5-bdcf-3c4a9275d6c6	<not provided>	<not provided>	<not provided>	<not provided>	<not provided>	<not provided>	Anopheles Gambiae	<not provided>	<not provided>	<not provided>	<not provided>	<not provided>	<not provided>	<not provided>	<not provided>	<not provided>	<not provided>	<not provided>	<not provided>	<not provided>	<not provided>	<not provided>	<not provided>	<not provided>	<not provided>	<not provided>	<not provided>
Anopheles gambiae	ERR1554826	Negative	WGS	GCF_000005575.2	PRJEB1670	SAMEA3911285	<not provided>	THE WELLCOME TRUST SANGER INSTITUTE	ERX1625582	433	PAIRED	RANDOM	GENOMIC	16477226	2016-08-05	2737	940	ILLUMINA	2016-08-05	ERS1098419	ERP002372	91b6bb90-ef67-11e5-88b1-3c4a9275d6c6	<not provided>	<not provided>	<not provided>	<not provided>	<not provided>	Not Applicable	Anopheles Gambiae	<not provided>	<not provided>	<not provided>	<not provided>	<not provided>	<not provided>	<not provided>	<not provided>	<not provided>	<not provided>	<not provided>	<not provided>	<not provided>	<not provided>	<not provided>	<not provided>	<not provided>	<not provided>	<not provided>	<not provided>
Anopheles gambiae	ERR1554830	Negative	WGS	<not provided>	PRJEB1670	SAMEA3911289	<not provided>	THE WELLCOME TRUST SANGER INSTITUTE	ERX1625586	409	PAIRED	RANDOM	GENOMIC	16477274	2016-08-05	0	0	ILLUMINA	2016-08-05	ERS1098423	ERP002372	91dcba20-ef67-11e5-88b1-3c4a9275d6c6	<not provided>	<not provided>	<not provided>	<not provided>	<not provided>	Not Applicable	Anopheles Gambiae	<not provided>	<not provided>	<not provided>	<not provided>	<not provided>	<not provided>	<not provided>	<not provided>	<not provided>	<not provided>	<not provided>	<not provided>	<not provided>	<not provided>	<not provided>	<not provided>	<not provided>	<not provided>	<not provided>	<not provided>
Anopheles gambiae	ERR1554833	Negative	WGS	GCF_000005575.2	PRJEB1670	SAMEA3911292	<not provided>	THE WELLCOME TRUST SANGER INSTITUTE	ERX1625589	416	PAIRED	RANDOM	GENOMIC	16477215	2016-08-05	3377	1752	ILLUMINA	2016-08-05	ERS1098426	ERP002372	91f65ca0-ef67-11e5-88b1-3c4a9275d6c6	<not provided>	<not provided>	<not provided>	<not provided>	<not provided>	Not Applicable	Anopheles Gambiae	<not provided>	<not provided>	<not provided>	<not provided>	<not provided>	<not provided>	<not provided>	<not provided>	<not provided>	<not provided>	<not provided>	<not provided>	<not provided>	<not provided>	<not provided>	<not provided>	<not provided>	<not provided>	<not provided>	<not provided>
Anopheles gambiae	ERR1554835	Negative	WGS	GCF_000005575.2	PRJEB1670	SAMEA3911294	<not provided>	THE WELLCOME TRUST SANGER INSTITUTE	ERX1625591	432	PAIRED	RANDOM	GENOMIC	16477239	2016-08-05	3037	971	ILLUMINA	2016-08-05	ERS1098428	ERP002372	92085e00-ef67-11e5-88b1-3c4a9275d6c6	<not provided>	<not provided>	<not provided>	<not provided>	<not provided>	Not Applicable	Anopheles Gambiae	<not provided>	<not provided>	<not provided>	<not provided>	<not provided>	<not provided>	<not provided>	<not provided>	<not provided>	<not provided>	<not provided>	<not provided>	<not provided>	<not provided>	<not provided>	<not provided>	<not provided>	<not provided>	<not provided>	<not provided>
Anopheles gambiae	ERR1554839	Negative	WGS	GCF_000005575.2	PRJEB1670	SAMEA3911298	<not provided>	THE WELLCOME TRUST SANGER INSTITUTE	ERX1625595	459	PAIRED	RANDOM	GENOMIC	16477192	2016-08-05	2884	992	ILLUMINA	2016-08-05	ERS1098432	ERP002372	9229c8b0-ef67-11e5-88b1-3c4a9275d6c6	<not provided>	<not provided>	<not provided>	<not provided>	<not provided>	Not Applicable	Anopheles Gambiae	<not provided>	<not provided>	<not provided>	<not provided>	<not provided>	<not provided>	<not provided>	<not provided>	<not provided>	<not provided>	<not provided>	<not provided>	<not provided>	<not provided>	<not provided>	<not provided>	<not provided>	<not provided>	<not provided>	<not provided>
Anopheles gambiae	ERR1554843	Negative	WGS	GCF_000005575.2	PRJEB1670	SAMEA3911302	<not provided>	THE WELLCOME TRUST SANGER INSTITUTE	ERX1625599	409	PAIRED	RANDOM	GENOMIC	16477240	2016-08-05	3255	1113	ILLUMINA	2016-08-05	ERS1098436	ERP002372	924714b0-ef67-11e5-88b1-3c4a9275d6c6	<not provided>	<not provided>	<not provided>	<not provided>	<not provided>	Not Applicable	Anopheles Gambiae	<not provided>	<not provided>	<not provided>	<not provided>	<not provided>	<not provided>	<not provided>	<not provided>	<not provided>	<not provided>	<not provided>	<not provided>	<not provided>	<not provided>	<not provided>	<not provided>	<not provided>	<not provided>	<not provided>	<not provided>
Anopheles gambiae	ERR1554845	Negative	WGS	<not provided>	PRJEB1670	SAMEA3911306	<not provided>	THE WELLCOME TRUST SANGER INSTITUTE	ERX1625601	421	PAIRED	RANDOM	GENOMIC	16477264	2016-08-05	0	0	ILLUMINA	2016-08-05	ERS1098440	ERP002372	92554580-ef67-11e5-88b1-3c4a9275d6c6	<not provided>	<not provided>	<not provided>	<not provided>	<not provided>	Not Applicable	Anopheles Gambiae	<not provided>	<not provided>	<not provided>	<not provided>	<not provided>	<not provided>	<not provided>	<not provided>	<not provided>	<not provided>	<not provided>	<not provided>	<not provided>	<not provided>	<not provided>	<not provided>	<not provided>	<not provided>	<not provided>	<not provided>
Anopheles gambiae	ERR1554847	Negative	WGS	GCF_000005575.2	PRJEB1670	SAMEA3911311	<not provided>	THE WELLCOME TRUST SANGER INSTITUTE	ERX1625603	398	PAIRED	RANDOM	GENOMIC	16477193	2016-08-05	3413	1123	ILLUMINA	2016-08-05	ERS1098445	ERP002372	926746e0-ef67-11e5-88b1-3c4a9275d6c6	<not provided>	<not provided>	<not provided>	<not provided>	<not provided>	Not Applicable	Anopheles Gambiae	<not provided>	<not provided>	<not provided>	<not provided>	<not provided>	<not provided>	<not provided>	<not provided>	<not provided>	<not provided>	<not provided>	<not provided>	<not provided>	<not provided>	<not provided>	<not provided>	<not provided>	<not provided>	<not provided>	<not provided>
Anopheles gambiae	ERR1554850	Negative	WGS	GCF_000005575.2	PRJEB1670	SAMEA3911318	<not provided>	THE WELLCOME TRUST SANGER INSTITUTE	ERX1625606	409	PAIRED	RANDOM	GENOMIC	16477229	2016-08-05	3235	1085	ILLUMINA	2016-08-05	ERS1098452	ERP002372	928b2290-ef67-11e5-88b1-3c4a9275d6c6	<not provided>	<not provided>	<not provided>	<not provided>	<not provided>	Not Applicable	Anopheles Gambiae	<not provided>	<not provided>	<not provided>	<not provided>	<not provided>	<not provided>	<not provided>	<not provided>	<not provided>	<not provided>	<not provided>	<not provided>	<not provided>	<not provided>	<not provided>	<not provided>	<not provided>	<not provided>	<not provided>	<not provided>
Anopheles gambiae	ERR1554857	Negative	WGS	GCF_000005575.2	PRJEB1670	SAMEA3911334	<not provided>	THE WELLCOME TRUST SANGER INSTITUTE	ERX1625613	411	PAIRED	RANDOM	GENOMIC	16477218	2016-08-05	3277	1121	ILLUMINA	2016-08-05	ERS1098468	ERP002372	92d8a650-ef67-11e5-88b1-3c4a9275d6c6	<not provided>	<not provided>	<not provided>	<not provided>	<not provided>	Not Applicable	Anopheles Gambiae	<not provided>	<not provided>	<not provided>	<not provided>	<not provided>	<not provided>	<not provided>	<not provided>	<not provided>	<not provided>	<not provided>	<not provided>	<not provided>	<not provided>	<not provided>	<not provided>	<not provided>	<not provided>	<not provided>	<not provided>
Anopheles gambiae	ERR1554863	Negative	WGS	GCF_000005575.2	PRJEB1670	SAMEA3911286	<not provided>	THE WELLCOME TRUST SANGER INSTITUTE	ERX1625619	416	PAIRED	RANDOM	GENOMIC	16477238	2016-08-05	3344	1126	ILLUMINA	2016-08-05	ERS1098420	ERP002372	91bf6e20-ef67-11e5-88b1-3c4a9275d6c6	<not provided>	<not provided>	<not provided>	<not provided>	<not provided>	Not Applicable	Anopheles Gambiae	<not provided>	<not provided>	<not provided>	<not provided>	<not provided>	<not provided>	<not provided>	<not provided>	<not provided>	<not provided>	<not provided>	<not provided>	<not provided>	<not provided>	<not provided>	<not provided>	<not provided>	<not provided>	<not provided>	<not provided>
Anopheles gambiae	ERR1554871	Negative	WGS	GCF_000005575.2	PRJEB1670	SAMEA3911294	<not provided>	THE WELLCOME TRUST SANGER INSTITUTE	ERX1625627	434	PAIRED	RANDOM	GENOMIC	16477239	2016-08-05	3086	975	ILLUMINA	2016-08-05	ERS1098428	ERP002372	92085e00-ef67-11e5-88b1-3c4a9275d6c6	<not provided>	<not provided>	<not provided>	<not provided>	<not provided>	Not Applicable	Anopheles Gambiae	<not provided>	<not provided>	<not provided>	<not provided>	<not provided>	<not provided>	<not provided>	<not provided>	<not provided>	<not provided>	<not provided>	<not provided>	<not provided>	<not provided>	<not provided>	<not provided>	<not provided>	<not provided>	<not provided>	<not provided>
Anopheles gambiae	ERR1554873	Negative	WGS	GCF_000005575.2	PRJEB1670	SAMEA3911296	<not provided>	THE WELLCOME TRUST SANGER INSTITUTE	ERX1625629	389	PAIRED	RANDOM	GENOMIC	16477263	2016-08-05	1958	661	ILLUMINA	2016-08-05	ERS1098430	ERP002372	9217ee60-ef67-11e5-88b1-3c4a9275d6c6	<not provided>	<not provided>	<not provided>	<not provided>	<not provided>	Not Applicable	Anopheles Gambiae	<not provided>	<not provided>	<not provided>	<not provided>	<not provided>	<not provided>	<not provided>	<not provided>	<not provided>	<not provided>	<not provided>	<not provided>	<not provided>	<not provided>	<not provided>	<not provided>	<not provided>	<not provided>	<not provided>	<not provided>
Anopheles gambiae	ERR1554878	Negative	WGS	GCF_000005575.2	PRJEB1670	SAMEA3911301	<not provided>	THE WELLCOME TRUST SANGER INSTITUTE	ERX1625634	432	PAIRED	RANDOM	GENOMIC	16477228	2016-08-05	3077	968	ILLUMINA	2016-08-05	ERS1098435	ERP002372	923fe8c0-ef67-11e5-88b1-3c4a9275d6c6	<not provided>	<not provided>	<not provided>	<not provided>	<not provided>	Not Applicable	Anopheles Gambiae	<not provided>	<not provided>	<not provided>	<not provided>	<not provided>	<not provided>	<not provided>	<not provided>	<not provided>	<not provided>	<not provided>	<not provided>	<not provided>	<not provided>	<not provided>	<not provided>	<not provided>	<not provided>	<not provided>	<not provided>
Anopheles gambiae	ERR1554880	Negative	WGS	GCF_000005575.2	PRJEB1670	SAMEA3911304	<not provided>	THE WELLCOME TRUST SANGER INSTITUTE	ERX1625636	398	PAIRED	RANDOM	GENOMIC	16477252	2016-08-05	3475	1162	ILLUMINA	2016-08-05	ERS1098438	ERP002372	924e40a0-ef67-11e5-88b1-3c4a9275d6c6	<not provided>	<not provided>	<not provided>	<not provided>	<not provided>	Not Applicable	Anopheles Gambiae	<not provided>	<not provided>	<not provided>	<not provided>	<not provided>	<not provided>	<not provided>	<not provided>	<not provided>	<not provided>	<not provided>	<not provided>	<not provided>	<not provided>	<not provided>	<not provided>	<not provided>	<not provided>	<not provided>	<not provided>
Anopheles gambiae	ERR1554884	Negative	WGS	GCF_000005575.2	PRJEB1670	SAMEA3911313	<not provided>	THE WELLCOME TRUST SANGER INSTITUTE	ERX1625640	417	PAIRED	RANDOM	GENOMIC	16477205	2016-08-05	2961	990	ILLUMINA	2016-08-05	ERS1098447	ERP002372	9272dfa0-ef67-11e5-88b1-3c4a9275d6c6	<not provided>	<not provided>	<not provided>	<not provided>	<not provided>	Not Applicable	Anopheles Gambiae	<not provided>	<not provided>	<not provided>	<not provided>	<not provided>	<not provided>	<not provided>	<not provided>	<not provided>	<not provided>	<not provided>	<not provided>	<not provided>	<not provided>	<not provided>	<not provided>	<not provided>	<not provided>	<not provided>	<not provided>
Anopheles gambiae	ERR1554885	Negative	WGS	GCF_000005575.2	PRJEB1670	SAMEA3911315	<not provided>	THE WELLCOME TRUST SANGER INSTITUTE	ERX1625641	406	PAIRED	RANDOM	GENOMIC	16477217	2016-08-05	3206	1064	ILLUMINA	2016-08-05	ERS1098449	ERP002372	927c7c90-ef67-11e5-88b1-3c4a9275d6c6	<not provided>	<not provided>	<not provided>	<not provided>	<not provided>	Not Applicable	Anopheles Gambiae	<not provided>	<not provided>	<not provided>	<not provided>	<not provided>	<not provided>	<not provided>	<not provided>	<not provided>	<not provided>	<not provided>	<not provided>	<not provided>	<not provided>	<not provided>	<not provided>	<not provided>	<not provided>	<not provided>	<not provided>
Anopheles gambiae	ERR1554888	Negative	WGS	GCF_000005575.2	PRJEB1670	SAMEA3911323	<not provided>	THE WELLCOME TRUST SANGER INSTITUTE	ERX1625644	418	PAIRED	RANDOM	GENOMIC	16477253	2016-08-05	3096	1037	ILLUMINA	2016-08-05	ERS1098457	ERP002372	92a0f480-ef67-11e5-88b1-3c4a9275d6c6	<not provided>	<not provided>	<not provided>	<not provided>	<not provided>	Not Applicable	Anopheles Gambiae	<not provided>	<not provided>	<not provided>	<not provided>	<not provided>	<not provided>	<not provided>	<not provided>	<not provided>	<not provided>	<not provided>	<not provided>	<not provided>	<not provided>	<not provided>	<not provided>	<not provided>	<not provided>	<not provided>	<not provided>
Anopheles gambiae	ERR1554892	Negative	WGS	GCF_000005575.2	PRJEB1670	SAMEA3911332	<not provided>	THE WELLCOME TRUST SANGER INSTITUTE	ERX1625648	429	PAIRED	RANDOM	GENOMIC	16477206	2016-08-05	3190	1068	ILLUMINA	2016-08-05	ERS1098466	ERP002372	92cda9d0-ef67-11e5-88b1-3c4a9275d6c6	<not provided>	<not provided>	<not provided>	<not provided>	<not provided>	Not Applicable	Anopheles Gambiae	<not provided>	<not provided>	<not provided>	<not provided>	<not provided>	<not provided>	<not provided>	<not provided>	<not provided>	<not provided>	<not provided>	<not provided>	<not provided>	<not provided>	<not provided>	<not provided>	<not provided>	<not provided>	<not provided>	<not provided>
Anopheles gambiae	ERR1554903	Negative	WGS	GCF_000005575.2	PRJEB1670	SAMEA3911290	<not provided>	THE WELLCOME TRUST SANGER INSTITUTE	ERX1625659	445	PAIRED	RANDOM	GENOMIC	16477191	2016-08-05	2646	857	ILLUMINA	2016-08-05	ERS1098424	ERP002372	91e5bad0-ef67-11e5-88b1-3c4a9275d6c6	<not provided>	<not provided>	<not provided>	<not provided>	<not provided>	Not Applicable	Anopheles Gambiae	<not provided>	<not provided>	<not provided>	<not provided>	<not provided>	<not provided>	<not provided>	<not provided>	<not provided>	<not provided>	<not provided>	<not provided>	<not provided>	<not provided>	<not provided>	<not provided>	<not provided>	<not provided>	<not provided>	<not provided>
Anopheles gambiae	ERR1554906	Positive	WGS	GCF_000005575.2	PRJEB1670	SAMEA3911293	<not provided>	THE WELLCOME TRUST SANGER INSTITUTE	ERX1625662	380	PAIRED	RANDOM	GENOMIC	16477227	2016-08-05	2901	1492	ILLUMINA	2016-08-05	ERS1098427	ERP002372	91ff5d50-ef67-11e5-88b1-3c4a9275d6c6	<not provided>	<not provided>	<not provided>	<not provided>	<not provided>	Not Applicable	Anopheles Gambiae	<not provided>	<not provided>	<not provided>	<not provided>	<not provided>	<not provided>	<not provided>	<not provided>	<not provided>	<not provided>	<not provided>	<not provided>	<not provided>	<not provided>	<not provided>	<not provided>	<not provided>	<not provided>	<not provided>	<not provided>
Anopheles gambiae	ERR1554910	Negative	WGS	GCF_000005575.2	PRJEB1670	SAMEA3911297	<not provided>	THE WELLCOME TRUST SANGER INSTITUTE	ERX1625666	439	PAIRED	RANDOM	GENOMIC	16477275	2016-08-05	3230	1073	ILLUMINA	2016-08-05	ERS1098431	ERP002372	921f6870-ef67-11e5-88b1-3c4a9275d6c6	<not provided>	<not provided>	<not provided>	<not provided>	<not provided>	Not Applicable	Anopheles Gambiae	<not provided>	<not provided>	<not provided>	<not provided>	<not provided>	<not provided>	<not provided>	<not provided>	<not provided>	<not provided>	<not provided>	<not provided>	<not provided>	<not provided>	<not provided>	<not provided>	<not provided>	<not provided>	<not provided>	<not provided>
Anopheles gambiae	ERR1554918	Negative	WGS	GCF_000005575.2	PRJEB1670	SAMEA3911308	<not provided>	THE WELLCOME TRUST SANGER INSTITUTE	ERX1625674	419	PAIRED	RANDOM	GENOMIC	16477276	2016-08-05	3126	1037	ILLUMINA	2016-08-05	ERS1098442	ERP002372	925d0db0-ef67-11e5-88b1-3c4a9275d6c6	<not provided>	<not provided>	<not provided>	<not provided>	<not provided>	Not Applicable	Anopheles Gambiae	<not provided>	<not provided>	<not provided>	<not provided>	<not provided>	<not provided>	<not provided>	<not provided>	<not provided>	<not provided>	<not provided>	<not provided>	<not provided>	<not provided>	<not provided>	<not provided>	<not provided>	<not provided>	<not provided>	<not provided>
Anopheles gambiae	ERR1554923	Negative	WGS	GCF_000005575.2	PRJEB1670	SAMEA3911320	<not provided>	THE WELLCOME TRUST SANGER INSTITUTE	ERX1625679	412	PAIRED	RANDOM	GENOMIC	16477241	2016-08-05	3256	1074	ILLUMINA	2016-08-05	ERS1098454	ERP002372	92955bc0-ef67-11e5-88b1-3c4a9275d6c6	<not provided>	<not provided>	<not provided>	<not provided>	<not provided>	Not Applicable	Anopheles Gambiae	<not provided>	<not provided>	<not provided>	<not provided>	<not provided>	<not provided>	<not provided>	<not provided>	<not provided>	<not provided>	<not provided>	<not provided>	<not provided>	<not provided>	<not provided>	<not provided>	<not provided>	<not provided>	<not provided>	<not provided>
Anopheles gambiae	ERR1554926	Negative	WGS	GCF_000005575.2	PRJEB1670	SAMEA3911328	<not provided>	THE WELLCOME TRUST SANGER INSTITUTE	ERX1625682	424	PAIRED	RANDOM	GENOMIC	16477277	2016-08-05	2561	795	ILLUMINA	2016-08-05	ERS1098462	ERP002372	92b87420-ef67-11e5-88b1-3c4a9275d6c6	<not provided>	<not provided>	<not provided>	<not provided>	<not provided>	Not Applicable	Anopheles Gambiae	<not provided>	<not provided>	<not provided>	<not provided>	<not provided>	<not provided>	<not provided>	<not provided>	<not provided>	<not provided>	<not provided>	<not provided>	<not provided>	<not provided>	<not provided>	<not provided>	<not provided>	<not provided>	<not provided>	<not provided>
Anopheles gambiae	ERR1554932	Negative	WGS	GCF_000005575.2	PRJEB1670	SAMEA3911341	<not provided>	THE WELLCOME TRUST SANGER INSTITUTE	ERX1625688	410	PAIRED	RANDOM	GENOMIC	16477254	2016-08-05	2916	974	ILLUMINA	2016-08-05	ERS1098475	ERP002372	92f86350-ef67-11e5-88b1-3c4a9275d6c6	<not provided>	<not provided>	<not provided>	<not provided>	<not provided>	Not Applicable	Anopheles Gambiae	<not provided>	<not provided>	<not provided>	<not provided>	<not provided>	<not provided>	<not provided>	<not provided>	<not provided>	<not provided>	<not provided>	<not provided>	<not provided>	<not provided>	<not provided>	<not provided>	<not provided>	<not provided>	<not provided>	<not provided>
Anopheles gambiae	ERR1554934	Negative	WGS	GCF_000005575.2	PRJEB1670	SAMEA3911346	<not provided>	THE WELLCOME TRUST SANGER INSTITUTE	ERX1625690	438	PAIRED	RANDOM	GENOMIC	16477278	2016-08-05	2772	945	ILLUMINA	2016-08-05	ERS1098480	ERP002372	930f1fa0-ef67-11e5-88b1-3c4a9275d6c6	<not provided>	<not provided>	<not provided>	<not provided>	<not provided>	Not Applicable	Anopheles Gambiae	<not provided>	<not provided>	<not provided>	<not provided>	<not provided>	<not provided>	<not provided>	<not provided>	<not provided>	<not provided>	<not provided>	<not provided>	<not provided>	<not provided>	<not provided>	<not provided>	<not provided>	<not provided>	<not provided>	<not provided>
Anopheles gambiae	ERR494716	Negative	WGS	GCF_000005575.2	PRJEB2136	SAMEA2300903	<not provided>	SC	ERX460132	207	PAIRED	RANDOM	GENOMIC	9399933	2014-05-16	2973	1464	ILLUMINA	2014-05-14	ERS393003	ERP000190	38577-sc-1823296	<not provided>	<not provided>	<not provided>	<not provided>	<not provided>	N/A	Anopheles g.	<not provided>	<not provided>	<not provided>	<not provided>	<not provided>	<not provided>	<not provided>	<not provided>	<not provided>	<not provided>	<not provided>	<not provided>	<not provided>	<not provided>	<not provided>	<not provided>	<not provided>	<not provided>	<not provided>	<not provided>
Anopheles gambiae	ERR494722	Negative	WGS	GCF_000005575.2	PRJEB2136	SAMEA2300909	<not provided>	SC	ERX460138	207	PAIRED	RANDOM	GENOMIC	9400005	2014-05-16	2914	1436	ILLUMINA	2014-05-14	ERS393009	ERP000190	38583-sc-1823344	<not provided>	<not provided>	<not provided>	<not provided>	<not provided>	N/A	Anopheles g.	<not provided>	<not provided>	<not provided>	<not provided>	<not provided>	<not provided>	<not provided>	<not provided>	<not provided>	<not provided>	<not provided>	<not provided>	<not provided>	<not provided>	<not provided>	<not provided>	<not provided>	<not provided>	<not provided>	<not provided>
Anopheles gambiae	ERR501416	Negative	WGS	GCF_000005575.2	PRJEB2136	SAMEA2300903	<not provided>	SC	ERX466773	206	PAIRED	RANDOM	GENOMIC	9399933	2014-06-10	3601	1859	ILLUMINA	2014-05-14	ERS393003	ERP000190	38577-sc-1823296	<not provided>	<not provided>	<not provided>	<not provided>	<not provided>	N/A	Anopheles g.	<not provided>	<not provided>	<not provided>	<not provided>	<not provided>	<not provided>	<not provided>	<not provided>	<not provided>	<not provided>	<not provided>	<not provided>	<not provided>	<not provided>	<not provided>	<not provided>	<not provided>	<not provided>	<not provided>	<not provided>
Anopheles gambiae	ERR501419	Negative	WGS	GCF_000005575.2	PRJEB2136	SAMEA2300906	<not provided>	SC	ERX466776	206	PAIRED	RANDOM	GENOMIC	9399969	2014-06-10	3352	1731	ILLUMINA	2014-05-14	ERS393006	ERP000190	38580-sc-1823320	<not provided>	<not provided>	<not provided>	<not provided>	<not provided>	N/A	Anopheles g.	<not provided>	<not provided>	<not provided>	<not provided>	<not provided>	<not provided>	<not provided>	<not provided>	<not provided>	<not provided>	<not provided>	<not provided>	<not provided>	<not provided>	<not provided>	<not provided>	<not provided>	<not provided>	<not provided>	<not provided>
Anopheles gambiae	ERR501424	Negative	WGS	GCF_000005575.2	PRJEB2136	SAMEA2300911	<not provided>	SC	ERX466781	206	PAIRED	RANDOM	GENOMIC	9399934	2014-06-10	2762	1420	ILLUMINA	2014-05-14	ERS393011	ERP000190	38585-sc-1823360	<not provided>	<not provided>	<not provided>	<not provided>	<not provided>	N/A	Anopheles g.	<not provided>	<not provided>	<not provided>	<not provided>	<not provided>	<not provided>	<not provided>	<not provided>	<not provided>	<not provided>	<not provided>	<not provided>	<not provided>	<not provided>	<not provided>	<not provided>	<not provided>	<not provided>	<not provided>	<not provided>
Anopheles gambiae	ERR501426	Negative	WGS	GCF_000005575.2	PRJEB2136	SAMEA2300903	<not provided>	SC	ERX466783	205	PAIRED	RANDOM	GENOMIC	9399933	2014-06-10	3609	1876	ILLUMINA	2014-05-14	ERS393003	ERP000190	38577-sc-1823296	<not provided>	<not provided>	<not provided>	<not provided>	<not provided>	N/A	Anopheles g.	<not provided>	<not provided>	<not provided>	<not provided>	<not provided>	<not provided>	<not provided>	<not provided>	<not provided>	<not provided>	<not provided>	<not provided>	<not provided>	<not provided>	<not provided>	<not provided>	<not provided>	<not provided>	<not provided>	<not provided>
Anopheles gambiae	ERR501431	Negative	WGS	GCF_000005575.2	PRJEB2136	SAMEA2300908	<not provided>	SC	ERX466788	205	PAIRED	RANDOM	GENOMIC	9399993	2014-06-10	3416	1777	ILLUMINA	2014-05-14	ERS393008	ERP000190	38582-sc-1823336	<not provided>	<not provided>	<not provided>	<not provided>	<not provided>	N/A	Anopheles g.	<not provided>	<not provided>	<not provided>	<not provided>	<not provided>	<not provided>	<not provided>	<not provided>	<not provided>	<not provided>	<not provided>	<not provided>	<not provided>	<not provided>	<not provided>	<not provided>	<not provided>	<not provided>	<not provided>	<not provided>
Anopheles gambiae	ERR351838	Negative	WGS	GCF_000005575.2	PRJEB2141	SAMEA2073269	<not provided>	SC	ERX324621	202	PAIRED	RANDOM	GENOMIC	7494423	2014-03-07	3822	2015	ILLUMINA	2014-03-13	ERS248118	ERP000195	31030-sc-2013-05-21T14:26:39Z-1633465	<not provided>	<not provided>	<not provided>	<not provided>	<not provided>	<not provided>	A. gambiae	<not provided>	<not provided>	<not provided>	<not provided>	<not provided>	<not provided>	<not provided>	<not provided>	<not provided>	<not provided>	<not provided>	<not provided>	<not provided>	<not provided>	<not provided>	<not provided>	<not provided>	<not provided>	<not provided>	<not provided>
Anopheles gambiae	ERR351841	Negative	WGS	GCF_000005575.2	PRJEB2141	SAMEA2073272	<not provided>	SC	ERX324624	202	PAIRED	RANDOM	GENOMIC	7494388	2014-03-07	3968	2099	ILLUMINA	2014-03-13	ERS248127	ERP000195	31039-sc-2013-05-21T14:26:48Z-1633474	<not provided>	<not provided>	<not provided>	<not provided>	<not provided>	<not provided>	A. gambiae	<not provided>	<not provided>	<not provided>	<not provided>	<not provided>	<not provided>	<not provided>	<not provided>	<not provided>	<not provided>	<not provided>	<not provided>	<not provided>	<not provided>	<not provided>	<not provided>	<not provided>	<not provided>	<not provided>	<not provided>
Anopheles gambiae	ERR501429	Negative	WGS	GCF_000005575.2	PRJEB2136	SAMEA2300906	<not provided>	SC	ERX466786	205	PAIRED	RANDOM	GENOMIC	9399969	2014-06-10	3360	1747	ILLUMINA	2014-05-14	ERS393006	ERP000190	38580-sc-1823320	<not provided>	<not provided>	<not provided>	<not provided>	<not provided>	N/A	Anopheles g.	<not provided>	<not provided>	<not provided>	<not provided>	<not provided>	<not provided>	<not provided>	<not provided>	<not provided>	<not provided>	<not provided>	<not provided>	<not provided>	<not provided>	<not provided>	<not provided>	<not provided>	<not provided>	<not provided>	<not provided>
Anopheles gambiae	ERR501433	Negative	WGS	GCF_000005575.2	PRJEB2136	SAMEA2300910	<not provided>	SC	ERX466790	205	PAIRED	RANDOM	GENOMIC	9399922	2014-06-10	3300	1707	ILLUMINA	2014-05-14	ERS393010	ERP000190	38584-sc-1823352	<not provided>	<not provided>	<not provided>	<not provided>	<not provided>	N/A	Anopheles g.	<not provided>	<not provided>	<not provided>	<not provided>	<not provided>	<not provided>	<not provided>	<not provided>	<not provided>	<not provided>	<not provided>	<not provided>	<not provided>	<not provided>	<not provided>	<not provided>	<not provided>	<not provided>	<not provided>	<not provided>
Anopheles gambiae	ERR779545	Negative	WGS	GCF_000005575.2	PRJEB2141	SAMEA3105323	<not provided>	THE WELLCOME TRUST SANGER INSTITUTE	ERX769972	210	PAIRED	RANDOM	GENOMIC	12491565	2016-01-27	63	47	ILLUMINA	2015-03-11	ERS573091	ERP000195	50916-sc-2149232	<not provided>	<not provided>	<not provided>	<not provided>	<not provided>	N/A	A. gambiae	<not provided>	<not provided>	<not provided>	<not provided>	<not provided>	<not provided>	<not provided>	<not provided>	<not provided>	<not provided>	<not provided>	<not provided>	<not provided>	<not provided>	<not provided>	<not provided>	<not provided>	<not provided>	<not provided>	<not provided>
Anopheles gambiae	ERR779550	Negative	WGS	GCF_000005575.2	PRJEB2141	SAMEA3105332	<not provided>	THE WELLCOME TRUST SANGER INSTITUTE	ERX769977	202	PAIRED	RANDOM	GENOMIC	12491530	2016-01-27	347	203	ILLUMINA	2015-03-11	ERS573100	ERP000195	50929-sc-2149241	<not provided>	<not provided>	<not provided>	<not provided>	<not provided>	N/A	A. gambiae	<not provided>	<not provided>	<not provided>	<not provided>	<not provided>	<not provided>	<not provided>	<not provided>	<not provided>	<not provided>	<not provided>	<not provided>	<not provided>	<not provided>	<not provided>	<not provided>	<not provided>	<not provided>	<not provided>	<not provided>
Anopheles gambiae	ERR779557	Negative	WGS	GCF_000005575.2	PRJEB2141	SAMEA3105343	<not provided>	THE WELLCOME TRUST SANGER INSTITUTE	ERX769984	202	PAIRED	RANDOM	GENOMIC	12491614	2016-01-27	92	63	ILLUMINA	2015-03-11	ERS573111	ERP000195	50966-sc-2149252	<not provided>	<not provided>	<not provided>	<not provided>	<not provided>	N/A	A. gambiae	<not provided>	<not provided>	<not provided>	<not provided>	<not provided>	<not provided>	<not provided>	<not provided>	<not provided>	<not provided>	<not provided>	<not provided>	<not provided>	<not provided>	<not provided>	<not provided>	<not provided>	<not provided>	<not provided>	<not provided>
Anopheles gambiae	ERR779561	Negative	WGS	GCF_000005575.2	PRJEB2141	SAMEA3105348	<not provided>	THE WELLCOME TRUST SANGER INSTITUTE	ERX769988	209	PAIRED	RANDOM	GENOMIC	12491567	2016-01-27	5950	3301	ILLUMINA	2015-03-11	ERS573116	ERP000195	50931-sc-2149257	<not provided>	<not provided>	<not provided>	<not provided>	<not provided>	N/A	A. gambiae	<not provided>	<not provided>	<not provided>	<not provided>	<not provided>	<not provided>	<not provided>	<not provided>	<not provided>	<not provided>	<not provided>	<not provided>	<not provided>	<not provided>	<not provided>	<not provided>	<not provided>	<not provided>	<not provided>	<not provided>
Anopheles gambiae	ERR779565	Negative	WGS	GCF_000005575.2	PRJEB2141	SAMEA3105352	<not provided>	THE WELLCOME TRUST SANGER INSTITUTE	ERX769992	209	PAIRED	RANDOM	GENOMIC	12491615	2016-01-27	5976	3292	ILLUMINA	2015-03-11	ERS573120	ERP000195	50979-sc-2149261	<not provided>	<not provided>	<not provided>	<not provided>	<not provided>	N/A	A. gambiae	<not provided>	<not provided>	<not provided>	<not provided>	<not provided>	<not provided>	<not provided>	<not provided>	<not provided>	<not provided>	<not provided>	<not provided>	<not provided>	<not provided>	<not provided>	<not provided>	<not provided>	<not provided>	<not provided>	<not provided>
Anopheles gambiae	ERR779571	Negative	WGS	GCF_000005575.2	PRJEB2141	SAMEA3105494	<not provided>	THE WELLCOME TRUST SANGER INSTITUTE	ERX769998	212	PAIRED	RANDOM	GENOMIC	12487658	2016-01-27	67	54	ILLUMINA	2015-03-11	ERS573262	ERP000195	51079-sc-2149405	<not provided>	<not provided>	<not provided>	<not provided>	<not provided>	N/A	A. gambiae	<not provided>	<not provided>	<not provided>	<not provided>	<not provided>	<not provided>	<not provided>	<not provided>	<not provided>	<not provided>	<not provided>	<not provided>	<not provided>	<not provided>	<not provided>	<not provided>	<not provided>	<not provided>	<not provided>	<not provided>
Anopheles gambiae	ERR779575	Negative	WGS	GCF_000005575.2	PRJEB2141	SAMEA3105500	<not provided>	THE WELLCOME TRUST SANGER INSTITUTE	ERX770002	212	PAIRED	RANDOM	GENOMIC	12487706	2016-01-27	6	14	ILLUMINA	2015-03-11	ERS573268	ERP000195	51068-sc-2149412	<not provided>	<not provided>	<not provided>	<not provided>	<not provided>	N/A	A. gambiae	<not provided>	<not provided>	<not provided>	<not provided>	<not provided>	<not provided>	<not provided>	<not provided>	<not provided>	<not provided>	<not provided>	<not provided>	<not provided>	<not provided>	<not provided>	<not provided>	<not provided>	<not provided>	<not provided>	<not provided>
Anopheles gambiae	ERR779577	Negative	WGS	GCF_000005575.2	PRJEB2141	SAMEA3105503	<not provided>	THE WELLCOME TRUST SANGER INSTITUTE	ERX770004	212	PAIRED	RANDOM	GENOMIC	12487730	2016-01-27	8359	4567	ILLUMINA	2015-03-11	ERS573271	ERP000195	50915-sc-2149416	<not provided>	<not provided>	<not provided>	<not provided>	<not provided>	N/A	A. gambiae	<not provided>	<not provided>	<not provided>	<not provided>	<not provided>	<not provided>	<not provided>	<not provided>	<not provided>	<not provided>	<not provided>	<not provided>	<not provided>	<not provided>	<not provided>	<not provided>	<not provided>	<not provided>	<not provided>	<not provided>
Anopheles gambiae	ERR779580	Negative	WGS	GCF_000005575.2	PRJEB2141	ERS573274	<not provided>	THE WELLCOME TRUST SANGER INSTITUTE	ERX770007	212	PAIRED	RANDOM	GENOMIC	12487671	2016-01-27	6648	3641	ILLUMINA	2015-03-11	ERS573274	ERP000195	51138-sc-2149419	<not provided>	<not provided>	<not provided>	<not provided>	<not provided>	N/A	A. gambiae	<not provided>	<not provided>	<not provided>	<not provided>	<not provided>	<not provided>	<not provided>	<not provided>	<not provided>	<not provided>	<not provided>	<not provided>	<not provided>	<not provided>	<not provided>	<not provided>	<not provided>	<not provided>	<not provided>	<not provided>
Anopheles gambiae	ERR841940	Negative	WGS	GCF_000005575.2	PRJEB2141	SAMEA3105230	<not provided>	THE WELLCOME TRUST SANGER INSTITUTE	ERX922008	213	PAIRED	RANDOM	GENOMIC	12491570	2016-01-24	141	88	ILLUMINA	2015-04-02	ERS572998	ERP000195	50834-sc-2149137	<not provided>	<not provided>	<not provided>	<not provided>	<not provided>	N/A	A. gambiae	<not provided>	<not provided>	<not provided>	<not provided>	<not provided>	<not provided>	<not provided>	<not provided>	<not provided>	<not provided>	<not provided>	<not provided>	<not provided>	<not provided>	<not provided>	<not provided>	<not provided>	<not provided>	<not provided>	<not provided>
Anopheles gambiae	ERR841942	Negative	WGS	GCF_000005575.2	PRJEB2141	SAMEA3105233	<not provided>	THE WELLCOME TRUST SANGER INSTITUTE	ERX922010	213	PAIRED	RANDOM	GENOMIC	12491594	2016-01-24	7852	4310	ILLUMINA	2015-04-02	ERS573001	ERP000195	50870-sc-2149140	<not provided>	<not provided>	<not provided>	<not provided>	<not provided>	N/A	A. gambiae	<not provided>	<not provided>	<not provided>	<not provided>	<not provided>	<not provided>	<not provided>	<not provided>	<not provided>	<not provided>	<not provided>	<not provided>	<not provided>	<not provided>	<not provided>	<not provided>	<not provided>	<not provided>	<not provided>	<not provided>
Anopheles gambiae	ERR841945	Negative	WGS	GCF_000005575.2	PRJEB2141	SAMEA3105240	<not provided>	THE WELLCOME TRUST SANGER INSTITUTE	ERX922013	213	PAIRED	RANDOM	GENOMIC	12491535	2016-01-24	5702	3128	ILLUMINA	2015-04-02	ERS573008	ERP000195	50859-sc-2149147	<not provided>	<not provided>	<not provided>	<not provided>	<not provided>	N/A	A. gambiae	<not provided>	<not provided>	<not provided>	<not provided>	<not provided>	<not provided>	<not provided>	<not provided>	<not provided>	<not provided>	<not provided>	<not provided>	<not provided>	<not provided>	<not provided>	<not provided>	<not provided>	<not provided>	<not provided>	<not provided>
Anopheles gambiae	ERR841951	Negative	WGS	GCF_000005575.2	PRJEB2141	SAMEA3105252	<not provided>	THE WELLCOME TRUST SANGER INSTITUTE	ERX922019	216	PAIRED	RANDOM	GENOMIC	12491607	2016-01-24	131	84	ILLUMINA	2015-04-02	ERS573020	ERP000195	50813-sc-2149159	<not provided>	<not provided>	<not provided>	<not provided>	<not provided>	N/A	A. gambiae	<not provided>	<not provided>	<not provided>	<not provided>	<not provided>	<not provided>	<not provided>	<not provided>	<not provided>	<not provided>	<not provided>	<not provided>	<not provided>	<not provided>	<not provided>	<not provided>	<not provided>	<not provided>	<not provided>	<not provided>
Anopheles gambiae	ERR842040	Negative	WGS	GCF_000005575.2	PRJEB2141	SAMEA3105504	<not provided>	THE WELLCOME TRUST SANGER INSTITUTE	ERX922108	212	PAIRED	RANDOM	GENOMIC	12487647	2016-01-24	6357	3500	ILLUMINA	2015-04-02	ERS573272	ERP000195	51021-sc-2149417	<not provided>	<not provided>	<not provided>	<not provided>	<not provided>	N/A	A. gambiae	<not provided>	<not provided>	<not provided>	<not provided>	<not provided>	<not provided>	<not provided>	<not provided>	<not provided>	<not provided>	<not provided>	<not provided>	<not provided>	<not provided>	<not provided>	<not provided>	<not provided>	<not provided>	<not provided>	<not provided>
Anopheles gambiae	ERR842100	Negative	WGS	GCF_000005575.2	PRJEB2141	ERS573314	<not provided>	THE WELLCOME TRUST SANGER INSTITUTE	ERX922168	228	PAIRED	RANDOM	GENOMIC	12487699	2016-01-24	3474	1989	ILLUMINA	2015-04-02	ERS573314	ERP000195	51143-sc-2149459	<not provided>	<not provided>	<not provided>	<not provided>	<not provided>	N/A	A. gambiae	<not provided>	<not provided>	<not provided>	<not provided>	<not provided>	<not provided>	<not provided>	<not provided>	<not provided>	<not provided>	<not provided>	<not provided>	<not provided>	<not provided>	<not provided>	<not provided>	<not provided>	<not provided>	<not provided>	<not provided>
Anopheles gambiae	SRR3170730	Negative	WGS	<not provided>	PRJNA311062	SAMN04461503	Model organism or animal	<not provided>	SRX1585882	0	PAIRED	RANDOM	GENOMIC	AD012	2016-02-16	28622	21211	ILLUMINA	2016-06-29	SRS1296912	SRP070170	AD012_Bamako	<not provided>	female	<not provided>	whole organism	<not provided>	<not provided>	<not provided>	<not provided>	<not provided>	<not provided>	<not provided>	<not provided>	<not provided>	<not provided>	<not provided>	<not provided>	<not provided>	<not provided>	adult	<not provided>	<not provided>	<not provided>	<not provided>	<not provided>	<not provided>	<not provided>	<not provided>
Anopheles gambiae	SRR3170731	Negative	WGS	<not provided>	PRJNA311062	SAMN04461508	Model organism or animal	<not provided>	SRX1585883	0	PAIRED	RANDOM	GENOMIC	AD019	2016-02-16	10919	8074	ILLUMINA	2016-06-29	SRS1296911	SRP070170	AD019_Angambiae	<not provided>	female	<not provided>	whole organism	<not provided>	<not provided>	<not provided>	<not provided>	<not provided>	<not provided>	<not provided>	<not provided>	<not provided>	<not provided>	<not provided>	<not provided>	<not provided>	<not provided>	adult	<not provided>	<not provided>	<not provided>	<not provided>	<not provided>	<not provided>	<not provided>	<not provided>
Anoplophora glabripennis	SRR941723	Negative	WGS	<not provided>	PRJNA167479	SAMN02222868	<not provided>	BCM	SRX326764	155	PAIRED	RANDOM	GENOMIC	IWG_AGI5DM.DDM3010-Larv-1_3pA	2013-09-23	40397	27485	ILLUMINA	2013-07-23	SRS463194	SRP027606	AGLA.00-larvae	from mixed research colony (made up of wild-collected US specimens from several localities)	unknown	<not provided>	<not provided>	<not provided>	<not provided>	<not provided>	<not provided>	<not provided>	<not provided>	USA: Otis Air National Guard Base, MA	<not provided>	<not provided>	<not provided>	<not provided>	<not provided>	<not provided>	2011-08-01	<not provided>	<not provided>	<not provided>	<not provided>	<not provided>	<not provided>	<not provided>	<not provided>	<not provided>
Anoplophora glabripennis	SRR941724	Negative	WGS	<not provided>	PRJNA167479	SAMN02222868	<not provided>	BCM	SRX326765	6967	PAIRED	RANDOM	GENOMIC	IWG_AGI5DM.DDM3010-Larv-1_8mA	2013-07-22	13945	10183	ILLUMINA	2013-07-23	SRS463194	SRP027606	AGLA.00-larvae	from mixed research colony (made up of wild-collected US specimens from several localities)	unknown	<not provided>	<not provided>	<not provided>	<not provided>	<not provided>	<not provided>	<not provided>	<not provided>	USA: Otis Air National Guard Base, MA	<not provided>	<not provided>	<not provided>	<not provided>	<not provided>	<not provided>	2011-08-01	<not provided>	<not provided>	<not provided>	<not provided>	<not provided>	<not provided>	<not provided>	<not provided>	<not provided>
Anoplophora glabripennis	SRR941725	Negative	WGS	<not provided>	PRJNA167479	SAMN02222868	<not provided>	BCM	SRX326766	3177	PAIRED	RANDOM	GENOMIC	IWG_AGI5DM.DDM3010-Larv-1_7mA	2013-07-22	39763	29441	ILLUMINA	2013-07-23	SRS463194	SRP027606	AGLA.00-larvae	from mixed research colony (made up of wild-collected US specimens from several localities)	unknown	<not provided>	<not provided>	<not provided>	<not provided>	<not provided>	<not provided>	<not provided>	<not provided>	USA: Otis Air National Guard Base, MA	<not provided>	<not provided>	<not provided>	<not provided>	<not provided>	<not provided>	2011-08-01	<not provided>	<not provided>	<not provided>	<not provided>	<not provided>	<not provided>	<not provided>	<not provided>	<not provided>
Anoplophora glabripennis	SRR941726	Negative	WGS	<not provided>	PRJNA167479	SAMN02222868	<not provided>	BCM	SRX326767	324	PAIRED	RANDOM	GENOMIC	IZZ_AGI5DM.DDM3010-Larv-1_9pA	2013-07-22	8360	5568	ILLUMINA	2013-07-23	SRS463194	SRP027606	AGLA.00-larvae	from mixed research colony (made up of wild-collected US specimens from several localities)	unknown	<not provided>	<not provided>	<not provided>	<not provided>	<not provided>	<not provided>	<not provided>	<not provided>	USA: Otis Air National Guard Base, MA	<not provided>	<not provided>	<not provided>	<not provided>	<not provided>	<not provided>	2011-08-01	<not provided>	<not provided>	<not provided>	<not provided>	<not provided>	<not provided>	<not provided>	<not provided>	<not provided>
Anoplophora glabripennis	SRR941727	Negative	WGS	<not provided>	PRJNA167479	SAMN02222868	<not provided>	BCM	SRX326768	385	PAIRED	RANDOM	GENOMIC	IWG_AGI5DM.DDM3010-Larv-1_4pA	2013-07-22	22559	15266	ILLUMINA	2013-07-23	SRS463194	SRP027606	AGLA.00-larvae	from mixed research colony (made up of wild-collected US specimens from several localities)	unknown	<not provided>	<not provided>	<not provided>	<not provided>	<not provided>	<not provided>	<not provided>	<not provided>	USA: Otis Air National Guard Base, MA	<not provided>	<not provided>	<not provided>	<not provided>	<not provided>	<not provided>	2011-08-01	<not provided>	<not provided>	<not provided>	<not provided>	<not provided>	<not provided>	<not provided>	<not provided>	<not provided>
Aphis glycines	SRR3190066	Negative	WGS	<not provided>	PRJNA312843	SAMN04507571	Invertebrate	USDA	SRX1602077	0	PAIRED	RANDOM	GENOMIC	MN-Bio1_Sample1	2016-02-26	2549	1482	ILLUMINA	2016-07-18	SRS1311983	SRP070881	MN-Bio1_Sample1	MN	female	<not provided>	whole body	<not provided>	<not provided>	<not provided>	<not provided>	<not provided>	<not provided>	USA	<not provided>	<not provided>	<not provided>	<not provided>	<not provided>	<not provided>	2013-07-07	<not provided>	<not provided>	<not provided>	J Wenger	<not provided>	<not provided>	<not provided>	<not provided>	<not provided>
Aphis glycines	SRR3190067	Negative	WGS	<not provided>	PRJNA312843	SAMN04507572	Invertebrate	USDA	SRX1602078	0	PAIRED	RANDOM	GENOMIC	MN-Bio4_Sample1	2016-02-26	2725	1627	ILLUMINA	2016-07-18	SRS1311982	SRP070881	MN-Bio4_Sample1	MN	<not provided>	<not provided>	whole body	<not provided>	<not provided>	<not provided>	<not provided>	<not provided>	<not provided>	USA	<not provided>	<not provided>	<not provided>	<not provided>	<not provided>	<not provided>	2013-07-10	<not provided>	<not provided>	<not provided>	J Wenger	<not provided>	<not provided>	<not provided>	<not provided>	<not provided>
Aphis glycines	SRR3190068	Negative	WGS	<not provided>	PRJNA312843	SAMN04507573	Invertebrate	USDA	SRX1602079	0	PAIRED	RANDOM	GENOMIC	ND-Bio1_Sample1	2016-02-26	2691	1595	ILLUMINA	2016-07-18	SRS1311981	SRP070881	ND-Bio1_Sample1	ND	female	<not provided>	whole body	<not provided>	<not provided>	<not provided>	<not provided>	<not provided>	<not provided>	USA	<not provided>	<not provided>	<not provided>	<not provided>	<not provided>	<not provided>	2013-08-08	<not provided>	<not provided>	<not provided>	J Wenger	<not provided>	<not provided>	<not provided>	<not provided>	<not provided>
Aphis glycines	SRR3190069	Negative	WGS	<not provided>	PRJNA312843	SAMN04507574	Invertebrate	USDA	SRX1602080	0	PAIRED	RANDOM	GENOMIC	ND-Bio4_Sample1	2016-02-26	2574	1542	ILLUMINA	2016-07-18	SRS1311980	SRP070881	ND-Bio4_Sample1	ND	<not provided>	<not provided>	whole body	<not provided>	<not provided>	<not provided>	<not provided>	<not provided>	<not provided>	USA	<not provided>	<not provided>	<not provided>	<not provided>	<not provided>	<not provided>	2013-08-11	<not provided>	<not provided>	<not provided>	J Wenger	<not provided>	<not provided>	<not provided>	<not provided>	<not provided>
Aphis glycines	SRR3190070	Negative	WGS	<not provided>	PRJNA312843	SAMN04507575	Invertebrate	USDA	SRX1602081	0	PAIRED	RANDOM	GENOMIC	NW-Bio1_Sample1	2016-03-02	2333	1396	ILLUMINA	2016-07-18	SRS1311979	SRP070881	NW-Bio1_Sample1	NW	female	<not provided>	whole body	<not provided>	<not provided>	<not provided>	<not provided>	<not provided>	<not provided>	USA	<not provided>	<not provided>	<not provided>	<not provided>	<not provided>	<not provided>	2013-06-07	<not provided>	<not provided>	<not provided>	J Wenger	<not provided>	<not provided>	<not provided>	<not provided>	<not provided>
Aphis glycines	SRR3190071	Negative	WGS	<not provided>	PRJNA312843	SAMN04507576	Invertebrate	USDA	SRX1602082	0	PAIRED	RANDOM	GENOMIC	NW-Bio1_Sample2	2016-02-26	2216	1322	ILLUMINA	2016-07-18	SRS1311978	SRP070881	NW-Bio1_Sample2	NW	<not provided>	<not provided>	whole body	<not provided>	<not provided>	<not provided>	<not provided>	<not provided>	<not provided>	USA	<not provided>	<not provided>	<not provided>	<not provided>	<not provided>	<not provided>	2013-06-15	<not provided>	<not provided>	<not provided>	<not provided>	<not provided>	<not provided>	<not provided>	<not provided>	<not provided>
Aphis glycines	SRR3190072	Negative	WGS	<not provided>	PRJNA312843	SAMN04507577	Invertebrate	USDA	SRX1602083	0	PAIRED	RANDOM	GENOMIC	NW-Bio4_Sample1	2016-02-26	2564	1454	ILLUMINA	2016-07-18	SRS1311977	SRP070881	NW-Bio4_Sample1	NW	<not provided>	<not provided>	whole body	<not provided>	<not provided>	<not provided>	<not provided>	<not provided>	<not provided>	USA	<not provided>	<not provided>	<not provided>	<not provided>	<not provided>	<not provided>	2013-06-19	<not provided>	<not provided>	<not provided>	J Wenger	<not provided>	<not provided>	<not provided>	<not provided>	<not provided>
Aphis glycines	SRR3190073	Negative	WGS	<not provided>	PRJNA312843	SAMN04507578	Invertebrate	USDA	SRX1602084	0	PAIRED	RANDOM	GENOMIC	NW-Bio4_Sample2	2016-02-26	2362	1353	ILLUMINA	2016-07-18	SRS1311976	SRP070881	NW-Bio4_Sample2	NW	female	<not provided>	whole body	<not provided>	<not provided>	<not provided>	<not provided>	<not provided>	<not provided>	USA	<not provided>	<not provided>	<not provided>	<not provided>	<not provided>	<not provided>	2013-06-20	<not provided>	<not provided>	<not provided>	J Wenger	<not provided>	<not provided>	<not provided>	<not provided>	<not provided>
Aphis glycines	SRR3190074	Negative	WGS	<not provided>	PRJNA312843	SAMN04507579	Invertebrate	USDA	SRX1602085	0	PAIRED	RANDOM	GENOMIC	NW-Bio4_Sample3	2016-02-26	2783	1568	ILLUMINA	2016-07-18	SRS1311975	SRP070881	NW-Bio4_Sample3	NW	<not provided>	<not provided>	whole body	<not provided>	<not provided>	<not provided>	<not provided>	<not provided>	<not provided>	USA	<not provided>	<not provided>	<not provided>	<not provided>	<not provided>	<not provided>	2013-06-24	<not provided>	<not provided>	<not provided>	J Wenger	<not provided>	<not provided>	<not provided>	<not provided>	<not provided>
Aphis glycines	SRR3190075	Negative	WGS	<not provided>	PRJNA312843	SAMN04507580	Invertebrate	USDA	SRX1602086	0	PAIRED	RANDOM	GENOMIC	PA-Bio1_Sample1	2016-02-26	2555	1532	ILLUMINA	2016-07-18	SRS1311974	SRP070881	PA-Bio1_Sample1	PA	female	<not provided>	whole body	<not provided>	<not provided>	<not provided>	<not provided>	<not provided>	<not provided>	USA	<not provided>	<not provided>	<not provided>	<not provided>	<not provided>	<not provided>	2013-06-08	<not provided>	<not provided>	<not provided>	J Wenger	<not provided>	<not provided>	<not provided>	<not provided>	<not provided>
Aphis glycines	SRR3190076	Negative	WGS	<not provided>	PRJNA312843	SAMN04507581	Invertebrate	USDA	SRX1602087	0	PAIRED	RANDOM	GENOMIC	PA-Bio4_Sample1	2016-02-26	2530	1492	ILLUMINA	2016-07-18	SRS1311973	SRP070881	PA-Bio4_Sample1	PA	<not provided>	<not provided>	whole body	<not provided>	<not provided>	<not provided>	<not provided>	<not provided>	<not provided>	USA	<not provided>	<not provided>	<not provided>	<not provided>	<not provided>	<not provided>	2013-06-10	<not provided>	<not provided>	<not provided>	J Wenger	<not provided>	<not provided>	<not provided>	<not provided>	<not provided>
Aphis glycines	SRR3190077	Negative	WGS	<not provided>	PRJNA312843	SAMN04507582	Invertebrate	USDA	SRX1602088	0	PAIRED	RANDOM	GENOMIC	PA-Bio4_Sample2	2016-02-26	2357	1389	ILLUMINA	2016-07-18	SRS1311972	SRP070881	PA-Bio4_Sample2	PA	female	<not provided>	whole body	<not provided>	<not provided>	<not provided>	<not provided>	<not provided>	<not provided>	USA	<not provided>	<not provided>	<not provided>	<not provided>	<not provided>	<not provided>	2013-06-11	<not provided>	<not provided>	<not provided>	J Wenger	<not provided>	<not provided>	<not provided>	<not provided>	<not provided>
Aphis glycines	SRR3190078	Negative	WGS	<not provided>	PRJNA312843	SAMN04507583	Invertebrate	USDA	SRX1602089	0	PAIRED	RANDOM	GENOMIC	WI-Bio1_Sample1	2016-02-26	2646	1572	ILLUMINA	2016-07-18	SRS1311971	SRP070881	WI-Bio1_Sample1	WI	<not provided>	<not provided>	whole body	<not provided>	<not provided>	<not provided>	<not provided>	<not provided>	<not provided>	USA	<not provided>	<not provided>	<not provided>	<not provided>	<not provided>	<not provided>	2013-08-25	<not provided>	<not provided>	<not provided>	J Wenger	<not provided>	<not provided>	<not provided>	<not provided>	<not provided>
Aphis glycines	SRR3190079	Negative	WGS	<not provided>	PRJNA312843	SAMN04507584	Invertebrate	USDA	SRX1602090	0	PAIRED	RANDOM	GENOMIC	WI-Bio1_Sample2	2016-02-26	2626	1519	ILLUMINA	2016-07-18	SRS1311970	SRP070881	WI-Bio1_Sample2	WI	female	<not provided>	whole body	<not provided>	<not provided>	<not provided>	<not provided>	<not provided>	<not provided>	USA	<not provided>	<not provided>	<not provided>	<not provided>	<not provided>	<not provided>	2013-08-26	<not provided>	<not provided>	<not provided>	J Wenger	<not provided>	<not provided>	<not provided>	<not provided>	<not provided>
Aphis glycines	SRR3190080	Negative	WGS	<not provided>	PRJNA312843	SAMN04507585	Invertebrate	USDA	SRX1602091	0	PAIRED	RANDOM	GENOMIC	WI-Bio4_Sample1	2016-02-26	2595	1475	ILLUMINA	2016-07-18	SRS1311969	SRP070881	WI-Bio4_Sample1	WI	<not provided>	<not provided>	whole body	<not provided>	<not provided>	<not provided>	<not provided>	<not provided>	<not provided>	USA	<not provided>	<not provided>	<not provided>	<not provided>	<not provided>	<not provided>	2013-08-30	<not provided>	<not provided>	<not provided>	J Wenger	<not provided>	<not provided>	<not provided>	<not provided>	<not provided>
Aphis glycines	SRR3190081	Negative	WGS	<not provided>	PRJNA312843	SAMN04507586	Invertebrate	USDA	SRX1602092	0	PAIRED	RANDOM	GENOMIC	WI-Bio4_Sample2	2016-03-02	2644	1553	ILLUMINA	2016-07-18	SRS1311968	SRP070881	WI-Bio4_Sample2	WI	female	<not provided>	whole body	<not provided>	<not provided>	<not provided>	<not provided>	<not provided>	<not provided>	USA	<not provided>	<not provided>	<not provided>	<not provided>	<not provided>	<not provided>	2013-08-31	<not provided>	<not provided>	<not provided>	J Wenger	<not provided>	<not provided>	<not provided>	<not provided>	<not provided>
Aphis glycines	SRR3190082	Negative	WGS	<not provided>	PRJNA312843	SAMN04507587	Invertebrate	USDA	SRX1602093	0	PAIRED	RANDOM	GENOMIC	WI-Bio4_Sample3	2016-02-26	2396	1380	ILLUMINA	2016-07-18	SRS1311966	SRP070881	WI-Bio4_Sample3	WI	<not provided>	<not provided>	whole body	<not provided>	<not provided>	<not provided>	<not provided>	<not provided>	<not provided>	USA	<not provided>	<not provided>	<not provided>	<not provided>	<not provided>	<not provided>	2013-09-03	<not provided>	<not provided>	<not provided>	J Wenger	<not provided>	<not provided>	<not provided>	<not provided>	<not provided>
Aphis glycines	SRR3190083	Negative	WGS	<not provided>	PRJNA312843	SAMN04507588	Invertebrate	USDA	SRX1602094	0	PAIRED	RANDOM	GENOMIC	WO-Bio1_Sample1	2016-02-26	2797	1754	ILLUMINA	2016-07-18	SRS1311965	SRP070881	WO-Bio1_Sample1	WO	female	<not provided>	whole body	<not provided>	<not provided>	<not provided>	<not provided>	<not provided>	<not provided>	USA	<not provided>	<not provided>	<not provided>	<not provided>	<not provided>	<not provided>	2013-06-26	<not provided>	<not provided>	<not provided>	J Wenger	<not provided>	<not provided>	<not provided>	<not provided>	<not provided>
Aphis glycines	SRR3190084	Negative	WGS	<not provided>	PRJNA312843	SAMN04507589	Invertebrate	USDA	SRX1602095	0	PAIRED	RANDOM	GENOMIC	WO-Bio4_Sample1	2016-02-26	2376	1432	ILLUMINA	2016-07-18	SRS1311963	SRP070881	WO-Bio4_Sample1	WO	<not provided>	<not provided>	whole body	<not provided>	<not provided>	<not provided>	<not provided>	<not provided>	<not provided>	USA	<not provided>	<not provided>	<not provided>	<not provided>	<not provided>	<not provided>	2013-07-01	<not provided>	<not provided>	<not provided>	J Wenger	<not provided>	<not provided>	<not provided>	<not provided>	<not provided>
Aphis glycines	SRR3190085	Negative	WGS	<not provided>	PRJNA312843	SAMN04507590	Invertebrate	USDA	SRX1602096	0	PAIRED	RANDOM	GENOMIC	WO-Bio4_Sample2	2016-02-26	2793	1626	ILLUMINA	2016-07-18	SRS1311967	SRP070881	WO-Bio4_Sample2	WO	female	<not provided>	whole body	<not provided>	<not provided>	<not provided>	<not provided>	<not provided>	<not provided>	USA	<not provided>	<not provided>	<not provided>	<not provided>	<not provided>	<not provided>	2013-07-04	<not provided>	<not provided>	<not provided>	J Wenger	<not provided>	<not provided>	<not provided>	<not provided>	<not provided>
Aphis glycines	SRR3190086	Negative	WGS	<not provided>	PRJNA312843	SAMN04507591	Invertebrate	USDA	SRX1602097	0	PAIRED	RANDOM	GENOMIC	WO-Bio4_Sample3	2016-02-26	2853	1885	ILLUMINA	2016-07-18	SRS1311964	SRP070881	WO-Bio4_Sample3	WO	<not provided>	<not provided>	whole body	<not provided>	<not provided>	<not provided>	<not provided>	<not provided>	<not provided>	USA	<not provided>	<not provided>	<not provided>	<not provided>	<not provided>	<not provided>	2013-07-06	<not provided>	<not provided>	<not provided>	J Wenger	<not provided>	<not provided>	<not provided>	<not provided>	<not provided>
Apis dorsata	SRR1564144	Negative	WGS	<not provided>	PRJNA174631	SAMN02954476	MIGS.eu	UIUC	SRX679067	500	PAIRED	RANDOM	GENOMIC	Apis_dorsata_500bp	2015-12-03	8903	5955	ILLUMINA	2015-07-22	SRS681900	SRP045454	Apis dorsata, adult male(s)	Tenom Agriculture Research Station	<not provided>	<not provided>	<not provided>	<not provided>	<not provided>	<not provided>	<not provided>	<not provided>	<not provided>	Malaysia:Sabah:Tenom:Lagud Sebrang Agriculture Research Station	<not provided>	<not provided>	<not provided>	<not provided>	<not provided>	<not provided>	2007-02-01	<not provided>	<not provided>	<not provided>	<not provided>	<not provided>	<not provided>	<not provided>	<not provided>	<not provided>
Apis dorsata	SRR1575110	Negative	WGS	<not provided>	PRJNA174631	SAMN02954476	MIGS.eu	UIUC	SRX679070	1200	PAIRED	RANDOM	GENOMIC	Apis_dorsata_1200bp	2015-12-22	7563	4788	ILLUMINA	2015-07-22	SRS681900	SRP045454	Apis dorsata, adult male(s)	Tenom Agriculture Research Station	<not provided>	<not provided>	<not provided>	<not provided>	<not provided>	<not provided>	<not provided>	<not provided>	<not provided>	Malaysia:Sabah:Tenom:Lagud Sebrang Agriculture Research Station	<not provided>	<not provided>	<not provided>	<not provided>	<not provided>	<not provided>	2007-02-01	<not provided>	<not provided>	<not provided>	<not provided>	<not provided>	<not provided>	<not provided>	<not provided>	<not provided>
Apis dorsata	SRR1575111	Negative	WGS	<not provided>	PRJNA174631	SAMN02954476	MIGS.eu	UIUC	SRX679071	3000	PAIRED	RANDOM	GENOMIC	Apis_dorsata_3kb_hybrid_mate_pair	2015-12-22	4126	2875	ILLUMINA	2015-07-22	SRS681900	SRP045454	Apis dorsata, adult male(s)	Tenom Agriculture Research Station	<not provided>	<not provided>	<not provided>	<not provided>	<not provided>	<not provided>	<not provided>	<not provided>	<not provided>	Malaysia:Sabah:Tenom:Lagud Sebrang Agriculture Research Station	<not provided>	<not provided>	<not provided>	<not provided>	<not provided>	<not provided>	2007-02-01	<not provided>	<not provided>	<not provided>	<not provided>	<not provided>	<not provided>	<not provided>	<not provided>	<not provided>
Apis dorsata	SRR1575122	Negative	WGS	<not provided>	PRJNA174631	SAMN02954476	MIGS.eu	UIUC	SRX679073	5200	PAIRED	RANDOM	GENOMIC	Apis_dorsata_5kb_Illumina	2015-12-22	1600	951	ILLUMINA	2015-07-22	SRS681900	SRP045454	Apis dorsata, adult male(s)	Tenom Agriculture Research Station	<not provided>	<not provided>	<not provided>	<not provided>	<not provided>	<not provided>	<not provided>	<not provided>	<not provided>	Malaysia:Sabah:Tenom:Lagud Sebrang Agriculture Research Station	<not provided>	<not provided>	<not provided>	<not provided>	<not provided>	<not provided>	2007-02-01	<not provided>	<not provided>	<not provided>	<not provided>	<not provided>	<not provided>	<not provided>	<not provided>	<not provided>
Apis mellifera	SRR2157935	Negative	WGS	<not provided>	PRJNA292680	SAMN03983452	Model organism or animal	UIUC	SRX1144570	100	PAIRED	RANDOM	GENOMIC	R1	2015-08-14	7420	5453	ILLUMINA	2016-08-13	SRS1030538	SRP062376	Recruit_1	R1	female	<not provided>	whole body	<not provided>	<not provided>	<not provided>	<not provided>	<not provided>	<not provided>	USA: University of Illinois Bee Research Facility, Urbana, IL	<not provided>	<not provided>	<not provided>	<not provided>	<not provided>	<not provided>	2011	<not provided>	<not provided>	<not provided>	<not provided>	<not provided>	<not provided>	<not provided>	<not provided>	<not provided>
Apis mellifera	SRR2157936	Negative	WGS	<not provided>	PRJNA292680	SAMN03983453	Model organism or animal	UIUC	SRX1144573	0	PAIRED	RANDOM	GENOMIC	R2	2015-08-14	4653	3534	ILLUMINA	2016-08-13	SRS1030541	SRP062376	Recruit_2	R2	female	<not provided>	whole body	<not provided>	<not provided>	<not provided>	<not provided>	<not provided>	<not provided>	USA: University of Illinois Bee Research Facility, Urbana, IL	<not provided>	<not provided>	<not provided>	<not provided>	<not provided>	<not provided>	2011	<not provided>	<not provided>	<not provided>	<not provided>	<not provided>	<not provided>	<not provided>	<not provided>	<not provided>
Apis mellifera	SRR2157937	Negative	WGS	<not provided>	PRJNA292680	SAMN03983454	Model organism or animal	UIUC	SRX1144574	0	PAIRED	RANDOM	GENOMIC	Recruit_3	2015-08-14	5171	3460	ILLUMINA	2016-08-13	SRS1030542	SRP062376	Recruit_3	R3	female	<not provided>	whole body	<not provided>	<not provided>	<not provided>	<not provided>	<not provided>	<not provided>	USA: University of Illinois Bee Research Facility, Urbana, IL	<not provided>	<not provided>	<not provided>	<not provided>	<not provided>	<not provided>	2011	<not provided>	<not provided>	<not provided>	<not provided>	<not provided>	<not provided>	<not provided>	<not provided>	<not provided>
Apis mellifera	SRR2157938	Negative	WGS	<not provided>	PRJNA292680	SAMN03983455	Model organism or animal	UIUC	SRX1144575	0	PAIRED	RANDOM	GENOMIC	Recruit_4	2015-08-14	3487	2343	ILLUMINA	2016-08-13	SRS1030543	SRP062376	Recruit_4	R4	female	<not provided>	whole body	<not provided>	<not provided>	<not provided>	<not provided>	<not provided>	<not provided>	USA: University of Illinois Bee Research Facility, Urbana, IL	<not provided>	<not provided>	<not provided>	<not provided>	<not provided>	<not provided>	2011	<not provided>	<not provided>	<not provided>	<not provided>	<not provided>	<not provided>	<not provided>	<not provided>	<not provided>
Apis mellifera	SRR2157939	Negative	WGS	<not provided>	PRJNA292680	SAMN03983456	Model organism or animal	UIUC	SRX1144576	0	PAIRED	RANDOM	GENOMIC	Recruit_5	2015-08-14	3053	2033	ILLUMINA	2016-08-13	SRS1030544	SRP062376	Recruit_5	R5	female	<not provided>	whole body	<not provided>	<not provided>	<not provided>	<not provided>	<not provided>	<not provided>	USA: University of Illinois Bee Research Facility, Urbana, IL	<not provided>	<not provided>	<not provided>	<not provided>	<not provided>	<not provided>	2011	<not provided>	<not provided>	<not provided>	<not provided>	<not provided>	<not provided>	<not provided>	<not provided>	<not provided>
Apis mellifera	SRR2157940	Negative	WGS	<not provided>	PRJNA292680	SAMN03983457	Model organism or animal	UIUC	SRX1144578	0	PAIRED	RANDOM	GENOMIC	Recruit_6	2015-08-14	1385	925	ILLUMINA	2016-08-13	SRS1030545	SRP062376	Recruit_6	R6	female	<not provided>	whole body	<not provided>	<not provided>	<not provided>	<not provided>	<not provided>	<not provided>	USA: University of Illinois Bee Research Facility, Urbana, IL	<not provided>	<not provided>	<not provided>	<not provided>	<not provided>	<not provided>	2011	<not provided>	<not provided>	<not provided>	<not provided>	<not provided>	<not provided>	<not provided>	<not provided>	<not provided>
Apis mellifera	SRR2157941	Negative	WGS	<not provided>	PRJNA292680	SAMN03983458	Model organism or animal	UIUC	SRX1144579	0	PAIRED	RANDOM	GENOMIC	Recruit_7	2015-08-14	6828	4571	ILLUMINA	2016-08-13	SRS1030546	SRP062376	Recruit_7	R7	female	<not provided>	whole body	<not provided>	<not provided>	<not provided>	<not provided>	<not provided>	<not provided>	USA: University of Illinois Bee Research Facility, Urbana, IL	<not provided>	<not provided>	<not provided>	<not provided>	<not provided>	<not provided>	2011	<not provided>	<not provided>	<not provided>	<not provided>	<not provided>	<not provided>	<not provided>	<not provided>	<not provided>
Apis mellifera	SRR2157942	Negative	WGS	<not provided>	PRJNA292680	SAMN03983459	Model organism or animal	UIUC	SRX1144581	0	PAIRED	RANDOM	GENOMIC	Recruit_8	2015-08-14	1867	1232	ILLUMINA	2016-08-13	SRS1030547	SRP062376	Recruit_8	R8	female	<not provided>	whole body	<not provided>	<not provided>	<not provided>	<not provided>	<not provided>	<not provided>	USA: University of Illinois Bee Research Facility, Urbana, IL	<not provided>	<not provided>	<not provided>	<not provided>	<not provided>	<not provided>	2011	<not provided>	<not provided>	<not provided>	<not provided>	<not provided>	<not provided>	<not provided>	<not provided>	<not provided>
Apis mellifera	SRR2157943	Negative	WGS	<not provided>	PRJNA292680	SAMN03983460	Model organism or animal	UIUC	SRX1144582	0	PAIRED	RANDOM	GENOMIC	Recruit_9	2015-08-14	2716	1954	ILLUMINA	2016-08-13	SRS1030548	SRP062376	Recruit_9	R9	female	<not provided>	whole body	<not provided>	<not provided>	<not provided>	<not provided>	<not provided>	<not provided>	USA: University of Illinois Bee Research Facility, Urbana, IL	<not provided>	<not provided>	<not provided>	<not provided>	<not provided>	<not provided>	2011	<not provided>	<not provided>	<not provided>	<not provided>	<not provided>	<not provided>	<not provided>	<not provided>	<not provided>
Apis mellifera	SRR2157946	Negative	WGS	<not provided>	PRJNA292680	SAMN03983462	Model organism or animal	UIUC	SRX1144584	0	PAIRED	RANDOM	GENOMIC	Recruit_11	2015-08-14	1091	789	ILLUMINA	2016-08-13	SRS1030549	SRP062376	Recruit_11	R11	female	<not provided>	whole body	<not provided>	<not provided>	<not provided>	<not provided>	<not provided>	<not provided>	USA: University of Illinois Bee Research Facility, Urbana, IL	<not provided>	<not provided>	<not provided>	<not provided>	<not provided>	<not provided>	2011	<not provided>	<not provided>	<not provided>	<not provided>	<not provided>	<not provided>	<not provided>	<not provided>	<not provided>
Apis mellifera	SRR2157945	Negative	WGS	<not provided>	PRJNA292680	SAMN03983461	Model organism or animal	UIUC	SRX1144583	0	PAIRED	RANDOM	GENOMIC	Recruit_10	2015-08-14	2497	1825	ILLUMINA	2016-08-13	SRS1030550	SRP062376	Recruit_10	R10	female	<not provided>	whole body	<not provided>	<not provided>	<not provided>	<not provided>	<not provided>	<not provided>	USA: University of Illinois Bee Research Facility, Urbana, IL	<not provided>	<not provided>	<not provided>	<not provided>	<not provided>	<not provided>	2011	<not provided>	<not provided>	<not provided>	<not provided>	<not provided>	<not provided>	<not provided>	<not provided>	<not provided>
Apis mellifera	SRR2157948	Negative	WGS	<not provided>	PRJNA292680	SAMN03983463	Model organism or animal	UIUC	SRX1144585	0	PAIRED	RANDOM	GENOMIC	Recruit_12	2015-08-14	3756	2734	ILLUMINA	2016-08-13	SRS1030551	SRP062376	Recruit_12	R12	female	<not provided>	whole body	<not provided>	<not provided>	<not provided>	<not provided>	<not provided>	<not provided>	USA: University of Illinois Bee Research Facility, Urbana, IL	<not provided>	<not provided>	<not provided>	<not provided>	<not provided>	<not provided>	2011	<not provided>	<not provided>	<not provided>	<not provided>	<not provided>	<not provided>	<not provided>	<not provided>	<not provided>
Apis mellifera	SRR2157951	Negative	WGS	<not provided>	PRJNA292680	SAMN03983464	Model organism or animal	UIUC	SRX1144586	0	PAIRED	RANDOM	GENOMIC	Recruit_13	2015-08-14	909	654	ILLUMINA	2016-08-13	SRS1030552	SRP062376	Recruit_13	R13	female	<not provided>	whole body	<not provided>	<not provided>	<not provided>	<not provided>	<not provided>	<not provided>	USA: University of Illinois Bee Research Facility, Urbana, IL	<not provided>	<not provided>	<not provided>	<not provided>	<not provided>	<not provided>	2011	<not provided>	<not provided>	<not provided>	<not provided>	<not provided>	<not provided>	<not provided>	<not provided>	<not provided>
Apis mellifera	SRR2157953	Negative	WGS	<not provided>	PRJNA292680	SAMN03983465	Model organism or animal	UIUC	SRX1144588	0	PAIRED	RANDOM	GENOMIC	Recruit_14	2015-08-14	4315	3058	ILLUMINA	2016-08-13	SRS1030553	SRP062376	Recruit_14	R14	female	<not provided>	whole body	<not provided>	<not provided>	<not provided>	<not provided>	<not provided>	<not provided>	USA: University of Illinois Bee Research Facility, Urbana, IL	<not provided>	<not provided>	<not provided>	<not provided>	<not provided>	<not provided>	2011	<not provided>	<not provided>	<not provided>	<not provided>	<not provided>	<not provided>	<not provided>	<not provided>	<not provided>
Apis mellifera	SRR2157954	Negative	WGS	<not provided>	PRJNA292680	SAMN03983466	Model organism or animal	UIUC	SRX1144589	0	PAIRED	RANDOM	GENOMIC	Recruit_15	2015-08-14	2501	1791	ILLUMINA	2016-08-13	SRS1030555	SRP062376	Recruit_15	R15	female	<not provided>	whole body	<not provided>	<not provided>	<not provided>	<not provided>	<not provided>	<not provided>	USA: University of Illinois Bee Research Facility, Urbana, IL	<not provided>	<not provided>	<not provided>	<not provided>	<not provided>	<not provided>	2011	<not provided>	<not provided>	<not provided>	<not provided>	<not provided>	<not provided>	<not provided>	<not provided>	<not provided>
Apis mellifera	SRR2157956	Negative	WGS	<not provided>	PRJNA292680	SAMN03983467	Model organism or animal	UIUC	SRX1144590	0	PAIRED	RANDOM	GENOMIC	Recruit_16	2015-08-14	3409	2447	ILLUMINA	2016-08-13	SRS1030556	SRP062376	Recruit_16	R16	female	<not provided>	whole body	<not provided>	<not provided>	<not provided>	<not provided>	<not provided>	<not provided>	USA: University of Illinois Bee Research Facility, Urbana, IL	<not provided>	<not provided>	<not provided>	<not provided>	<not provided>	<not provided>	2011	<not provided>	<not provided>	<not provided>	<not provided>	<not provided>	<not provided>	<not provided>	<not provided>	<not provided>
Apis mellifera	SRR2157959	Negative	WGS	<not provided>	PRJNA292680	SAMN03983468	Model organism or animal	UIUC	SRX1144598	0	PAIRED	RANDOM	GENOMIC	Recruit_17	2015-08-14	5290	3814	ILLUMINA	2016-08-13	SRS1030558	SRP062376	Recruit_17	R17	female	<not provided>	whole body	<not provided>	<not provided>	<not provided>	<not provided>	<not provided>	<not provided>	USA: University of Illinois Bee Research Facility, Urbana, IL	<not provided>	<not provided>	<not provided>	<not provided>	<not provided>	<not provided>	2011	<not provided>	<not provided>	<not provided>	<not provided>	<not provided>	<not provided>	<not provided>	<not provided>	<not provided>
Apis mellifera	SRR2157960	Negative	WGS	<not provided>	PRJNA292680	SAMN03983469	Model organism or animal	UIUC	SRX1144599	0	PAIRED	RANDOM	GENOMIC	Recruit_18	2015-08-14	4567	3237	ILLUMINA	2016-08-13	SRS1030559	SRP062376	Recruit_18	R18	female	<not provided>	whole body	<not provided>	<not provided>	<not provided>	<not provided>	<not provided>	<not provided>	USA: University of Illinois Bee Research Facility, Urbana, IL	<not provided>	<not provided>	<not provided>	<not provided>	<not provided>	<not provided>	2011	<not provided>	<not provided>	<not provided>	<not provided>	<not provided>	<not provided>	<not provided>	<not provided>	<not provided>
Apis mellifera	SRR2157962	Negative	WGS	<not provided>	PRJNA292680	SAMN03983471	Model organism or animal	UIUC	SRX1144601	0	PAIRED	RANDOM	GENOMIC	Recruit_20	2015-08-14	4881	3475	ILLUMINA	2016-08-13	SRS1030560	SRP062376	Recruit_20	R20	female	<not provided>	whole body	<not provided>	<not provided>	<not provided>	<not provided>	<not provided>	<not provided>	USA: University of Illinois Bee Research Facility, Urbana, IL	<not provided>	<not provided>	<not provided>	<not provided>	<not provided>	<not provided>	2011	<not provided>	<not provided>	<not provided>	<not provided>	<not provided>	<not provided>	<not provided>	<not provided>	<not provided>
Apis mellifera	SRR2157961	Negative	WGS	<not provided>	PRJNA292680	SAMN03983470	Model organism or animal	UIUC	SRX1144600	0	PAIRED	RANDOM	GENOMIC	Recruit_19	2015-08-14	3271	2331	ILLUMINA	2016-08-13	SRS1030561	SRP062376	Recruit_19	R19	female	<not provided>	whole body	<not provided>	<not provided>	<not provided>	<not provided>	<not provided>	<not provided>	USA: University of Illinois Bee Research Facility, Urbana, IL	<not provided>	<not provided>	<not provided>	<not provided>	<not provided>	<not provided>	2011	<not provided>	<not provided>	<not provided>	<not provided>	<not provided>	<not provided>	<not provided>	<not provided>	<not provided>
Apis mellifera	SRR2157963	Negative	WGS	<not provided>	PRJNA292680	SAMN03983472	Model organism or animal	UIUC	SRX1144602	0	PAIRED	RANDOM	GENOMIC	Recruit_21	2015-08-14	2197	1560	ILLUMINA	2016-08-13	SRS1030562	SRP062376	Recruit_21	R21	female	<not provided>	whole body	<not provided>	<not provided>	<not provided>	<not provided>	<not provided>	<not provided>	USA: University of Illinois Bee Research Facility, Urbana, IL	<not provided>	<not provided>	<not provided>	<not provided>	<not provided>	<not provided>	2011	<not provided>	<not provided>	<not provided>	<not provided>	<not provided>	<not provided>	<not provided>	<not provided>	<not provided>
Apis mellifera	SRR2157964	Negative	WGS	<not provided>	PRJNA292680	SAMN03983473	Model organism or animal	UIUC	SRX1144603	0	PAIRED	RANDOM	GENOMIC	Recruit_22	2015-08-14	3716	2654	ILLUMINA	2016-08-13	SRS1030563	SRP062376	Recruit_22	R22	female	<not provided>	whole body	<not provided>	<not provided>	<not provided>	<not provided>	<not provided>	<not provided>	USA: University of Illinois Bee Research Facility, Urbana, IL	<not provided>	<not provided>	<not provided>	<not provided>	<not provided>	<not provided>	2011	<not provided>	<not provided>	<not provided>	<not provided>	<not provided>	<not provided>	<not provided>	<not provided>	<not provided>
Apis mellifera	SRR2163120	Negative	WGS	<not provided>	PRJNA292680	SAMN03983474	Model organism or animal	UIUC	SRX1149683	0	PAIRED	RANDOM	GENOMIC	Scout_1	2015-08-14	9124	6648	ILLUMINA	2016-08-13	SRS1034280	SRP062376	Scout_1	S1	female	<not provided>	whole body	<not provided>	<not provided>	<not provided>	<not provided>	<not provided>	<not provided>	USA: University of Illinois Bee Research Facility, Urbana, IL	<not provided>	<not provided>	<not provided>	<not provided>	<not provided>	<not provided>	2011	<not provided>	<not provided>	<not provided>	<not provided>	<not provided>	<not provided>	<not provided>	<not provided>	<not provided>
Apis mellifera	SRR2163121	Negative	WGS	<not provided>	PRJNA292680	SAMN03983475	Model organism or animal	UIUC	SRX1149684	0	PAIRED	RANDOM	GENOMIC	Scout_2	2015-08-14	8037	5915	ILLUMINA	2016-08-13	SRS1034281	SRP062376	Scout_2	S2	female	<not provided>	whole body	<not provided>	<not provided>	<not provided>	<not provided>	<not provided>	<not provided>	USA: University of Illinois Bee Research Facility, Urbana, IL	<not provided>	<not provided>	<not provided>	<not provided>	<not provided>	<not provided>	2011	<not provided>	<not provided>	<not provided>	<not provided>	<not provided>	<not provided>	<not provided>	<not provided>	<not provided>
Apis mellifera	SRR2163122	Negative	WGS	<not provided>	PRJNA292680	SAMN03983476	Model organism or animal	UIUC	SRX1149685	0	PAIRED	RANDOM	GENOMIC	Scout_3	2015-08-14	4485	3100	ILLUMINA	2016-08-13	SRS1034282	SRP062376	Scout_3	S3	female	<not provided>	whole body	<not provided>	<not provided>	<not provided>	<not provided>	<not provided>	<not provided>	USA: University of Illinois Bee Research Facility, Urbana, IL	<not provided>	<not provided>	<not provided>	<not provided>	<not provided>	<not provided>	2011	<not provided>	<not provided>	<not provided>	<not provided>	<not provided>	<not provided>	<not provided>	<not provided>	<not provided>
Apis mellifera	SRR2163174	Negative	WGS	<not provided>	PRJNA292680	SAMN03983477	Model organism or animal	UIUC	SRX1149738	0	PAIRED	RANDOM	GENOMIC	Scout_4	2015-08-14	4406	3038	ILLUMINA	2016-08-13	SRS1034335	SRP062376	Scout_4	S4	female	<not provided>	whole body	<not provided>	<not provided>	<not provided>	<not provided>	<not provided>	<not provided>	USA: University of Illinois Bee Research Facility, Urbana, IL	<not provided>	<not provided>	<not provided>	<not provided>	<not provided>	<not provided>	2011	<not provided>	<not provided>	<not provided>	<not provided>	<not provided>	<not provided>	<not provided>	<not provided>	<not provided>
Apis mellifera	SRR2163176	Negative	WGS	<not provided>	PRJNA292680	SAMN03983478	Model organism or animal	UIUC	SRX1149739	0	PAIRED	RANDOM	GENOMIC	Scout_5	2015-08-14	3585	2457	ILLUMINA	2016-08-13	SRS1034336	SRP062376	Scout_5	S5	female	<not provided>	whole body	<not provided>	<not provided>	<not provided>	<not provided>	<not provided>	<not provided>	USA: University of Illinois Bee Research Facility, Urbana, IL	<not provided>	<not provided>	<not provided>	<not provided>	<not provided>	<not provided>	2011	<not provided>	<not provided>	<not provided>	<not provided>	<not provided>	<not provided>	<not provided>	<not provided>	<not provided>
Apis mellifera	SRR2163177	Negative	WGS	<not provided>	PRJNA292680	SAMN03983479	Model organism or animal	UIUC	SRX1149740	0	PAIRED	RANDOM	GENOMIC	Scout_6	2015-08-14	53	38	ILLUMINA	2016-08-13	SRS1034337	SRP062376	Scout_6	S6	female	<not provided>	whole body	<not provided>	<not provided>	<not provided>	<not provided>	<not provided>	<not provided>	USA: University of Illinois Bee Research Facility, Urbana, IL	<not provided>	<not provided>	<not provided>	<not provided>	<not provided>	<not provided>	2011	<not provided>	<not provided>	<not provided>	<not provided>	<not provided>	<not provided>	<not provided>	<not provided>	<not provided>
Apis mellifera	SRR2163178	Negative	WGS	<not provided>	PRJNA292680	SAMN03983480	Model organism or animal	UIUC	SRX1149741	0	PAIRED	RANDOM	GENOMIC	Scout_7	2015-08-14	3107	2210	ILLUMINA	2016-08-13	SRS1034338	SRP062376	Scout_7	S7	female	<not provided>	whole body	<not provided>	<not provided>	<not provided>	<not provided>	<not provided>	<not provided>	USA: University of Illinois Bee Research Facility, Urbana, IL	<not provided>	<not provided>	<not provided>	<not provided>	<not provided>	<not provided>	2011	<not provided>	<not provided>	<not provided>	<not provided>	<not provided>	<not provided>	<not provided>	<not provided>	<not provided>
Apis mellifera	SRR2163179	Negative	WGS	<not provided>	PRJNA292680	SAMN03983481	Model organism or animal	UIUC	SRX1149742	0	PAIRED	RANDOM	GENOMIC	Scout_8	2015-08-14	2830	1959	ILLUMINA	2016-08-13	SRS1034339	SRP062376	Scout_8	S8	female	<not provided>	whole body	<not provided>	<not provided>	<not provided>	<not provided>	<not provided>	<not provided>	USA: University of Illinois Bee Research Facility, Urbana, IL	<not provided>	<not provided>	<not provided>	<not provided>	<not provided>	<not provided>	2011	<not provided>	<not provided>	<not provided>	<not provided>	<not provided>	<not provided>	<not provided>	<not provided>	<not provided>
Apis mellifera	SRR2163180	Negative	WGS	<not provided>	PRJNA292680	SAMN03983482	Model organism or animal	UIUC	SRX1149743	0	PAIRED	RANDOM	GENOMIC	Scout_9	2015-08-14	2432	1679	ILLUMINA	2016-08-13	SRS1034340	SRP062376	Scout_9	S9	female	<not provided>	whole body	<not provided>	<not provided>	<not provided>	<not provided>	<not provided>	<not provided>	USA: University of Illinois Bee Research Facility, Urbana, IL	<not provided>	<not provided>	<not provided>	<not provided>	<not provided>	<not provided>	2011	<not provided>	<not provided>	<not provided>	<not provided>	<not provided>	<not provided>	<not provided>	<not provided>	<not provided>
Apis mellifera	SRR2163181	Negative	WGS	<not provided>	PRJNA292680	SAMN03983483	Model organism or animal	UIUC	SRX1149744	0	PAIRED	RANDOM	GENOMIC	Scout_10	2015-08-14	3003	2087	ILLUMINA	2016-08-13	SRS1034341	SRP062376	Scout_10	S10	female	<not provided>	whole body	<not provided>	<not provided>	<not provided>	<not provided>	<not provided>	<not provided>	USA: University of Illinois Bee Research Facility, Urbana, IL	<not provided>	<not provided>	<not provided>	<not provided>	<not provided>	<not provided>	2011	<not provided>	<not provided>	<not provided>	<not provided>	<not provided>	<not provided>	<not provided>	<not provided>	<not provided>
Apis mellifera	SRR2163182	Negative	WGS	<not provided>	PRJNA292680	SAMN03983484	Model organism or animal	UIUC	SRX1149746	0	PAIRED	RANDOM	GENOMIC	Scout_11	2015-08-14	1105	795	ILLUMINA	2016-08-13	SRS1034343	SRP062376	Scout_11	S11	female	<not provided>	whole body	<not provided>	<not provided>	<not provided>	<not provided>	<not provided>	<not provided>	USA: University of Illinois Bee Research Facility, Urbana, IL	<not provided>	<not provided>	<not provided>	<not provided>	<not provided>	<not provided>	2011	<not provided>	<not provided>	<not provided>	<not provided>	<not provided>	<not provided>	<not provided>	<not provided>	<not provided>
Apis mellifera	SRR2163184	Negative	WGS	<not provided>	PRJNA292680	SAMN03983485	Model organism or animal	UIUC	SRX1149747	0	PAIRED	RANDOM	GENOMIC	Scout_12	2015-08-14	3131	2277	ILLUMINA	2016-08-13	SRS1034344	SRP062376	Scout_12	S12	female	<not provided>	whole body	<not provided>	<not provided>	<not provided>	<not provided>	<not provided>	<not provided>	USA: University of Illinois Bee Research Facility, Urbana, IL	<not provided>	<not provided>	<not provided>	<not provided>	<not provided>	<not provided>	2011	<not provided>	<not provided>	<not provided>	<not provided>	<not provided>	<not provided>	<not provided>	<not provided>	<not provided>
Apis mellifera	SRR2163209	Negative	WGS	<not provided>	PRJNA292680	SAMN03983486	Model organism or animal	UIUC	SRX1149772	0	PAIRED	RANDOM	GENOMIC	Scout_13	2015-08-14	2457	1747	ILLUMINA	2016-08-13	SRS1034345	SRP062376	Scout_13	S13	female	<not provided>	whole body	<not provided>	<not provided>	<not provided>	<not provided>	<not provided>	<not provided>	USA: University of Illinois Bee Research Facility, Urbana, IL	<not provided>	<not provided>	<not provided>	<not provided>	<not provided>	<not provided>	2011	<not provided>	<not provided>	<not provided>	<not provided>	<not provided>	<not provided>	<not provided>	<not provided>	<not provided>
Apis mellifera	SRR2163210	Negative	WGS	<not provided>	PRJNA292680	SAMN03983487	Model organism or animal	UIUC	SRX1149773	0	PAIRED	RANDOM	GENOMIC	Scout_14	2015-08-14	5904	4200	ILLUMINA	2016-08-13	SRS1034370	SRP062376	Scout_14	S14	female	<not provided>	whole body	<not provided>	<not provided>	<not provided>	<not provided>	<not provided>	<not provided>	USA: University of Illinois Bee Research Facility, Urbana, IL	<not provided>	<not provided>	<not provided>	<not provided>	<not provided>	<not provided>	2011	<not provided>	<not provided>	<not provided>	<not provided>	<not provided>	<not provided>	<not provided>	<not provided>	<not provided>
Apis mellifera	SRR2163212	Negative	WGS	<not provided>	PRJNA292680	SAMN03983488	Model organism or animal	UIUC	SRX1149775	0	PAIRED	RANDOM	GENOMIC	Scout_15	2015-08-14	4659	3337	ILLUMINA	2016-08-13	SRS1034372	SRP062376	Scout_15	S15	female	<not provided>	whole body	<not provided>	<not provided>	<not provided>	<not provided>	<not provided>	<not provided>	USA: University of Illinois Bee Research Facility, Urbana, IL	<not provided>	<not provided>	<not provided>	<not provided>	<not provided>	<not provided>	2011	<not provided>	<not provided>	<not provided>	<not provided>	<not provided>	<not provided>	<not provided>	<not provided>	<not provided>
Apis mellifera	SRR2163213	Negative	WGS	<not provided>	PRJNA292680	SAMN03983489	Model organism or animal	UIUC	SRX1149777	0	PAIRED	RANDOM	GENOMIC	Scout_16	2015-08-14	4161	2941	ILLUMINA	2016-08-13	SRS1034374	SRP062376	Scout_16	S16	female	<not provided>	whole body	<not provided>	<not provided>	<not provided>	<not provided>	<not provided>	<not provided>	USA: University of Illinois Bee Research Facility, Urbana, IL	<not provided>	<not provided>	<not provided>	<not provided>	<not provided>	<not provided>	2011	<not provided>	<not provided>	<not provided>	<not provided>	<not provided>	<not provided>	<not provided>	<not provided>	<not provided>
Apis mellifera	SRR2163224	Negative	WGS	<not provided>	PRJNA292680	SAMN03983490	Model organism or animal	UIUC	SRX1149779	0	PAIRED	RANDOM	GENOMIC	Scout_17	2015-08-14	4156	2961	ILLUMINA	2016-08-13	SRS1034375	SRP062376	Scout_17	S17	female	<not provided>	whole body	<not provided>	<not provided>	<not provided>	<not provided>	<not provided>	<not provided>	USA: University of Illinois Bee Research Facility, Urbana, IL	<not provided>	<not provided>	<not provided>	<not provided>	<not provided>	<not provided>	2011	<not provided>	<not provided>	<not provided>	<not provided>	<not provided>	<not provided>	<not provided>	<not provided>	<not provided>
Apis mellifera	SRR2163214	Negative	WGS	<not provided>	PRJNA292680	SAMN03983491	Model organism or animal	UIUC	SRX1149778	0	PAIRED	RANDOM	GENOMIC	Scout_18	2015-08-14	4284	3010	ILLUMINA	2016-08-13	SRS1034376	SRP062376	Scout_18	S18	female	<not provided>	whole body	<not provided>	<not provided>	<not provided>	<not provided>	<not provided>	<not provided>	USA: University of Illinois Bee Research Facility, Urbana, IL	<not provided>	<not provided>	<not provided>	<not provided>	<not provided>	<not provided>	2011	<not provided>	<not provided>	<not provided>	<not provided>	<not provided>	<not provided>	<not provided>	<not provided>	<not provided>
Apis mellifera	SRR2163225	Negative	WGS	<not provided>	PRJNA292680	SAMN03983492	Model organism or animal	UIUC	SRX1149788	0	PAIRED	RANDOM	GENOMIC	Scout_19	2015-08-14	4116	2896	ILLUMINA	2016-08-13	SRS1034385	SRP062376	Scout_19	S19	female	<not provided>	whole body	<not provided>	<not provided>	<not provided>	<not provided>	<not provided>	<not provided>	USA: University of Illinois Bee Research Facility, Urbana, IL	<not provided>	<not provided>	<not provided>	<not provided>	<not provided>	<not provided>	2011	<not provided>	<not provided>	<not provided>	<not provided>	<not provided>	<not provided>	<not provided>	<not provided>	<not provided>
Apis mellifera	SRR2163226	Negative	WGS	<not provided>	PRJNA292680	SAMN03983493	Model organism or animal	UIUC	SRX1149789	0	PAIRED	RANDOM	GENOMIC	Scout_20	2015-08-14	3858	2735	ILLUMINA	2016-08-13	SRS1034386	SRP062376	Scout_20	S20	female	<not provided>	whole body	<not provided>	<not provided>	<not provided>	<not provided>	<not provided>	<not provided>	USA: University of Illinois Bee Research Facility, Urbana, IL	<not provided>	<not provided>	<not provided>	<not provided>	<not provided>	<not provided>	2011	<not provided>	<not provided>	<not provided>	<not provided>	<not provided>	<not provided>	<not provided>	<not provided>	<not provided>
Apis mellifera	SRR2163227	Negative	WGS	<not provided>	PRJNA292680	SAMN03983494	Model organism or animal	UIUC	SRX1149790	0	PAIRED	RANDOM	GENOMIC	Scout_21	2015-08-14	1204	853	ILLUMINA	2016-08-13	SRS1034387	SRP062376	Scout_21	S21	female	<not provided>	whole body	<not provided>	<not provided>	<not provided>	<not provided>	<not provided>	<not provided>	USA: University of Illinois Bee Research Facility, Urbana, IL	<not provided>	<not provided>	<not provided>	<not provided>	<not provided>	<not provided>	2011	<not provided>	<not provided>	<not provided>	<not provided>	<not provided>	<not provided>	<not provided>	<not provided>	<not provided>
Apis mellifera	SRR2163228	Negative	WGS	<not provided>	PRJNA292680	SAMN03983495	Model organism or animal	UIUC	SRX1149791	0	PAIRED	RANDOM	GENOMIC	Scout_22	2015-08-14	3237	2275	ILLUMINA	2016-08-13	SRS1034388	SRP062376	Scout_22	S22	female	<not provided>	whole body	<not provided>	<not provided>	<not provided>	<not provided>	<not provided>	<not provided>	USA: University of Illinois Bee Research Facility, Urbana, IL	<not provided>	<not provided>	<not provided>	<not provided>	<not provided>	<not provided>	2011	<not provided>	<not provided>	<not provided>	<not provided>	<not provided>	<not provided>	<not provided>	<not provided>	<not provided>
Apis mellifera	SRR3654609	Negative	WGS	assembly	PRJNA324081	SAMN05194651	MIGS.eu	<not provided>	SRX1834931	0	PAIRED	RANDOM	GENOMIC	HDB139	2016-06-10	6829	2789	ILLUMINA	2016-08-09	SRS1494403	SRP076332	HDB139	<not provided>	<not provided>	<not provided>	<not provided>	<not provided>	<not provided>	<not provided>	<not provided>	<not provided>	<not provided>	Brazil: Sao Paulo State	<not provided>	<not provided>	<not provided>	<not provided>	<not provided>	<not provided>	2014-05	<not provided>	<not provided>	<not provided>	<not provided>	<not provided>	<not provided>	<not provided>	<not provided>	<not provided>
Apis mellifera	SRR3654610	Negative	WGS	assembly	PRJNA324081	SAMN05194652	MIGS.eu	<not provided>	SRX1834932	0	PAIRED	RANDOM	GENOMIC	HDB148	2016-06-10	5857	2359	ILLUMINA	2016-08-09	SRS1494404	SRP076332	HDB179	<not provided>	<not provided>	<not provided>	<not provided>	<not provided>	<not provided>	<not provided>	<not provided>	<not provided>	<not provided>	Brazil: Sao Paulo State	<not provided>	<not provided>	<not provided>	<not provided>	<not provided>	<not provided>	2014-05	<not provided>	<not provided>	<not provided>	<not provided>	<not provided>	<not provided>	<not provided>	<not provided>	<not provided>
Apis mellifera	SRR3654611	Negative	WGS	assembly	PRJNA324081	SAMN05194661	MIGS.eu	<not provided>	SRX1834933	0	PAIRED	RANDOM	GENOMIC	HDB199	2016-06-10	2705	1161	ILLUMINA	2016-08-09	SRS1494405	SRP076332	HDB195	<not provided>	<not provided>	<not provided>	<not provided>	<not provided>	<not provided>	<not provided>	<not provided>	<not provided>	<not provided>	Brazil: Sao Paulo State	<not provided>	<not provided>	<not provided>	<not provided>	<not provided>	<not provided>	2014-05	<not provided>	<not provided>	<not provided>	<not provided>	<not provided>	<not provided>	<not provided>	<not provided>	<not provided>
Apis mellifera	SRR3654612	Negative	WGS	assembly	PRJNA324081	SAMN05194662	MIGS.eu	<not provided>	SRX1834934	0	PAIRED	RANDOM	GENOMIC	HDB288	2016-06-10	3182	1342	ILLUMINA	2016-08-09	SRS1494406	SRP076332	HDB148	<not provided>	<not provided>	<not provided>	<not provided>	<not provided>	<not provided>	<not provided>	<not provided>	<not provided>	<not provided>	Brazil: Sao Paulo State	<not provided>	<not provided>	<not provided>	<not provided>	<not provided>	<not provided>	2014-05	<not provided>	<not provided>	<not provided>	<not provided>	<not provided>	<not provided>	<not provided>	<not provided>	<not provided>
Apis mellifera	SRR3654613	Negative	WGS	assembly	PRJNA324081	SAMN05194663	MIGS.eu	<not provided>	SRX1834936	0	PAIRED	RANDOM	GENOMIC	HDB302	2016-06-10	5594	2296	ILLUMINA	2016-08-09	SRS1494407	SRP076332	HDB150	<not provided>	<not provided>	<not provided>	<not provided>	<not provided>	<not provided>	<not provided>	<not provided>	<not provided>	<not provided>	Brazil: Sao Paulo State	<not provided>	<not provided>	<not provided>	<not provided>	<not provided>	<not provided>	2014-05	<not provided>	<not provided>	<not provided>	<not provided>	<not provided>	<not provided>	<not provided>	<not provided>	<not provided>
Apis mellifera	SRR3654614	Negative	WGS	assembly	PRJNA324081	SAMN05194664	MIGS.eu	<not provided>	SRX1834937	0	PAIRED	RANDOM	GENOMIC	HDB303	2016-06-10	2923	1236	ILLUMINA	2016-08-09	SRS1494408	SRP076332	HDB183	<not provided>	<not provided>	<not provided>	<not provided>	<not provided>	<not provided>	<not provided>	<not provided>	<not provided>	<not provided>	Brazil: Sao Paulo State	<not provided>	<not provided>	<not provided>	<not provided>	<not provided>	<not provided>	2014-05	<not provided>	<not provided>	<not provided>	<not provided>	<not provided>	<not provided>	<not provided>	<not provided>	<not provided>
Apis mellifera	SRR3654615	Negative	WGS	assembly	PRJNA324081	SAMN05194665	MIGS.eu	<not provided>	SRX1834938	0	PAIRED	RANDOM	GENOMIC	HDB30S	2016-06-10	3869	1609	ILLUMINA	2016-08-09	SRS1494409	SRP076332	HDB30-S	<not provided>	<not provided>	<not provided>	<not provided>	<not provided>	<not provided>	<not provided>	<not provided>	<not provided>	<not provided>	Brazil: Sao Paulo State	<not provided>	<not provided>	<not provided>	<not provided>	<not provided>	<not provided>	2014-05	<not provided>	<not provided>	<not provided>	<not provided>	<not provided>	<not provided>	<not provided>	<not provided>	<not provided>
Apis mellifera	SRR3654616	Negative	WGS	assembly	PRJNA324081	SAMN05194667	MIGS.eu	<not provided>	SRX1834939	0	PAIRED	RANDOM	GENOMIC	LDB127	2016-11-30	4376	1904	ILLUMINA	2016-08-09	SRS1494410	SRP076332	LDB127	<not provided>	<not provided>	<not provided>	<not provided>	<not provided>	<not provided>	<not provided>	<not provided>	<not provided>	<not provided>	Brazil: Sao Paulo State	<not provided>	<not provided>	<not provided>	<not provided>	<not provided>	<not provided>	2014-05	<not provided>	<not provided>	<not provided>	<not provided>	<not provided>	<not provided>	<not provided>	<not provided>	<not provided>
Apis mellifera	SRR3654617	Negative	WGS	assembly	PRJNA324081	SAMN05194668	MIGS.eu	<not provided>	SRX1834940	0	PAIRED	RANDOM	GENOMIC	LDB136	2016-06-10	4435	1941	ILLUMINA	2016-08-09	SRS1494411	SRP076332	LDB136	<not provided>	<not provided>	<not provided>	<not provided>	<not provided>	<not provided>	<not provided>	<not provided>	<not provided>	<not provided>	Brazil: Sao Paulo State	<not provided>	<not provided>	<not provided>	<not provided>	<not provided>	<not provided>	2014-05	<not provided>	<not provided>	<not provided>	<not provided>	<not provided>	<not provided>	<not provided>	<not provided>	<not provided>
Apis mellifera	SRR3654618	Negative	WGS	assembly	PRJNA324081	SAMN05194672	MIGS.eu	<not provided>	SRX1834941	0	PAIRED	RANDOM	GENOMIC	LDB153	2016-06-10	4620	1938	ILLUMINA	2016-08-09	SRS1494412	SRP076332	LDB153	<not provided>	<not provided>	<not provided>	<not provided>	<not provided>	<not provided>	<not provided>	<not provided>	<not provided>	<not provided>	Brazil: Sao Paulo State	<not provided>	<not provided>	<not provided>	<not provided>	<not provided>	<not provided>	2014-05	<not provided>	<not provided>	<not provided>	<not provided>	<not provided>	<not provided>	<not provided>	<not provided>	<not provided>
Apis mellifera	SRR3654619	Negative	WGS	assembly	PRJNA324081	SAMN05194670	MIGS.eu	<not provided>	SRX1834942	0	PAIRED	RANDOM	GENOMIC	LDB162	2016-06-10	5840	2568	ILLUMINA	2016-08-09	SRS1494413	SRP076332	LDB162	<not provided>	<not provided>	<not provided>	<not provided>	<not provided>	<not provided>	<not provided>	<not provided>	<not provided>	<not provided>	Brazil: Sao Paulo State	<not provided>	<not provided>	<not provided>	<not provided>	<not provided>	<not provided>	2014-05	<not provided>	<not provided>	<not provided>	<not provided>	<not provided>	<not provided>	<not provided>	<not provided>	<not provided>
Apis mellifera	SRR3654620	Negative	WGS	assembly	PRJNA324081	SAMN05194675	MIGS.eu	<not provided>	SRX1834971	0	PAIRED	RANDOM	GENOMIC	LDB181	2016-06-10	5832	2532	ILLUMINA	2016-08-09	SRS1494442	SRP076332	LDB181	<not provided>	<not provided>	<not provided>	<not provided>	<not provided>	<not provided>	<not provided>	<not provided>	<not provided>	<not provided>	Brazil: Sao Paulo State	<not provided>	<not provided>	<not provided>	<not provided>	<not provided>	<not provided>	2014-05	<not provided>	<not provided>	<not provided>	<not provided>	<not provided>	<not provided>	<not provided>	<not provided>	<not provided>
Apis mellifera	SRR3654621	Negative	WGS	assembly	PRJNA324081	SAMN05194653	MIGS.eu	<not provided>	SRX1835068	0	PAIRED	RANDOM	GENOMIC	HDB150	2016-06-10	5833	2205	ILLUMINA	2016-08-09	SRS1494540	SRP076332	HDB199	<not provided>	<not provided>	<not provided>	<not provided>	<not provided>	<not provided>	<not provided>	<not provided>	<not provided>	<not provided>	Brazil: Sao Paulo State	<not provided>	<not provided>	<not provided>	<not provided>	<not provided>	<not provided>	2014-05	<not provided>	<not provided>	<not provided>	<not provided>	<not provided>	<not provided>	<not provided>	<not provided>	<not provided>
Apis mellifera	SRR3654704	Negative	WGS	assembly	PRJNA324081	SAMN05194678	MIGS.eu	<not provided>	SRX1835103	0	PAIRED	RANDOM	GENOMIC	LDB196	2016-06-10	3984	1627	ILLUMINA	2016-08-09	SRS1494574	SRP076332	LDB196	<not provided>	<not provided>	<not provided>	<not provided>	<not provided>	<not provided>	<not provided>	<not provided>	<not provided>	<not provided>	Brazil: Sao Paulo State	<not provided>	<not provided>	<not provided>	<not provided>	<not provided>	<not provided>	2014-05	<not provided>	<not provided>	<not provided>	<not provided>	<not provided>	<not provided>	<not provided>	<not provided>	<not provided>
Apis mellifera	SRR3654781	Negative	WGS	assembly	PRJNA324081	SAMN05194680	MIGS.eu	<not provided>	SRX1835104	0	PAIRED	RANDOM	GENOMIC	LDB221	2016-06-10	3404	1448	ILLUMINA	2016-08-09	SRS1494575	SRP076332	LDB221	<not provided>	<not provided>	<not provided>	<not provided>	<not provided>	<not provided>	<not provided>	<not provided>	<not provided>	<not provided>	Brazil: Sao Paulo State	<not provided>	<not provided>	<not provided>	<not provided>	<not provided>	<not provided>	2014-05	<not provided>	<not provided>	<not provided>	<not provided>	<not provided>	<not provided>	<not provided>	<not provided>	<not provided>
Apis mellifera	SRR3654782	Negative	WGS	assembly	PRJNA324081	SAMN05194674	MIGS.eu	<not provided>	SRX1835105	0	PAIRED	RANDOM	GENOMIC	LDB23S	2016-06-10	7313	3041	ILLUMINA	2016-08-09	SRS1494576	SRP076332	LDB23-S	<not provided>	<not provided>	<not provided>	<not provided>	<not provided>	<not provided>	<not provided>	<not provided>	<not provided>	<not provided>	Brazil: Sao Paulo State	<not provided>	<not provided>	<not provided>	<not provided>	<not provided>	<not provided>	2014-05	<not provided>	<not provided>	<not provided>	<not provided>	<not provided>	<not provided>	<not provided>	<not provided>	<not provided>
Apis mellifera	SRR3654784	Negative	WGS	assembly	PRJNA324081	SAMN05194676	MIGS.eu	<not provided>	SRX1835107	0	PAIRED	RANDOM	GENOMIC	LDB35S	2016-06-10	4326	1848	ILLUMINA	2016-08-09	SRS1494577	SRP076332	LDB35-S	<not provided>	<not provided>	<not provided>	<not provided>	<not provided>	<not provided>	<not provided>	<not provided>	<not provided>	<not provided>	Brazil: Sao Paulo State	<not provided>	<not provided>	<not provided>	<not provided>	<not provided>	<not provided>	2014-05	<not provided>	<not provided>	<not provided>	<not provided>	<not provided>	<not provided>	<not provided>	<not provided>	<not provided>
Apis mellifera	SRR3654783	Negative	WGS	assembly	PRJNA324081	SAMN05194669	MIGS.eu	<not provided>	SRX1835106	0	PAIRED	RANDOM	GENOMIC	LDB29	2016-06-10	4383	1943	ILLUMINA	2016-08-09	SRS1494578	SRP076332	LDB29	<not provided>	<not provided>	<not provided>	<not provided>	<not provided>	<not provided>	<not provided>	<not provided>	<not provided>	<not provided>	Brazil: Sao Paulo State	<not provided>	<not provided>	<not provided>	<not provided>	<not provided>	<not provided>	2014-05	<not provided>	<not provided>	<not provided>	<not provided>	<not provided>	<not provided>	<not provided>	<not provided>	<not provided>
Apis mellifera	SRR3654785	Negative	WGS	assembly	PRJNA324081	SAMN05194677	MIGS.eu	<not provided>	SRX1835108	0	PAIRED	RANDOM	GENOMIC	LDB40S	2016-06-10	5029	2083	ILLUMINA	2016-08-09	SRS1494579	SRP076332	LDB40-S	<not provided>	<not provided>	<not provided>	<not provided>	<not provided>	<not provided>	<not provided>	<not provided>	<not provided>	<not provided>	Brazil: Sao Paulo State	<not provided>	<not provided>	<not provided>	<not provided>	<not provided>	<not provided>	2014-05	<not provided>	<not provided>	<not provided>	<not provided>	<not provided>	<not provided>	<not provided>	<not provided>	<not provided>
Apis mellifera	SRR3654786	Negative	WGS	assembly	PRJNA324081	SAMN05194679	MIGS.eu	<not provided>	SRX1835109	0	PAIRED	RANDOM	GENOMIC	LDB5	2016-06-10	2812	1189	ILLUMINA	2016-08-09	SRS1494580	SRP076332	LDB5	<not provided>	<not provided>	<not provided>	<not provided>	<not provided>	<not provided>	<not provided>	<not provided>	<not provided>	<not provided>	Brazil: Sao Paulo State	<not provided>	<not provided>	<not provided>	<not provided>	<not provided>	<not provided>	2014-05	<not provided>	<not provided>	<not provided>	<not provided>	<not provided>	<not provided>	<not provided>	<not provided>	<not provided>
Apis mellifera	SRR3654787	Negative	WGS	assembly	PRJNA324081	SAMN05194666	MIGS.eu	<not provided>	SRX1835110	0	PAIRED	RANDOM	GENOMIC	LDB6	2016-06-10	4230	1831	ILLUMINA	2016-08-09	SRS1494581	SRP076332	LDB6	<not provided>	<not provided>	<not provided>	<not provided>	<not provided>	<not provided>	<not provided>	<not provided>	<not provided>	<not provided>	Brazil: Sao Paulo State	<not provided>	<not provided>	<not provided>	<not provided>	<not provided>	<not provided>	2014-05	<not provided>	<not provided>	<not provided>	<not provided>	<not provided>	<not provided>	<not provided>	<not provided>	<not provided>
Apis mellifera	SRR3654788	Negative	WGS	assembly	PRJNA324081	SAMN05194673	MIGS.eu	<not provided>	SRX1835111	0	PAIRED	RANDOM	GENOMIC	LDB8	2016-06-10	3666	1578	ILLUMINA	2016-08-09	SRS1494582	SRP076332	LDB8	<not provided>	<not provided>	<not provided>	<not provided>	<not provided>	<not provided>	<not provided>	<not provided>	<not provided>	<not provided>	Brazil: Sao Paulo State	<not provided>	<not provided>	<not provided>	<not provided>	<not provided>	<not provided>	2014-05	<not provided>	<not provided>	<not provided>	<not provided>	<not provided>	<not provided>	<not provided>	<not provided>	<not provided>
Apis mellifera	SRR3654789	Negative	WGS	assembly	PRJNA324081	SAMN05194671	MIGS.eu	<not provided>	SRX1835112	0	PAIRED	RANDOM	GENOMIC	LDB9	2016-06-10	5297	2245	ILLUMINA	2016-08-09	SRS1494583	SRP076332	LDB9	<not provided>	<not provided>	<not provided>	<not provided>	<not provided>	<not provided>	<not provided>	<not provided>	<not provided>	<not provided>	Brazil: Sao Paulo State	<not provided>	<not provided>	<not provided>	<not provided>	<not provided>	<not provided>	2014-05	<not provided>	<not provided>	<not provided>	<not provided>	<not provided>	<not provided>	<not provided>	<not provided>	<not provided>
Apis mellifera	SRR3654790	Negative	WGS	assembly	PRJNA324081	SAMN05194654	MIGS.eu	<not provided>	SRX1835113	0	PAIRED	RANDOM	GENOMIC	HDB175	2016-06-10	5121	2086	ILLUMINA	2016-08-09	SRS1494584	SRP076332	HDB303	<not provided>	<not provided>	<not provided>	<not provided>	<not provided>	<not provided>	<not provided>	<not provided>	<not provided>	<not provided>	Brazil: Sao Paulo State	<not provided>	<not provided>	<not provided>	<not provided>	<not provided>	<not provided>	2014-05	<not provided>	<not provided>	<not provided>	<not provided>	<not provided>	<not provided>	<not provided>	<not provided>	<not provided>
Apis mellifera	SRR3654791	Negative	WGS	assembly	PRJNA324081	SAMN05194655	MIGS.eu	<not provided>	SRX1835114	0	PAIRED	RANDOM	GENOMIC	HDB179	2016-06-10	6808	2842	ILLUMINA	2016-08-09	SRS1494585	SRP076332	HDB175	<not provided>	<not provided>	<not provided>	<not provided>	<not provided>	<not provided>	<not provided>	<not provided>	<not provided>	<not provided>	Brazil: Sao Paulo State	<not provided>	<not provided>	<not provided>	<not provided>	<not provided>	<not provided>	2014-05	<not provided>	<not provided>	<not provided>	<not provided>	<not provided>	<not provided>	<not provided>	<not provided>	<not provided>
Apis mellifera	SRR3654793	Negative	WGS	assembly	PRJNA324081	SAMN05194657	MIGS.eu	<not provided>	SRX1835116	0	PAIRED	RANDOM	GENOMIC	HDB187	2016-06-10	5058	2090	ILLUMINA	2016-08-09	SRS1494586	SRP076332	HDB187	<not provided>	<not provided>	<not provided>	<not provided>	<not provided>	<not provided>	<not provided>	<not provided>	<not provided>	<not provided>	Brazil: Sao Paulo State	<not provided>	<not provided>	<not provided>	<not provided>	<not provided>	<not provided>	2014-05	<not provided>	<not provided>	<not provided>	<not provided>	<not provided>	<not provided>	<not provided>	<not provided>	<not provided>
Apis mellifera	SRR3654792	Negative	WGS	assembly	PRJNA324081	SAMN05194656	MIGS.eu	<not provided>	SRX1835115	0	PAIRED	RANDOM	GENOMIC	HDB183	2016-06-10	1574	707	ILLUMINA	2016-08-09	SRS1494587	SRP076332	HDB302	<not provided>	<not provided>	<not provided>	<not provided>	<not provided>	<not provided>	<not provided>	<not provided>	<not provided>	<not provided>	Brazil: Sao Paulo State	<not provided>	<not provided>	<not provided>	<not provided>	<not provided>	<not provided>	2014-05	<not provided>	<not provided>	<not provided>	<not provided>	<not provided>	<not provided>	<not provided>	<not provided>	<not provided>
Apis mellifera	SRR3654794	Negative	WGS	assembly	PRJNA324081	SAMN05194658	MIGS.eu	<not provided>	SRX1835117	0	PAIRED	RANDOM	GENOMIC	HDB189	2016-11-30	5911	2407	ILLUMINA	2016-08-09	SRS1494588	SRP076332	HDB191	<not provided>	<not provided>	<not provided>	<not provided>	<not provided>	<not provided>	<not provided>	<not provided>	<not provided>	<not provided>	Brazil: Sao Paulo State	<not provided>	<not provided>	<not provided>	<not provided>	<not provided>	<not provided>	2014-05	<not provided>	<not provided>	<not provided>	<not provided>	<not provided>	<not provided>	<not provided>	<not provided>	<not provided>
Apis mellifera	SRR3654795	Negative	WGS	assembly	PRJNA324081	SAMN05194659	MIGS.eu	<not provided>	SRX1835118	0	PAIRED	RANDOM	GENOMIC	HDB191	2016-06-10	7714	3104	ILLUMINA	2016-08-09	SRS1494589	SRP076332	HDB189	<not provided>	<not provided>	<not provided>	<not provided>	<not provided>	<not provided>	<not provided>	<not provided>	<not provided>	<not provided>	Brazil: Sao Paulo State	<not provided>	<not provided>	<not provided>	<not provided>	<not provided>	<not provided>	2014-05	<not provided>	<not provided>	<not provided>	<not provided>	<not provided>	<not provided>	<not provided>	<not provided>	<not provided>
Apis mellifera	SRR3654796	Negative	WGS	assembly	PRJNA324081	SAMN05194660	MIGS.eu	<not provided>	SRX1835119	0	PAIRED	RANDOM	GENOMIC	HDB195	2016-06-10	4988	2144	ILLUMINA	2016-08-09	SRS1494590	SRP076332	HDB288	<not provided>	<not provided>	<not provided>	<not provided>	<not provided>	<not provided>	<not provided>	<not provided>	<not provided>	<not provided>	Brazil: Sao Paulo State	<not provided>	<not provided>	<not provided>	<not provided>	<not provided>	<not provided>	2014-05	<not provided>	<not provided>	<not provided>	<not provided>	<not provided>	<not provided>	<not provided>	<not provided>	<not provided>
Apis mellifera	SRR1424586	Negative	WGS	<not provided>	PRJNA252997	SAMN02865964	Model organism or animal	NANJING UNIVERSITY	SRX610212	500	PAIRED	RANDOM	GENOMIC	AQ	2015-12-30	19143	13900	ILLUMINA	2015-07-22	SRS641232	SRP043350	AQ	<not provided>	female	missing	upper-body	<not provided>	<not provided>	<not provided>	<not provided>	<not provided>	<not provided>	<not provided>	<not provided>	<not provided>	<not provided>	<not provided>	<not provided>	<not provided>	<not provided>	<not provided>	<not provided>	<not provided>	<not provided>	<not provided>	<not provided>	<not provided>	missing	<not provided>
Apis mellifera	SRR1425430	Negative	WGS	<not provided>	PRJNA252997	SAMN02865965	Model organism or animal	NANJING UNIVERSITY	SRX610972	500	PAIRED	RANDOM	GENOMIC	A8	2015-12-30	6130	4455	ILLUMINA	2015-07-22	SRS641953	SRP043350	A8	<not provided>	male	missing	upper-body	<not provided>	<not provided>	<not provided>	<not provided>	<not provided>	<not provided>	<not provided>	<not provided>	<not provided>	<not provided>	<not provided>	<not provided>	<not provided>	<not provided>	<not provided>	<not provided>	<not provided>	<not provided>	<not provided>	<not provided>	<not provided>	missing	<not provided>
Apis mellifera	SRR1425434	Negative	WGS	<not provided>	PRJNA252997	SAMN02865966	Model organism or animal	NANJING UNIVERSITY	SRX610975	500	PAIRED	RANDOM	GENOMIC	B8	2015-12-30	5540	3883	ILLUMINA	2015-07-22	SRS641956	SRP043350	B8	<not provided>	male	missing	upper-body	<not provided>	<not provided>	<not provided>	<not provided>	<not provided>	<not provided>	<not provided>	<not provided>	<not provided>	<not provided>	<not provided>	<not provided>	<not provided>	<not provided>	<not provided>	<not provided>	<not provided>	<not provided>	<not provided>	<not provided>	<not provided>	missing	<not provided>
Apis mellifera	SRR1425436	Negative	WGS	<not provided>	PRJNA252997	SAMN02865967	Model organism or animal	NANJING UNIVERSITY	SRX610977	500	PAIRED	RANDOM	GENOMIC	A9	2015-12-30	8333	5913	ILLUMINA	2015-07-22	SRS641958	SRP043350	A9	<not provided>	male	missing	upper-body	<not provided>	<not provided>	<not provided>	<not provided>	<not provided>	<not provided>	<not provided>	<not provided>	<not provided>	<not provided>	<not provided>	<not provided>	<not provided>	<not provided>	<not provided>	<not provided>	<not provided>	<not provided>	<not provided>	<not provided>	<not provided>	missing	<not provided>
Apis mellifera	SRR1425438	Negative	WGS	<not provided>	PRJNA252997	SAMN02865968	Model organism or animal	NANJING UNIVERSITY	SRX610979	500	PAIRED	RANDOM	GENOMIC	A17	2015-12-04	11410	8244	ILLUMINA	2015-07-22	SRS641960	SRP043350	A17	<not provided>	male	missing	upper-body	<not provided>	<not provided>	<not provided>	<not provided>	<not provided>	<not provided>	<not provided>	<not provided>	<not provided>	<not provided>	<not provided>	<not provided>	<not provided>	<not provided>	<not provided>	<not provided>	<not provided>	<not provided>	<not provided>	<not provided>	<not provided>	missing	<not provided>
Apis mellifera	SRR1425439	Negative	WGS	<not provided>	PRJNA252997	SAMN02865969	Model organism or animal	NANJING UNIVERSITY	SRX610980	500	PAIRED	RANDOM	GENOMIC	A19	2015-12-04	8290	5904	ILLUMINA	2015-07-22	SRS641961	SRP043350	A19	<not provided>	male	missing	upper-body	<not provided>	<not provided>	<not provided>	<not provided>	<not provided>	<not provided>	<not provided>	<not provided>	<not provided>	<not provided>	<not provided>	<not provided>	<not provided>	<not provided>	<not provided>	<not provided>	<not provided>	<not provided>	<not provided>	<not provided>	<not provided>	missing	<not provided>
Apis mellifera	SRR1425440	Negative	WGS	<not provided>	PRJNA252997	SAMN02865970	Model organism or animal	NANJING UNIVERSITY	SRX610981	500	PAIRED	RANDOM	GENOMIC	A20	2015-12-30	5873	4247	ILLUMINA	2015-07-22	SRS641962	SRP043350	A20	<not provided>	male	missing	upper-body	<not provided>	<not provided>	<not provided>	<not provided>	<not provided>	<not provided>	<not provided>	<not provided>	<not provided>	<not provided>	<not provided>	<not provided>	<not provided>	<not provided>	<not provided>	<not provided>	<not provided>	<not provided>	<not provided>	<not provided>	<not provided>	missing	<not provided>
Apis mellifera	SRR1425441	Negative	WGS	<not provided>	PRJNA252997	SAMN02865971	Model organism or animal	NANJING UNIVERSITY	SRX610982	500	PAIRED	RANDOM	GENOMIC	A23	2015-12-30	12301	8762	ILLUMINA	2015-07-22	SRS641963	SRP043350	A23	<not provided>	male	missing	upper-body	<not provided>	<not provided>	<not provided>	<not provided>	<not provided>	<not provided>	<not provided>	<not provided>	<not provided>	<not provided>	<not provided>	<not provided>	<not provided>	<not provided>	<not provided>	<not provided>	<not provided>	<not provided>	<not provided>	<not provided>	<not provided>	missing	<not provided>
Apis mellifera	SRR1425444	Negative	WGS	<not provided>	PRJNA252997	SAMN02865972	Model organism or animal	NANJING UNIVERSITY	SRX610984	500	PAIRED	RANDOM	GENOMIC	A38	2015-12-30	5534	4021	ILLUMINA	2015-07-22	SRS641965	SRP043350	A38	<not provided>	male	missing	upper-body	<not provided>	<not provided>	<not provided>	<not provided>	<not provided>	<not provided>	<not provided>	<not provided>	<not provided>	<not provided>	<not provided>	<not provided>	<not provided>	<not provided>	<not provided>	<not provided>	<not provided>	<not provided>	<not provided>	<not provided>	<not provided>	missing	<not provided>
Apis mellifera	SRR1425446	Negative	WGS	<not provided>	PRJNA252997	SAMN02865973	Model organism or animal	NANJING UNIVERSITY	SRX610985	500	PAIRED	RANDOM	GENOMIC	B38	2015-12-30	5560	3542	ILLUMINA	2015-07-22	SRS641966	SRP043350	B38	<not provided>	male	missing	upper-body	<not provided>	<not provided>	<not provided>	<not provided>	<not provided>	<not provided>	<not provided>	<not provided>	<not provided>	<not provided>	<not provided>	<not provided>	<not provided>	<not provided>	<not provided>	<not provided>	<not provided>	<not provided>	<not provided>	<not provided>	<not provided>	missing	<not provided>
Apis mellifera	SRR1425447	Negative	WGS	<not provided>	PRJNA252997	SAMN02865974	Model organism or animal	NANJING UNIVERSITY	SRX610986	500	PAIRED	RANDOM	GENOMIC	A40	2015-12-30	11024	7860	ILLUMINA	2015-07-22	SRS641967	SRP043350	A40	<not provided>	male	missing	upper-body	<not provided>	<not provided>	<not provided>	<not provided>	<not provided>	<not provided>	<not provided>	<not provided>	<not provided>	<not provided>	<not provided>	<not provided>	<not provided>	<not provided>	<not provided>	<not provided>	<not provided>	<not provided>	<not provided>	<not provided>	<not provided>	missing	<not provided>
Apis mellifera	SRR1425450	Negative	WGS	<not provided>	PRJNA252997	SAMN02865975	Model organism or animal	NANJING UNIVERSITY	SRX610988	500	PAIRED	RANDOM	GENOMIC	A41	2015-12-30	8287	5791	ILLUMINA	2015-07-22	SRS641968	SRP043350	A41	<not provided>	male	missing	upper-body	<not provided>	<not provided>	<not provided>	<not provided>	<not provided>	<not provided>	<not provided>	<not provided>	<not provided>	<not provided>	<not provided>	<not provided>	<not provided>	<not provided>	<not provided>	<not provided>	<not provided>	<not provided>	<not provided>	<not provided>	<not provided>	missing	<not provided>
Apis mellifera	SRR1425453	Negative	WGS	<not provided>	PRJNA252997	SAMN02865976	Model organism or animal	NANJING UNIVERSITY	SRX610989	500	PAIRED	RANDOM	GENOMIC	A42	2015-12-30	18101	12840	ILLUMINA	2015-07-22	SRS641969	SRP043350	A42	<not provided>	male	missing	upper-body	<not provided>	<not provided>	<not provided>	<not provided>	<not provided>	<not provided>	<not provided>	<not provided>	<not provided>	<not provided>	<not provided>	<not provided>	<not provided>	<not provided>	<not provided>	<not provided>	<not provided>	<not provided>	<not provided>	<not provided>	<not provided>	missing	<not provided>
Apis mellifera	SRR1425454	Negative	WGS	<not provided>	PRJNA252997	SAMN02865977	Model organism or animal	NANJING UNIVERSITY	SRX610990	500	PAIRED	RANDOM	GENOMIC	A48	2015-12-30	11687	8410	ILLUMINA	2015-07-22	SRS641970	SRP043350	A48	<not provided>	male	missing	upper-body	<not provided>	<not provided>	<not provided>	<not provided>	<not provided>	<not provided>	<not provided>	<not provided>	<not provided>	<not provided>	<not provided>	<not provided>	<not provided>	<not provided>	<not provided>	<not provided>	<not provided>	<not provided>	<not provided>	<not provided>	<not provided>	missing	<not provided>
Apis mellifera	SRR1425455	Negative	WGS	<not provided>	PRJNA252997	SAMN02865978	Model organism or animal	NANJING UNIVERSITY	SRX610991	500	PAIRED	RANDOM	GENOMIC	A54	2015-12-30	5301	3870	ILLUMINA	2015-07-22	SRS641971	SRP043350	A54	<not provided>	male	missing	upper-body	<not provided>	<not provided>	<not provided>	<not provided>	<not provided>	<not provided>	<not provided>	<not provided>	<not provided>	<not provided>	<not provided>	<not provided>	<not provided>	<not provided>	<not provided>	<not provided>	<not provided>	<not provided>	<not provided>	<not provided>	<not provided>	missing	<not provided>
Apis mellifera	SRR1425456	Negative	WGS	<not provided>	PRJNA252997	SAMN02865979	Model organism or animal	NANJING UNIVERSITY	SRX610992	500	PAIRED	RANDOM	GENOMIC	A58	2015-12-30	7201	5198	ILLUMINA	2015-07-22	SRS641972	SRP043350	A58	<not provided>	male	missing	upper-body	<not provided>	<not provided>	<not provided>	<not provided>	<not provided>	<not provided>	<not provided>	<not provided>	<not provided>	<not provided>	<not provided>	<not provided>	<not provided>	<not provided>	<not provided>	<not provided>	<not provided>	<not provided>	<not provided>	<not provided>	<not provided>	missing	<not provided>
Apis mellifera	SRR1425457	Negative	WGS	<not provided>	PRJNA252997	SAMN02865980	Model organism or animal	NANJING UNIVERSITY	SRX610993	500	PAIRED	RANDOM	GENOMIC	A59	2015-12-30	19521	13242	ILLUMINA	2015-07-22	SRS641973	SRP043350	A59	<not provided>	male	missing	upper-body	<not provided>	<not provided>	<not provided>	<not provided>	<not provided>	<not provided>	<not provided>	<not provided>	<not provided>	<not provided>	<not provided>	<not provided>	<not provided>	<not provided>	<not provided>	<not provided>	<not provided>	<not provided>	<not provided>	<not provided>	<not provided>	missing	<not provided>
Apis mellifera	SRR1425458	Negative	WGS	<not provided>	PRJNA252997	SAMN02865981	Model organism or animal	NANJING UNIVERSITY	SRX610994	500	PAIRED	RANDOM	GENOMIC	A61	2015-12-30	7021	5100	ILLUMINA	2015-07-22	SRS641974	SRP043350	A61	<not provided>	male	missing	upper-body	<not provided>	<not provided>	<not provided>	<not provided>	<not provided>	<not provided>	<not provided>	<not provided>	<not provided>	<not provided>	<not provided>	<not provided>	<not provided>	<not provided>	<not provided>	<not provided>	<not provided>	<not provided>	<not provided>	<not provided>	<not provided>	missing	<not provided>
Apis mellifera	SRR1425459	Negative	WGS	<not provided>	PRJNA252997	SAMN02865982	Model organism or animal	NANJING UNIVERSITY	SRX610995	500	PAIRED	RANDOM	GENOMIC	B61	2015-12-30	5541	3866	ILLUMINA	2015-07-22	SRS641975	SRP043350	B61	<not provided>	male	missing	upper-body	<not provided>	<not provided>	<not provided>	<not provided>	<not provided>	<not provided>	<not provided>	<not provided>	<not provided>	<not provided>	<not provided>	<not provided>	<not provided>	<not provided>	<not provided>	<not provided>	<not provided>	<not provided>	<not provided>	<not provided>	<not provided>	missing	<not provided>
Apis mellifera	SRR1425460	Negative	WGS	<not provided>	PRJNA252997	SAMN02865983	Model organism or animal	NANJING UNIVERSITY	SRX610996	500	PAIRED	RANDOM	GENOMIC	CQ	2015-12-03	14391	10133	ILLUMINA	2015-07-22	SRS641976	SRP043350	CQ	<not provided>	female	missing	upper-body	<not provided>	<not provided>	<not provided>	<not provided>	<not provided>	<not provided>	<not provided>	<not provided>	<not provided>	<not provided>	<not provided>	<not provided>	<not provided>	<not provided>	<not provided>	<not provided>	<not provided>	<not provided>	<not provided>	<not provided>	<not provided>	missing	<not provided>
Apis mellifera	SRR1425461	Negative	WGS	<not provided>	PRJNA252997	SAMN02865984	Model organism or animal	NANJING UNIVERSITY	SRX610997	500	PAIRED	RANDOM	GENOMIC	C5	2015-12-03	8198	5808	ILLUMINA	2015-07-22	SRS641977	SRP043350	C5	<not provided>	male	missing	upper-body	<not provided>	<not provided>	<not provided>	<not provided>	<not provided>	<not provided>	<not provided>	<not provided>	<not provided>	<not provided>	<not provided>	<not provided>	<not provided>	<not provided>	<not provided>	<not provided>	<not provided>	<not provided>	<not provided>	<not provided>	<not provided>	missing	<not provided>
Apis mellifera	SRR1425462	Negative	WGS	<not provided>	PRJNA252997	SAMN02865985	Model organism or animal	NANJING UNIVERSITY	SRX610998	500	PAIRED	RANDOM	GENOMIC	C6	2015-12-03	8393	6120	ILLUMINA	2015-07-22	SRS641978	SRP043350	C6	<not provided>	male	missing	upper-body	<not provided>	<not provided>	<not provided>	<not provided>	<not provided>	<not provided>	<not provided>	<not provided>	<not provided>	<not provided>	<not provided>	<not provided>	<not provided>	<not provided>	<not provided>	<not provided>	<not provided>	<not provided>	<not provided>	<not provided>	<not provided>	missing	<not provided>
Apis mellifera	SRR1425463	Negative	WGS	<not provided>	PRJNA252997	SAMN02865986	Model organism or animal	NANJING UNIVERSITY	SRX610999	500	PAIRED	RANDOM	GENOMIC	C7	2015-12-03	8231	5941	ILLUMINA	2015-07-22	SRS641979	SRP043350	C7	<not provided>	male	missing	upper-body	<not provided>	<not provided>	<not provided>	<not provided>	<not provided>	<not provided>	<not provided>	<not provided>	<not provided>	<not provided>	<not provided>	<not provided>	<not provided>	<not provided>	<not provided>	<not provided>	<not provided>	<not provided>	<not provided>	<not provided>	<not provided>	missing	<not provided>
Apis mellifera	SRR1425464	Negative	WGS	<not provided>	PRJNA252997	SAMN02865987	Model organism or animal	NANJING UNIVERSITY	SRX611000	500	PAIRED	RANDOM	GENOMIC	C8	2015-12-03	8289	5977	ILLUMINA	2015-07-22	SRS641980	SRP043350	C8	<not provided>	male	missing	upper-body	<not provided>	<not provided>	<not provided>	<not provided>	<not provided>	<not provided>	<not provided>	<not provided>	<not provided>	<not provided>	<not provided>	<not provided>	<not provided>	<not provided>	<not provided>	<not provided>	<not provided>	<not provided>	<not provided>	<not provided>	<not provided>	missing	<not provided>
Apis mellifera	SRR1425465	Negative	WGS	<not provided>	PRJNA252997	SAMN02865988	Model organism or animal	NANJING UNIVERSITY	SRX611001	500	PAIRED	RANDOM	GENOMIC	C16	2015-12-30	8381	6061	ILLUMINA	2015-07-22	SRS641981	SRP043350	C16	<not provided>	male	missing	upper-body	<not provided>	<not provided>	<not provided>	<not provided>	<not provided>	<not provided>	<not provided>	<not provided>	<not provided>	<not provided>	<not provided>	<not provided>	<not provided>	<not provided>	<not provided>	<not provided>	<not provided>	<not provided>	<not provided>	<not provided>	<not provided>	missing	<not provided>
Apis mellifera	SRR1425466	Negative	WGS	<not provided>	PRJNA252997	SAMN02865989	Model organism or animal	NANJING UNIVERSITY	SRX611002	500	PAIRED	RANDOM	GENOMIC	C17	2015-12-03	8340	5976	ILLUMINA	2015-07-22	SRS641982	SRP043350	C17	<not provided>	male	missing	upper-body	<not provided>	<not provided>	<not provided>	<not provided>	<not provided>	<not provided>	<not provided>	<not provided>	<not provided>	<not provided>	<not provided>	<not provided>	<not provided>	<not provided>	<not provided>	<not provided>	<not provided>	<not provided>	<not provided>	<not provided>	<not provided>	missing	<not provided>
Apis mellifera	SRR1425467	Negative	WGS	<not provided>	PRJNA252997	SAMN02865990	Model organism or animal	NANJING UNIVERSITY	SRX611003	500	PAIRED	RANDOM	GENOMIC	C23	2015-12-03	8335	5869	ILLUMINA	2015-07-22	SRS641983	SRP043350	C23	<not provided>	male	missing	upper-body	<not provided>	<not provided>	<not provided>	<not provided>	<not provided>	<not provided>	<not provided>	<not provided>	<not provided>	<not provided>	<not provided>	<not provided>	<not provided>	<not provided>	<not provided>	<not provided>	<not provided>	<not provided>	<not provided>	<not provided>	<not provided>	missing	<not provided>
Apis mellifera	SRR1425468	Negative	WGS	<not provided>	PRJNA252997	SAMN02865991	Model organism or animal	NANJING UNIVERSITY	SRX611004	500	PAIRED	RANDOM	GENOMIC	C24	2015-12-03	8219	5793	ILLUMINA	2015-07-22	SRS641984	SRP043350	C24	<not provided>	male	missing	upper-body	<not provided>	<not provided>	<not provided>	<not provided>	<not provided>	<not provided>	<not provided>	<not provided>	<not provided>	<not provided>	<not provided>	<not provided>	<not provided>	<not provided>	<not provided>	<not provided>	<not provided>	<not provided>	<not provided>	<not provided>	<not provided>	missing	<not provided>
Apis mellifera	SRR1425469	Negative	WGS	<not provided>	PRJNA252997	SAMN02865992	Model organism or animal	NANJING UNIVERSITY	SRX611005	500	PAIRED	RANDOM	GENOMIC	C26	2015-12-03	8322	5969	ILLUMINA	2015-07-22	SRS641985	SRP043350	C26	<not provided>	male	missing	upper-body	<not provided>	<not provided>	<not provided>	<not provided>	<not provided>	<not provided>	<not provided>	<not provided>	<not provided>	<not provided>	<not provided>	<not provided>	<not provided>	<not provided>	<not provided>	<not provided>	<not provided>	<not provided>	<not provided>	<not provided>	<not provided>	missing	<not provided>
Apis mellifera	SRR1425470	Negative	WGS	<not provided>	PRJNA252997	SAMN02865993	Model organism or animal	NANJING UNIVERSITY	SRX611006	500	PAIRED	RANDOM	GENOMIC	C27	2015-12-03	8253	5953	ILLUMINA	2015-07-22	SRS641986	SRP043350	C27	<not provided>	male	missing	upper-body	<not provided>	<not provided>	<not provided>	<not provided>	<not provided>	<not provided>	<not provided>	<not provided>	<not provided>	<not provided>	<not provided>	<not provided>	<not provided>	<not provided>	<not provided>	<not provided>	<not provided>	<not provided>	<not provided>	<not provided>	<not provided>	missing	<not provided>
Apis mellifera	SRR1425471	Negative	WGS	<not provided>	PRJNA252997	SAMN02865994	Model organism or animal	NANJING UNIVERSITY	SRX611007	500	PAIRED	RANDOM	GENOMIC	C28	2015-12-03	8302	5944	ILLUMINA	2015-07-22	SRS641987	SRP043350	C28	<not provided>	male	missing	upper-body	<not provided>	<not provided>	<not provided>	<not provided>	<not provided>	<not provided>	<not provided>	<not provided>	<not provided>	<not provided>	<not provided>	<not provided>	<not provided>	<not provided>	<not provided>	<not provided>	<not provided>	<not provided>	<not provided>	<not provided>	<not provided>	missing	<not provided>
Apis mellifera	SRR1425472	Negative	WGS	<not provided>	PRJNA252997	SAMN02865995	Model organism or animal	NANJING UNIVERSITY	SRX611008	500	PAIRED	RANDOM	GENOMIC	C32	2015-12-03	8455	6059	ILLUMINA	2015-07-22	SRS641988	SRP043350	C32	<not provided>	male	missing	upper-body	<not provided>	<not provided>	<not provided>	<not provided>	<not provided>	<not provided>	<not provided>	<not provided>	<not provided>	<not provided>	<not provided>	<not provided>	<not provided>	<not provided>	<not provided>	<not provided>	<not provided>	<not provided>	<not provided>	<not provided>	<not provided>	missing	<not provided>
Apis mellifera	SRR1425473	Negative	WGS	<not provided>	PRJNA252997	SAMN02865996	Model organism or animal	NANJING UNIVERSITY	SRX611009	500	PAIRED	RANDOM	GENOMIC	C35	2015-12-03	8480	6187	ILLUMINA	2015-07-22	SRS641989	SRP043350	C35	<not provided>	male	missing	upper-body	<not provided>	<not provided>	<not provided>	<not provided>	<not provided>	<not provided>	<not provided>	<not provided>	<not provided>	<not provided>	<not provided>	<not provided>	<not provided>	<not provided>	<not provided>	<not provided>	<not provided>	<not provided>	<not provided>	<not provided>	<not provided>	missing	<not provided>
Apis mellifera	SRR1425474	Negative	WGS	<not provided>	PRJNA252997	SAMN02865997	Model organism or animal	NANJING UNIVERSITY	SRX611010	500	PAIRED	RANDOM	GENOMIC	C36	2015-12-03	8316	5962	ILLUMINA	2015-07-22	SRS641990	SRP043350	C36	<not provided>	male	missing	upper-body	<not provided>	<not provided>	<not provided>	<not provided>	<not provided>	<not provided>	<not provided>	<not provided>	<not provided>	<not provided>	<not provided>	<not provided>	<not provided>	<not provided>	<not provided>	<not provided>	<not provided>	<not provided>	<not provided>	<not provided>	<not provided>	missing	<not provided>
Apis mellifera	SRR1425475	Negative	WGS	<not provided>	PRJNA252997	SAMN02865998	Model organism or animal	NANJING UNIVERSITY	SRX611011	500	PAIRED	RANDOM	GENOMIC	C38	2015-12-03	8405	6128	ILLUMINA	2015-07-22	SRS641991	SRP043350	C38	<not provided>	male	missing	upper-body	<not provided>	<not provided>	<not provided>	<not provided>	<not provided>	<not provided>	<not provided>	<not provided>	<not provided>	<not provided>	<not provided>	<not provided>	<not provided>	<not provided>	<not provided>	<not provided>	<not provided>	<not provided>	<not provided>	<not provided>	<not provided>	missing	<not provided>
Apis mellifera	SRR1425476	Negative	WGS	<not provided>	PRJNA252997	SAMN02865999	Model organism or animal	NANJING UNIVERSITY	SRX611012	500	PAIRED	RANDOM	GENOMIC	EQ	2015-12-03	14707	10449	ILLUMINA	2015-07-22	SRS641992	SRP043350	EQ	<not provided>	female	missing	upper-body	<not provided>	<not provided>	<not provided>	<not provided>	<not provided>	<not provided>	<not provided>	<not provided>	<not provided>	<not provided>	<not provided>	<not provided>	<not provided>	<not provided>	<not provided>	<not provided>	<not provided>	<not provided>	<not provided>	<not provided>	<not provided>	missing	<not provided>
Apis mellifera	SRR1425477	Negative	WGS	<not provided>	PRJNA252997	SAMN02866000	Model organism or animal	NANJING UNIVERSITY	SRX611013	500	PAIRED	RANDOM	GENOMIC	ED3	2015-12-03	7321	4846	ILLUMINA	2015-07-22	SRS641993	SRP043350	ED3	<not provided>	male	missing	upper-body	<not provided>	<not provided>	<not provided>	<not provided>	<not provided>	<not provided>	<not provided>	<not provided>	<not provided>	<not provided>	<not provided>	<not provided>	<not provided>	<not provided>	<not provided>	<not provided>	<not provided>	<not provided>	<not provided>	<not provided>	<not provided>	missing	<not provided>
Apis mellifera	SRR1425478	Negative	WGS	<not provided>	PRJNA252997	SAMN02866001	Model organism or animal	NANJING UNIVERSITY	SRX611014	500	PAIRED	RANDOM	GENOMIC	ED4	2015-12-03	7219	5227	ILLUMINA	2015-07-22	SRS641994	SRP043350	ED4	<not provided>	male	missing	upper-body	<not provided>	<not provided>	<not provided>	<not provided>	<not provided>	<not provided>	<not provided>	<not provided>	<not provided>	<not provided>	<not provided>	<not provided>	<not provided>	<not provided>	<not provided>	<not provided>	<not provided>	<not provided>	<not provided>	<not provided>	<not provided>	missing	<not provided>
Apis mellifera	SRR1425479	Negative	WGS	<not provided>	PRJNA252997	SAMN02866002	Model organism or animal	NANJING UNIVERSITY	SRX611015	500	PAIRED	RANDOM	GENOMIC	ED5	2015-12-03	7179	5065	ILLUMINA	2015-07-22	SRS641995	SRP043350	ED5	<not provided>	male	missing	upper-body	<not provided>	<not provided>	<not provided>	<not provided>	<not provided>	<not provided>	<not provided>	<not provided>	<not provided>	<not provided>	<not provided>	<not provided>	<not provided>	<not provided>	<not provided>	<not provided>	<not provided>	<not provided>	<not provided>	<not provided>	<not provided>	missing	<not provided>
Apis mellifera	SRR1425480	Negative	WGS	<not provided>	PRJNA252997	SAMN02866003	Model organism or animal	NANJING UNIVERSITY	SRX611016	500	PAIRED	RANDOM	GENOMIC	ED6	2015-12-03	7181	5347	ILLUMINA	2015-07-22	SRS641996	SRP043350	ED6	<not provided>	male	missing	upper-body	<not provided>	<not provided>	<not provided>	<not provided>	<not provided>	<not provided>	<not provided>	<not provided>	<not provided>	<not provided>	<not provided>	<not provided>	<not provided>	<not provided>	<not provided>	<not provided>	<not provided>	<not provided>	<not provided>	<not provided>	<not provided>	missing	<not provided>
Apis mellifera	SRR1425481	Negative	WGS	<not provided>	PRJNA252997	SAMN02866004	Model organism or animal	NANJING UNIVERSITY	SRX611017	500	PAIRED	RANDOM	GENOMIC	ED8	2015-12-03	7182	5218	ILLUMINA	2015-07-22	SRS641997	SRP043350	ED8	<not provided>	male	missing	upper-body	<not provided>	<not provided>	<not provided>	<not provided>	<not provided>	<not provided>	<not provided>	<not provided>	<not provided>	<not provided>	<not provided>	<not provided>	<not provided>	<not provided>	<not provided>	<not provided>	<not provided>	<not provided>	<not provided>	<not provided>	<not provided>	missing	<not provided>
Apis mellifera	SRR1425482	Negative	WGS	<not provided>	PRJNA252997	SAMN02866005	Model organism or animal	NANJING UNIVERSITY	SRX611018	500	PAIRED	RANDOM	GENOMIC	ED13	2015-12-03	7173	5243	ILLUMINA	2015-07-22	SRS641998	SRP043350	ED13	<not provided>	male	missing	upper-body	<not provided>	<not provided>	<not provided>	<not provided>	<not provided>	<not provided>	<not provided>	<not provided>	<not provided>	<not provided>	<not provided>	<not provided>	<not provided>	<not provided>	<not provided>	<not provided>	<not provided>	<not provided>	<not provided>	<not provided>	<not provided>	missing	<not provided>
Apis mellifera	SRR1425483	Negative	WGS	<not provided>	PRJNA252997	SAMN02866006	Model organism or animal	NANJING UNIVERSITY	SRX611020	500	PAIRED	RANDOM	GENOMIC	ED16	2015-12-03	7177	5219	ILLUMINA	2015-07-22	SRS642000	SRP043350	ED16	<not provided>	male	missing	upper-body	<not provided>	<not provided>	<not provided>	<not provided>	<not provided>	<not provided>	<not provided>	<not provided>	<not provided>	<not provided>	<not provided>	<not provided>	<not provided>	<not provided>	<not provided>	<not provided>	<not provided>	<not provided>	<not provided>	<not provided>	<not provided>	missing	<not provided>
Apis mellifera	SRR1425485	Negative	WGS	<not provided>	PRJNA252997	SAMN02866007	Model organism or animal	NANJING UNIVERSITY	SRX611021	500	PAIRED	RANDOM	GENOMIC	ED17	2015-12-03	7217	5183	ILLUMINA	2015-07-22	SRS642001	SRP043350	ED17	<not provided>	male	missing	upper-body	<not provided>	<not provided>	<not provided>	<not provided>	<not provided>	<not provided>	<not provided>	<not provided>	<not provided>	<not provided>	<not provided>	<not provided>	<not provided>	<not provided>	<not provided>	<not provided>	<not provided>	<not provided>	<not provided>	<not provided>	<not provided>	missing	<not provided>
Apis mellifera	SRR1425486	Negative	WGS	<not provided>	PRJNA252997	SAMN02866008	Model organism or animal	NANJING UNIVERSITY	SRX611023	500	PAIRED	RANDOM	GENOMIC	ED18	2015-12-03	7286	5320	ILLUMINA	2015-07-22	SRS642003	SRP043350	ED18	<not provided>	male	missing	upper-body	<not provided>	<not provided>	<not provided>	<not provided>	<not provided>	<not provided>	<not provided>	<not provided>	<not provided>	<not provided>	<not provided>	<not provided>	<not provided>	<not provided>	<not provided>	<not provided>	<not provided>	<not provided>	<not provided>	<not provided>	<not provided>	missing	<not provided>
Apis mellifera	SRR1425488	Negative	WGS	<not provided>	PRJNA252997	SAMN02866009	Model organism or animal	NANJING UNIVERSITY	SRX611024	500	PAIRED	RANDOM	GENOMIC	ED21	2015-12-03	7340	5327	ILLUMINA	2015-07-22	SRS642004	SRP043350	ED21	<not provided>	male	missing	upper-body	<not provided>	<not provided>	<not provided>	<not provided>	<not provided>	<not provided>	<not provided>	<not provided>	<not provided>	<not provided>	<not provided>	<not provided>	<not provided>	<not provided>	<not provided>	<not provided>	<not provided>	<not provided>	<not provided>	<not provided>	<not provided>	missing	<not provided>
Apis mellifera	SRR1425490	Negative	WGS	<not provided>	PRJNA252997	SAMN02866010	Model organism or animal	NANJING UNIVERSITY	SRX611026	500	PAIRED	RANDOM	GENOMIC	ED22	2015-12-03	7258	5390	ILLUMINA	2015-07-22	SRS642006	SRP043350	ED22	<not provided>	male	missing	upper-body	<not provided>	<not provided>	<not provided>	<not provided>	<not provided>	<not provided>	<not provided>	<not provided>	<not provided>	<not provided>	<not provided>	<not provided>	<not provided>	<not provided>	<not provided>	<not provided>	<not provided>	<not provided>	<not provided>	<not provided>	<not provided>	missing	<not provided>
Apis mellifera	SRR1425491	Negative	WGS	<not provided>	PRJNA252997	SAMN02866011	Model organism or animal	NANJING UNIVERSITY	SRX611027	500	PAIRED	RANDOM	GENOMIC	ED28	2015-12-03	7354	5474	ILLUMINA	2015-07-22	SRS642007	SRP043350	ED28	<not provided>	male	missing	upper-body	<not provided>	<not provided>	<not provided>	<not provided>	<not provided>	<not provided>	<not provided>	<not provided>	<not provided>	<not provided>	<not provided>	<not provided>	<not provided>	<not provided>	<not provided>	<not provided>	<not provided>	<not provided>	<not provided>	<not provided>	<not provided>	missing	<not provided>
Apis mellifera	SRR1425493	Negative	WGS	<not provided>	PRJNA252997	SAMN02866012	Model organism or animal	NANJING UNIVERSITY	SRX611029	500	PAIRED	RANDOM	GENOMIC	ED30	2015-12-03	7200	5069	ILLUMINA	2015-07-22	SRS642009	SRP043350	ED30	<not provided>	male	missing	upper-body	<not provided>	<not provided>	<not provided>	<not provided>	<not provided>	<not provided>	<not provided>	<not provided>	<not provided>	<not provided>	<not provided>	<not provided>	<not provided>	<not provided>	<not provided>	<not provided>	<not provided>	<not provided>	<not provided>	<not provided>	<not provided>	missing	<not provided>
Apis mellifera	SRR1425494	Negative	WGS	<not provided>	PRJNA252997	SAMN02866013	Model organism or animal	NANJING UNIVERSITY	SRX611030	500	PAIRED	RANDOM	GENOMIC	EW2	2015-12-03	7201	5229	ILLUMINA	2015-07-22	SRS642010	SRP043350	EW2	<not provided>	female	missing	upper-body	<not provided>	<not provided>	<not provided>	<not provided>	<not provided>	<not provided>	<not provided>	<not provided>	<not provided>	<not provided>	<not provided>	<not provided>	<not provided>	<not provided>	<not provided>	<not provided>	<not provided>	<not provided>	<not provided>	<not provided>	<not provided>	missing	<not provided>
Apis mellifera	SRR1425495	Negative	WGS	<not provided>	PRJNA252997	SAMN02866014	Model organism or animal	NANJING UNIVERSITY	SRX611031	500	PAIRED	RANDOM	GENOMIC	EW8	2015-12-03	7262	5108	ILLUMINA	2015-07-22	SRS642011	SRP043350	EW8	<not provided>	female	missing	upper-body	<not provided>	<not provided>	<not provided>	<not provided>	<not provided>	<not provided>	<not provided>	<not provided>	<not provided>	<not provided>	<not provided>	<not provided>	<not provided>	<not provided>	<not provided>	<not provided>	<not provided>	<not provided>	<not provided>	<not provided>	<not provided>	missing	<not provided>
Apis mellifera	SRR1425497	Negative	WGS	<not provided>	PRJNA252997	SAMN02866015	Model organism or animal	NANJING UNIVERSITY	SRX611033	500	PAIRED	RANDOM	GENOMIC	EW9	2015-12-03	7212	5126	ILLUMINA	2015-07-22	SRS642013	SRP043350	EW9	<not provided>	female	missing	upper-body	<not provided>	<not provided>	<not provided>	<not provided>	<not provided>	<not provided>	<not provided>	<not provided>	<not provided>	<not provided>	<not provided>	<not provided>	<not provided>	<not provided>	<not provided>	<not provided>	<not provided>	<not provided>	<not provided>	<not provided>	<not provided>	missing	<not provided>
Apis mellifera	SRR1425504	Negative	WGS	<not provided>	PRJNA252997	SAMN02866016	Model organism or animal	NANJING UNIVERSITY	SRX611034	500	PAIRED	RANDOM	GENOMIC	EW16	2015-12-03	7199	5014	ILLUMINA	2015-07-22	SRS642014	SRP043350	EW16	<not provided>	female	missing	upper-body	<not provided>	<not provided>	<not provided>	<not provided>	<not provided>	<not provided>	<not provided>	<not provided>	<not provided>	<not provided>	<not provided>	<not provided>	<not provided>	<not provided>	<not provided>	<not provided>	<not provided>	<not provided>	<not provided>	<not provided>	<not provided>	missing	<not provided>
Apis mellifera	SRR1425505	Negative	WGS	<not provided>	PRJNA252997	SAMN02866017	Model organism or animal	NANJING UNIVERSITY	SRX611035	500	PAIRED	RANDOM	GENOMIC	EW24	2015-12-03	7431	5152	ILLUMINA	2015-07-22	SRS642015	SRP043350	EW24	<not provided>	female	missing	upper-body	<not provided>	<not provided>	<not provided>	<not provided>	<not provided>	<not provided>	<not provided>	<not provided>	<not provided>	<not provided>	<not provided>	<not provided>	<not provided>	<not provided>	<not provided>	<not provided>	<not provided>	<not provided>	<not provided>	<not provided>	<not provided>	missing	<not provided>
Apis mellifera	SRR1425506	Negative	WGS	<not provided>	PRJNA252997	SAMN02866018	Model organism or animal	NANJING UNIVERSITY	SRX611036	500	PAIRED	RANDOM	GENOMIC	EW29	2015-12-03	7202	5034	ILLUMINA	2015-07-22	SRS642016	SRP043350	EW29	<not provided>	female	missing	upper-body	<not provided>	<not provided>	<not provided>	<not provided>	<not provided>	<not provided>	<not provided>	<not provided>	<not provided>	<not provided>	<not provided>	<not provided>	<not provided>	<not provided>	<not provided>	<not provided>	<not provided>	<not provided>	<not provided>	<not provided>	<not provided>	missing	<not provided>
Athalia rosae	SRR848931	Negative	WGS	<not provided>	PRJNA167403	SAMN02054463	<not provided>	BCM	SRX276605	419	PAIRED	RANDOM	GENOMIC	IWG_SFI5MH.S-B09-1_1pA	2013-05-10	10035	7318	ILLUMINA	2013-05-10	SRS419797	SRP022223	AROS.00-B09	<not provided>	male	<not provided>	<not provided>	<not provided>	<not provided>	<not provided>	<not provided>	<not provided>	<not provided>	<not provided>	<not provided>	<not provided>	<not provided>	<not provided>	<not provided>	<not provided>	<not provided>	<not provided>	<not provided>	<not provided>	<not provided>	<not provided>	<not provided>	<not provided>	<not provided>	<not provided>
Athalia rosae	SRR848932	Negative	WGS	<not provided>	PRJNA167403	SAMN02054462	<not provided>	BCM	SRX276606	186	PAIRED	RANDOM	GENOMIC	IWG_SFI5MH.S-B10-1_1pA	2013-05-10	38977	24332	ILLUMINA	2013-05-10	SRS419798	SRP022223	AROS.00-B10	<not provided>	male	<not provided>	<not provided>	<not provided>	<not provided>	<not provided>	<not provided>	<not provided>	<not provided>	<not provided>	<not provided>	<not provided>	<not provided>	<not provided>	<not provided>	<not provided>	<not provided>	<not provided>	<not provided>	<not provided>	<not provided>	<not provided>	<not provided>	<not provided>	<not provided>	<not provided>
Athalia rosae	SRR848933	Negative	WGS	<not provided>	PRJNA167403	SAMN02054465	<not provided>	BCM	SRX276607	2067	PAIRED	RANDOM	GENOMIC	IWG_SFI5MH.S-B11-1_2mA	2013-05-10	9230	6670	ILLUMINA	2013-05-10	SRS419799	SRP022223	AROS.00-B11-14	<not provided>	male	<not provided>	<not provided>	<not provided>	<not provided>	<not provided>	<not provided>	<not provided>	<not provided>	<not provided>	<not provided>	<not provided>	<not provided>	<not provided>	<not provided>	<not provided>	<not provided>	<not provided>	<not provided>	<not provided>	<not provided>	<not provided>	<not provided>	<not provided>	<not provided>	<not provided>
Athalia rosae	SRR848934	Negative	WGS	<not provided>	PRJNA167403	SAMN02054467	<not provided>	BCM	SRX276608	7628	PAIRED	RANDOM	GENOMIC	IWG_SFI5MH.S-B23-1_2mA	2013-05-10	9335	6714	ILLUMINA	2013-05-10	SRS419800	SRP022223	AROS.00-B1-35	<not provided>	male	<not provided>	<not provided>	<not provided>	<not provided>	<not provided>	<not provided>	<not provided>	<not provided>	<not provided>	<not provided>	<not provided>	<not provided>	<not provided>	<not provided>	<not provided>	<not provided>	<not provided>	<not provided>	<not provided>	<not provided>	<not provided>	<not provided>	<not provided>	<not provided>	<not provided>
Athalia rosae	SRR848935	Negative	WGS	<not provided>	PRJNA167403	SAMN02054466	<not provided>	BCM	SRX276609	3211	PAIRED	RANDOM	GENOMIC	IWG_SFI5MH.S-B15-1_2mA	2013-05-10	17633	12759	ILLUMINA	2013-05-10	SRS419801	SRP022223	AROS.00-B15-22	<not provided>	male	<not provided>	<not provided>	<not provided>	<not provided>	<not provided>	<not provided>	<not provided>	<not provided>	<not provided>	<not provided>	<not provided>	<not provided>	<not provided>	<not provided>	<not provided>	<not provided>	<not provided>	<not provided>	<not provided>	<not provided>	<not provided>	<not provided>	<not provided>	<not provided>	<not provided>
Atta colombica	SRR3168929	Negative	WGS	<not provided>	PRJNA292624	SAMN03982875	Invertebrate	BGI-SHENZHEN	SRX1584675	5000	PAIRED	RANDOM	GENOMIC	<not provided>	2016-03-01	5189	3407	ILLUMINA	2016-09-13	SRS1296250	SRP070114	Acol_011070308	Treedump-2	<not provided>	<not provided>	Whole body	<not provided>	<not provided>	<not provided>	<not provided>	<not provided>	<not provided>	Panama: Gamboa	<not provided>	<not provided>	<not provided>	<not provided>	<not provided>	<not provided>	2011	<not provided>	<not provided>	<not provided>	<not provided>	<not provided>	<not provided>	<not provided>	<not provided>	<not provided>
Atta colombica	SRR3168930	Negative	WGS	<not provided>	PRJNA292624	SAMN03982875	Invertebrate	BGI-SHENZHEN	SRX1584677	2000	PAIRED	RANDOM	GENOMIC	<not provided>	2016-03-01	3899	2570	ILLUMINA	2016-09-13	SRS1296250	SRP070114	Acol_011070308	Treedump-2	<not provided>	<not provided>	Whole body	<not provided>	<not provided>	<not provided>	<not provided>	<not provided>	<not provided>	Panama: Gamboa	<not provided>	<not provided>	<not provided>	<not provided>	<not provided>	<not provided>	2011	<not provided>	<not provided>	<not provided>	<not provided>	<not provided>	<not provided>	<not provided>	<not provided>	<not provided>
Atta colombica	SRR3168931	Negative	WGS	<not provided>	PRJNA292624	SAMN03982875	Invertebrate	BGI-SHENZHEN	SRX1584678	10000	PAIRED	RANDOM	GENOMIC	<not provided>	2016-02-29	3522	2341	ILLUMINA	2016-09-13	SRS1296250	SRP070114	Acol_011070308	Treedump-2	<not provided>	<not provided>	Whole body	<not provided>	<not provided>	<not provided>	<not provided>	<not provided>	<not provided>	Panama: Gamboa	<not provided>	<not provided>	<not provided>	<not provided>	<not provided>	<not provided>	2011	<not provided>	<not provided>	<not provided>	<not provided>	<not provided>	<not provided>	<not provided>	<not provided>	<not provided>
Atta colombica	SRR3187020	Negative	WGS	<not provided>	PRJNA292624	SAMN03982875	Invertebrate	BGI-SHENZHEN	SRX1584673	200	PAIRED	RANDOM	GENOMIC	<not provided>	2016-03-03	9767	5987	ILLUMINA	2016-09-13	SRS1296250	SRP070114	Acol_011070308	Treedump-2	<not provided>	<not provided>	Whole body	<not provided>	<not provided>	<not provided>	<not provided>	<not provided>	<not provided>	Panama: Gamboa	<not provided>	<not provided>	<not provided>	<not provided>	<not provided>	<not provided>	2011	<not provided>	<not provided>	<not provided>	<not provided>	<not provided>	<not provided>	<not provided>	<not provided>	<not provided>
Atta colombica	SRR3187024	Negative	WGS	<not provided>	PRJNA292624	SAMN03982875	Invertebrate	BGI-SHENZHEN	SRX1584676	800	PAIRED	RANDOM	GENOMIC	<not provided>	2016-02-29	8795	6304	ILLUMINA	2016-09-13	SRS1296250	SRP070114	Acol_011070308	Treedump-2	<not provided>	<not provided>	Whole body	<not provided>	<not provided>	<not provided>	<not provided>	<not provided>	<not provided>	Panama: Gamboa	<not provided>	<not provided>	<not provided>	<not provided>	<not provided>	<not provided>	2011	<not provided>	<not provided>	<not provided>	<not provided>	<not provided>	<not provided>	<not provided>	<not provided>	<not provided>
Aulacidea tavakolii	ERR1359244	Negative	WGS	<not provided>	PRJEB13424	SAMEA3930545	<not provided>	INSTITUTE OF EVOLUTIONARY BIOLOGY	ERX1430715	500	PAIRED	RANDOM	GENOMIC	Aulacidea tavakolii	2016-11-16	4041	2589	ILLUMINA	2016-11-16	ERS1117679	ERP014980	Aulacidea tavakolii1	<not provided>	<not provided>	<not provided>	<not provided>	<not provided>	<not provided>	<not provided>	<not provided>	<not provided>	<not provided>	<not provided>	<not provided>	<not provided>	<not provided>	<not provided>	<not provided>	<not provided>	<not provided>	<not provided>	<not provided>	<not provided>	<not provided>	<not provided>	<not provided>	<not provided>	<not provided>	<not provided>
Aulacidea tavakolii	ERR1359245	Negative	WGS	<not provided>	PRJEB13424	SAMEA3930546	<not provided>	INSTITUTE OF EVOLUTIONARY BIOLOGY	ERX1430716	500	PAIRED	RANDOM	GENOMIC	Aulacidea tavakolii	2016-11-16	4002	2557	ILLUMINA	2016-11-16	ERS1117680	ERP014980	Aulacidea tavakolii2	<not provided>	<not provided>	<not provided>	<not provided>	<not provided>	<not provided>	<not provided>	<not provided>	<not provided>	<not provided>	<not provided>	<not provided>	<not provided>	<not provided>	<not provided>	<not provided>	<not provided>	<not provided>	<not provided>	<not provided>	<not provided>	<not provided>	<not provided>	<not provided>	<not provided>	<not provided>	<not provided>
Aylax hypecoi	ERR1354369	Negative	WGS	<not provided>	PRJEB13424	SAMEA3925619	<not provided>	INSTITUTE OF EVOLUTIONARY BIOLOGY	ERX1425844	500	PAIRED	RANDOM	GENOMIC	Aylax hypecoi	2016-11-16	4367	2793	ILLUMINA	2016-11-16	ERS1112753	ERP014980	Aylax hypecoi1	<not provided>	<not provided>	<not provided>	<not provided>	<not provided>	<not provided>	<not provided>	<not provided>	<not provided>	<not provided>	<not provided>	<not provided>	<not provided>	<not provided>	<not provided>	<not provided>	<not provided>	<not provided>	<not provided>	<not provided>	<not provided>	<not provided>	<not provided>	<not provided>	<not provided>	<not provided>	<not provided>
Aylax hypecoi	ERR1354370	Negative	WGS	<not provided>	PRJEB13424	SAMEA3925620	<not provided>	INSTITUTE OF EVOLUTIONARY BIOLOGY	ERX1425845	500	PAIRED	RANDOM	GENOMIC	Aylax hypecoi	2016-11-16	4329	2761	ILLUMINA	2016-11-16	ERS1112754	ERP014980	Aylax hypecoi2	<not provided>	<not provided>	<not provided>	<not provided>	<not provided>	<not provided>	<not provided>	<not provided>	<not provided>	<not provided>	<not provided>	<not provided>	<not provided>	<not provided>	<not provided>	<not provided>	<not provided>	<not provided>	<not provided>	<not provided>	<not provided>	<not provided>	<not provided>	<not provided>	<not provided>	<not provided>	<not provided>
Bactrocera latifrons	SRR4029382	Negative	WGS	<not provided>	PRJNA338810	SAMN05571332	Invertebrate	<not provided>	SRX2021004	0	PAIRED	RANDOM	GENOMIC	Blat_fragment_libs	2016-08-13	67826	26532	ILLUMINA	2016-08-18	SRS1615695	SRP081943	Bactrocera latifrons fragment libraries	<not provided>	<not provided>	<not provided>	whole organism	<not provided>	<not provided>	<not provided>	<not provided>	<not provided>	<not provided>	<not provided>	<not provided>	<not provided>	<not provided>	<not provided>	<not provided>	<not provided>	<not provided>	adult	<not provided>	<not provided>	<not provided>	<not provided>	<not provided>	<not provided>	<not provided>	<not provided>
Bactrocera latifrons	SRR4029383	Negative	WGS	<not provided>	PRJNA338810	SAMN05571333	Invertebrate	<not provided>	SRX2021005	0	PAIRED	RANDOM	GENOMIC	Blat_matepair_libs	2016-08-13	56726	22189	ILLUMINA	2016-08-18	SRS1615696	SRP081943	Bactrocera latifrons mate pair libraries	<not provided>	<not provided>	<not provided>	whole organism	<not provided>	<not provided>	<not provided>	<not provided>	<not provided>	<not provided>	<not provided>	<not provided>	<not provided>	<not provided>	<not provided>	<not provided>	<not provided>	<not provided>	adult	<not provided>	<not provided>	<not provided>	<not provided>	<not provided>	<not provided>	<not provided>	<not provided>
Bembidarenas sp.	SRR2939023	Negative	WGS	<not provided>	PRJNA282835	SAMN04276904	Invertebrate	<not provided>	SRX1441637	0	PAIRED	RANDOM	GENOMIC	DNA3983	2015-11-20	2432	1673	ILLUMINA	2015-12-15	SRS1171569	SRP066490	Bembidarenas reicheellum DNA3983	not applicable	male	<not provided>	Whole body	<not provided>	<not provided>	<not provided>	<not provided>	<not provided>	<not provided>	Chile: vicinity Punta Arenas	<not provided>	<not provided>	<not provided>	<not provided>	<not provided>	<not provided>	1962-12-01	Adult	<not provided>	<not provided>	<not provided>	<not provided>	<not provided>	<not provided>	<not provided>	<not provided>
Bembidion (Chilioperyphus) sp. 'Arica'	SRR2939027	Negative	WGS	<not provided>	PRJNA282835	SAMN04276908	Invertebrate	<not provided>	SRX1441641	0	PAIRED	RANDOM	GENOMIC	DNA3242	2015-11-20	7545	5164	ILLUMINA	2015-12-15	SRS1171580	SRP066490	Bembidion "Arica" DNA3242	not applicable	male	<not provided>	Whole body, except abdomen	<not provided>	<not provided>	<not provided>	<not provided>	<not provided>	<not provided>	Chile: Region I, Arica Prov., 7.5 km ENE Molinos, Rio Lluta	<not provided>	<not provided>	<not provided>	<not provided>	<not provided>	<not provided>	1993-08-29	Adult	<not provided>	<not provided>	<not provided>	<not provided>	<not provided>	<not provided>	<not provided>	<not provided>
Bembidion (Eupetedromus) sp. 'Inuvik'	SRR2939025	Negative	WGS	<not provided>	PRJNA282835	SAMN04276906	Invertebrate	<not provided>	SRX1441639	0	PAIRED	RANDOM	GENOMIC	DNA3285	2015-11-20	3627	2460	ILLUMINA	2015-12-15	SRS1171582	SRP066490	Bembidion "Inuvik" DNA3285	not applicable	female	<not provided>	Whole body	<not provided>	<not provided>	<not provided>	<not provided>	<not provided>	<not provided>	Canada: NWT: Campbell Creek at route 8	<not provided>	<not provided>	<not provided>	<not provided>	<not provided>	<not provided>	1981-04-23	Adult	<not provided>	<not provided>	<not provided>	<not provided>	<not provided>	<not provided>	<not provided>	<not provided>
Bembidion lachnophoroides	SRR2939022	Negative	WGS	<not provided>	PRJNA282835	SAMN04276903	Invertebrate	<not provided>	SRX1441636	0	PAIRED	RANDOM	GENOMIC	DNA3022	2015-11-20	6784	4659	ILLUMINA	2015-12-15	SRS1171572	SRP066490	Bembidion lachnophoroides DNA3022	not applicable	male	<not provided>	Whole body	<not provided>	<not provided>	<not provided>	<not provided>	<not provided>	<not provided>	Canada: Alberta: Bull's Head Creek 3 mi. E Medicine Hat.	<not provided>	<not provided>	<not provided>	<not provided>	<not provided>	<not provided>	1956-07-12	Adult	<not provided>	<not provided>	<not provided>	<not provided>	<not provided>	<not provided>	<not provided>	<not provided>
Bembidion lapponicum	SRR2939026	Positive	WGS	<not provided>	PRJNA282835	SAMN04276907	Invertebrate	<not provided>	SRX1441640	0	PAIRED	RANDOM	GENOMIC	DNA3974	2015-11-20	8120	5539	ILLUMINA	2015-12-15	SRS1171581	SRP066490	Bembidion lapponicum DNA3974	not applicable	missing	<not provided>	Whole body	<not provided>	<not provided>	<not provided>	<not provided>	<not provided>	<not provided>	Canada: Saskatchewan: North Saskatchewan River at Deer Creek Bridge on highway 3	<not provided>	<not provided>	<not provided>	<not provided>	<not provided>	<not provided>	1982-09-07	Adult	<not provided>	<not provided>	<not provided>	<not provided>	<not provided>	<not provided>	<not provided>	<not provided>
Bembidion musae	SRR2939016	Negative	WGS	<not provided>	PRJNA282835	SAMN04276910	Invertebrate	<not provided>	SRX1441630	0	PAIRED	RANDOM	GENOMIC	DNA3239	2015-11-20	8053	5570	ILLUMINA	2015-12-15	SRS1171576	SRP066490	Bembidion musae DNA3239	not applicable	male	<not provided>	Whole body	<not provided>	<not provided>	<not provided>	<not provided>	<not provided>	<not provided>	New Zealand: South Island, Marlborough Province. Clarence, Clarence River	<not provided>	<not provided>	<not provided>	<not provided>	<not provided>	<not provided>	2004-02-14	Adult	<not provided>	<not provided>	<not provided>	<not provided>	<not provided>	<not provided>	<not provided>	<not provided>
Bembidion nr. transversale DRMaddison DNA3021	SRR2939020	Negative	WGS	<not provided>	PRJNA282835	SAMN04276901	Invertebrate	<not provided>	SRX1441634	0	PAIRED	RANDOM	GENOMIC	DNA3021	2015-11-20	6616	4308	ILLUMINA	2015-12-15	SRS1171571	SRP066490	Bembidion sp. nr. transversale DNA3021	not applicable	female	<not provided>	Whole body	<not provided>	<not provided>	<not provided>	<not provided>	<not provided>	<not provided>	USA: Idaho: Cassia Co., Sublett Res.	<not provided>	<not provided>	<not provided>	<not provided>	<not provided>	<not provided>	1952-07-13	Adult	<not provided>	<not provided>	<not provided>	<not provided>	<not provided>	<not provided>	<not provided>	<not provided>
Bembidion nr. transversale DRMaddison DNA3205	SRR2939019	Negative	WGS	<not provided>	PRJNA282835	SAMN04276913	Invertebrate	<not provided>	SRX1441633	0	PAIRED	RANDOM	GENOMIC	DNA3205	2015-11-20	38847	26114	ILLUMINA	2015-12-15	SRS1171573	SRP066490	Bembidion sp. nr. transversale DNA3205	not applicable	male	<not provided>	Whole abdomen	<not provided>	<not provided>	<not provided>	<not provided>	<not provided>	<not provided>	USA: Oregon: Benton Co., Corvallis, Willamette River	<not provided>	<not provided>	<not provided>	<not provided>	<not provided>	<not provided>	2012-04-15	Adult	<not provided>	<not provided>	<not provided>	<not provided>	<not provided>	<not provided>	<not provided>	<not provided>
Bembidion orion	SRR2939024	Negative	WGS	<not provided>	PRJNA282835	SAMN04276905	Invertebrate	<not provided>	SRX1441638	0	PAIRED	RANDOM	GENOMIC	DNA2831	2015-11-20	6622	4213	ILLUMINA	2015-12-15	SRS1171568	SRP066490	Bembidion orion DNA2831	not applicable	female	<not provided>	Whole body	<not provided>	<not provided>	<not provided>	<not provided>	<not provided>	<not provided>	USA: California, Oakhurst, Big Creek.	<not provided>	<not provided>	<not provided>	<not provided>	<not provided>	<not provided>	1968-06-29	Adult	<not provided>	<not provided>	<not provided>	<not provided>	<not provided>	<not provided>	<not provided>	<not provided>
Bembidion orion	SRR2939018	Negative	WGS	<not provided>	PRJNA282835	SAMN04276912	Invertebrate	<not provided>	SRX1441632	0	PAIRED	RANDOM	GENOMIC	DNA3079	2015-11-20	6501	4359	ILLUMINA	2015-12-15	SRS1171574	SRP066490	Bembidion orion DNA3079	not applicable	male	<not provided>	Male accessory glands, testes	<not provided>	<not provided>	<not provided>	<not provided>	<not provided>	<not provided>	USA: California: El Dorado Co., Strawberry Creek at Sciots Camp	<not provided>	<not provided>	<not provided>	<not provided>	<not provided>	<not provided>	2012-06-02	Adult	<not provided>	<not provided>	<not provided>	<not provided>	<not provided>	<not provided>	<not provided>	<not provided>
Bembidion sp. 'Desert Spotted'	SRR2939015	Negative	WGS	<not provided>	PRJNA282835	SAMN04276909	Invertebrate	<not provided>	SRX1441629	0	PAIRED	RANDOM	GENOMIC	DNA3978	2015-11-20	2851	1949	ILLUMINA	2015-12-15	SRS1171577	SRP066490	Bembidion cf. "Desert Spotted" DNA3978	not applicable	male	<not provided>	Whole body	<not provided>	<not provided>	<not provided>	<not provided>	<not provided>	<not provided>	USA: Utah: Glen Canyon, Escalante	<not provided>	<not provided>	<not provided>	<not provided>	<not provided>	<not provided>	2004-03-20	Adult	<not provided>	<not provided>	<not provided>	<not provided>	<not provided>	<not provided>	<not provided>	<not provided>
Bembidion subfusum	SRR2939014	Negative	WGS	<not provided>	PRJNA282835	SAMN04276900	Invertebrate	<not provided>	SRX1441628	0	PAIRED	RANDOM	GENOMIC	DNA3977	2015-11-20	2732	1897	ILLUMINA	2015-12-15	SRS1171578	SRP066490	Bembidion subfusum DNA3977	not applicable	missing	<not provided>	Whole body	<not provided>	<not provided>	<not provided>	<not provided>	<not provided>	<not provided>	Philippines: Central Plains of Luzon Island	<not provided>	<not provided>	<not provided>	<not provided>	<not provided>	<not provided>	2005-04-28	Adult	<not provided>	<not provided>	<not provided>	<not provided>	<not provided>	<not provided>	<not provided>	<not provided>
Bicyclus anynana	ERR754049	Negative	WGS	<not provided>	PRJEB8426	SAMEA3245886	<not provided>	BANGOR-MEFGL	ERX697770	300	PAIRED	RANDOM	GENOMIC	unspecified	2015-04-10	6613	4220	ILLUMINA	2015-04-10	ERS657059	ERP009504	B. anynana male	<not provided>	Male	<not provided>	<not provided>	<not provided>	<not provided>	<not provided>	<not provided>	<not provided>	<not provided>	<not provided>	<not provided>	<not provided>	<not provided>	<not provided>	<not provided>	<not provided>	<not provided>	<not provided>	<not provided>	<not provided>	<not provided>	<not provided>	<not provided>	<not provided>	<not provided>	<not provided>
Bicyclus anynana	ERR754052	Negative	WGS	<not provided>	PRJEB8426	SAMEA3245887	<not provided>	BANGOR-MEFGL	ERX697773	5000	PAIRED	RANDOM	GENOMIC	unspecified	2015-04-10	1514	829	ILLUMINA	2015-04-10	ERS657060	ERP009504	B. anynana female	<not provided>	Female	<not provided>	<not provided>	<not provided>	<not provided>	<not provided>	<not provided>	<not provided>	<not provided>	<not provided>	<not provided>	<not provided>	<not provided>	<not provided>	<not provided>	<not provided>	<not provided>	<not provided>	<not provided>	<not provided>	<not provided>	<not provided>	<not provided>	<not provided>	<not provided>	<not provided>
Bicyclus anynana	ERR754050	Negative	WGS	<not provided>	PRJEB8426	SAMEA3245886	<not provided>	BANGOR-MEFGL	ERX697771	600	PAIRED	RANDOM	GENOMIC	unspecified	2015-04-10	2675	1664	ILLUMINA	2015-04-10	ERS657059	ERP009504	B. anynana male	<not provided>	Male	<not provided>	<not provided>	<not provided>	<not provided>	<not provided>	<not provided>	<not provided>	<not provided>	<not provided>	<not provided>	<not provided>	<not provided>	<not provided>	<not provided>	<not provided>	<not provided>	<not provided>	<not provided>	<not provided>	<not provided>	<not provided>	<not provided>	<not provided>	<not provided>	<not provided>
Bicyclus anynana	ERR754051	Negative	WGS	<not provided>	PRJEB8426	SAMEA3245887	<not provided>	BANGOR-MEFGL	ERX697772	3000	PAIRED	RANDOM	GENOMIC	unspecified	2015-04-10	1076	611	ILLUMINA	2015-04-10	ERS657060	ERP009504	B. anynana female	<not provided>	Female	<not provided>	<not provided>	<not provided>	<not provided>	<not provided>	<not provided>	<not provided>	<not provided>	<not provided>	<not provided>	<not provided>	<not provided>	<not provided>	<not provided>	<not provided>	<not provided>	<not provided>	<not provided>	<not provided>	<not provided>	<not provided>	<not provided>	<not provided>	<not provided>	<not provided>
Bicyclus anynana	ERR754125	Negative	WGS	<not provided>	PRJEB8426	SAMEA3245886	<not provided>	BANGOR-MEFGL	ERX697846	400	PAIRED	RANDOM	GENOMIC	unspecified	2015-04-10	27400	19099	ILLUMINA	2015-04-10	ERS657059	ERP009504	B. anynana male	<not provided>	Male	<not provided>	<not provided>	<not provided>	<not provided>	<not provided>	<not provided>	<not provided>	<not provided>	<not provided>	<not provided>	<not provided>	<not provided>	<not provided>	<not provided>	<not provided>	<not provided>	<not provided>	<not provided>	<not provided>	<not provided>	<not provided>	<not provided>	<not provided>	<not provided>	<not provided>
Bicyclus anynana	ERR754126	Negative	WGS	<not provided>	PRJEB8426	SAMEA3245886	<not provided>	BANGOR-MEFGL	ERX697847	600	PAIRED	RANDOM	GENOMIC	unspecified	2015-04-10	8423	6026	ILLUMINA	2015-04-10	ERS657059	ERP009504	B. anynana male	<not provided>	Male	<not provided>	<not provided>	<not provided>	<not provided>	<not provided>	<not provided>	<not provided>	<not provided>	<not provided>	<not provided>	<not provided>	<not provided>	<not provided>	<not provided>	<not provided>	<not provided>	<not provided>	<not provided>	<not provided>	<not provided>	<not provided>	<not provided>	<not provided>	<not provided>	<not provided>
Bicyclus anynana	ERR754123	Negative	WGS	<not provided>	PRJEB8426	SAMEA3245886	<not provided>	BANGOR-MEFGL	ERX697844	300	PAIRED	RANDOM	GENOMIC	unspecified	2015-04-10	20378	15341	ILLUMINA	2015-04-10	ERS657059	ERP009504	B. anynana male	<not provided>	Male	<not provided>	<not provided>	<not provided>	<not provided>	<not provided>	<not provided>	<not provided>	<not provided>	<not provided>	<not provided>	<not provided>	<not provided>	<not provided>	<not provided>	<not provided>	<not provided>	<not provided>	<not provided>	<not provided>	<not provided>	<not provided>	<not provided>	<not provided>	<not provided>	<not provided>
Bicyclus anynana	ERR754124	Negative	WGS	<not provided>	PRJEB8426	SAMEA3245886	<not provided>	BANGOR-MEFGL	ERX697845	600	PAIRED	RANDOM	GENOMIC	unspecified	2015-04-10	5226	3876	ILLUMINA	2015-04-10	ERS657059	ERP009504	B. anynana male	<not provided>	Male	<not provided>	<not provided>	<not provided>	<not provided>	<not provided>	<not provided>	<not provided>	<not provided>	<not provided>	<not provided>	<not provided>	<not provided>	<not provided>	<not provided>	<not provided>	<not provided>	<not provided>	<not provided>	<not provided>	<not provided>	<not provided>	<not provided>	<not provided>	<not provided>	<not provided>
Bicyclus anynana	ERR1102671	Negative	WGS	<not provided>	PRJEB8426	SAMEA3639938	<not provided>	NEMATODE AND NEGLECTED GENOMICS, IEB, UNIVERSITY O	ERX1182179	350	PAIRED	RANDOM	GENOMIC	unspecified	2015-12-10	17356	7737	ILLUMINA	2015-10-30	ERS947087	ERP009504	2	<not provided>	Female	<not provided>	<not provided>	<not provided>	<not provided>	<not provided>	<not provided>	<not provided>	<not provided>	<not provided>	<not provided>	<not provided>	<not provided>	<not provided>	<not provided>	<not provided>	<not provided>	<not provided>	<not provided>	<not provided>	<not provided>	<not provided>	<not provided>	<not provided>	<not provided>	<not provided>
Bicyclus anynana	ERR1102672	Negative	WGS	<not provided>	PRJEB8426	SAMEA3639938	<not provided>	NEMATODE AND NEGLECTED GENOMICS, IEB, UNIVERSITY O	ERX1182180	350	PAIRED	RANDOM	GENOMIC	unspecified	2015-12-10	15043	6765	ILLUMINA	2015-10-30	ERS947087	ERP009504	2	<not provided>	Female	<not provided>	<not provided>	<not provided>	<not provided>	<not provided>	<not provided>	<not provided>	<not provided>	<not provided>	<not provided>	<not provided>	<not provided>	<not provided>	<not provided>	<not provided>	<not provided>	<not provided>	<not provided>	<not provided>	<not provided>	<not provided>	<not provided>	<not provided>	<not provided>	<not provided>
Bicyclus anynana	ERR1102673	Negative	WGS	<not provided>	PRJEB8426	SAMEA3639938	<not provided>	NEMATODE AND NEGLECTED GENOMICS, IEB, UNIVERSITY O	ERX1182181	350	PAIRED	RANDOM	GENOMIC	unspecified	2015-12-10	14329	7504	ILLUMINA	2015-10-30	ERS947087	ERP009504	2	<not provided>	Female	<not provided>	<not provided>	<not provided>	<not provided>	<not provided>	<not provided>	<not provided>	<not provided>	<not provided>	<not provided>	<not provided>	<not provided>	<not provided>	<not provided>	<not provided>	<not provided>	<not provided>	<not provided>	<not provided>	<not provided>	<not provided>	<not provided>	<not provided>	<not provided>	<not provided>
Bicyclus anynana	ERR1102674	Negative	WGS	<not provided>	PRJEB8426	SAMEA3639938	<not provided>	NEMATODE AND NEGLECTED GENOMICS, IEB, UNIVERSITY O	ERX1182182	350	PAIRED	RANDOM	GENOMIC	unspecified	2015-12-10	14252	7336	ILLUMINA	2015-10-30	ERS947087	ERP009504	2	<not provided>	Female	<not provided>	<not provided>	<not provided>	<not provided>	<not provided>	<not provided>	<not provided>	<not provided>	<not provided>	<not provided>	<not provided>	<not provided>	<not provided>	<not provided>	<not provided>	<not provided>	<not provided>	<not provided>	<not provided>	<not provided>	<not provided>	<not provided>	<not provided>	<not provided>	<not provided>
Bicyclus anynana	ERR1102675	Negative	WGS	<not provided>	PRJEB8426	SAMEA3639938	<not provided>	NEMATODE AND NEGLECTED GENOMICS, IEB, UNIVERSITY O	ERX1182183	550	PAIRED	RANDOM	GENOMIC	unspecified	2015-12-10	17361	7751	ILLUMINA	2015-10-30	ERS947087	ERP009504	2	<not provided>	Female	<not provided>	<not provided>	<not provided>	<not provided>	<not provided>	<not provided>	<not provided>	<not provided>	<not provided>	<not provided>	<not provided>	<not provided>	<not provided>	<not provided>	<not provided>	<not provided>	<not provided>	<not provided>	<not provided>	<not provided>	<not provided>	<not provided>	<not provided>	<not provided>	<not provided>
Bicyclus anynana	ERR1102676	Negative	WGS	<not provided>	PRJEB8426	SAMEA3639938	<not provided>	NEMATODE AND NEGLECTED GENOMICS, IEB, UNIVERSITY O	ERX1182184	550	PAIRED	RANDOM	GENOMIC	unspecified	2015-12-10	15042	6784	ILLUMINA	2015-10-30	ERS947087	ERP009504	2	<not provided>	Female	<not provided>	<not provided>	<not provided>	<not provided>	<not provided>	<not provided>	<not provided>	<not provided>	<not provided>	<not provided>	<not provided>	<not provided>	<not provided>	<not provided>	<not provided>	<not provided>	<not provided>	<not provided>	<not provided>	<not provided>	<not provided>	<not provided>	<not provided>	<not provided>	<not provided>
Bicyclus anynana	ERR1102677	Negative	WGS	<not provided>	PRJEB8426	SAMEA3639938	<not provided>	NEMATODE AND NEGLECTED GENOMICS, IEB, UNIVERSITY O	ERX1182185	550	PAIRED	RANDOM	GENOMIC	unspecified	2015-12-10	14457	7582	ILLUMINA	2015-10-30	ERS947087	ERP009504	2	<not provided>	Female	<not provided>	<not provided>	<not provided>	<not provided>	<not provided>	<not provided>	<not provided>	<not provided>	<not provided>	<not provided>	<not provided>	<not provided>	<not provided>	<not provided>	<not provided>	<not provided>	<not provided>	<not provided>	<not provided>	<not provided>	<not provided>	<not provided>	<not provided>	<not provided>	<not provided>
Bicyclus anynana	ERR1102678	Negative	WGS	<not provided>	PRJEB8426	SAMEA3639938	<not provided>	NEMATODE AND NEGLECTED GENOMICS, IEB, UNIVERSITY O	ERX1182186	550	PAIRED	RANDOM	GENOMIC	unspecified	2015-12-10	14431	7429	ILLUMINA	2015-10-30	ERS947087	ERP009504	2	<not provided>	Female	<not provided>	<not provided>	<not provided>	<not provided>	<not provided>	<not provided>	<not provided>	<not provided>	<not provided>	<not provided>	<not provided>	<not provided>	<not provided>	<not provided>	<not provided>	<not provided>	<not provided>	<not provided>	<not provided>	<not provided>	<not provided>	<not provided>	<not provided>	<not provided>	<not provided>
Biorhiza pallida	ERR233313	Positive	WGS	<not provided>	PRJEB1514	SAMEA2053314	<not provided>	IEB-ED	ERX207818	190	PAIRED	RANDOM	GENOMIC	Centre_B	2013-08-27	3928	1718	ILLUMINA	2013-09-02	ERS217188	ERP002280	Centre_B	<not provided>	<not provided>	<not provided>	<not provided>	<not provided>	<not provided>	<not provided>	<not provided>	<not provided>	<not provided>	<not provided>	<not provided>	<not provided>	<not provided>	<not provided>	<not provided>	<not provided>	15/05/98	<not provided>	<not provided>	<not provided>	<not provided>	<not provided>	<not provided>	<not provided>	<not provided>	<not provided>
Biorhiza pallida	ERR233314	Negative	WGS	<not provided>	PRJEB1514	SAMEA2053314	<not provided>	IEB-ED	ERX207819	190	PAIRED	RANDOM	GENOMIC	Centre_B	2013-08-27	2507	1745	ILLUMINA	2013-09-02	ERS217188	ERP002280	Centre_B	<not provided>	<not provided>	<not provided>	<not provided>	<not provided>	<not provided>	<not provided>	<not provided>	<not provided>	<not provided>	<not provided>	<not provided>	<not provided>	<not provided>	<not provided>	<not provided>	<not provided>	15/05/98	<not provided>	<not provided>	<not provided>	<not provided>	<not provided>	<not provided>	<not provided>	<not provided>	<not provided>
Biorhiza pallida	ERR233315	Negative	WGS	<not provided>	PRJEB1514	SAMEA2053314	<not provided>	IEB-ED	ERX207820	190	PAIRED	RANDOM	GENOMIC	Centre_B	2013-08-27	2472	1714	ILLUMINA	2013-09-02	ERS217188	ERP002280	Centre_B	<not provided>	<not provided>	<not provided>	<not provided>	<not provided>	<not provided>	<not provided>	<not provided>	<not provided>	<not provided>	<not provided>	<not provided>	<not provided>	<not provided>	<not provided>	<not provided>	<not provided>	15/05/98	<not provided>	<not provided>	<not provided>	<not provided>	<not provided>	<not provided>	<not provided>	<not provided>	<not provided>
Biorhiza pallida	ERR233309	Positive	WGS	<not provided>	PRJEB1514	SAMEA2053315	<not provided>	IEB-ED	ERX207814	300	PAIRED	RANDOM	GENOMIC	Centre_A	2013-08-27	7899	5463	ILLUMINA	2013-09-02	ERS217189	ERP002280	Centre_A	<not provided>	<not provided>	<not provided>	<not provided>	<not provided>	<not provided>	<not provided>	<not provided>	<not provided>	<not provided>	<not provided>	<not provided>	<not provided>	<not provided>	<not provided>	<not provided>	<not provided>	16/05/11	<not provided>	<not provided>	<not provided>	<not provided>	<not provided>	<not provided>	<not provided>	<not provided>	<not provided>
Biorhiza pallida	ERR233308	Positive	WGS	<not provided>	PRJEB1514	SAMEA2053316	<not provided>	IEB-ED	ERX207813	300	PAIRED	RANDOM	GENOMIC	East	2013-08-27	8316	5704	ILLUMINA	2013-09-02	ERS217190	ERP002280	East	<not provided>	<not provided>	<not provided>	<not provided>	<not provided>	<not provided>	<not provided>	<not provided>	<not provided>	<not provided>	<not provided>	<not provided>	<not provided>	<not provided>	<not provided>	<not provided>	<not provided>	2011-01-04	<not provided>	<not provided>	<not provided>	<not provided>	<not provided>	<not provided>	<not provided>	<not provided>	<not provided>
Biorhiza pallida	ERR233307	Negative	WGS	<not provided>	PRJEB1514	SAMEA1971787	<not provided>	IEB-ED	ERX207812	300	PAIRED	RANDOM	GENOMIC	West_A	2013-08-27	11159	7983	ILLUMINA	2013-09-02	ERS217191	ERP002280	West_A	<not provided>	<not provided>	<not provided>	<not provided>	<not provided>	<not provided>	<not provided>	<not provided>	<not provided>	<not provided>	<not provided>	<not provided>	<not provided>	<not provided>	<not provided>	<not provided>	<not provided>	2005-12-04	<not provided>	<not provided>	<not provided>	<not provided>	<not provided>	<not provided>	<not provided>	<not provided>	<not provided>
Biorhiza pallida	ERR233310	Negative	WGS	<not provided>	PRJEB1514	SAMEA2053317	<not provided>	IEB-ED	ERX207815	190	PAIRED	RANDOM	GENOMIC	West_B	2013-08-27	1163	720	ILLUMINA	2013-09-02	ERS217192	ERP002280	West_B	<not provided>	<not provided>	<not provided>	<not provided>	<not provided>	<not provided>	<not provided>	<not provided>	<not provided>	<not provided>	<not provided>	<not provided>	<not provided>	<not provided>	<not provided>	<not provided>	<not provided>	2009-06-05	<not provided>	<not provided>	<not provided>	<not provided>	<not provided>	<not provided>	<not provided>	<not provided>	<not provided>
Biorhiza pallida	ERR233311	Negative	WGS	<not provided>	PRJEB1514	SAMEA2053317	<not provided>	IEB-ED	ERX207816	190	PAIRED	RANDOM	GENOMIC	West_B	2013-08-27	4105	1870	ILLUMINA	2013-09-02	ERS217192	ERP002280	West_B	<not provided>	<not provided>	<not provided>	<not provided>	<not provided>	<not provided>	<not provided>	<not provided>	<not provided>	<not provided>	<not provided>	<not provided>	<not provided>	<not provided>	<not provided>	<not provided>	<not provided>	2009-06-05	<not provided>	<not provided>	<not provided>	<not provided>	<not provided>	<not provided>	<not provided>	<not provided>	<not provided>
Biorhiza pallida	ERR233312	Negative	WGS	<not provided>	PRJEB1514	SAMEA2054357	<not provided>	IEB-ED	ERX207817	190	PAIRED	RANDOM	GENOMIC	Bpal_UK	2013-08-27	2103	1197	ILLUMINA	2013-09-02	ERS217196	ERP002280	Bpal_UK1	<not provided>	<not provided>	<not provided>	<not provided>	<not provided>	<not provided>	<not provided>	<not provided>	<not provided>	<not provided>	<not provided>	<not provided>	<not provided>	<not provided>	<not provided>	<not provided>	<not provided>	<not provided>	<not provided>	<not provided>	<not provided>	<not provided>	<not provided>	<not provided>	<not provided>	<not provided>	<not provided>
Blattella germanica	SRR1566152	Negative	WGS	<not provided>	PRJNA203136	SAMN02999479	Model organism or animal	BCM	SRX693110	4080	PAIRED	RANDOM	GENOMIC	IWG_BGi5CS.F1-DNA-1_1mA	2014-09-09	37380	23749	ILLUMINA	2014-09-09	SRS694810	SRP046238	BGER.00-female	<not provided>	female	<not provided>	Whole Organism	<not provided>	<not provided>	<not provided>	<not provided>	<not provided>	<not provided>	<not provided>	<not provided>	<not provided>	<not provided>	<not provided>	<not provided>	<not provided>	<not provided>	<not provided>	<not provided>	<not provided>	<not provided>	<not provided>	<not provided>	<not provided>	<not provided>	<not provided>
Blattella germanica	SRR1566153	Negative	WGS	<not provided>	PRJNA203136	SAMN02999479	Model organism or animal	BCM	SRX693110	4080	PAIRED	RANDOM	GENOMIC	IWG_BGi5CS.F1-DNA-1_1mA	2014-09-09	20663	13218	ILLUMINA	2014-09-09	SRS694810	SRP046238	BGER.00-female	<not provided>	female	<not provided>	Whole Organism	<not provided>	<not provided>	<not provided>	<not provided>	<not provided>	<not provided>	<not provided>	<not provided>	<not provided>	<not provided>	<not provided>	<not provided>	<not provided>	<not provided>	<not provided>	<not provided>	<not provided>	<not provided>	<not provided>	<not provided>	<not provided>	<not provided>	<not provided>
Blattella germanica	SRR1566154	Negative	WGS	<not provided>	PRJNA203136	SAMN02644979	Model organism or animal	BCM	SRX693111	155	PAIRED	RANDOM	GENOMIC	IWG_BGi5CS.M1-DNA-1_1pA	2014-09-09	48868	33939	ILLUMINA	2014-09-09	SRS694811	SRP046238	BGER.00-Male	<not provided>	<not provided>	<not provided>	whole body	<not provided>	<not provided>	<not provided>	<not provided>	<not provided>	<not provided>	<not provided>	<not provided>	<not provided>	<not provided>	<not provided>	<not provided>	<not provided>	<not provided>	<not provided>	<not provided>	<not provided>	<not provided>	<not provided>	<not provided>	<not provided>	<not provided>	<not provided>
Blattella germanica	SRR1566155	Negative	WGS	<not provided>	PRJNA203136	SAMN02644979	Model organism or animal	BCM	SRX693112	3069	PAIRED	RANDOM	GENOMIC	IWG_BGi5CS.M1-DNA-1_3mA	2014-09-09	38931	25008	ILLUMINA	2014-09-09	SRS694811	SRP046238	BGER.00-Male	<not provided>	<not provided>	<not provided>	whole body	<not provided>	<not provided>	<not provided>	<not provided>	<not provided>	<not provided>	<not provided>	<not provided>	<not provided>	<not provided>	<not provided>	<not provided>	<not provided>	<not provided>	<not provided>	<not provided>	<not provided>	<not provided>	<not provided>	<not provided>	<not provided>	<not provided>	<not provided>
Blattella germanica	SRR1566156	Negative	WGS	<not provided>	PRJNA203136	SAMN02644979	Model organism or animal	BCM	SRX693112	3069	PAIRED	RANDOM	GENOMIC	IWG_BGi5CS.M1-DNA-1_3mA	2014-09-09	47389	31899	ILLUMINA	2014-09-09	SRS694811	SRP046238	BGER.00-Male	<not provided>	<not provided>	<not provided>	whole body	<not provided>	<not provided>	<not provided>	<not provided>	<not provided>	<not provided>	<not provided>	<not provided>	<not provided>	<not provided>	<not provided>	<not provided>	<not provided>	<not provided>	<not provided>	<not provided>	<not provided>	<not provided>	<not provided>	<not provided>	<not provided>	<not provided>	<not provided>
Blattella germanica	SRR1566157	Negative	WGS	<not provided>	PRJNA203136	SAMN02644979	Model organism or animal	BCM	SRX693112	3069	PAIRED	RANDOM	GENOMIC	IWG_BGi5CS.M1-DNA-1_3mA	2014-09-09	46612	31258	ILLUMINA	2014-09-09	SRS694811	SRP046238	BGER.00-Male	<not provided>	<not provided>	<not provided>	whole body	<not provided>	<not provided>	<not provided>	<not provided>	<not provided>	<not provided>	<not provided>	<not provided>	<not provided>	<not provided>	<not provided>	<not provided>	<not provided>	<not provided>	<not provided>	<not provided>	<not provided>	<not provided>	<not provided>	<not provided>	<not provided>	<not provided>	<not provided>
Blattella germanica	SRR1566158	Negative	WGS	<not provided>	PRJNA203136	SAMN02644979	Model organism or animal	BCM	SRX693113	549	PAIRED	RANDOM	GENOMIC	IWG_BGi5CS.M1-DNA-1_2pA	2014-09-09	15471	11455	ILLUMINA	2014-09-09	SRS694811	SRP046238	BGER.00-Male	<not provided>	<not provided>	<not provided>	whole body	<not provided>	<not provided>	<not provided>	<not provided>	<not provided>	<not provided>	<not provided>	<not provided>	<not provided>	<not provided>	<not provided>	<not provided>	<not provided>	<not provided>	<not provided>	<not provided>	<not provided>	<not provided>	<not provided>	<not provided>	<not provided>	<not provided>	<not provided>
Blattella germanica	SRR1566159	Negative	WGS	<not provided>	PRJNA203136	SAMN02644979	Model organism or animal	BCM	SRX693113	549	PAIRED	RANDOM	GENOMIC	IWG_BGi5CS.M1-DNA-1_2pA	2014-09-09	43740	29207	ILLUMINA	2014-09-09	SRS694811	SRP046238	BGER.00-Male	<not provided>	<not provided>	<not provided>	whole body	<not provided>	<not provided>	<not provided>	<not provided>	<not provided>	<not provided>	<not provided>	<not provided>	<not provided>	<not provided>	<not provided>	<not provided>	<not provided>	<not provided>	<not provided>	<not provided>	<not provided>	<not provided>	<not provided>	<not provided>	<not provided>	<not provided>	<not provided>
Blattella germanica	SRR1566160	Negative	WGS	<not provided>	PRJNA203136	SAMN02644979	Model organism or animal	BCM	SRX693111	155	PAIRED	RANDOM	GENOMIC	IWG_BGi5CS.M1-DNA-1_1pA	2014-09-09	45913	30269	ILLUMINA	2014-09-09	SRS694811	SRP046238	BGER.00-Male	<not provided>	<not provided>	<not provided>	whole body	<not provided>	<not provided>	<not provided>	<not provided>	<not provided>	<not provided>	<not provided>	<not provided>	<not provided>	<not provided>	<not provided>	<not provided>	<not provided>	<not provided>	<not provided>	<not provided>	<not provided>	<not provided>	<not provided>	<not provided>	<not provided>	<not provided>	<not provided>
Blattella germanica	SRR1566161	Negative	WGS	<not provided>	PRJNA203136	SAMN02644979	Model organism or animal	BCM	SRX693111	155	PAIRED	RANDOM	GENOMIC	IWG_BGi5CS.M1-DNA-1_1pA	2014-09-09	48354	33545	ILLUMINA	2014-09-09	SRS694811	SRP046238	BGER.00-Male	<not provided>	<not provided>	<not provided>	whole body	<not provided>	<not provided>	<not provided>	<not provided>	<not provided>	<not provided>	<not provided>	<not provided>	<not provided>	<not provided>	<not provided>	<not provided>	<not provided>	<not provided>	<not provided>	<not provided>	<not provided>	<not provided>	<not provided>	<not provided>	<not provided>	<not provided>	<not provided>
Bombus impatiens	SRR1575123	Negative	WGS	<not provided>	PRJNA61101	SAMN02953787	MIGS.eu	UIUC	SRX679082	500	PAIRED	RANDOM	GENOMIC	Bombus_impatiens_500bp	2016-10-27	35845	19488	ILLUMINA	2015-07-22	SRS682233	SRP045456	Bombus impatiens, adult male(s)	North American commercial source	male	<not provided>	<not provided>	<not provided>	<not provided>	<not provided>	<not provided>	<not provided>	<not provided>	USA	<not provided>	<not provided>	<not provided>	<not provided>	<not provided>	<not provided>	2008	<not provided>	<not provided>	<not provided>	<not provided>	<not provided>	<not provided>	<not provided>	<not provided>	<not provided>
Bombus impatiens	SRR1575221	Negative	WGS	<not provided>	PRJNA61101	SAMN02953787	MIGS.eu	UIUC	SRX679084	3000	PAIRED	RANDOM	GENOMIC	Bombus_impatiens_3kb	2015-12-22	7004	3656	ILLUMINA	2015-07-22	SRS682233	SRP045456	Bombus impatiens, adult male(s)	North American commercial source	male	<not provided>	<not provided>	<not provided>	<not provided>	<not provided>	<not provided>	<not provided>	<not provided>	USA	<not provided>	<not provided>	<not provided>	<not provided>	<not provided>	<not provided>	2008	<not provided>	<not provided>	<not provided>	<not provided>	<not provided>	<not provided>	<not provided>	<not provided>	<not provided>
Bombus impatiens	SRR1575230	Negative	WGS	<not provided>	PRJNA61101	SAMN02953787	MIGS.eu	UIUC	SRX679085	8000	PAIRED	RANDOM	GENOMIC	Bombus_impatiens_8kb	2016-10-27	7696	3982	ILLUMINA	2015-07-22	SRS682233	SRP045456	Bombus impatiens, adult male(s)	North American commercial source	male	<not provided>	<not provided>	<not provided>	<not provided>	<not provided>	<not provided>	<not provided>	<not provided>	USA	<not provided>	<not provided>	<not provided>	<not provided>	<not provided>	<not provided>	2008	<not provided>	<not provided>	<not provided>	<not provided>	<not provided>	<not provided>	<not provided>	<not provided>	<not provided>
Bombus terrestris	SRR3692915	Negative	WGS	<not provided>	PRJNA326162	SAMN05267379	Model organism or animal	NANJING UNIVERSITY	SRX1857602	350	PAIRED	RANDOM	GENOMIC	<not provided>	2016-06-20	7805	3446	ILLUMINA	2016-10-05	SRS1512339	SRP076825	I-D1	Chinese	male	<not provided>	breast and head	<not provided>	<not provided>	<not provided>	<not provided>	<not provided>	<not provided>	<not provided>	<not provided>	<not provided>	<not provided>	<not provided>	<not provided>	<not provided>	<not provided>	<not provided>	<not provided>	<not provided>	<not provided>	<not provided>	<not provided>	<not provided>	<not provided>	<not provided>
Bombus terrestris	SRR3692997	Negative	WGS	<not provided>	PRJNA326162	SAMN05271235	Invertebrate	NANJING UNIVERSITY	SRX1857642	350	PAIRED	RANDOM	GENOMIC	<not provided>	2016-06-20	8179	3493	ILLUMINA	2016-10-05	SRS1512357	SRP076825	I-D5	Chinese	<not provided>	<not provided>	breast and head	<not provided>	<not provided>	<not provided>	<not provided>	<not provided>	<not provided>	China: Jinan	<not provided>	<not provided>	<not provided>	<not provided>	<not provided>	<not provided>	2015-12-16	<not provided>	<not provided>	<not provided>	<not provided>	<not provided>	<not provided>	<not provided>	missing	missing
Bombus terrestris	SRR3692998	Negative	WGS	<not provided>	PRJNA326162	SAMN05271236	Invertebrate	NANJING UNIVERSITY	SRX1857643	350	PAIRED	RANDOM	GENOMIC	<not provided>	2016-06-21	9104	3853	ILLUMINA	2016-10-05	SRS1512358	SRP076825	I-D6	Chinese	<not provided>	<not provided>	breast and head	<not provided>	<not provided>	<not provided>	<not provided>	<not provided>	<not provided>	China: Jinan	<not provided>	<not provided>	<not provided>	<not provided>	<not provided>	<not provided>	2015-12-17	<not provided>	<not provided>	<not provided>	<not provided>	<not provided>	<not provided>	<not provided>	missing	missing
Bombus terrestris	SRR3693000	Negative	WGS	<not provided>	PRJNA326162	SAMN05271237	Invertebrate	NANJING UNIVERSITY	SRX1857645	350	PAIRED	RANDOM	GENOMIC	<not provided>	2016-06-21	6744	2858	ILLUMINA	2016-10-05	SRS1512360	SRP076825	I-D7	Chinese	<not provided>	<not provided>	breast and head	<not provided>	<not provided>	<not provided>	<not provided>	<not provided>	<not provided>	China: Jinan	<not provided>	<not provided>	<not provided>	<not provided>	<not provided>	<not provided>	2015-12-18	<not provided>	<not provided>	<not provided>	<not provided>	<not provided>	<not provided>	<not provided>	missing	missing
Bombus terrestris	SRR3693009	Negative	WGS	<not provided>	PRJNA326162	SAMN05271238	Invertebrate	NANJING UNIVERSITY	SRX1857646	350	PAIRED	RANDOM	GENOMIC	<not provided>	2016-06-21	6088	2609	ILLUMINA	2016-10-05	SRS1512361	SRP076825	I-D8	Chinese	<not provided>	<not provided>	breast and head	<not provided>	<not provided>	<not provided>	<not provided>	<not provided>	<not provided>	China: Jinan	<not provided>	<not provided>	<not provided>	<not provided>	<not provided>	<not provided>	2015-12-19	<not provided>	<not provided>	<not provided>	<not provided>	<not provided>	<not provided>	<not provided>	missing	missing
Bombus terrestris	SRR3693010	Negative	WGS	<not provided>	PRJNA326162	SAMN05271239	Invertebrate	NANJING UNIVERSITY	SRX1857647	350	PAIRED	RANDOM	GENOMIC	<not provided>	2016-06-21	10849	4592	ILLUMINA	2016-10-05	SRS1512362	SRP076825	I-D9	Chinese	<not provided>	<not provided>	breast and head	<not provided>	<not provided>	<not provided>	<not provided>	<not provided>	<not provided>	China: Jinan	<not provided>	<not provided>	<not provided>	<not provided>	<not provided>	<not provided>	2015-12-20	<not provided>	<not provided>	<not provided>	<not provided>	<not provided>	<not provided>	<not provided>	missing	missing
Bombus terrestris	SRR3693011	Negative	WGS	<not provided>	PRJNA326162	SAMN05271240	Invertebrate	NANJING UNIVERSITY	SRX1857648	350	PAIRED	RANDOM	GENOMIC	<not provided>	2016-06-21	6248	2661	ILLUMINA	2016-10-05	SRS1512363	SRP076825	I-D10	Chinese	<not provided>	<not provided>	breast and head	<not provided>	<not provided>	<not provided>	<not provided>	<not provided>	<not provided>	China: Jinan	<not provided>	<not provided>	<not provided>	<not provided>	<not provided>	<not provided>	2015-12-21	<not provided>	<not provided>	<not provided>	<not provided>	<not provided>	<not provided>	<not provided>	missing	missing
Bombus terrestris	SRR3693012	Negative	WGS	<not provided>	PRJNA326162	SAMN05271241	Invertebrate	NANJING UNIVERSITY	SRX1857649	350	PAIRED	RANDOM	GENOMIC	<not provided>	2016-06-21	6196	2633	ILLUMINA	2016-10-05	SRS1512364	SRP076825	I-D11	Chinese	<not provided>	<not provided>	breast and head	<not provided>	<not provided>	<not provided>	<not provided>	<not provided>	<not provided>	China: Jinan	<not provided>	<not provided>	<not provided>	<not provided>	<not provided>	<not provided>	2015-12-22	<not provided>	<not provided>	<not provided>	<not provided>	<not provided>	<not provided>	<not provided>	missing	missing
Bombus terrestris	SRR3693014	Negative	WGS	<not provided>	PRJNA326162	SAMN05271242	Invertebrate	NANJING UNIVERSITY	SRX1857650	350	PAIRED	RANDOM	GENOMIC	<not provided>	2016-06-22	6196	2614	ILLUMINA	2016-10-05	SRS1512365	SRP076825	I-D12	Chinese	<not provided>	<not provided>	breast and head	<not provided>	<not provided>	<not provided>	<not provided>	<not provided>	<not provided>	China: Jinan	<not provided>	<not provided>	<not provided>	<not provided>	<not provided>	<not provided>	2015-12-23	<not provided>	<not provided>	<not provided>	<not provided>	<not provided>	<not provided>	<not provided>	missing	missing
Bombus terrestris	SRR3693015	Negative	WGS	<not provided>	PRJNA326162	SAMN05271243	Invertebrate	NANJING UNIVERSITY	SRX1857651	350	PAIRED	RANDOM	GENOMIC	<not provided>	2016-06-22	7568	3180	ILLUMINA	2016-10-05	SRS1512366	SRP076825	I-D13	Chinese	<not provided>	<not provided>	breast and head	<not provided>	<not provided>	<not provided>	<not provided>	<not provided>	<not provided>	China: Jinan	<not provided>	<not provided>	<not provided>	<not provided>	<not provided>	<not provided>	2015-12-24	<not provided>	<not provided>	<not provided>	<not provided>	<not provided>	<not provided>	<not provided>	missing	missing
Bombus terrestris	SRR3693016	Negative	WGS	<not provided>	PRJNA326162	SAMN05271244	Invertebrate	NANJING UNIVERSITY	SRX1857653	350	PAIRED	RANDOM	GENOMIC	<not provided>	2016-06-22	8079	3388	ILLUMINA	2016-10-05	SRS1512368	SRP076825	I-D14	Chinese	<not provided>	<not provided>	breast and head	<not provided>	<not provided>	<not provided>	<not provided>	<not provided>	<not provided>	China: Jinan	<not provided>	<not provided>	<not provided>	<not provided>	<not provided>	<not provided>	2015-12-25	<not provided>	<not provided>	<not provided>	<not provided>	<not provided>	<not provided>	<not provided>	missing	missing
Bombus terrestris	SRR3693017	Negative	WGS	<not provided>	PRJNA326162	SAMN05271245	Invertebrate	NANJING UNIVERSITY	SRX1857654	350	PAIRED	RANDOM	GENOMIC	<not provided>	2016-06-22	7666	3207	ILLUMINA	2016-10-05	SRS1512369	SRP076825	I-D15	Chinese	<not provided>	<not provided>	breast and head	<not provided>	<not provided>	<not provided>	<not provided>	<not provided>	<not provided>	China: Jinan	<not provided>	<not provided>	<not provided>	<not provided>	<not provided>	<not provided>	2015-12-26	<not provided>	<not provided>	<not provided>	<not provided>	<not provided>	<not provided>	<not provided>	missing	missing
Bombus terrestris	SRR3693019	Negative	WGS	<not provided>	PRJNA326162	SAMN05271246	Invertebrate	NANJING UNIVERSITY	SRX1857655	350	PAIRED	RANDOM	GENOMIC	<not provided>	2016-06-22	8188	3443	ILLUMINA	2016-10-05	SRS1512370	SRP076825	I-D16	Chinese	<not provided>	<not provided>	breast and head	<not provided>	<not provided>	<not provided>	<not provided>	<not provided>	<not provided>	China: Jinan	<not provided>	<not provided>	<not provided>	<not provided>	<not provided>	<not provided>	2015-12-27	<not provided>	<not provided>	<not provided>	<not provided>	<not provided>	<not provided>	<not provided>	missing	missing
Bombus terrestris	SRR3693020	Negative	WGS	<not provided>	PRJNA326162	SAMN05271247	Invertebrate	NANJING UNIVERSITY	SRX1857656	350	PAIRED	RANDOM	GENOMIC	<not provided>	2016-06-23	7130	2986	ILLUMINA	2016-10-05	SRS1512371	SRP076825	I-D17	Chinese	<not provided>	<not provided>	breast and head	<not provided>	<not provided>	<not provided>	<not provided>	<not provided>	<not provided>	China: Jinan	<not provided>	<not provided>	<not provided>	<not provided>	<not provided>	<not provided>	2015-12-28	<not provided>	<not provided>	<not provided>	<not provided>	<not provided>	<not provided>	<not provided>	missing	missing
Bombus terrestris	SRR3693021	Negative	WGS	<not provided>	PRJNA326162	SAMN05271248	Invertebrate	NANJING UNIVERSITY	SRX1857657	350	PAIRED	RANDOM	GENOMIC	<not provided>	2016-06-23	8055	3362	ILLUMINA	2016-10-05	SRS1512372	SRP076825	I-D18	Chinese	<not provided>	<not provided>	breast and head	<not provided>	<not provided>	<not provided>	<not provided>	<not provided>	<not provided>	China: Jinan	<not provided>	<not provided>	<not provided>	<not provided>	<not provided>	<not provided>	2015-12-29	<not provided>	<not provided>	<not provided>	<not provided>	<not provided>	<not provided>	<not provided>	missing	missing
Bombus terrestris	SRR3693022	Negative	WGS	<not provided>	PRJNA326162	SAMN05271249	Invertebrate	NANJING UNIVERSITY	SRX1857658	350	PAIRED	RANDOM	GENOMIC	<not provided>	2016-06-24	10659	4433	ILLUMINA	2016-10-05	SRS1512373	SRP076825	I-D19	Chinese	<not provided>	<not provided>	breast and head	<not provided>	<not provided>	<not provided>	<not provided>	<not provided>	<not provided>	China: Jinan	<not provided>	<not provided>	<not provided>	<not provided>	<not provided>	<not provided>	2015-12-30	<not provided>	<not provided>	<not provided>	<not provided>	<not provided>	<not provided>	<not provided>	missing	missing
Bombus terrestris	SRR3693052	Negative	WGS	<not provided>	PRJNA326162	SAMN05271250	Invertebrate	NANJING UNIVERSITY	SRX1857664	350	PAIRED	RANDOM	GENOMIC	<not provided>	2016-06-23	7453	3105	ILLUMINA	2016-10-05	SRS1512376	SRP076825	I-D20	Chinese	<not provided>	<not provided>	breast and head	<not provided>	<not provided>	<not provided>	<not provided>	<not provided>	<not provided>	China: Jinan	<not provided>	<not provided>	<not provided>	<not provided>	<not provided>	<not provided>	2015-11-10	<not provided>	<not provided>	<not provided>	<not provided>	<not provided>	<not provided>	<not provided>	missing	missing
Bombus terrestris	SRR3693108	Negative	WGS	<not provided>	PRJNA326162	SAMN05271251	Invertebrate	NANJING UNIVERSITY	SRX1857709	350	PAIRED	RANDOM	GENOMIC	<not provided>	2016-06-23	7275	3044	ILLUMINA	2016-10-05	SRS1512385	SRP076825	I-D21	Chinese	<not provided>	<not provided>	breast and head	<not provided>	<not provided>	<not provided>	<not provided>	<not provided>	<not provided>	China: Jinan	<not provided>	<not provided>	<not provided>	<not provided>	<not provided>	<not provided>	2015-11-11	<not provided>	<not provided>	<not provided>	<not provided>	<not provided>	<not provided>	<not provided>	missing	missing
Bombus terrestris	SRR3693141	Negative	WGS	<not provided>	PRJNA326162	SAMN05271252	Invertebrate	NANJING UNIVERSITY	SRX1857726	350	PAIRED	RANDOM	GENOMIC	<not provided>	2016-06-24	7084	2957	ILLUMINA	2016-10-05	SRS1512388	SRP076825	I-D22	Chinese	<not provided>	<not provided>	breast and head	<not provided>	<not provided>	<not provided>	<not provided>	<not provided>	<not provided>	China: Jinan	<not provided>	<not provided>	<not provided>	<not provided>	<not provided>	<not provided>	2015-11-12	<not provided>	<not provided>	<not provided>	<not provided>	<not provided>	<not provided>	<not provided>	missing	missing
Bombus terrestris	SRR3693372	Negative	WGS	<not provided>	PRJNA326162	SAMN05271253	Invertebrate	NANJING UNIVERSITY	SRX1857761	350	PAIRED	RANDOM	GENOMIC	<not provided>	2016-06-24	7723	3601	ILLUMINA	2016-10-05	SRS1512400	SRP076825	II-D2	Chinese	<not provided>	<not provided>	breast and head	<not provided>	<not provided>	<not provided>	<not provided>	<not provided>	<not provided>	China: Jinan	<not provided>	<not provided>	<not provided>	<not provided>	<not provided>	<not provided>	2015-11-13	<not provided>	<not provided>	<not provided>	<not provided>	<not provided>	<not provided>	<not provided>	missing	missing
Bombus terrestris	SRR3693374	Negative	WGS	<not provided>	PRJNA326162	SAMN05271254	Invertebrate	NANJING UNIVERSITY	SRX1857774	350	PAIRED	RANDOM	GENOMIC	<not provided>	2016-06-24	6840	3194	ILLUMINA	2016-10-05	SRS1512403	SRP076825	II-D4	Chinese	<not provided>	<not provided>	breast and head	<not provided>	<not provided>	<not provided>	<not provided>	<not provided>	<not provided>	China: Jinan	<not provided>	<not provided>	<not provided>	<not provided>	<not provided>	<not provided>	2015-11-14	<not provided>	<not provided>	<not provided>	<not provided>	<not provided>	<not provided>	<not provided>	missing	missing
Bombus terrestris	SRR3693381	Negative	WGS	<not provided>	PRJNA326162	SAMN05271255	Invertebrate	NANJING UNIVERSITY	SRX1857779	350	PAIRED	RANDOM	GENOMIC	<not provided>	2016-06-24	6116	2853	ILLUMINA	2016-10-05	SRS1512408	SRP076825	II-D8	Chinese	<not provided>	<not provided>	breast and head	<not provided>	<not provided>	<not provided>	<not provided>	<not provided>	<not provided>	China: Jinan	<not provided>	<not provided>	<not provided>	<not provided>	<not provided>	<not provided>	2015-11-15	<not provided>	<not provided>	<not provided>	<not provided>	<not provided>	<not provided>	<not provided>	missing	missing
Bombus terrestris	SRR3693382	Negative	WGS	<not provided>	PRJNA326162	SAMN05271256	Invertebrate	NANJING UNIVERSITY	SRX1857781	350	PAIRED	RANDOM	GENOMIC	<not provided>	2016-06-24	6306	2936	ILLUMINA	2016-10-05	SRS1512410	SRP076825	II-D9	Chinese	<not provided>	<not provided>	breast and head	<not provided>	<not provided>	<not provided>	<not provided>	<not provided>	<not provided>	China: Jinan	<not provided>	<not provided>	<not provided>	<not provided>	<not provided>	<not provided>	2015-11-16	<not provided>	<not provided>	<not provided>	<not provided>	<not provided>	<not provided>	<not provided>	missing	missing
Bombus terrestris	SRR3693384	Negative	WGS	<not provided>	PRJNA326162	SAMN05271257	Invertebrate	NANJING UNIVERSITY	SRX1857782	350	PAIRED	RANDOM	GENOMIC	<not provided>	2016-06-25	6495	3028	ILLUMINA	2016-10-05	SRS1512411	SRP076825	II-D12	Chinese	<not provided>	<not provided>	breast and head	<not provided>	<not provided>	<not provided>	<not provided>	<not provided>	<not provided>	China: Jinan	<not provided>	<not provided>	<not provided>	<not provided>	<not provided>	<not provided>	2015-11-17	<not provided>	<not provided>	<not provided>	<not provided>	<not provided>	<not provided>	<not provided>	missing	missing
Bombus terrestris	SRR3693386	Negative	WGS	<not provided>	PRJNA326162	SAMN05271258	Invertebrate	NANJING UNIVERSITY	SRX1857783	350	PAIRED	RANDOM	GENOMIC	<not provided>	2016-06-25	6128	2856	ILLUMINA	2016-10-05	SRS1512412	SRP076825	II-D14	Chinese	<not provided>	<not provided>	breast and head	<not provided>	<not provided>	<not provided>	<not provided>	<not provided>	<not provided>	China: Jinan	<not provided>	<not provided>	<not provided>	<not provided>	<not provided>	<not provided>	2015-11-18	<not provided>	<not provided>	<not provided>	<not provided>	<not provided>	<not provided>	<not provided>	missing	missing
Bombus terrestris	SRR3693387	Negative	WGS	<not provided>	PRJNA326162	SAMN05271259	Invertebrate	NANJING UNIVERSITY	SRX1857784	350	PAIRED	RANDOM	GENOMIC	<not provided>	2016-06-25	6454	2993	ILLUMINA	2016-10-05	SRS1512413	SRP076825	II-D16	Chinese	<not provided>	<not provided>	breast and head	<not provided>	<not provided>	<not provided>	<not provided>	<not provided>	<not provided>	China: Jinan	<not provided>	<not provided>	<not provided>	<not provided>	<not provided>	<not provided>	2015-11-19	<not provided>	<not provided>	<not provided>	<not provided>	<not provided>	<not provided>	<not provided>	missing	missing
Bombus terrestris	SRR3693401	Negative	WGS	<not provided>	PRJNA326162	SAMN05271260	Invertebrate	NANJING UNIVERSITY	SRX1857785	350	PAIRED	RANDOM	GENOMIC	<not provided>	2016-06-25	6368	2960	ILLUMINA	2016-10-05	SRS1512414	SRP076825	II-D17	Chinese	<not provided>	<not provided>	breast and head	<not provided>	<not provided>	<not provided>	<not provided>	<not provided>	<not provided>	China: Jinan	<not provided>	<not provided>	<not provided>	<not provided>	<not provided>	<not provided>	2015-11-20	<not provided>	<not provided>	<not provided>	<not provided>	<not provided>	<not provided>	<not provided>	missing	missing
Bombus terrestris	SRR3693402	Negative	WGS	<not provided>	PRJNA326162	SAMN05271261	Invertebrate	NANJING UNIVERSITY	SRX1857786	350	PAIRED	RANDOM	GENOMIC	<not provided>	2016-06-25	5914	2744	ILLUMINA	2016-10-05	SRS1512415	SRP076825	II-D21	Chinese	<not provided>	<not provided>	breast and head	<not provided>	<not provided>	<not provided>	<not provided>	<not provided>	<not provided>	China: Jinan	<not provided>	<not provided>	<not provided>	<not provided>	<not provided>	<not provided>	2015-11-21	<not provided>	<not provided>	<not provided>	<not provided>	<not provided>	<not provided>	<not provided>	missing	missing
Bombus terrestris	SRR3693403	Negative	WGS	<not provided>	PRJNA326162	SAMN05271262	Invertebrate	NANJING UNIVERSITY	SRX1857787	350	PAIRED	RANDOM	GENOMIC	<not provided>	2016-06-25	5431	2531	ILLUMINA	2016-10-05	SRS1512416	SRP076825	II-D27	Chinese	<not provided>	<not provided>	breast and head	<not provided>	<not provided>	<not provided>	<not provided>	<not provided>	<not provided>	China: Jinan	<not provided>	<not provided>	<not provided>	<not provided>	<not provided>	<not provided>	2015-11-22	<not provided>	<not provided>	<not provided>	<not provided>	<not provided>	<not provided>	<not provided>	missing	missing
Bombus terrestris	SRR3692989	Negative	WGS	<not provided>	PRJNA326162	SAMN05271227	Invertebrate	NANJING UNIVERSITY	SRX1857639	350	PAIRED	RANDOM	GENOMIC	<not provided>	2016-06-20	7442	3156	ILLUMINA	2016-10-05	SRS1512354	SRP076825	I-D2	Chinese	<not provided>	<not provided>	breast and head	<not provided>	<not provided>	<not provided>	<not provided>	<not provided>	<not provided>	China: Jinan	<not provided>	<not provided>	<not provided>	<not provided>	<not provided>	<not provided>	2015-12-12	<not provided>	<not provided>	<not provided>	<not provided>	<not provided>	<not provided>	<not provided>	<not provided>	<not provided>
Bombus terrestris	SRR3692994	Negative	WGS	<not provided>	PRJNA326162	SAMN05271228	Invertebrate	NANJING UNIVERSITY	SRX1857640	350	PAIRED	RANDOM	GENOMIC	<not provided>	2016-06-20	6147	2622	ILLUMINA	2016-10-05	SRS1512355	SRP076825	I-D3	Chinese	<not provided>	<not provided>	breast and head	<not provided>	<not provided>	<not provided>	<not provided>	<not provided>	<not provided>	China: Jinan	<not provided>	<not provided>	<not provided>	<not provided>	<not provided>	<not provided>	2015-12-12	<not provided>	<not provided>	<not provided>	<not provided>	<not provided>	<not provided>	<not provided>	<not provided>	<not provided>
Bombus terrestris	SRR3692996	Negative	WGS	<not provided>	PRJNA326162	SAMN05271229	Invertebrate	NANJING UNIVERSITY	SRX1857641	350	PAIRED	RANDOM	GENOMIC	<not provided>	2016-06-20	9019	3822	ILLUMINA	2016-10-05	SRS1512356	SRP076825	I-D4	Chinese	<not provided>	<not provided>	breast and head	<not provided>	<not provided>	<not provided>	<not provided>	<not provided>	<not provided>	China: Jinan	<not provided>	<not provided>	<not provided>	<not provided>	<not provided>	<not provided>	2015-12-12	<not provided>	<not provided>	<not provided>	<not provided>	<not provided>	<not provided>	<not provided>	<not provided>	<not provided>
Bombyx mandarina	DRR059709	Negative	WGS	<not provided>	PRJDB4743	SAMD00050947	<not provided>	UT-GALS	DRX054040	651	PAIRED	RANDOM	GENOMIC	<not provided>	2016-04-20	32796	16669	ILLUMINA	2016-04-20	DRS029224	DRP003097	DRS029224	<not provided>	<not provided>	<not provided>	<not provided>	<not provided>	<not provided>	<not provided>	<not provided>	<not provided>	<not provided>	Japan: Shimane, Oki-gun	<not provided>	<not provided>	<not provided>	<not provided>	<not provided>	<not provided>	<not provided>	<not provided>	<not provided>	<not provided>	<not provided>	<not provided>	<not provided>	<not provided>	<not provided>	<not provided>
Bombyx mandarina	DRR059710	Negative	WGS	<not provided>	PRJDB4743	SAMD00050948	<not provided>	UT-GALS	DRX054041	671	PAIRED	RANDOM	GENOMIC	<not provided>	2016-04-20	33423	17246	ILLUMINA	2016-04-20	DRS029225	DRP003097	DRS029225	<not provided>	<not provided>	<not provided>	<not provided>	<not provided>	<not provided>	<not provided>	<not provided>	<not provided>	<not provided>	Japan: Saitama, Sakado	<not provided>	<not provided>	<not provided>	<not provided>	<not provided>	<not provided>	<not provided>	<not provided>	<not provided>	<not provided>	<not provided>	<not provided>	<not provided>	<not provided>	<not provided>	<not provided>
Bombyx mori	DRR059693	Negative	WGS	<not provided>	PRJDB4743	SAMD00050931	<not provided>	UT-GALS	DRX054024	668	PAIRED	RANDOM	GENOMIC	<not provided>	2016-04-20	34086	17522	ILLUMINA	2016-04-20	DRS029208	DRP003097	DRS029208	<not provided>	<not provided>	<not provided>	<not provided>	<not provided>	<not provided>	<not provided>	<not provided>	<not provided>	<not provided>	Japan: Fukuoka, higashi-ku, hakozaki	<not provided>	<not provided>	<not provided>	<not provided>	<not provided>	<not provided>	<not provided>	<not provided>	<not provided>	<not provided>	<not provided>	<not provided>	<not provided>	<not provided>	<not provided>	<not provided>
Bombyx mori	DRR059694	Negative	WGS	<not provided>	PRJDB4743	SAMD00050932	<not provided>	UT-GALS	DRX054025	673	PAIRED	RANDOM	GENOMIC	<not provided>	2016-04-20	32041	16586	ILLUMINA	2016-04-20	DRS029209	DRP003097	DRS029209	<not provided>	<not provided>	<not provided>	<not provided>	<not provided>	<not provided>	<not provided>	<not provided>	<not provided>	<not provided>	Japan: Fukuoka, higashi-ku, hakozaki	<not provided>	<not provided>	<not provided>	<not provided>	<not provided>	<not provided>	<not provided>	<not provided>	<not provided>	<not provided>	<not provided>	<not provided>	<not provided>	<not provided>	<not provided>	<not provided>
Bombyx mori	DRR059695	Negative	WGS	<not provided>	PRJDB4743	SAMD00050933	<not provided>	UT-GALS	DRX054026	660	PAIRED	RANDOM	GENOMIC	<not provided>	2016-04-20	31089	16234	ILLUMINA	2016-04-20	DRS029210	DRP003097	DRS029210	<not provided>	<not provided>	<not provided>	<not provided>	<not provided>	<not provided>	<not provided>	<not provided>	<not provided>	<not provided>	Japan: Fukuoka, higashi-ku, hakozaki	<not provided>	<not provided>	<not provided>	<not provided>	<not provided>	<not provided>	<not provided>	<not provided>	<not provided>	<not provided>	<not provided>	<not provided>	<not provided>	<not provided>	<not provided>	<not provided>
Bombyx mori	DRR059696	Negative	WGS	<not provided>	PRJDB4743	SAMD00050934	<not provided>	UT-GALS	DRX054027	636	PAIRED	RANDOM	GENOMIC	<not provided>	2016-04-20	32801	16426	ILLUMINA	2016-04-20	DRS029211	DRP003097	DRS029211	<not provided>	<not provided>	<not provided>	<not provided>	<not provided>	<not provided>	<not provided>	<not provided>	<not provided>	<not provided>	Japan: Fukuoka, higashi-ku, hakozaki	<not provided>	<not provided>	<not provided>	<not provided>	<not provided>	<not provided>	<not provided>	<not provided>	<not provided>	<not provided>	<not provided>	<not provided>	<not provided>	<not provided>	<not provided>	<not provided>
Bombyx mori	DRR059697	Negative	WGS	<not provided>	PRJDB4743	SAMD00050935	<not provided>	UT-GALS	DRX054028	671	PAIRED	RANDOM	GENOMIC	<not provided>	2016-04-20	33354	17192	ILLUMINA	2016-04-20	DRS029212	DRP003097	DRS029212	<not provided>	<not provided>	<not provided>	<not provided>	<not provided>	<not provided>	<not provided>	<not provided>	<not provided>	<not provided>	Japan: Fukuoka, higashi-ku, hakozaki	<not provided>	<not provided>	<not provided>	<not provided>	<not provided>	<not provided>	<not provided>	<not provided>	<not provided>	<not provided>	<not provided>	<not provided>	<not provided>	<not provided>	<not provided>	<not provided>
Bombyx mori	DRR059698	Negative	WGS	<not provided>	PRJDB4743	SAMD00050936	<not provided>	UT-GALS	DRX054029	662	PAIRED	RANDOM	GENOMIC	<not provided>	2016-04-20	31060	15880	ILLUMINA	2016-04-20	DRS029213	DRP003097	DRS029213	<not provided>	<not provided>	<not provided>	<not provided>	<not provided>	<not provided>	<not provided>	<not provided>	<not provided>	<not provided>	Japan: Fukuoka, higashi-ku, hakozaki	<not provided>	<not provided>	<not provided>	<not provided>	<not provided>	<not provided>	<not provided>	<not provided>	<not provided>	<not provided>	<not provided>	<not provided>	<not provided>	<not provided>	<not provided>	<not provided>
Bombyx mori	DRR059699	Negative	WGS	<not provided>	PRJDB4743	SAMD00050937	<not provided>	UT-GALS	DRX054030	651	PAIRED	RANDOM	GENOMIC	<not provided>	2016-04-20	31059	15801	ILLUMINA	2016-04-20	DRS029214	DRP003097	DRS029214	<not provided>	<not provided>	<not provided>	<not provided>	<not provided>	<not provided>	<not provided>	<not provided>	<not provided>	<not provided>	Japan: Fukuoka, higashi-ku, hakozaki	<not provided>	<not provided>	<not provided>	<not provided>	<not provided>	<not provided>	<not provided>	<not provided>	<not provided>	<not provided>	<not provided>	<not provided>	<not provided>	<not provided>	<not provided>	<not provided>
Bombyx mori	DRR059700	Negative	WGS	<not provided>	PRJDB4743	SAMD00050938	<not provided>	UT-GALS	DRX054031	658	PAIRED	RANDOM	GENOMIC	<not provided>	2016-04-20	30831	15730	ILLUMINA	2016-04-20	DRS029215	DRP003097	DRS029215	<not provided>	<not provided>	<not provided>	<not provided>	<not provided>	<not provided>	<not provided>	<not provided>	<not provided>	<not provided>	Japan: Fukuoka, higashi-ku, hakozaki	<not provided>	<not provided>	<not provided>	<not provided>	<not provided>	<not provided>	<not provided>	<not provided>	<not provided>	<not provided>	<not provided>	<not provided>	<not provided>	<not provided>	<not provided>	<not provided>
Bombyx mori	DRR059701	Negative	WGS	<not provided>	PRJDB4743	SAMD00050939	<not provided>	UT-GALS	DRX054032	659	PAIRED	RANDOM	GENOMIC	<not provided>	2016-04-20	34468	17649	ILLUMINA	2016-04-20	DRS029216	DRP003097	DRS029216	<not provided>	<not provided>	<not provided>	<not provided>	<not provided>	<not provided>	<not provided>	<not provided>	<not provided>	<not provided>	Japan: Fukuoka, higashi-ku, hakozaki	<not provided>	<not provided>	<not provided>	<not provided>	<not provided>	<not provided>	<not provided>	<not provided>	<not provided>	<not provided>	<not provided>	<not provided>	<not provided>	<not provided>	<not provided>	<not provided>
Bombyx mori	DRR059702	Negative	WGS	<not provided>	PRJDB4743	SAMD00050940	<not provided>	UT-GALS	DRX054033	657	PAIRED	RANDOM	GENOMIC	<not provided>	2016-04-20	32899	16700	ILLUMINA	2016-04-20	DRS029217	DRP003097	DRS029217	<not provided>	<not provided>	<not provided>	<not provided>	<not provided>	<not provided>	<not provided>	<not provided>	<not provided>	<not provided>	Japan: Fukuoka, higashi-ku, hakozaki	<not provided>	<not provided>	<not provided>	<not provided>	<not provided>	<not provided>	<not provided>	<not provided>	<not provided>	<not provided>	<not provided>	<not provided>	<not provided>	<not provided>	<not provided>	<not provided>
Bombyx mori	DRR059703	Negative	WGS	<not provided>	PRJDB4743	SAMD00050941	<not provided>	UT-GALS	DRX054034	660	PAIRED	RANDOM	GENOMIC	<not provided>	2016-04-20	39806	20712	ILLUMINA	2016-04-20	DRS029218	DRP003097	DRS029218	<not provided>	<not provided>	<not provided>	<not provided>	<not provided>	<not provided>	<not provided>	<not provided>	<not provided>	<not provided>	Japan: Fukuoka, higashi-ku, hakozaki	<not provided>	<not provided>	<not provided>	<not provided>	<not provided>	<not provided>	<not provided>	<not provided>	<not provided>	<not provided>	<not provided>	<not provided>	<not provided>	<not provided>	<not provided>	<not provided>
Bombyx mori	DRR059704	Negative	WGS	<not provided>	PRJDB4743	SAMD00050942	<not provided>	UT-GALS	DRX054035	652	PAIRED	RANDOM	GENOMIC	<not provided>	2016-04-20	32819	16594	ILLUMINA	2016-04-20	DRS029219	DRP003097	DRS029219	<not provided>	<not provided>	<not provided>	<not provided>	<not provided>	<not provided>	<not provided>	<not provided>	<not provided>	<not provided>	Japan: Fukuoka, higashi-ku, hakozaki	<not provided>	<not provided>	<not provided>	<not provided>	<not provided>	<not provided>	<not provided>	<not provided>	<not provided>	<not provided>	<not provided>	<not provided>	<not provided>	<not provided>	<not provided>	<not provided>
Bombyx mori	DRR059705	Negative	WGS	<not provided>	PRJDB4743	SAMD00050943	<not provided>	UT-GALS	DRX054036	644	PAIRED	RANDOM	GENOMIC	<not provided>	2016-04-20	33061	16748	ILLUMINA	2016-04-20	DRS029220	DRP003097	DRS029220	<not provided>	<not provided>	<not provided>	<not provided>	<not provided>	<not provided>	<not provided>	<not provided>	<not provided>	<not provided>	Japan: Fukuoka, higashi-ku, hakozaki	<not provided>	<not provided>	<not provided>	<not provided>	<not provided>	<not provided>	<not provided>	<not provided>	<not provided>	<not provided>	<not provided>	<not provided>	<not provided>	<not provided>	<not provided>	<not provided>
Bombyx mori	DRR059706	Negative	WGS	<not provided>	PRJDB4743	SAMD00050944	<not provided>	UT-GALS	DRX054037	642	PAIRED	RANDOM	GENOMIC	<not provided>	2016-04-20	32901	16549	ILLUMINA	2016-04-20	DRS029221	DRP003097	DRS029221	<not provided>	<not provided>	<not provided>	<not provided>	<not provided>	<not provided>	<not provided>	<not provided>	<not provided>	<not provided>	Japan: Fukuoka, higashi-ku, hakozaki	<not provided>	<not provided>	<not provided>	<not provided>	<not provided>	<not provided>	<not provided>	<not provided>	<not provided>	<not provided>	<not provided>	<not provided>	<not provided>	<not provided>	<not provided>	<not provided>
Bombyx mori	DRR059707	Negative	WGS	<not provided>	PRJDB4743	SAMD00050945	<not provided>	UT-GALS	DRX054038	647	PAIRED	RANDOM	GENOMIC	<not provided>	2016-04-20	31281	15940	ILLUMINA	2016-04-20	DRS029222	DRP003097	DRS029222	<not provided>	<not provided>	<not provided>	<not provided>	<not provided>	<not provided>	<not provided>	<not provided>	<not provided>	<not provided>	Japan: Fukuoka, higashi-ku, hakozaki	<not provided>	<not provided>	<not provided>	<not provided>	<not provided>	<not provided>	<not provided>	<not provided>	<not provided>	<not provided>	<not provided>	<not provided>	<not provided>	<not provided>	<not provided>	<not provided>
Bombyx mori	DRR059708	Negative	WGS	<not provided>	PRJDB4743	SAMD00050946	<not provided>	UT-GALS	DRX054039	652	PAIRED	RANDOM	GENOMIC	<not provided>	2016-04-20	35447	18155	ILLUMINA	2016-04-20	DRS029223	DRP003097	DRS029223	<not provided>	<not provided>	<not provided>	<not provided>	<not provided>	<not provided>	<not provided>	<not provided>	<not provided>	<not provided>	Japan: Fukuoka, higashi-ku, hakozaki	<not provided>	<not provided>	<not provided>	<not provided>	<not provided>	<not provided>	<not provided>	<not provided>	<not provided>	<not provided>	<not provided>	<not provided>	<not provided>	<not provided>	<not provided>	<not provided>
Bombyx mori	DRR059711	Negative	WGS	<not provided>	PRJDB4743	SAMD00050949	<not provided>	UT-GALS	DRX054042	635	PAIRED	RANDOM	GENOMIC	<not provided>	2016-04-20	35174	17616	ILLUMINA	2016-04-20	DRS029226	DRP003097	DRS029226	<not provided>	<not provided>	<not provided>	<not provided>	<not provided>	<not provided>	<not provided>	<not provided>	<not provided>	<not provided>	Japan: Tokyo, Bunkyo-ku, Yayoi	<not provided>	<not provided>	<not provided>	<not provided>	<not provided>	<not provided>	<not provided>	<not provided>	<not provided>	<not provided>	<not provided>	<not provided>	<not provided>	<not provided>	<not provided>	<not provided>
Bombyx mori	DRR059712	Negative	WGS	<not provided>	PRJDB4743	SAMD00050950	<not provided>	UT-GALS	DRX054043	635	PAIRED	RANDOM	GENOMIC	<not provided>	2016-04-20	32610	16405	ILLUMINA	2016-04-20	DRS029227	DRP003097	DRS029227	<not provided>	<not provided>	<not provided>	<not provided>	<not provided>	<not provided>	<not provided>	<not provided>	<not provided>	<not provided>	Japan: Tokyo, Bunkyo-ku, Yayoi	<not provided>	<not provided>	<not provided>	<not provided>	<not provided>	<not provided>	<not provided>	<not provided>	<not provided>	<not provided>	<not provided>	<not provided>	<not provided>	<not provided>	<not provided>	<not provided>
Bombyx mori	DRR064025	Negative	WGS	<not provided>	PRJDB4947	SAMD00054089	<not provided>	UT-GALS	DRX058176	402	PAIRED	RANDOM	GENOMIC	<not provided>	2016-07-02	26608	15568	ILLUMINA	2016-07-02	DRS032687	DRP003205	DRS032687	<not provided>	male	<not provided>	<not provided>	<not provided>	<not provided>	<not provided>	<not provided>	<not provided>	<not provided>	Japan: Tokyo, Bunkyo-ku, Yayoi	<not provided>	<not provided>	<not provided>	<not provided>	<not provided>	<not provided>	<not provided>	<not provided>	<not provided>	<not provided>	<not provided>	<not provided>	<not provided>	<not provided>	<not provided>	<not provided>
Bombyx mori	ERR431465	Negative	WGS	<not provided>	PRJEB5458	SAMEA2357878	<not provided>	CHONGQING UNIVERSITY	ERX397740	300	PAIRED	RANDOM	GENOMIC	unspecified	2014-05-14	6730	5132	ILLUMINA	2014-05-14	ERS402902	ERP004873	Sample.AK.raw	<not provided>	<not provided>	<not provided>	<not provided>	<not provided>	<not provided>	<not provided>	<not provided>	<not provided>	<not provided>	<not provided>	<not provided>	<not provided>	<not provided>	<not provided>	<not provided>	<not provided>	<not provided>	<not provided>	<not provided>	<not provided>	<not provided>	<not provided>	<not provided>	<not provided>	<not provided>	<not provided>
Bombyx mori	ERR431466	Negative	WGS	<not provided>	PRJEB5458	SAMEA2357879	<not provided>	CHONGQING UNIVERSITY	ERX397741	300	PAIRED	RANDOM	GENOMIC	unspecified	2014-05-11	5934	4553	ILLUMINA	2014-05-14	ERS402903	ERP004873	Sample.N4.raw	<not provided>	<not provided>	<not provided>	<not provided>	<not provided>	<not provided>	<not provided>	<not provided>	<not provided>	<not provided>	<not provided>	<not provided>	<not provided>	<not provided>	<not provided>	<not provided>	<not provided>	<not provided>	<not provided>	<not provided>	<not provided>	<not provided>	<not provided>	<not provided>	<not provided>	<not provided>	<not provided>
Bombyx mori	ERR431467	Negative	WGS	<not provided>	PRJEB5458	SAMEA2357880	<not provided>	CHONGQING UNIVERSITY	ERX397742	300	PAIRED	RANDOM	GENOMIC	unspecified	2014-05-11	7456	5666	ILLUMINA	2014-05-14	ERS402904	ERP004873	Nanchong.raw	<not provided>	<not provided>	<not provided>	<not provided>	<not provided>	<not provided>	<not provided>	<not provided>	<not provided>	<not provided>	<not provided>	<not provided>	<not provided>	<not provided>	<not provided>	<not provided>	<not provided>	<not provided>	<not provided>	<not provided>	<not provided>	<not provided>	<not provided>	<not provided>	<not provided>	<not provided>	<not provided>
Bombyx mori	ERR431468	Negative	WGS	<not provided>	PRJEB5458	SAMEA2357881	<not provided>	CHONGQING UNIVERSITY	ERX397743	300	PAIRED	RANDOM	GENOMIC	unspecified	2014-05-12	6964	5327	ILLUMINA	2014-05-14	ERS402905	ERP004873	Xiafang.raw	<not provided>	<not provided>	<not provided>	<not provided>	<not provided>	<not provided>	<not provided>	<not provided>	<not provided>	<not provided>	<not provided>	<not provided>	<not provided>	<not provided>	<not provided>	<not provided>	<not provided>	<not provided>	<not provided>	<not provided>	<not provided>	<not provided>	<not provided>	<not provided>	<not provided>	<not provided>	<not provided>
Bombyx mori	SRR037750	Negative	WGS	<not provided>	<not provided>	SAMN00015388	<not provided>	KIZ	SRX017644	75	PAIRED	RANDOM	GENOMIC	p50_Biol.Rep2_run1	2014-05-26	9061	5759	ILLUMINA	2010-04-15	SRS024885	SRP001159	silkworm_p50_Biol.Rep2	<not provided>	<not provided>	<not provided>	silk gland	<not provided>	<not provided>	<not provided>	<not provided>	<not provided>	<not provided>	<not provided>	<not provided>	<not provided>	<not provided>	<not provided>	<not provided>	<not provided>	<not provided>	<not provided>	<not provided>	<not provided>	<not provided>	<not provided>	<not provided>	<not provided>	<not provided>	<not provided>
Caligus rogercresseyi	SRR1950143	Negative	WGS	<not provided>	PRJNA280098	SAMN03453213	Model organism or animal	UNIVERSITY OF VICTORIA	SRX976492	0	PAIRED	RANDOM	GENOMIC	<not provided>	2015-04-01	36080	28086	ILLUMINA	2015-08-06	SRS891602	SRP056793	crog_genome_female	CROG-F-PM-CHILE-001	female	<not provided>	whole	<not provided>	<not provided>	<not provided>	<not provided>	<not provided>	<not provided>	<not provided>	<not provided>	<not provided>	<not provided>	<not provided>	<not provided>	<not provided>	<not provided>	adult	<not provided>	<not provided>	<not provided>	<not provided>	<not provided>	<not provided>	N/A	<not provided>
Caligus rogercresseyi	SRR1950144	Negative	WGS	<not provided>	PRJNA280098	SAMN03453212	Model organism or animal	UNIVERSITY OF VICTORIA	SRX976488	0	PAIRED	RANDOM	GENOMIC	<not provided>	2015-04-01	36449	28431	ILLUMINA	2015-08-06	SRS891598	SRP056793	crog_genome_male	CROG-M-PM-CHILE-001	male	<not provided>	whole	<not provided>	<not provided>	<not provided>	<not provided>	<not provided>	<not provided>	<not provided>	<not provided>	<not provided>	<not provided>	<not provided>	<not provided>	<not provided>	<not provided>	adult	<not provided>	<not provided>	<not provided>	<not provided>	<not provided>	<not provided>	N/A	<not provided>
Callaspidia notata	ERR1359253	Negative	WGS	<not provided>	PRJEB13424	SAMEA3930559	<not provided>	INSTITUTE OF EVOLUTIONARY BIOLOGY	ERX1430724	500	PAIRED	RANDOM	GENOMIC	unspecified	2016-11-16	9566	6005	ILLUMINA	2016-11-16	ERS1117693	ERP014980	Callaspidia notata1	<not provided>	<not provided>	<not provided>	<not provided>	<not provided>	<not provided>	<not provided>	<not provided>	<not provided>	<not provided>	<not provided>	<not provided>	<not provided>	<not provided>	<not provided>	<not provided>	<not provided>	<not provided>	<not provided>	<not provided>	<not provided>	<not provided>	<not provided>	<not provided>	<not provided>	<not provided>	<not provided>
Callimorpha dominula	SRR1191023	Negative	WGS	<not provided>	PRJNA241175	SAMN02688781	MIGS.eu	UNIVERSITY OF OXFORD	SRX488107	250	PAIRED	RANDOM	GENOMIC	<not provided>	2015-12-15	9616	6550	ILLUMINA	2015-07-22	SRS570955	SRP040078	Cdo_Wal	<not provided>	<not provided>	<not provided>	whole single adult	<not provided>	<not provided>	<not provided>	<not provided>	<not provided>	<not provided>	<not provided>	<not provided>	<not provided>	<not provided>	<not provided>	<not provided>	<not provided>	<not provided>	<not provided>	<not provided>	<not provided>	<not provided>	<not provided>	<not provided>	<not provided>	<not provided>	<not provided>
Callosobruchus chinensis	SRR949786	Positive	WGS	<not provided>	PRJNA214564	SAMN02313283	<not provided>	INSTITUTE OF CROP SCIENCES, CHINESE ACADEMY OF AGR	SRX333079	0	PAIRED	RANDOM	GENOMIC	<not provided>	2013-08-17	15039	8919	ILLUMINA	2014-06-09	SRS468487	SRP028621	Callosobruchus chinensis L.	<not provided>	male	<not provided>	<not provided>	<not provided>	<not provided>	<not provided>	<not provided>	<not provided>	<not provided>	China	<not provided>	<not provided>	<not provided>	<not provided>	<not provided>	<not provided>	2011-05	<not provided>	<not provided>	<not provided>	<not provided>	<not provided>	<not provided>	<not provided>	<not provided>	<not provided>
Callosobruchus chinensis	SRR952345	Positive	WGS	<not provided>	PRJNA214564	SAMN02313283	<not provided>	INSTITUTE OF CROP SCIENCES, CHINESE ACADEMY OF AGR	SRX333079	0	PAIRED	RANDOM	GENOMIC	<not provided>	2013-08-14	15541	9280	ILLUMINA	2014-06-09	SRS468487	SRP028621	Callosobruchus chinensis L.	<not provided>	male	<not provided>	<not provided>	<not provided>	<not provided>	<not provided>	<not provided>	<not provided>	<not provided>	China	<not provided>	<not provided>	<not provided>	<not provided>	<not provided>	<not provided>	2011-05	<not provided>	<not provided>	<not provided>	<not provided>	<not provided>	<not provided>	<not provided>	<not provided>	<not provided>
Cameraria ohridella	SRR1190496	Negative	WGS	<not provided>	PRJNA241175	SAMN02688768	MIGS.eu	UNIVERSITY OF OXFORD	SRX488063	250	PAIRED	RANDOM	GENOMIC	<not provided>	2015-12-15	10307	6995	ILLUMINA	2015-07-22	SRS570922	SRP040078	Coh_Wal	<not provided>	<not provided>	<not provided>	whole adult, 75 of them	<not provided>	<not provided>	<not provided>	<not provided>	<not provided>	<not provided>	<not provided>	<not provided>	<not provided>	<not provided>	<not provided>	<not provided>	<not provided>	<not provided>	<not provided>	<not provided>	<not provided>	<not provided>	<not provided>	<not provided>	<not provided>	<not provided>	<not provided>
Catajapyx aquilonaris	SRR1727714	Negative	WGS	<not provided>	PRJNA203301	SAMN02646748	Model organism or animal	BCM	SRX819607	450	PAIRED	RANDOM	GENOMIC	IWG_CAi5ON.BN40-1_2pA	2014-12-19	11811	5875	ILLUMINA	2014-12-19	SRS799490	SRP051403	CAQU.00-female	<not provided>	female	<not provided>	Whole organism	<not provided>	<not provided>	<not provided>	<not provided>	<not provided>	<not provided>	Austria: Vienna, Arztgasse	<not provided>	<not provided>	<not provided>	<not provided>	<not provided>	<not provided>	<not provided>	adult	<not provided>	<not provided>	<not provided>	<not provided>	Dr. Nikolaus U. Szucsich	adult	missing	<not provided>
Catajapyx aquilonaris	SRR1727715	Negative	WGS	<not provided>	PRJNA203301	SAMN02646748	Model organism or animal	BCM	SRX819606	1000	PAIRED	RANDOM	GENOMIC	IWG_CAi5ON.BN40-1_1pA	2014-12-19	10146	5092	ILLUMINA	2014-12-19	SRS799490	SRP051403	CAQU.00-female	<not provided>	female	<not provided>	Whole organism	<not provided>	<not provided>	<not provided>	<not provided>	<not provided>	<not provided>	Austria: Vienna, Arztgasse	<not provided>	<not provided>	<not provided>	<not provided>	<not provided>	<not provided>	<not provided>	adult	<not provided>	<not provided>	<not provided>	<not provided>	Dr. Nikolaus U. Szucsich	adult	missing	<not provided>
Catajapyx aquilonaris	SRR1727716	Negative	WGS	<not provided>	PRJNA203301	SAMN02646748	Model organism or animal	BCM	SRX819607	450	PAIRED	RANDOM	GENOMIC	IWG_CAi5ON.BN40-1_2pA	2014-12-19	12889	6927	ILLUMINA	2014-12-19	SRS799490	SRP051403	CAQU.00-female	<not provided>	female	<not provided>	Whole organism	<not provided>	<not provided>	<not provided>	<not provided>	<not provided>	<not provided>	Austria: Vienna, Arztgasse	<not provided>	<not provided>	<not provided>	<not provided>	<not provided>	<not provided>	<not provided>	adult	<not provided>	<not provided>	<not provided>	<not provided>	Dr. Nikolaus U. Szucsich	adult	missing	<not provided>
Catajapyx aquilonaris	SRR1727717	Negative	WGS	<not provided>	PRJNA203301	SAMN02646748	Model organism or animal	BCM	SRX819606	1000	PAIRED	RANDOM	GENOMIC	IWG_CAi5ON.BN40-1_1pA	2014-12-19	7588	3556	ILLUMINA	2014-12-19	SRS799490	SRP051403	CAQU.00-female	<not provided>	female	<not provided>	Whole organism	<not provided>	<not provided>	<not provided>	<not provided>	<not provided>	<not provided>	Austria: Vienna, Arztgasse	<not provided>	<not provided>	<not provided>	<not provided>	<not provided>	<not provided>	<not provided>	adult	<not provided>	<not provided>	<not provided>	<not provided>	Dr. Nikolaus U. Szucsich	adult	missing	<not provided>
Cecinothofagus ibarrai	ERR1354372	Negative	WGS	<not provided>	PRJEB13424	SAMEA3925628	<not provided>	INSTITUTE OF EVOLUTIONARY BIOLOGY	ERX1425847	500	PAIRED	RANDOM	GENOMIC	Cecinothofagus ibarrai	2016-11-16	9203	5845	ILLUMINA	2016-11-16	ERS1112762	ERP014980	Cecinothofagus ibarrai1	<not provided>	<not provided>	<not provided>	<not provided>	<not provided>	<not provided>	<not provided>	<not provided>	<not provided>	<not provided>	<not provided>	<not provided>	<not provided>	<not provided>	<not provided>	<not provided>	<not provided>	<not provided>	<not provided>	<not provided>	<not provided>	<not provided>	<not provided>	<not provided>	<not provided>	<not provided>	<not provided>
Centruroides exilicauda	SRR1177033	Negative	WGS	<not provided>	PRJNA168116	SAMN02617800	Model organism or animal	BCM	SRX476223	306	PAIRED	RANDOM	GENOMIC	IWG_CEi5LE.B-DNA-1_2pA	41698	21906	14960	ILLUMINA	41698	SRS561933	SRP038979	Ce_F1	CEXI.00-Female	female	<not provided>	whole organism	<not provided>	<not provided>	<not provided>	<not provided>	<not provided>	<not provided>	<not provided>	<not provided>	<not provided>	<not provided>	<not provided>	<not provided>	<not provided>	40940	<not provided>	<not provided>	<not provided>	<not provided>	<not provided>	Lauren Esposito	<not provided>	<not provided>	<not provided>
Centruroides exilicauda	SRR1177034	Negative	WGS	<not provided>	PRJNA168116	SAMN02617800	Model organism or animal	BCM	SRX476224	157	PAIRED	RANDOM	GENOMIC	IWG_CEi5LE.B-DNA-1_3pA	41698	49078	33190	ILLUMINA	41698	SRS561933	SRP038979	Ce_F1	CEXI.00-Female	female	<not provided>	whole organism	<not provided>	<not provided>	<not provided>	<not provided>	<not provided>	<not provided>	<not provided>	<not provided>	<not provided>	<not provided>	<not provided>	<not provided>	<not provided>	40940	<not provided>	<not provided>	<not provided>	<not provided>	<not provided>	Lauren Esposito	<not provided>	<not provided>	<not provided>
Centruroides exilicauda	SRR1177035	Negative	WGS	<not provided>	PRJNA168116	SAMN02617800	Model organism or animal	BCM	SRX476225	157	PAIRED	RANDOM	GENOMIC	IWG_CEi5LE.B-DNA-1_1pA	41698	38545	23942	ILLUMINA	41698	SRS561933	SRP038979	Ce_F1	CEXI.00-Female	female	<not provided>	whole organism	<not provided>	<not provided>	<not provided>	<not provided>	<not provided>	<not provided>	<not provided>	<not provided>	<not provided>	<not provided>	<not provided>	<not provided>	<not provided>	40940	<not provided>	<not provided>	<not provided>	<not provided>	<not provided>	Lauren Esposito	<not provided>	<not provided>	<not provided>
Centruroides exilicauda	SRR1177036	Negative	WGS	<not provided>	PRJNA168116	SAMN02617800	Model organism or animal	BCM	SRX476226	2593	PAIRED	RANDOM	GENOMIC	IWG_CEi5LE.C-DNA-1_1mA	41698	30245	21746	ILLUMINA	41698	SRS561933	SRP038979	Ce_F1	CEXI.00-Female	female	<not provided>	whole organism	<not provided>	<not provided>	<not provided>	<not provided>	<not provided>	<not provided>	<not provided>	<not provided>	<not provided>	<not provided>	<not provided>	<not provided>	<not provided>	40940	<not provided>	<not provided>	<not provided>	<not provided>	<not provided>	Lauren Esposito	<not provided>	<not provided>	<not provided>
Centruroides exilicauda	SRR1177037	Negative	WGS	<not provided>	PRJNA168116	SAMN02617800	Model organism or animal	BCM	SRX476227	466	PAIRED	RANDOM	GENOMIC	IWG_CEi5LE.P-DNA-1_1mA	41698	16343	11284	ILLUMINA	41698	SRS561933	SRP038979	Ce_F1	CEXI.00-Female	female	<not provided>	whole organism	<not provided>	<not provided>	<not provided>	<not provided>	<not provided>	<not provided>	<not provided>	<not provided>	<not provided>	<not provided>	<not provided>	<not provided>	<not provided>	40940	<not provided>	<not provided>	<not provided>	<not provided>	<not provided>	Lauren Esposito	<not provided>	<not provided>	<not provided>
Centruroides exilicauda	SRR1177038	Negative	WGS	<not provided>	PRJNA168116	SAMN02617800	Model organism or animal	BCM	SRX476227	466	PAIRED	RANDOM	GENOMIC	IWG_CEi5LE.P-DNA-1_1mA	41698	17083	12026	ILLUMINA	41698	SRS561933	SRP038979	Ce_F1	CEXI.00-Female	female	<not provided>	whole organism	<not provided>	<not provided>	<not provided>	<not provided>	<not provided>	<not provided>	<not provided>	<not provided>	<not provided>	<not provided>	<not provided>	<not provided>	<not provided>	40940	<not provided>	<not provided>	<not provided>	<not provided>	<not provided>	Lauren Esposito	<not provided>	<not provided>	<not provided>
Cephus cinctus	SRR1946581	Negative	WGS	<not provided>	PRJNA168335	SAMN02905554	MIGS.eu	UIUC	SRX691983	500	PAIRED	RANDOM	GENOMIC	Cephus_cinctus_500bp	2015-04-01	4983	3620	ILLUMINA	2015-09-04	SRS694145	SRP046159	Cephus cinctus, adult males and females	Amsterdam-Churchill subculture	male	<not provided>	<not provided>	<not provided>	<not provided>	<not provided>	<not provided>	<not provided>	<not provided>	USA:Montana:Amsterdam-Churchill	<not provided>	<not provided>	<not provided>	<not provided>	<not provided>	<not provided>	2010	<not provided>	<not provided>	<not provided>	<not provided>	<not provided>	<not provided>	<not provided>	<not provided>	<not provided>
Cephus cinctus	SRR1946582	Negative	WGS	<not provided>	PRJNA168335	SAMN02905554	MIGS.eu	UIUC	SRX691984	500	PAIRED	RANDOM	GENOMIC	Cephus_cinctus_500bp	2015-04-01	30355	21406	ILLUMINA	2015-09-04	SRS694145	SRP046159	Cephus cinctus, adult males and females	Amsterdam-Churchill subculture	male	<not provided>	<not provided>	<not provided>	<not provided>	<not provided>	<not provided>	<not provided>	<not provided>	USA:Montana:Amsterdam-Churchill	<not provided>	<not provided>	<not provided>	<not provided>	<not provided>	<not provided>	2010	<not provided>	<not provided>	<not provided>	<not provided>	<not provided>	<not provided>	<not provided>	<not provided>	<not provided>
Cephus cinctus	SRR1946598	Negative	WGS	<not provided>	PRJNA168335	SAMN02905554	MIGS.eu	UIUC	SRX691985	1500	PAIRED	RANDOM	GENOMIC	Cephus_cinctus_1.5kb	2015-04-01	11238	8159	ILLUMINA	2015-09-04	SRS694145	SRP046159	Cephus cinctus, adult males and females	Amsterdam-Churchill subculture	male	<not provided>	<not provided>	<not provided>	<not provided>	<not provided>	<not provided>	<not provided>	<not provided>	USA:Montana:Amsterdam-Churchill	<not provided>	<not provided>	<not provided>	<not provided>	<not provided>	<not provided>	2010	<not provided>	<not provided>	<not provided>	<not provided>	<not provided>	<not provided>	<not provided>	<not provided>	<not provided>
Cephus cinctus	SRR1946599	Negative	WGS	<not provided>	PRJNA168335	SAMN02905554	MIGS.eu	UIUC	SRX691987	3000	PAIRED	RANDOM	GENOMIC	Cephus_cinctus_3kb	2015-04-01	4692	3275	ILLUMINA	2015-09-04	SRS694145	SRP046159	Cephus cinctus, adult males and females	Amsterdam-Churchill subculture	male	<not provided>	<not provided>	<not provided>	<not provided>	<not provided>	<not provided>	<not provided>	<not provided>	USA:Montana:Amsterdam-Churchill	<not provided>	<not provided>	<not provided>	<not provided>	<not provided>	<not provided>	2010	<not provided>	<not provided>	<not provided>	<not provided>	<not provided>	<not provided>	<not provided>	<not provided>	<not provided>
Cephus cinctus	SRR1946600	Negative	WGS	<not provided>	PRJNA168335	SAMN02905554	MIGS.eu	UIUC	SRX691988	5000	PAIRED	RANDOM	GENOMIC	Cephus_cinctus_5kb	2015-04-01	9948	7272	ILLUMINA	2015-09-04	SRS694145	SRP046159	Cephus cinctus, adult males and females	Amsterdam-Churchill subculture	male	<not provided>	<not provided>	<not provided>	<not provided>	<not provided>	<not provided>	<not provided>	<not provided>	USA:Montana:Amsterdam-Churchill	<not provided>	<not provided>	<not provided>	<not provided>	<not provided>	<not provided>	2010	<not provided>	<not provided>	<not provided>	<not provided>	<not provided>	<not provided>	<not provided>	<not provided>	<not provided>
Cerapachys biroi	SRR1192095	Negative	WGS	<not provided>	PRJNA230364	SAMN02428046	<not provided>	BGI	SRX450624	200	PAIRED	RANDOM	GENOMIC	200PE	2015-12-10	6521	3451	ILLUMINA	2015-07-22	SRS544018	SRP035890	Gen25	<not provided>	<not provided>	<not provided>	<not provided>	<not provided>	<not provided>	<not provided>	<not provided>	<not provided>	<not provided>	<not provided>	<not provided>	<not provided>	<not provided>	<not provided>	<not provided>	<not provided>	2011-05-27	<not provided>	<not provided>	<not provided>	<not provided>	<not provided>	<not provided>	<not provided>	<not provided>	<not provided>
Cerapachys biroi	SRR1192097	Negative	WGS	<not provided>	PRJNA230364	SAMN02428046	<not provided>	BGI	SRX450625	500	PAIRED	RANDOM	GENOMIC	500PE	2015-12-10	9486	5517	ILLUMINA	2015-07-22	SRS544018	SRP035890	Gen25	<not provided>	<not provided>	<not provided>	<not provided>	<not provided>	<not provided>	<not provided>	<not provided>	<not provided>	<not provided>	<not provided>	<not provided>	<not provided>	<not provided>	<not provided>	<not provided>	<not provided>	2011-05-27	<not provided>	<not provided>	<not provided>	<not provided>	<not provided>	<not provided>	<not provided>	<not provided>	<not provided>
Cerapachys biroi	SRR1192107	Negative	WGS	<not provided>	PRJNA230364	SAMN02428046	<not provided>	BGI	SRX450626	800	PAIRED	RANDOM	GENOMIC	800PE	2015-12-10	6687	4292	ILLUMINA	2015-07-22	SRS544018	SRP035890	Gen25	<not provided>	<not provided>	<not provided>	<not provided>	<not provided>	<not provided>	<not provided>	<not provided>	<not provided>	<not provided>	<not provided>	<not provided>	<not provided>	<not provided>	<not provided>	<not provided>	<not provided>	2011-05-27	<not provided>	<not provided>	<not provided>	<not provided>	<not provided>	<not provided>	<not provided>	<not provided>	<not provided>
Cerapachys biroi	SRR1192109	Negative	WGS	<not provided>	PRJNA230364	SAMN02428046	<not provided>	BGI	SRX450627	2000	PAIRED	RANDOM	GENOMIC	2000PE	2015-12-10	5688	3620	ILLUMINA	2015-07-22	SRS544018	SRP035890	Gen25	<not provided>	<not provided>	<not provided>	<not provided>	<not provided>	<not provided>	<not provided>	<not provided>	<not provided>	<not provided>	<not provided>	<not provided>	<not provided>	<not provided>	<not provided>	<not provided>	<not provided>	2011-05-27	<not provided>	<not provided>	<not provided>	<not provided>	<not provided>	<not provided>	<not provided>	<not provided>	<not provided>
Cerapachys biroi	SRR1192110	Negative	WGS	<not provided>	PRJNA230364	SAMN02428046	<not provided>	BGI	SRX450628	5000	PAIRED	RANDOM	GENOMIC	5000bp	2015-12-10	2886	1929	ILLUMINA	2015-07-22	SRS544018	SRP035890	Gen25	<not provided>	<not provided>	<not provided>	<not provided>	<not provided>	<not provided>	<not provided>	<not provided>	<not provided>	<not provided>	<not provided>	<not provided>	<not provided>	<not provided>	<not provided>	<not provided>	<not provided>	2011-05-27	<not provided>	<not provided>	<not provided>	<not provided>	<not provided>	<not provided>	<not provided>	<not provided>	<not provided>
Cerapachys biroi	SRR1192112	Negative	WGS	<not provided>	PRJNA230364	SAMN02428046	<not provided>	BGI	SRX450629	10000	PAIRED	RANDOM	GENOMIC	10000PE	2015-12-10	3495	2236	ILLUMINA	2015-07-22	SRS544018	SRP035890	Gen25	<not provided>	<not provided>	<not provided>	<not provided>	<not provided>	<not provided>	<not provided>	<not provided>	<not provided>	<not provided>	<not provided>	<not provided>	<not provided>	<not provided>	<not provided>	<not provided>	<not provided>	2011-05-27	<not provided>	<not provided>	<not provided>	<not provided>	<not provided>	<not provided>	<not provided>	<not provided>	<not provided>
Ceratina calcarata	SRR2912589	Positive	WGS	<not provided>	PRJNA299559	SAMN04210148	Invertebrate	UNIVERSITY OF NEW HAMPSHIRE	SRX1382443	150	PAIRED	RANDOM	GENOMIC	MP_5to8	2015-11-10	3356	1280	ILLUMINA	2016-04-07	SRS1133496	SRP065266	MP_5to8_CcalF2	<not provided>	female	<not provided>	whole body	<not provided>	<not provided>	<not provided>	<not provided>	<not provided>	<not provided>	USA: Durham, NH	<not provided>	<not provided>	<not provided>	<not provided>	<not provided>	<not provided>	2014-07-01	<not provided>	<not provided>	<not provided>	<not provided>	<not provided>	<not provided>	<not provided>	Ceratina calcarata2	Rhus typhina
Ceratina calcarata	SRR2912581	Positive	WGS	<not provided>	PRJNA299559	SAMN04210147	Invertebrate	UNIVERSITY OF NEW HAMPSHIRE	SRX1382442	150	PAIRED	RANDOM	GENOMIC	MP_3to4	2015-11-10	4101	1578	ILLUMINA	2016-04-07	SRS1133495	SRP065266	MP_3to4_CcalF1	<not provided>	female	<not provided>	whole body	<not provided>	<not provided>	<not provided>	<not provided>	<not provided>	<not provided>	USA: Durham, NH	<not provided>	<not provided>	<not provided>	<not provided>	<not provided>	<not provided>	2014-07-01	<not provided>	<not provided>	<not provided>	<not provided>	<not provided>	<not provided>	<not provided>	Ceratina calcarata1	Rhus typhina
Ceratina calcarata	SRR2912578	Negative	WGS	<not provided>	PRJNA299559	SAMN04210146	Invertebrate	UNIVERSITY OF NEW HAMPSHIRE	SRX1382441	150	PAIRED	RANDOM	GENOMIC	SR2	2015-11-10	13970	5407	ILLUMINA	2016-04-07	SRS1133494	SRP065266	SR2_CcalM2	<not provided>	male	<not provided>	whole body	<not provided>	<not provided>	<not provided>	<not provided>	<not provided>	<not provided>	USA: Durham, NH	<not provided>	<not provided>	<not provided>	<not provided>	<not provided>	<not provided>	2013-02-01	<not provided>	<not provided>	<not provided>	<not provided>	<not provided>	<not provided>	<not provided>	Ceratina calcarata2	Rhus typhina
Ceratina calcarata	SRR2912519	Positive	WGS	<not provided>	PRJNA299559	SAMN04210145	Invertebrate	UNIVERSITY OF NEW HAMPSHIRE	SRX1382150	150	PAIRED	RANDOM	GENOMIC	SR1	2015-11-12	15218	5873	ILLUMINA	2016-04-07	SRS1133493	SRP065266	SR1_CcalM1	<not provided>	male	<not provided>	whole body	<not provided>	<not provided>	<not provided>	<not provided>	<not provided>	<not provided>	USA: Durham, NH	<not provided>	<not provided>	<not provided>	<not provided>	<not provided>	<not provided>	2013-02-01	<not provided>	<not provided>	<not provided>	<not provided>	<not provided>	<not provided>	<not provided>	Ceratina calcarata1	Rhus typhina
Ceroptres masudai	ERR1359254	Negative	WGS	<not provided>	PRJEB13424	SAMEA3930560	<not provided>	INSTITUTE OF EVOLUTIONARY BIOLOGY	ERX1430725	500	PAIRED	RANDOM	GENOMIC	unspecified	2016-11-16	3992	2564	ILLUMINA	2016-11-16	ERS1117694	ERP014980	Ceroptres masudai1	<not provided>	<not provided>	<not provided>	<not provided>	<not provided>	<not provided>	<not provided>	<not provided>	<not provided>	<not provided>	<not provided>	<not provided>	<not provided>	<not provided>	<not provided>	<not provided>	<not provided>	<not provided>	<not provided>	<not provided>	<not provided>	<not provided>	<not provided>	<not provided>	<not provided>	<not provided>	<not provided>
Ceroptres masudai	ERR1359255	Negative	WGS	<not provided>	PRJEB13424	SAMEA3930561	<not provided>	INSTITUTE OF EVOLUTIONARY BIOLOGY	ERX1430726	500	PAIRED	RANDOM	GENOMIC	unspecified	2016-11-16	3951	2531	ILLUMINA	2016-11-16	ERS1117695	ERP014980	Ceroptres masudai2	<not provided>	<not provided>	<not provided>	<not provided>	<not provided>	<not provided>	<not provided>	<not provided>	<not provided>	<not provided>	<not provided>	<not provided>	<not provided>	<not provided>	<not provided>	<not provided>	<not provided>	<not provided>	<not provided>	<not provided>	<not provided>	<not provided>	<not provided>	<not provided>	<not provided>	<not provided>	<not provided>
Chelonibia testudinaria	SRR3144544	Negative	WGS	<not provided>	PRJNA310774	SAMN04455343	<not provided>	UNIVERSITY OF GEORGIA, UGA	SRX1559760	700	PAIRED	unspecified	GENOMIC	Barnacle	2016-03-02	5650	3246	ILLUMINA	2016-02-20	SRS1274448	SRP069253	SAP12-08-01	SAP12-08-01	<not provided>	<not provided>	<not provided>	<not provided>	<not provided>	<not provided>	<not provided>	<not provided>	<not provided>	USA: Sapelo Island, GA	<not provided>	<not provided>	<not provided>	<not provided>	<not provided>	<not provided>	<not provided>	<not provided>	<not provided>	<not provided>	<not provided>	<not provided>	<not provided>	<not provided>	<not provided>	<not provided>
Chilo suppressalis	SRR610373	Negative	WGS	<not provided>	PRJNA178139	SAMN01797446	<not provided>	NANJINGAGRICULTURALUNIVERSITY	SRX202191	0	PAIRED	RANDOM	GENOMIC	<not provided>	2015-12-09	4668	2898	ILLUMINA	2015-07-22	SRS373691	SRP016927	csug_DNA	<not provided>	<not provided>	<not provided>	<not provided>	<not provided>	<not provided>	<not provided>	<not provided>	<not provided>	<not provided>	<not provided>	<not provided>	<not provided>	<not provided>	<not provided>	<not provided>	<not provided>	<not provided>	<not provided>	<not provided>	<not provided>	<not provided>	<not provided>	<not provided>	<not provided>	<not provided>	<not provided>
Chilo suppressalis	SRR610744	Negative	WGS	<not provided>	PRJNA178139	SAMN01797446	<not provided>	NANJINGAGRICULTURALUNIVERSITY	SRX202191	0	PAIRED	RANDOM	GENOMIC	<not provided>	2015-12-09	3036	1816	ILLUMINA	2015-07-22	SRS373691	SRP016927	csug_DNA	<not provided>	<not provided>	<not provided>	<not provided>	<not provided>	<not provided>	<not provided>	<not provided>	<not provided>	<not provided>	<not provided>	<not provided>	<not provided>	<not provided>	<not provided>	<not provided>	<not provided>	<not provided>	<not provided>	<not provided>	<not provided>	<not provided>	<not provided>	<not provided>	<not provided>	<not provided>	<not provided>
Chilo suppressalis	SRR611172	Negative	WGS	<not provided>	PRJNA178139	SAMN01797446	<not provided>	NANJINGAGRICULTURALUNIVERSITY	SRX202813	0	PAIRED	RANDOM	GENOMIC	<not provided>	2015-12-14	2067	1472	ILLUMINA	2015-07-22	SRS373691	SRP016927	csug_DNA	<not provided>	<not provided>	<not provided>	<not provided>	<not provided>	<not provided>	<not provided>	<not provided>	<not provided>	<not provided>	<not provided>	<not provided>	<not provided>	<not provided>	<not provided>	<not provided>	<not provided>	<not provided>	<not provided>	<not provided>	<not provided>	<not provided>	<not provided>	<not provided>	<not provided>	<not provided>	<not provided>
Chilo suppressalis	SRR611173	Negative	WGS	<not provided>	PRJNA178139	SAMN01797446	<not provided>	NANJINGAGRICULTURALUNIVERSITY	SRX202813	0	PAIRED	RANDOM	GENOMIC	<not provided>	2015-12-14	1515	1063	ILLUMINA	2015-07-22	SRS373691	SRP016927	csug_DNA	<not provided>	<not provided>	<not provided>	<not provided>	<not provided>	<not provided>	<not provided>	<not provided>	<not provided>	<not provided>	<not provided>	<not provided>	<not provided>	<not provided>	<not provided>	<not provided>	<not provided>	<not provided>	<not provided>	<not provided>	<not provided>	<not provided>	<not provided>	<not provided>	<not provided>	<not provided>	<not provided>
Chilo suppressalis	SRR611174	Negative	WGS	<not provided>	PRJNA178139	SAMN01797446	<not provided>	NANJINGAGRICULTURALUNIVERSITY	SRX202814	0	PAIRED	RANDOM	GENOMIC	<not provided>	2015-12-14	8825	5423	ILLUMINA	2015-07-22	SRS373691	SRP016927	csug_DNA	<not provided>	<not provided>	<not provided>	<not provided>	<not provided>	<not provided>	<not provided>	<not provided>	<not provided>	<not provided>	<not provided>	<not provided>	<not provided>	<not provided>	<not provided>	<not provided>	<not provided>	<not provided>	<not provided>	<not provided>	<not provided>	<not provided>	<not provided>	<not provided>	<not provided>	<not provided>	<not provided>
Chilo suppressalis	SRR611175	Negative	WGS	<not provided>	PRJNA178139	SAMN01797446	<not provided>	NANJINGAGRICULTURALUNIVERSITY	SRX202815	0	PAIRED	RANDOM	GENOMIC	<not provided>	2015-12-14	2419	1509	ILLUMINA	2015-07-22	SRS373691	SRP016927	csug_DNA	<not provided>	<not provided>	<not provided>	<not provided>	<not provided>	<not provided>	<not provided>	<not provided>	<not provided>	<not provided>	<not provided>	<not provided>	<not provided>	<not provided>	<not provided>	<not provided>	<not provided>	<not provided>	<not provided>	<not provided>	<not provided>	<not provided>	<not provided>	<not provided>	<not provided>	<not provided>	<not provided>
Chilo suppressalis	SRR611176	Negative	WGS	<not provided>	PRJNA178139	SAMN01797446	<not provided>	NANJINGAGRICULTURALUNIVERSITY	SRX202815	0	PAIRED	RANDOM	GENOMIC	<not provided>	2015-12-14	2318	1458	ILLUMINA	2015-07-22	SRS373691	SRP016927	csug_DNA	<not provided>	<not provided>	<not provided>	<not provided>	<not provided>	<not provided>	<not provided>	<not provided>	<not provided>	<not provided>	<not provided>	<not provided>	<not provided>	<not provided>	<not provided>	<not provided>	<not provided>	<not provided>	<not provided>	<not provided>	<not provided>	<not provided>	<not provided>	<not provided>	<not provided>	<not provided>	<not provided>
Chymomyza costata	DRR061006	Negative	WGS	<not provided>	PRJDB4817	SAMD00051867	MIGS.eu	NIG	DRX055250	3222	PAIRED	RANDOM	GENOMIC	<not provided>	2016-05-19	14357	8867	ILLUMINA	2016-05-19	DRS029747	DRP003121	SAMD00051867	<not provided>	female	Sapporo	<not provided>	<not provided>	<not provided>	<not provided>	<not provided>	<not provided>	<not provided>	<not provided>	<not provided>	<not provided>	<not provided>	<not provided>	<not provided>	<not provided>	<not provided>	<not provided>	<not provided>	<not provided>	<not provided>	<not provided>	<not provided>	<not provided>	<not provided>	<not provided>
Chymomyza costata	DRR061005	Negative	WGS	<not provided>	PRJDB4817	SAMD00051867	MIGS.eu	NIG	DRX055249	426	PAIRED	RANDOM	GENOMIC	<not provided>	2016-05-19	42819	26748	ILLUMINA	2016-05-19	DRS029747	DRP003121	SAMD00051867	<not provided>	female	Sapporo	<not provided>	<not provided>	<not provided>	<not provided>	<not provided>	<not provided>	<not provided>	<not provided>	<not provided>	<not provided>	<not provided>	<not provided>	<not provided>	<not provided>	<not provided>	<not provided>	<not provided>	<not provided>	<not provided>	<not provided>	<not provided>	<not provided>	<not provided>	<not provided>
Chymomyza costata	DRR061007	Negative	WGS	<not provided>	PRJDB4817	SAMD00051867	MIGS.eu	NIG	DRX055251	5255	PAIRED	RANDOM	GENOMIC	<not provided>	2016-05-19	11318	7044	ILLUMINA	2016-05-19	DRS029747	DRP003121	SAMD00051867	<not provided>	female	Sapporo	<not provided>	<not provided>	<not provided>	<not provided>	<not provided>	<not provided>	<not provided>	<not provided>	<not provided>	<not provided>	<not provided>	<not provided>	<not provided>	<not provided>	<not provided>	<not provided>	<not provided>	<not provided>	<not provided>	<not provided>	<not provided>	<not provided>	<not provided>	<not provided>
Cimex lectularius	SRR1201269	Negative	WGS	<not provided>	PRJNA167477	SAMN02649412	Model organism or animal	BCM	SRX498126	164	PAIRED	RANDOM	GENOMIC	IWG_CLI5RP.Bb-male7th-1_1pA	2014-03-25	38718	25776	ILLUMINA	2014-03-25	SRS580017	SRP040461	CLEC.00-Male	CLEC.00	male	Harlan	Whole organism	<not provided>	<not provided>	<not provided>	<not provided>	<not provided>	<not provided>	USA: New Jersey	<not provided>	<not provided>	<not provided>	<not provided>	<not provided>	<not provided>	<not provided>	<not provided>	<not provided>	<not provided>	<not provided>	<not provided>	<not provided>	<not provided>	<not provided>	<not provided>
Cimex lectularius	SRR1201270	Negative	WGS	<not provided>	PRJNA167477	SAMN02649412	Model organism or animal	BCM	SRX498127	7996	PAIRED	RANDOM	GENOMIC	IWG_CLI5RP.Bb-male7th-1_5mA	2014-03-25	13149	8870	ILLUMINA	2014-03-25	SRS580017	SRP040461	CLEC.00-Male	CLEC.00	male	Harlan	Whole organism	<not provided>	<not provided>	<not provided>	<not provided>	<not provided>	<not provided>	USA: New Jersey	<not provided>	<not provided>	<not provided>	<not provided>	<not provided>	<not provided>	<not provided>	<not provided>	<not provided>	<not provided>	<not provided>	<not provided>	<not provided>	<not provided>	<not provided>	<not provided>
Cimex lectularius	SRR1201271	Negative	WGS	<not provided>	PRJNA167477	SAMN02649412	Model organism or animal	BCM	SRX498128	3178	PAIRED	RANDOM	GENOMIC	IWG_CLI5RP.Bb-male7th-1_4mA	2014-03-25	27595	18012	ILLUMINA	2014-03-25	SRS580017	SRP040461	CLEC.00-Male	CLEC.00	male	Harlan	Whole organism	<not provided>	<not provided>	<not provided>	<not provided>	<not provided>	<not provided>	USA: New Jersey	<not provided>	<not provided>	<not provided>	<not provided>	<not provided>	<not provided>	<not provided>	<not provided>	<not provided>	<not provided>	<not provided>	<not provided>	<not provided>	<not provided>	<not provided>	<not provided>
Cimex lectularius	SRR1201272	Negative	WGS	<not provided>	PRJNA167477	SAMN02649412	Model organism or animal	BCM	SRX498129	345	PAIRED	RANDOM	GENOMIC	IWG_CLI5RP.Bb-male7th-1_2pA	2014-03-25	35012	26427	ILLUMINA	2014-03-25	SRS580017	SRP040461	CLEC.00-Male	CLEC.00	male	Harlan	Whole organism	<not provided>	<not provided>	<not provided>	<not provided>	<not provided>	<not provided>	USA: New Jersey	<not provided>	<not provided>	<not provided>	<not provided>	<not provided>	<not provided>	<not provided>	<not provided>	<not provided>	<not provided>	<not provided>	<not provided>	<not provided>	<not provided>	<not provided>	<not provided>
Cimex lectularius	SRR1201273	Negative	WGS	<not provided>	PRJNA167477	SAMN02649412	Model organism or animal	BCM	SRX498129	345	PAIRED	RANDOM	GENOMIC	IWG_CLI5RP.Bb-male7th-1_2pA	2014-03-25	13306	9806	ILLUMINA	2014-03-25	SRS580017	SRP040461	CLEC.00-Male	CLEC.00	male	Harlan	Whole organism	<not provided>	<not provided>	<not provided>	<not provided>	<not provided>	<not provided>	USA: New Jersey	<not provided>	<not provided>	<not provided>	<not provided>	<not provided>	<not provided>	<not provided>	<not provided>	<not provided>	<not provided>	<not provided>	<not provided>	<not provided>	<not provided>	<not provided>	<not provided>
Clunio marinus	ERR845295	Negative	WGS	<not provided>	PRJEB8339	SAMEA3318988	<not provided>	MAX F. PERUTZ LABORATORIES	ERX926206	200	PAIRED	RANDOM	GENOMIC	unspecified	2016-11-28	8895	5820	ILLUMINA	2016-11-26	ERS694469	ERP009413	Vigo_Pool100_WGS	<not provided>	<not provided>	<not provided>	<not provided>	<not provided>	<not provided>	<not provided>	<not provided>	<not provided>	<not provided>	<not provided>	<not provided>	<not provided>	<not provided>	<not provided>	<not provided>	<not provided>	<not provided>	<not provided>	<not provided>	<not provided>	<not provided>	<not provided>	<not provided>	<not provided>	<not provided>	<not provided>
Clunio marinus	ERR845296	Negative	WGS	<not provided>	PRJEB8339	SAMEA3318989	<not provided>	MAX F. PERUTZ LABORATORIES	ERX926207	400	PAIRED	RANDOM	GENOMIC	unspecified	2016-11-28	36721	24804	ILLUMINA	2016-11-26	ERS694470	ERP009413	Jean_Pool300_WGS	<not provided>	<not provided>	<not provided>	<not provided>	<not provided>	<not provided>	<not provided>	<not provided>	<not provided>	<not provided>	<not provided>	<not provided>	<not provided>	<not provided>	<not provided>	<not provided>	<not provided>	<not provided>	<not provided>	<not provided>	<not provided>	<not provided>	<not provided>	<not provided>	<not provided>	<not provided>	<not provided>
Clunio marinus	ERR845297	Negative	WGS	<not provided>	PRJEB8339	SAMEA3318990	<not provided>	MAX F. PERUTZ LABORATORIES	ERX926208	400	PAIRED	RANDOM	GENOMIC	unspecified	2016-11-28	34260	22241	ILLUMINA	2016-11-26	ERS694471	ERP009413	Por_Pool300_WGS	<not provided>	<not provided>	<not provided>	<not provided>	<not provided>	<not provided>	<not provided>	<not provided>	<not provided>	<not provided>	<not provided>	<not provided>	<not provided>	<not provided>	<not provided>	<not provided>	<not provided>	<not provided>	<not provided>	<not provided>	<not provided>	<not provided>	<not provided>	<not provided>	<not provided>	<not provided>	<not provided>
Clunio marinus	ERR845298	Negative	WGS	<not provided>	PRJEB8339	SAMEA3318991	<not provided>	MAX F. PERUTZ LABORATORIES	ERX926209	200	PAIRED	RANDOM	GENOMIC	unspecified	2016-11-28	25977	17046	ILLUMINA	2016-11-26	ERS694472	ERP009413	He_Pool300_WGS	<not provided>	<not provided>	<not provided>	<not provided>	<not provided>	<not provided>	<not provided>	<not provided>	<not provided>	<not provided>	<not provided>	<not provided>	<not provided>	<not provided>	<not provided>	<not provided>	<not provided>	<not provided>	<not provided>	<not provided>	<not provided>	<not provided>	<not provided>	<not provided>	<not provided>	<not provided>	<not provided>
Clunio marinus	ERR845299	Negative	WGS	<not provided>	PRJEB8339	SAMEA3318992	<not provided>	MAX F. PERUTZ LABORATORIES	ERX926210	200	PAIRED	RANDOM	GENOMIC	unspecified	2016-11-28	13508	8804	ILLUMINA	2016-11-26	ERS694473	ERP009413	Ber_pool100_WGS	<not provided>	<not provided>	<not provided>	<not provided>	<not provided>	<not provided>	<not provided>	<not provided>	<not provided>	<not provided>	<not provided>	<not provided>	<not provided>	<not provided>	<not provided>	<not provided>	<not provided>	<not provided>	<not provided>	<not provided>	<not provided>	<not provided>	<not provided>	<not provided>	<not provided>	<not provided>	<not provided>
Clunio marinus	ERR845301	Negative	WGS	<not provided>	PRJEB8339	SAMEA3319122	<not provided>	MAX F. PERUTZ LABORATORIES	ERX926212	2200	PAIRED	RANDOM	GENOMIC	unspecified	2016-11-28	32014	24470	ILLUMINA	2016-11-26	ERS694603	ERP009413	Jean Pool LJD2.2kb	<not provided>	<not provided>	<not provided>	<not provided>	<not provided>	<not provided>	<not provided>	<not provided>	<not provided>	<not provided>	<not provided>	<not provided>	<not provided>	<not provided>	<not provided>	<not provided>	<not provided>	<not provided>	<not provided>	<not provided>	<not provided>	<not provided>	<not provided>	<not provided>	<not provided>	<not provided>	<not provided>
Clunio marinus	ERR845302	Negative	WGS	<not provided>	PRJEB8339	SAMEA3319123	<not provided>	MAX F. PERUTZ LABORATORIES	ERX926213	7600	PAIRED	RANDOM	GENOMIC	unspecified	2016-11-28	23246	18227	ILLUMINA	2016-11-26	ERS694604	ERP009413	Jean Pool LJD7.6kb	<not provided>	<not provided>	<not provided>	<not provided>	<not provided>	<not provided>	<not provided>	<not provided>	<not provided>	<not provided>	<not provided>	<not provided>	<not provided>	<not provided>	<not provided>	<not provided>	<not provided>	<not provided>	<not provided>	<not provided>	<not provided>	<not provided>	<not provided>	<not provided>	<not provided>	<not provided>	<not provided>
Copidosoma floridanum	SRR947007	Negative	WGS	<not provided>	PRJNA171748	SAMN02265491	<not provided>	BCM	SRX330854	157	PAIRED	RANDOM	GENOMIC	IWG_CFi5MS.Male-brood-3-1_6pA	2013-08-05	12935	8835	ILLUMINA	2013-08-05	SRS466501	SRP028400	CFLO.00	CFLO.00-Male	male	<not provided>	<not provided>	<not provided>	<not provided>	<not provided>	<not provided>	<not provided>	<not provided>	USA: South Carolina	<not provided>	<not provided>	<not provided>	<not provided>	<not provided>	<not provided>	1985-09-01	<not provided>	<not provided>	<not provided>	<not provided>	<not provided>	<not provided>	<not provided>	<not provided>	<not provided>
Copidosoma floridanum	SRR947008	Negative	WGS	<not provided>	PRJNA171748	SAMN02265491	<not provided>	BCM	SRX330855	1697	PAIRED	RANDOM	GENOMIC	IWG_CFi5MS.Male-brood-3-1_5mA	2013-08-13	9475	6783	ILLUMINA	2013-08-13	SRS466501	SRP028400	CFLO.00	CFLO.00-Male	male	<not provided>	<not provided>	<not provided>	<not provided>	<not provided>	<not provided>	<not provided>	<not provided>	USA: South Carolina	<not provided>	<not provided>	<not provided>	<not provided>	<not provided>	<not provided>	1985-09-01	<not provided>	<not provided>	<not provided>	<not provided>	<not provided>	<not provided>	<not provided>	<not provided>	<not provided>
Copidosoma floridanum	SRR947009	Negative	WGS	<not provided>	PRJNA171748	SAMN02265491	<not provided>	BCM	SRX330856	2943	PAIRED	RANDOM	GENOMIC	IWG_CFi5MS.Male-brood-3-1_4mA	2013-08-05	16235	10869	ILLUMINA	2013-08-05	SRS466501	SRP028400	CFLO.00	CFLO.00-Male	male	<not provided>	<not provided>	<not provided>	<not provided>	<not provided>	<not provided>	<not provided>	<not provided>	USA: South Carolina	<not provided>	<not provided>	<not provided>	<not provided>	<not provided>	<not provided>	1985-09-01	<not provided>	<not provided>	<not provided>	<not provided>	<not provided>	<not provided>	<not provided>	<not provided>	<not provided>
Copidosoma floridanum	SRR947010	Negative	WGS	<not provided>	PRJNA171748	SAMN02265491	<not provided>	BCM	SRX330856	2943	PAIRED	RANDOM	GENOMIC	IWG_CFi5MS.Male-brood-3-1_4mA	2013-08-13	15251	10425	ILLUMINA	2013-08-13	SRS466501	SRP028400	CFLO.00	CFLO.00-Male	male	<not provided>	<not provided>	<not provided>	<not provided>	<not provided>	<not provided>	<not provided>	<not provided>	USA: South Carolina	<not provided>	<not provided>	<not provided>	<not provided>	<not provided>	<not provided>	1985-09-01	<not provided>	<not provided>	<not provided>	<not provided>	<not provided>	<not provided>	<not provided>	<not provided>	<not provided>
Copidosoma floridanum	SRR947011	Negative	WGS	<not provided>	PRJNA171748	SAMN02265491	<not provided>	BCM	SRX330857	446	PAIRED	RANDOM	GENOMIC	IWG_CFi5MS.Male-brood-3-1_2pA	2013-08-04	7400	5194	ILLUMINA	2013-08-04	SRS466501	SRP028400	CFLO.00	CFLO.00-Male	male	<not provided>	<not provided>	<not provided>	<not provided>	<not provided>	<not provided>	<not provided>	<not provided>	USA: South Carolina	<not provided>	<not provided>	<not provided>	<not provided>	<not provided>	<not provided>	1985-09-01	<not provided>	<not provided>	<not provided>	<not provided>	<not provided>	<not provided>	<not provided>	<not provided>	<not provided>
Copidosoma floridanum	SRR947012	Negative	WGS	<not provided>	PRJNA171748	SAMN02265491	<not provided>	BCM	SRX330857	446	PAIRED	RANDOM	GENOMIC	IWG_CFi5MS.Male-brood-3-1_2pA	2013-08-02	3572	2568	ILLUMINA	2013-08-02	SRS466501	SRP028400	CFLO.00	CFLO.00-Male	male	<not provided>	<not provided>	<not provided>	<not provided>	<not provided>	<not provided>	<not provided>	<not provided>	USA: South Carolina	<not provided>	<not provided>	<not provided>	<not provided>	<not provided>	<not provided>	1985-09-01	<not provided>	<not provided>	<not provided>	<not provided>	<not provided>	<not provided>	<not provided>	<not provided>	<not provided>
Copidosoma floridanum	SRR947013	Negative	WGS	<not provided>	PRJNA171748	SAMN02265491	<not provided>	BCM	SRX330854	157	PAIRED	RANDOM	GENOMIC	IWG_CFi5MS.Male-brood-3-1_6pA	2013-08-13	13976	9428	ILLUMINA	2013-08-13	SRS466501	SRP028400	CFLO.00	CFLO.00-Male	male	<not provided>	<not provided>	<not provided>	<not provided>	<not provided>	<not provided>	<not provided>	<not provided>	USA: South Carolina	<not provided>	<not provided>	<not provided>	<not provided>	<not provided>	<not provided>	1985-09-01	<not provided>	<not provided>	<not provided>	<not provided>	<not provided>	<not provided>	<not provided>	<not provided>	<not provided>
Coproporus ventriculus	SRR4301367	Negative	WGS	<not provided>	PRJNA342850	SAMN05833265	Invertebrate	<not provided>	SRX2195731	0	PAIRED	RANDOM	GENOMIC	1542148	2016-09-29	21807	8860	ILLUMINA	2016-10-04	SRS1717664	SRP090573	Coproporus ventriculus	2016	<not provided>	<not provided>	whole insect	<not provided>	<not provided>	<not provided>	<not provided>	<not provided>	<not provided>	USA	<not provided>	<not provided>	<not provided>	<not provided>	<not provided>	<not provided>	2016	<not provided>	<not provided>	<not provided>	<not provided>	<not provided>	<not provided>	<not provided>	<not provided>	<not provided>
Cynipini sp.	ERR233306	Positive	WGS	<not provided>	PRJEB1514	SAMEA2053318	<not provided>	IEB-ED	ERX207811	300	PAIRED	RANDOM	GENOMIC	Outgroup_A	2013-08-27	7007	4989	ILLUMINA	2013-09-02	ERS217193	ERP002280	Outgroup_A	<not provided>	<not provided>	<not provided>	<not provided>	<not provided>	<not provided>	<not provided>	<not provided>	<not provided>	<not provided>	<not provided>	<not provided>	<not provided>	<not provided>	<not provided>	<not provided>	<not provided>	26/09/08	<not provided>	<not provided>	<not provided>	<not provided>	<not provided>	<not provided>	<not provided>	<not provided>	<not provided>
Cynipini sp.	ERR233303	Positive	WGS	<not provided>	PRJEB1514	SAMEA1965365	<not provided>	IEB-ED	ERX207808	190	PAIRED	RANDOM	GENOMIC	Outgroup_B	2013-08-27	4401	2091	ILLUMINA	2013-09-02	ERS217195	ERP002280	Bpal_NBAF1	<not provided>	<not provided>	<not provided>	<not provided>	<not provided>	<not provided>	<not provided>	<not provided>	<not provided>	<not provided>	<not provided>	<not provided>	<not provided>	<not provided>	<not provided>	<not provided>	<not provided>	<not provided>	<not provided>	<not provided>	<not provided>	<not provided>	<not provided>	<not provided>	<not provided>	<not provided>	<not provided>
Cynipini sp.	ERR233304	Negative	WGS	<not provided>	PRJEB1514	SAMEA1965365	<not provided>	IEB-ED	ERX207809	190	PAIRED	RANDOM	GENOMIC	Outgroup_B	2013-08-27	2289	1873	ILLUMINA	2013-09-02	ERS217195	ERP002280	Bpal_NBAF1	<not provided>	<not provided>	<not provided>	<not provided>	<not provided>	<not provided>	<not provided>	<not provided>	<not provided>	<not provided>	<not provided>	<not provided>	<not provided>	<not provided>	<not provided>	<not provided>	<not provided>	<not provided>	<not provided>	<not provided>	<not provided>	<not provided>	<not provided>	<not provided>	<not provided>	<not provided>	<not provided>
Cynipini sp.	ERR233305	Negative	WGS	<not provided>	PRJEB1514	SAMEA1965365	<not provided>	IEB-ED	ERX207810	190	PAIRED	RANDOM	GENOMIC	Outgroup_B	2013-08-27	2290	1865	ILLUMINA	2013-09-02	ERS217195	ERP002280	Bpal_NBAF1	<not provided>	<not provided>	<not provided>	<not provided>	<not provided>	<not provided>	<not provided>	<not provided>	<not provided>	<not provided>	<not provided>	<not provided>	<not provided>	<not provided>	<not provided>	<not provided>	<not provided>	<not provided>	<not provided>	<not provided>	<not provided>	<not provided>	<not provided>	<not provided>	<not provided>	<not provided>	<not provided>
Cyphomyrmex costatus	SRR3168940	Negative	WGS	<not provided>	PRJNA292630	SAMN03982885	Invertebrate	BGI-SHENZHEN	SRX1584685	200	PAIRED	RANDOM	GENOMIC	<not provided>	2016-02-27	8605	5627	ILLUMINA	2016-09-13	SRS1296252	SRP070116	Ccos_0120105061	MS0001	<not provided>	<not provided>	Whole body	<not provided>	<not provided>	<not provided>	<not provided>	<not provided>	<not provided>	Panama: Gamboa	<not provided>	<not provided>	<not provided>	<not provided>	<not provided>	<not provided>	2011	<not provided>	<not provided>	<not provided>	<not provided>	<not provided>	<not provided>	<not provided>	<not provided>	<not provided>
Cyphomyrmex costatus	SRR3168941	Negative	WGS	<not provided>	PRJNA292630	SAMN03982885	Invertebrate	BGI-SHENZHEN	SRX1584686	500	PAIRED	RANDOM	GENOMIC	<not provided>	2016-02-29	11167	8016	ILLUMINA	2016-09-13	SRS1296252	SRP070116	Ccos_0120105061	MS0001	<not provided>	<not provided>	Whole body	<not provided>	<not provided>	<not provided>	<not provided>	<not provided>	<not provided>	Panama: Gamboa	<not provided>	<not provided>	<not provided>	<not provided>	<not provided>	<not provided>	2011	<not provided>	<not provided>	<not provided>	<not provided>	<not provided>	<not provided>	<not provided>	<not provided>	<not provided>
Cyphomyrmex costatus	SRR3168942	Negative	WGS	<not provided>	PRJNA292630	SAMN03982885	Invertebrate	BGI-SHENZHEN	SRX1584687	800	PAIRED	RANDOM	GENOMIC	<not provided>	2016-02-28	2776	2046	ILLUMINA	2016-09-13	SRS1296252	SRP070116	Ccos_0120105061	MS0001	<not provided>	<not provided>	Whole body	<not provided>	<not provided>	<not provided>	<not provided>	<not provided>	<not provided>	Panama: Gamboa	<not provided>	<not provided>	<not provided>	<not provided>	<not provided>	<not provided>	2011	<not provided>	<not provided>	<not provided>	<not provided>	<not provided>	<not provided>	<not provided>	<not provided>	<not provided>
Cyphomyrmex costatus	SRR3168943	Negative	WGS	<not provided>	PRJNA292630	SAMN03982885	Invertebrate	BGI-SHENZHEN	SRX1584688	5000	PAIRED	RANDOM	GENOMIC	<not provided>	2016-02-29	3375	2583	ILLUMINA	2016-09-13	SRS1296252	SRP070116	Ccos_0120105061	MS0001	<not provided>	<not provided>	Whole body	<not provided>	<not provided>	<not provided>	<not provided>	<not provided>	<not provided>	Panama: Gamboa	<not provided>	<not provided>	<not provided>	<not provided>	<not provided>	<not provided>	2011	<not provided>	<not provided>	<not provided>	<not provided>	<not provided>	<not provided>	<not provided>	<not provided>	<not provided>
Cyphomyrmex costatus	SRR3168944	Negative	WGS	<not provided>	PRJNA292630	SAMN03982885	Invertebrate	BGI-SHENZHEN	SRX1584689	10000	PAIRED	RANDOM	GENOMIC	<not provided>	2016-02-29	3421	2611	ILLUMINA	2016-09-13	SRS1296252	SRP070116	Ccos_0120105061	MS0001	<not provided>	<not provided>	Whole body	<not provided>	<not provided>	<not provided>	<not provided>	<not provided>	<not provided>	Panama: Gamboa	<not provided>	<not provided>	<not provided>	<not provided>	<not provided>	<not provided>	2011	<not provided>	<not provided>	<not provided>	<not provided>	<not provided>	<not provided>	<not provided>	<not provided>	<not provided>
Cyphomyrmex costatus	SRR3168946	Negative	WGS	<not provided>	PRJNA292630	SAMN03982885	Invertebrate	BGI-SHENZHEN	SRX1584690	2000	PAIRED	RANDOM	GENOMIC	<not provided>	2016-02-29	3454	2608	ILLUMINA	2016-09-13	SRS1296252	SRP070116	Ccos_0120105061	MS0001	<not provided>	<not provided>	Whole body	<not provided>	<not provided>	<not provided>	<not provided>	<not provided>	<not provided>	Panama: Gamboa	<not provided>	<not provided>	<not provided>	<not provided>	<not provided>	<not provided>	2011	<not provided>	<not provided>	<not provided>	<not provided>	<not provided>	<not provided>	<not provided>	<not provided>	<not provided>
Dactylopius coccus	SRR1231828	Positive	WGS	<not provided>	PRJNA244295	SAMN02725055	MIGS.eu	HARVARD UNIVERSITY	SRX514813	200	PAIRED	RANDOM	GENOMIC	<not provided>	2014-04-10	2104	1129	ILLUMINA	2015-03-20	SRS590893	SRP041091	Mexican_Grana	Mexican_Grana	<not provided>	<not provided>	<not provided>	<not provided>	<not provided>	<not provided>	<not provided>	21.1 Mb	<not provided>	Mexico: Oaxaca	<not provided>	None	10	diploid	eukaryote:sexual	<not provided>	2012-05-26	<not provided>	16.9 N 96.4 W	<not provided>	<not provided>	<not provided>	<not provided>	<not provided>	<not provided>	<not provided>
Dactylopius coccus	SRR1231831	Negative	WGS	<not provided>	PRJNA244295	SAMN02725056	MIGS.eu	HARVARD UNIVERSITY	SRX514824	200	PAIRED	RANDOM	GENOMIC	<not provided>	2014-04-10	2024	1101	ILLUMINA	2015-03-20	SRS590894	SRP041091	Peruvian_Grana	Peruvian_Grana	<not provided>	<not provided>	<not provided>	<not provided>	<not provided>	<not provided>	<not provided>	21.1 Mb	<not provided>	Peru: Andes	<not provided>	None	10	diploid	eukaryote:sexual	<not provided>	2012-07-01	<not provided>	15 S 75 W	<not provided>	<not provided>	<not provided>	<not provided>	<not provided>	<not provided>	<not provided>
Dactylopius coccus	SRR1231832	Positive	WGS	<not provided>	PRJNA244295	SAMN02725057	MIGS.eu	HARVARD UNIVERSITY	SRX514827	200	PAIRED	RANDOM	GENOMIC	<not provided>	2014-04-10	1771	984	ILLUMINA	2015-03-20	SRS590908	SRP041091	Mexican_Fresh	Mexican_Fresh	<not provided>	<not provided>	<not provided>	<not provided>	<not provided>	<not provided>	<not provided>	21.1 Mb	<not provided>	Mexico: Oaxaca	<not provided>	None	10	diploid	eukaryote:sexual	<not provided>	2012-05-28	<not provided>	16.9 N 96.4 W	<not provided>	<not provided>	<not provided>	<not provided>	<not provided>	<not provided>	<not provided>
Dalotia coriaria	SRR4301137	Negative	WGS	<not provided>	PRJNA342849	SAMN05833264	Invertebrate	<not provided>	SRX2195633	0	PAIRED	RANDOM	GENOMIC	866043	2016-09-29	25117	10116	ILLUMINA	2016-10-04	SRS1717566	SRP090569	Dalotia coriaria	2016	<not provided>	<not provided>	whole insect	<not provided>	<not provided>	<not provided>	<not provided>	<not provided>	<not provided>	USA	<not provided>	<not provided>	<not provided>	<not provided>	<not provided>	<not provided>	2016	<not provided>	<not provided>	<not provided>	<not provided>	<not provided>	<not provided>	<not provided>	<not provided>	<not provided>
Danaus melanippus	SRR3406701	Negative	WGS	<not provided>	PRJNA319038	SAMN04875654	Invertebrate	<not provided>	SRX1716586	0	PAIRED	RANDOM	GENOMIC	Dan_mel_001	2016-04-25	8766	5160	ILLUMINA	2016-04-30	SRS1405506	SRP073632	Danaus melanippus	<not provided>	<not provided>	<not provided>	Whole insect	<not provided>	<not provided>	<not provided>	<not provided>	<not provided>	<not provided>	India	<not provided>	<not provided>	<not provided>	<not provided>	<not provided>	<not provided>	<not provided>	<not provided>	<not provided>	<not provided>	<not provided>	<not provided>	<not provided>	<not provided>	<not provided>	<not provided>
Danaus melanippus	SRR3437619	Negative	WGS	<not provided>	PRJNA319038	SAMN04875654	Invertebrate	<not provided>	SRX1716586	0	PAIRED	RANDOM	GENOMIC	Dan_mel_001	2016-04-25	157	93	ILLUMINA	2016-04-30	SRS1405506	SRP073632	Danaus melanippus	<not provided>	<not provided>	<not provided>	Whole insect	<not provided>	<not provided>	<not provided>	<not provided>	<not provided>	<not provided>	India	<not provided>	<not provided>	<not provided>	<not provided>	<not provided>	<not provided>	<not provided>	<not provided>	<not provided>	<not provided>	<not provided>	<not provided>	<not provided>	<not provided>	<not provided>	<not provided>
Danaus melanippus	SRR3493384	Negative	WGS	<not provided>	PRJNA319038	SAMN04875654	Invertebrate	<not provided>	SRX1753477	0	PAIRED	RANDOM	GENOMIC	dan_mel_001	2016-05-10	8707	5357	ILLUMINA	2016-05-15	SRS1405506	SRP073632	Danaus melanippus	<not provided>	<not provided>	<not provided>	Whole insect	<not provided>	<not provided>	<not provided>	<not provided>	<not provided>	<not provided>	India	<not provided>	<not provided>	<not provided>	<not provided>	<not provided>	<not provided>	<not provided>	<not provided>	<not provided>	<not provided>	<not provided>	<not provided>	<not provided>	<not provided>	<not provided>	<not provided>
Danaus melanippus	SRR3503440	Negative	WGS	<not provided>	PRJNA319038	SAMN04875654	Invertebrate	<not provided>	SRX1761029	0	PAIRED	RANDOM	GENOMIC	Dan_mel_001	2016-05-13	8064	4766	ILLUMINA	2016-05-18	SRS1405506	SRP073632	Danaus melanippus	<not provided>	<not provided>	<not provided>	Whole insect	<not provided>	<not provided>	<not provided>	<not provided>	<not provided>	<not provided>	India	<not provided>	<not provided>	<not provided>	<not provided>	<not provided>	<not provided>	<not provided>	<not provided>	<not provided>	<not provided>	<not provided>	<not provided>	<not provided>	<not provided>	<not provided>	<not provided>
Danaus melanippus	SRR3945497	Negative	WGS	<not provided>	PRJNA319038	SAMN04875654	Invertebrate	<not provided>	SRX1971481	0	PAIRED	RANDOM	GENOMIC	dan_mel_07	2016-07-22	8271	5264	ILLUMINA	2016-07-27	SRS1405506	SRP073632	Danaus melanippus	<not provided>	<not provided>	<not provided>	Whole insect	<not provided>	<not provided>	<not provided>	<not provided>	<not provided>	<not provided>	India	<not provided>	<not provided>	<not provided>	<not provided>	<not provided>	<not provided>	<not provided>	<not provided>	<not provided>	<not provided>	<not provided>	<not provided>	<not provided>	<not provided>	<not provided>	<not provided>
Daphnia magna	SRR2832239	Negative	Bisulfite-Seq	<not provided>	PRJNA258376	SAMN04218170	<not provided>	GEO	SRX1388674	0	PAIRED	RANDOM	GENOMIC	<not provided>	42304	7778	5629	ILLUMINA	42468	SRS1136423	SRP045564	GSM1919627	<not provided>	<not provided>	<not provided>	whole body	<not provided>	<not provided>	<not provided>	<not provided>	<not provided>	<not provided>	<not provided>	<not provided>	<not provided>	<not provided>	<not provided>	<not provided>	<not provided>	<not provided>	<not provided>	<not provided>	<not provided>	<not provided>	<not provided>	<not provided>	14 days	<not provided>	<not provided>
Daphnia magna	SRR2832240	Negative	Bisulfite-Seq	<not provided>	PRJNA258376	SAMN04218171	<not provided>	GEO	SRX1388675	0	PAIRED	RANDOM	GENOMIC	<not provided>	42304	7725	5566	ILLUMINA	42468	SRS1136422	SRP045564	GSM1919628	<not provided>	<not provided>	<not provided>	whole body	<not provided>	<not provided>	<not provided>	<not provided>	<not provided>	<not provided>	<not provided>	<not provided>	<not provided>	<not provided>	<not provided>	<not provided>	<not provided>	<not provided>	<not provided>	<not provided>	<not provided>	<not provided>	<not provided>	<not provided>	14 days	<not provided>	<not provided>
Daphnia magna	SRR2832241	Negative	Bisulfite-Seq	<not provided>	PRJNA258376	SAMN04218172	<not provided>	GEO	SRX1388676	0	PAIRED	RANDOM	GENOMIC	<not provided>	42304	7734	5457	ILLUMINA	42468	SRS1136421	SRP045564	GSM1919629	<not provided>	<not provided>	<not provided>	whole body	<not provided>	<not provided>	<not provided>	<not provided>	<not provided>	<not provided>	<not provided>	<not provided>	<not provided>	<not provided>	<not provided>	<not provided>	<not provided>	<not provided>	<not provided>	<not provided>	<not provided>	<not provided>	<not provided>	<not provided>	14 days	<not provided>	<not provided>
Daphnia magna	SRR4340274	Negative	WGS	<not provided>	PRJNA344883	SAMN05851551	Invertebrate	<not provided>	SRX2207576	0	PAIRED	RANDOM	GENOMIC	CREGSB1	42646	5424	3604	ILLUMINA	42651	SRS1725152	SRP090738	B1	B1	<not provided>	<not provided>	Whole organism	<not provided>	<not provided>	<not provided>	<not provided>	<not provided>	<not provided>	Belgium: Oud Heverlee Pond	<not provided>	<not provided>	<not provided>	<not provided>	<not provided>	<not provided>	1997-04	<not provided>	<not provided>	<not provided>	<not provided>	<not provided>	<not provided>	<not provided>	<not provided>	<not provided>
Daphnia magna	SRR4340275	Negative	WGS	<not provided>	PRJNA344883	SAMN05851552	Invertebrate	<not provided>	SRX2207577	0	PAIRED	RANDOM	GENOMIC	CREGSB2	42646	6319	4150	ILLUMINA	42651	SRS1725153	SRP090738	B2	B2	<not provided>	<not provided>	Whole organism	<not provided>	<not provided>	<not provided>	<not provided>	<not provided>	<not provided>	Belgium: Oud Heverlee Pond	<not provided>	<not provided>	<not provided>	<not provided>	<not provided>	<not provided>	1997-04	<not provided>	<not provided>	<not provided>	<not provided>	<not provided>	<not provided>	<not provided>	<not provided>	<not provided>
Daphnia magna	SRR4340276	Negative	WGS	<not provided>	PRJNA344883	SAMN05852428	Invertebrate	<not provided>	SRX2207578	0	PAIRED	RANDOM	GENOMIC	CREGSB11	42646	6528	4290	ILLUMINA	42651	SRS1725156	SRP090738	B11	B11	<not provided>	<not provided>	Whole organism	<not provided>	<not provided>	<not provided>	<not provided>	<not provided>	<not provided>	Belgium: Oud Heverlee Pond	<not provided>	<not provided>	<not provided>	<not provided>	<not provided>	<not provided>	1997-04	<not provided>	<not provided>	<not provided>	<not provided>	<not provided>	<not provided>	<not provided>	<not provided>	<not provided>
Daphnia magna	SRR4340277	Negative	WGS	<not provided>	PRJNA344883	SAMN05852429	Invertebrate	<not provided>	SRX2207579	0	PAIRED	RANDOM	GENOMIC	CREGSB12	42646	1120	749	ILLUMINA	42651	SRS1725154	SRP090738	B12	B12	<not provided>	<not provided>	Whole organism	<not provided>	<not provided>	<not provided>	<not provided>	<not provided>	<not provided>	Belgium: Oud Heverlee Pond	<not provided>	<not provided>	<not provided>	<not provided>	<not provided>	<not provided>	1997-04	<not provided>	<not provided>	<not provided>	<not provided>	<not provided>	<not provided>	<not provided>	<not provided>	<not provided>
Daphnia magna	SRR4340278	Negative	WGS	<not provided>	PRJNA344883	SAMN05852430	Invertebrate	<not provided>	SRX2207580	0	PAIRED	RANDOM	GENOMIC	CREGSM1	42646	7386	4828	ILLUMINA	42651	SRS1725155	SRP090738	M1	M1	<not provided>	<not provided>	Whole organism	<not provided>	<not provided>	<not provided>	<not provided>	<not provided>	<not provided>	Belgium: Oud Heverlee Pond	<not provided>	<not provided>	<not provided>	<not provided>	<not provided>	<not provided>	1997-04	<not provided>	<not provided>	<not provided>	<not provided>	<not provided>	<not provided>	<not provided>	<not provided>	<not provided>
Daphnia magna	SRR4340279	Negative	WGS	<not provided>	PRJNA344883	SAMN05852431	Invertebrate	<not provided>	SRX2207581	0	PAIRED	RANDOM	GENOMIC	CREGSM2	42646	7614	4992	ILLUMINA	42651	SRS1725157	SRP090738	M2	M2	<not provided>	<not provided>	Whole organism	<not provided>	<not provided>	<not provided>	<not provided>	<not provided>	<not provided>	Belgium: Oud Heverlee Pond	<not provided>	<not provided>	<not provided>	<not provided>	<not provided>	<not provided>	1997-04	<not provided>	<not provided>	<not provided>	<not provided>	<not provided>	<not provided>	<not provided>	<not provided>	<not provided>
Daphnia magna	SRR4340280	Negative	WGS	<not provided>	PRJNA344883	SAMN05852432	Invertebrate	<not provided>	SRX2207582	0	PAIRED	RANDOM	GENOMIC	CREGSM3	42646	5647	3744	ILLUMINA	42651	SRS1725158	SRP090738	M3	M3	<not provided>	<not provided>	Whole organism	<not provided>	<not provided>	<not provided>	<not provided>	<not provided>	<not provided>	Belgium: Oud Heverlee Pond	<not provided>	<not provided>	<not provided>	<not provided>	<not provided>	<not provided>	1997-04	<not provided>	<not provided>	<not provided>	<not provided>	<not provided>	<not provided>	<not provided>	<not provided>	<not provided>
Daphnia magna	SRR4340281	Negative	WGS	<not provided>	PRJNA344883	SAMN05852433	Invertebrate	<not provided>	SRX2207583	0	PAIRED	RANDOM	GENOMIC	CREGSM4	42646	8036	5332	ILLUMINA	42651	SRS1725159	SRP090738	M4	M4	<not provided>	<not provided>	Whole organism	<not provided>	<not provided>	<not provided>	<not provided>	<not provided>	<not provided>	Belgium: Oud Heverlee Pond	<not provided>	<not provided>	<not provided>	<not provided>	<not provided>	<not provided>	1997-04	<not provided>	<not provided>	<not provided>	<not provided>	<not provided>	<not provided>	<not provided>	<not provided>	<not provided>
Daphnia magna	SRR4340282	Negative	WGS	<not provided>	PRJNA344883	SAMN05852434	Invertebrate	<not provided>	SRX2207584	0	PAIRED	RANDOM	GENOMIC	CREGSM5	42646	1146	753	ILLUMINA	42651	SRS1725161	SRP090738	M5	M5	<not provided>	<not provided>	Whole organism	<not provided>	<not provided>	<not provided>	<not provided>	<not provided>	<not provided>	Belgium: Oud Heverlee Pond	<not provided>	<not provided>	<not provided>	<not provided>	<not provided>	<not provided>	1997-04	<not provided>	<not provided>	<not provided>	<not provided>	<not provided>	<not provided>	<not provided>	<not provided>	<not provided>
Daphnia magna	SRR4340283	Negative	WGS	<not provided>	PRJNA344883	SAMN05852435	Invertebrate	<not provided>	SRX2207585	0	PAIRED	RANDOM	GENOMIC	CREGSM6	42646	4859	3252	ILLUMINA	42651	SRS1725160	SRP090738	M6	M6	<not provided>	<not provided>	Whole organism	<not provided>	<not provided>	<not provided>	<not provided>	<not provided>	<not provided>	Belgium: Oud Heverlee Pond	<not provided>	<not provided>	<not provided>	<not provided>	<not provided>	<not provided>	1997-04	<not provided>	<not provided>	<not provided>	<not provided>	<not provided>	<not provided>	<not provided>	<not provided>	<not provided>
Daphnia magna	SRR4340284	Negative	WGS	<not provided>	PRJNA344883	SAMN05852436	Invertebrate	<not provided>	SRX2207586	0	PAIRED	RANDOM	GENOMIC	CREGSM7	42646	6108	4010	ILLUMINA	42651	SRS1725162	SRP090738	M7	M7	<not provided>	<not provided>	Whole organism	<not provided>	<not provided>	<not provided>	<not provided>	<not provided>	<not provided>	Belgium: Oud Heverlee Pond	<not provided>	<not provided>	<not provided>	<not provided>	<not provided>	<not provided>	1997-04	<not provided>	<not provided>	<not provided>	<not provided>	<not provided>	<not provided>	<not provided>	<not provided>	<not provided>
Daphnia magna	SRR4340285	Negative	WGS	<not provided>	PRJNA344883	SAMN05852437	Invertebrate	<not provided>	SRX2207587	0	PAIRED	RANDOM	GENOMIC	CREGSM8	42646	2722	1890	ILLUMINA	42651	SRS1725163	SRP090738	M8	M8	<not provided>	<not provided>	Whole organism	<not provided>	<not provided>	<not provided>	<not provided>	<not provided>	<not provided>	Belgium: Oud Heverlee Pond	<not provided>	<not provided>	<not provided>	<not provided>	<not provided>	<not provided>	1997-04	<not provided>	<not provided>	<not provided>	<not provided>	<not provided>	<not provided>	<not provided>	<not provided>	<not provided>
Daphnia magna	SRR4340286	Negative	WGS	<not provided>	PRJNA344883	SAMN05851555	Invertebrate	<not provided>	SRX2207588	0	PAIRED	RANDOM	GENOMIC	CREGSB3	42646	10512	6804	ILLUMINA	42651	SRS1725164	SRP090738	B3	B3	<not provided>	<not provided>	Whole organism	<not provided>	<not provided>	<not provided>	<not provided>	<not provided>	<not provided>	Belgium: Oud Heverlee Pond	<not provided>	<not provided>	<not provided>	<not provided>	<not provided>	<not provided>	1997-04	<not provided>	<not provided>	<not provided>	<not provided>	<not provided>	<not provided>	<not provided>	<not provided>	<not provided>
Daphnia magna	SRR4340287	Negative	WGS	<not provided>	PRJNA344883	SAMN05852438	Invertebrate	<not provided>	SRX2207589	0	PAIRED	RANDOM	GENOMIC	CREGSM9	42646	1551	1032	ILLUMINA	42651	SRS1725166	SRP090738	M9	M9	<not provided>	<not provided>	Whole organism	<not provided>	<not provided>	<not provided>	<not provided>	<not provided>	<not provided>	Belgium: Oud Heverlee Pond	<not provided>	<not provided>	<not provided>	<not provided>	<not provided>	<not provided>	1997-04	<not provided>	<not provided>	<not provided>	<not provided>	<not provided>	<not provided>	<not provided>	<not provided>	<not provided>
Daphnia magna	SRR4340288	Negative	WGS	<not provided>	PRJNA344883	SAMN05852439	Invertebrate	<not provided>	SRX2207590	0	PAIRED	RANDOM	GENOMIC	CREGSM10	42646	5122	3368	ILLUMINA	42651	SRS1725165	SRP090738	M10	M10	<not provided>	<not provided>	Whole organism	<not provided>	<not provided>	<not provided>	<not provided>	<not provided>	<not provided>	Belgium: Oud Heverlee Pond	<not provided>	<not provided>	<not provided>	<not provided>	<not provided>	<not provided>	1997-04	<not provided>	<not provided>	<not provided>	<not provided>	<not provided>	<not provided>	<not provided>	<not provided>	<not provided>
Daphnia magna	SRR4340289	Negative	WGS	<not provided>	PRJNA344883	SAMN05852440	Invertebrate	<not provided>	SRX2207591	0	PAIRED	RANDOM	GENOMIC	CREGSM11	42646	2806	1875	ILLUMINA	42651	SRS1725167	SRP090738	M11	M11	<not provided>	<not provided>	Whole organism	<not provided>	<not provided>	<not provided>	<not provided>	<not provided>	<not provided>	Belgium: Oud Heverlee Pond	<not provided>	<not provided>	<not provided>	<not provided>	<not provided>	<not provided>	1997-04	<not provided>	<not provided>	<not provided>	<not provided>	<not provided>	<not provided>	<not provided>	<not provided>	<not provided>
Daphnia magna	SRR4340290	Negative	WGS	<not provided>	PRJNA344883	SAMN05852441	Invertebrate	<not provided>	SRX2207592	0	PAIRED	RANDOM	GENOMIC	CREGSM12	42646	2834	1895	ILLUMINA	42651	SRS1725168	SRP090738	M12	M12	<not provided>	<not provided>	Whole organism	<not provided>	<not provided>	<not provided>	<not provided>	<not provided>	<not provided>	Belgium: Oud Heverlee Pond	<not provided>	<not provided>	<not provided>	<not provided>	<not provided>	<not provided>	1997-04	<not provided>	<not provided>	<not provided>	<not provided>	<not provided>	<not provided>	<not provided>	<not provided>	<not provided>
Daphnia magna	SRR4340291	Negative	WGS	<not provided>	PRJNA344883	SAMN05852442	Invertebrate	<not provided>	SRX2207593	0	PAIRED	RANDOM	GENOMIC	CREGST1	42646	8538	5637	ILLUMINA	42651	SRS1725169	SRP090738	T1	T1	<not provided>	<not provided>	Whole organism	<not provided>	<not provided>	<not provided>	<not provided>	<not provided>	<not provided>	Belgium: Oud Heverlee Pond	<not provided>	<not provided>	<not provided>	<not provided>	<not provided>	<not provided>	1997-04	<not provided>	<not provided>	<not provided>	<not provided>	<not provided>	<not provided>	<not provided>	<not provided>	<not provided>
Daphnia magna	SRR4340292	Negative	WGS	<not provided>	PRJNA344883	SAMN05852443	Invertebrate	<not provided>	SRX2207594	0	PAIRED	RANDOM	GENOMIC	CREGST2	42646	6436	4282	ILLUMINA	42651	SRS1725170	SRP090738	T2	T2	<not provided>	<not provided>	Whole organism	<not provided>	<not provided>	<not provided>	<not provided>	<not provided>	<not provided>	Belgium: Oud Heverlee Pond	<not provided>	<not provided>	<not provided>	<not provided>	<not provided>	<not provided>	1997-04	<not provided>	<not provided>	<not provided>	<not provided>	<not provided>	<not provided>	<not provided>	<not provided>	<not provided>
Daphnia magna	SRR4340293	Negative	WGS	<not provided>	PRJNA344883	SAMN05852444	Invertebrate	<not provided>	SRX2207595	0	PAIRED	RANDOM	GENOMIC	CREGST3	42646	3015	2002	ILLUMINA	42651	SRS1725171	SRP090738	T3	T3	<not provided>	<not provided>	Whole organism	<not provided>	<not provided>	<not provided>	<not provided>	<not provided>	<not provided>	Belgium: Oud Heverlee Pond	<not provided>	<not provided>	<not provided>	<not provided>	<not provided>	<not provided>	1997-04	<not provided>	<not provided>	<not provided>	<not provided>	<not provided>	<not provided>	<not provided>	<not provided>	<not provided>
Daphnia magna	SRR4340294	Negative	WGS	<not provided>	PRJNA344883	SAMN05852445	Invertebrate	<not provided>	SRX2207596	0	PAIRED	RANDOM	GENOMIC	CREGST4	42646	6786	4512	ILLUMINA	42651	SRS1725172	SRP090738	T4	T4	<not provided>	<not provided>	Whole organism	<not provided>	<not provided>	<not provided>	<not provided>	<not provided>	<not provided>	Belgium: Oud Heverlee Pond	<not provided>	<not provided>	<not provided>	<not provided>	<not provided>	<not provided>	1997-04	<not provided>	<not provided>	<not provided>	<not provided>	<not provided>	<not provided>	<not provided>	<not provided>	<not provided>
Daphnia magna	SRR4340295	Negative	WGS	<not provided>	PRJNA344883	SAMN05852446	Invertebrate	<not provided>	SRX2207597	0	PAIRED	RANDOM	GENOMIC	CREGST5	42646	3049	2108	ILLUMINA	42651	SRS1725173	SRP090738	T5	T5	<not provided>	<not provided>	Whole organism	<not provided>	<not provided>	<not provided>	<not provided>	<not provided>	<not provided>	Belgium: Oud Heverlee Pond	<not provided>	<not provided>	<not provided>	<not provided>	<not provided>	<not provided>	1997-04	<not provided>	<not provided>	<not provided>	<not provided>	<not provided>	<not provided>	<not provided>	<not provided>	<not provided>
Daphnia magna	SRR4340296	Negative	WGS	<not provided>	PRJNA344883	SAMN05852447	Invertebrate	<not provided>	SRX2207598	0	PAIRED	RANDOM	GENOMIC	CREGST6	42646	3089	2087	ILLUMINA	42651	SRS1725174	SRP090738	T6	T6	<not provided>	<not provided>	Whole organism	<not provided>	<not provided>	<not provided>	<not provided>	<not provided>	<not provided>	Belgium: Oud Heverlee Pond	<not provided>	<not provided>	<not provided>	<not provided>	<not provided>	<not provided>	1997-04	<not provided>	<not provided>	<not provided>	<not provided>	<not provided>	<not provided>	<not provided>	<not provided>	<not provided>
Daphnia magna	SRR4340297	Negative	WGS	<not provided>	PRJNA344883	SAMN05851556	Invertebrate	<not provided>	SRX2207599	0	PAIRED	RANDOM	GENOMIC	CREGSB4	42646	3227	2113	ILLUMINA	42651	SRS1725177	SRP090738	B4	B4	<not provided>	<not provided>	Whole organism	<not provided>	<not provided>	<not provided>	<not provided>	<not provided>	<not provided>	Belgium: Oud Heverlee Pond	<not provided>	<not provided>	<not provided>	<not provided>	<not provided>	<not provided>	1997-04	<not provided>	<not provided>	<not provided>	<not provided>	<not provided>	<not provided>	<not provided>	<not provided>	<not provided>
Daphnia magna	SRR4340298	Negative	WGS	<not provided>	PRJNA344883	SAMN05852448	Invertebrate	<not provided>	SRX2207600	0	PAIRED	RANDOM	GENOMIC	CREGST7	42646	3013	2008	ILLUMINA	42651	SRS1725175	SRP090738	T7	T7	<not provided>	<not provided>	Whole organism	<not provided>	<not provided>	<not provided>	<not provided>	<not provided>	<not provided>	Belgium: Oud Heverlee Pond	<not provided>	<not provided>	<not provided>	<not provided>	<not provided>	<not provided>	1997-04	<not provided>	<not provided>	<not provided>	<not provided>	<not provided>	<not provided>	<not provided>	<not provided>	<not provided>
Daphnia magna	SRR4340299	Negative	WGS	<not provided>	PRJNA344883	SAMN05852449	Invertebrate	<not provided>	SRX2207601	0	PAIRED	RANDOM	GENOMIC	CREGST8	42646	6757	4586	ILLUMINA	42651	SRS1725176	SRP090738	T8	T8	<not provided>	<not provided>	Whole organism	<not provided>	<not provided>	<not provided>	<not provided>	<not provided>	<not provided>	Belgium: Oud Heverlee Pond	<not provided>	<not provided>	<not provided>	<not provided>	<not provided>	<not provided>	1997-04	<not provided>	<not provided>	<not provided>	<not provided>	<not provided>	<not provided>	<not provided>	<not provided>	<not provided>
Daphnia magna	SRR4340300	Negative	WGS	<not provided>	PRJNA344883	SAMN05852450	Invertebrate	<not provided>	SRX2207602	0	PAIRED	RANDOM	GENOMIC	CREGST9	42646	5340	3597	ILLUMINA	42651	SRS1725178	SRP090738	T9	T9	<not provided>	<not provided>	Whole organism	<not provided>	<not provided>	<not provided>	<not provided>	<not provided>	<not provided>	Belgium: Oud Heverlee Pond	<not provided>	<not provided>	<not provided>	<not provided>	<not provided>	<not provided>	1997-04	<not provided>	<not provided>	<not provided>	<not provided>	<not provided>	<not provided>	<not provided>	<not provided>	<not provided>
Daphnia magna	SRR4340301	Negative	WGS	<not provided>	PRJNA344883	SAMN05852451	Invertebrate	<not provided>	SRX2207603	0	PAIRED	RANDOM	GENOMIC	CREGST10	42646	7084	4770	ILLUMINA	42651	SRS1725179	SRP090738	T10	T10	<not provided>	<not provided>	Whole organism	<not provided>	<not provided>	<not provided>	<not provided>	<not provided>	<not provided>	Belgium: Oud Heverlee Pond	<not provided>	<not provided>	<not provided>	<not provided>	<not provided>	<not provided>	1997-04	<not provided>	<not provided>	<not provided>	<not provided>	<not provided>	<not provided>	<not provided>	<not provided>	<not provided>
Daphnia magna	SRR4340302	Negative	WGS	<not provided>	PRJNA344883	SAMN05852452	Invertebrate	<not provided>	SRX2207604	0	PAIRED	RANDOM	GENOMIC	CREGST11	42646	4111	2718	ILLUMINA	42651	SRS1725180	SRP090738	T11	T11	<not provided>	<not provided>	Whole organism	<not provided>	<not provided>	<not provided>	<not provided>	<not provided>	<not provided>	Belgium: Oud Heverlee Pond	<not provided>	<not provided>	<not provided>	<not provided>	<not provided>	<not provided>	1997-04	<not provided>	<not provided>	<not provided>	<not provided>	<not provided>	<not provided>	<not provided>	<not provided>	<not provided>
Daphnia magna	SRR4340303	Negative	WGS	<not provided>	PRJNA344883	SAMN05852453	Invertebrate	<not provided>	SRX2207605	0	PAIRED	RANDOM	GENOMIC	CREGST12	42646	4131	2805	ILLUMINA	42651	SRS1725181	SRP090738	T12	T12	<not provided>	<not provided>	Whole organism	<not provided>	<not provided>	<not provided>	<not provided>	<not provided>	<not provided>	Belgium: Oud Heverlee Pond	<not provided>	<not provided>	<not provided>	<not provided>	<not provided>	<not provided>	1997-04	<not provided>	<not provided>	<not provided>	<not provided>	<not provided>	<not provided>	<not provided>	<not provided>	<not provided>
Daphnia magna	SRR4340304	Negative	WGS	<not provided>	PRJNA344883	SAMN05852422	Invertebrate	<not provided>	SRX2207606	0	PAIRED	RANDOM	GENOMIC	CREGSB5	42646	5590	3615	ILLUMINA	42651	SRS1725183	SRP090738	B5	B5	<not provided>	<not provided>	Whole organism	<not provided>	<not provided>	<not provided>	<not provided>	<not provided>	<not provided>	Belgium: Oud Heverlee Pond	<not provided>	<not provided>	<not provided>	<not provided>	<not provided>	<not provided>	1997-04	<not provided>	<not provided>	<not provided>	<not provided>	<not provided>	<not provided>	<not provided>	<not provided>	<not provided>
[truncated: 1,928 more rows]
[truncated: 16 more columns]
