# Supplementary material for: A bioinformatics approach to identifying Wolbachia infections in arthropods
Source: PeerJ. 2018 Sep 3;6:e5486. doi: 10.7717/peerj.5486 (PMC6126470; doi:10.7717/peerj.5486)
Supplement: Supplemental Information 1 — Supplementary figures/tables and code used for data analysis [file peerj-06-5486-s001.zip › Supplement/Supplementary Table S2.xlsx]

## Sheet: Sheet1
Table S2. Number of accession numbers tested for each species and how many accession numbers tested positive for Wolbachia genes.
Species	Number of accession numbers tested	Number of Positive Results
Acromyrmex echinatior	5	1
Actias luna	2	0
Acyrthosiphon pisum	3	0
Aedes aegypti	2	0
Aedes aegypti aegypti	2	0
Aedes albopictus	1	0
Agrilus planipennis	4	0
Alloxysta arcuata	2	0
Alpheus cf. bouvieri CRH-2008	2	0
Alpheus cf. malleator CRH-2008	2	0
Amphinemura sulcicollis	1	0
Amyelois transitella	7	0
Anopheles arabiensis	85	0
Anopheles coluzzii	30	0
Anopheles gambiae	67	1
Anoplophora glabripennis	5	0
Aphis glycines	21	0
Apis dorsata	4	0
Apis mellifera	129	0
Athalia rosae	5	0
Atta colombica	5	0
Aulacidea tavakolii	2	0
Aylax hypecoi	2	0
Bactrocera latifrons	2	0
Bembidarenas sp.	1	0
Bembidion (Chilioperyphus) sp. 'Arica'	1	0
Bembidion (Eupetedromus) sp. 'Inuvik'	1	0
Bembidion lachnophoroides	1	0
Bembidion lapponicum	1	1
Bembidion musae	1	0
Bembidion nr. transversale DRMaddison	2	0
Bembidion orion	2	0
Bembidion sp. 'Desert Spotted'	1	0
Bembidion subfusum	1	0
Bicyclus anynana	16	0
Biorhiza pallida	9	3
Blattella germanica	10	0
Bombus impatiens	3	0
Bombus terrestris	32	0
Bombyx mandarina	2	0
Bombyx mori	24	0
Caligus rogercresseyi	2	0
Callaspidia notata	1	0
Callimorpha dominula	1	0
Callosobruchus chinensis	2	2
Cameraria ohridella	1	0
Catajapyx aquilonaris	4	0
Cecinothofagus ibarrai	1	0
Centruroides exilicauda	6	0
Cephus cinctus	5	0
Cerapachys biroi	6	0
Ceratina calcarata	4	3
Ceroptres masudai	2	0
Chelonibia testudinaria	1	0
Chilo suppressalis	7	0
Chymomyza costata	3	0
Cimex lectularius	5	0
Clunio marinus	7	0
Copidosoma floridanum	7	0
Coproporus ventriculus	1	0
Cynipini sp.	4	2
Cyphomyrmex costatus	6	0
Dactylopius coccus	3	2
Dalotia coriaria	1	0
Danaus melanippus	5	0
Daphnia magna	39	0
Daphnia obtusa	10	0
Daphnia pulex	160	0
Daphnia pulicaria	14	0
Delias oraia	1	1
Delias pasithoe	1	0
Dendroctonus ponderosae	26	0
Dermatophagoides farinae	4	0
Diabrotica virgifera virgifera	82	82
Diachasma alloeum	7	7
Diaphorina citri	10	10
Diastrophus kincaidii	2	0
Diploeciton nevermanni	1	1
Diplolepis spinosa	5	2
Drosophila bifasciata	1	0
Drosophila guttifera	3	0
Drosophila hydei	3	0
Drosophila lacteicornis	3	0
Drosophila melanogaster	73	14
Drosophila miranda	2	0
Drosophila nasuta	3	0
Drosophila nigrosparsa	6	0
Drosophila obscura	3	0
Drosophila parapallidosa	3	0
Drosophila simulans	14	4
Drosophila subobscura	5	0
Drosophila triauraria	1	1
Drosophila virilis	6	0
Drosophila yakuba	2	2
Ecitophya simulans	1	1
Ephemera danica	4	0
Eschatocerus acaciae	1	0
Eueides isabella	6	0
Eurytemora affinis	5	0
Ferrisia virgata	1	0
Gerris buenoi	3	2
Glyphotaelius pellucidus	2	0
Gonioctena quinquepunctata	4	0
Graphium doson	1	0
Graphium evemon	1	0
Halyomorpha halys	7	0
Hedickiana levantina	2	0
Heliconius burneyi	1	0
Heliconius clysonymus	3	0
Heliconius cydno	34	0
Heliconius cydno alithea	4	0
Heliconius cydno chioneus	4	0
Heliconius cydno cordula	1	0
Heliconius cydno cydnides	2	0
Heliconius cydno hermogenes	1	0
Heliconius cydno weymeri	2	0
Heliconius cydno zelinde	1	0
Heliconius elevatus	3	0
Heliconius elevatus bari	3	0
Heliconius erato	102	0
Heliconius erato cyrbia	4	0
Heliconius erato demophoon	4	0
Heliconius erato emma	12	0
Heliconius erato erato	12	0
Heliconius erato favorinus	16	0
Heliconius erato hydara	20	0
Heliconius erato lativitta	10	0
Heliconius erato notabilis	10	0
Heliconius erato petiverana	10	0
Heliconius ethilla	3	0
Heliconius ethilla aerotome	1	0
Heliconius hecale	5	0
Heliconius hecale felix	1	0
Heliconius hecuba flava	1	0
Heliconius heurippa	1	0
Heliconius hierax	1	0
Heliconius himera	5	0
Heliconius ismenius	2	0
Heliconius melpomene	40	0
Heliconius melpomene aglaope	6	0
Heliconius melpomene amandus	2	0
Heliconius melpomene amaryllis	6	0
Heliconius melpomene bellula	2	0
Heliconius melpomene cythera	2	0
Heliconius melpomene ecuadorensis	2	0
Heliconius melpomene malleti	8	0
Heliconius melpomene malleti x Heliconius melpomene plesseni	1	0
Heliconius melpomene melpomene	18	0
Heliconius melpomene melpomene x Heliconius melpomene rosina	159	0
Heliconius melpomene meriana	2	0
Heliconius melpomene mocoa	2	0
Heliconius melpomene plesseni	2	0
Heliconius melpomene rosina	7	0
Heliconius melpomene thelxiopeia	1	0
Heliconius melpomene vulcanus	4	0
Heliconius numata	7	0
Heliconius numata arcuella	3	0
Heliconius numata aurora	2	0
Heliconius numata bicoloratus	5	0
Heliconius numata illustris	1	0
Heliconius numata numata	1	0
Heliconius numata silvana	3	0
Heliconius numata tarapotensis	1	0
Heliconius pachinus	12	0
Heliconius pardalinus	1	0
Heliconius pardalinus sergestus	4	0
Heliconius pardalinus ssp. n. KMK-2015	3	0
Heliconius sapho	1	0
Heliconius sara	1	0
Heliconius telesiphe	3	0
Heliconius timareta	4	0
Heliconius timareta spp. n. MAS-2012	1	0
Heliconius timareta timareta	4	0
Heliconius wallacei	2	0
Heliconius xanthocles	1	0
Helicoverpa zea	1	0
Homalodisca vitripennis	4	4
Hyalella azteca	6	0
Hymenoptera sp. BOLD:AAH0848	1	0
Hypolimnas misippus	1	0
Hypothenemus hampei	2	0
Iraella hispanica	2	0
Isocolus centaureae	2	2
Ixodes ricinus	1	0
Junonia coenia	1	0
Ladona fulva	7	0
Lagriinae gen. n. sp. KKanda KK0290	1	0
Laparus doris	1	0
Laparus doris delila	1	0
Laparus doris doris	1	0
Latrodectus hesperus	5	0
Lepeophtheirus salmonis	2	0
Leptinotarsa decemlineata	5	0
Limnephilus lunatus	6	0
Limulus polyphemus	37	0
Linepithema humile	2	0
Lionepha chintimini	1	0
Locusta migratoria	16	0
Loxosceles reclusa	4	0
Lutzomyia longipalpis	70	0
Lutzomyia migonei	3	0
Maconellicoccus hirsutus	1	1
Macrotermes natalensis	9	0
Marsupenaeus japonicus	154	0
Megachile rotundata	6	0
Megacopta cribraria	1	1
Megaphragma amalphitanum	1	0
Mesocapnia arizonensis	1	0
Microplitis bicoloratus	1	0
Microplitis demolitor	11	0
Monomorium pharaonis	1	0
Mycopsylla fici	2	2
Mycopsylla proxima	1	1
Myzus persicae	7	0
Neocaridina denticulata	1	0
Neodiprion lecontei	3	0
Neruda aoede	1	0
Notochthamalus scabrosus	5	0
Nyssomyia intermedia	7	0
Oncopeltus fasciatus	4	0
Onthophagus taurus	3	0
Operophtera brumata	6	3
Ornithoptera priamus	1	0
Orussus abietinus	4	0
Oryctes borbonicus	7	0
Pachypsylla venusta	4	0
Pandarus rhincodonicus	1	0
Papilio bianor	1	0
Papilio gigon	1	0
Papilio memnon	1	0
Papilio polytes	40	0
Papilio xuthus	14	0
Paracoccus marginatus	1	0
Paralithodes platypus	1	0
Pararge aegeria	1	1
Parasteatoda tepidariorum	10	0
Parhyale hawaiensis	1	0
Parnips nigripes	1	0
Pediaspis aceris	2	2
Periclistus sp. JH-2016	2	0
Phaenoglyphis villosa	2	0
Phanacis sp. JH-2016	2	0
Phausis reticulata	1	0
Photinus pyralis	1	0
Photinus scintillans	1	0
Pieris rapae	6	0
Polygonia c-album	1	1
Porcellio scaber	1	0
Pseudococcus longispinus	1	0
Pseudomyrmex concolor	1	0
Pseudomyrmex dendroicus	1	0
Pseudomyrmex elongatus	1	0
Pseudomyrmex flavicornis	1	0
Pseudomyrmex gracilis	3	0
Pseudomyrmex pallidus	1	0
Pseudomyrmex sp. PSW-54	1	1
Pyractomena borealis	1	0
Qwaqwaia scolopiae	2	0
Rhagoletis pomonella	5	5
Rhagoletis zephyria	5	5
Sarcoptes scabiei	7	0
Scaptomyza elmoi	3	0
Solenopsis invicta	18	0
Stictotarsus aequinoctialis	1	0
Streptococcus pyogenes	23	0
Strigamia maritima	4	0
Synergus japonicus	9	0
Taenaris catops	1	0
Tetradonia laticeps	1	0
Tetranychus urticae	10	0
Tigriopus californicus	7	0
Timema cristinae	160	0
Trachelipus rathkei	2	0
Trachymyrmex cornetzi	9	0
Trachymyrmex septentrionalis	7	0
Trachymyrmex zeteki	5	0
Tribolium castaneum	1	0
Trichogramma pretiosum	5	2
Trigoniulus corallinus	1	0
Triodia sylvina	1	0
Trionymus perrisii	1	0
Uca minax	1	0
Uca spinicarpa	1	0
unidentified	1	0
Uranotaenia unguiculata	1	0
Xenos vesparum	2	0
Zanna intricata	1	0
Zootermopsis nevadensis nuttingi	8	0
