# Supplementary material for: A bioinformatics approach to identifying Wolbachia infections in arthropods
Source: PeerJ. 2018 Sep 3;6:e5486. doi: 10.7717/peerj.5486 (PMC6126470; doi:10.7717/peerj.5486)
Supplement: Supplemental Information 1 — Supplementary figures/tables and code used for data analysis [file peerj-06-5486-s001.zip › Supplement/Supplementary Table S3.xlsx]

## Sheet: Sheet1
Table S3. List of species and accession numbers that tested positive for the presence of Wolbachia genes.
Species	Accession Number	Results
Acromyrmex echinatior	ERR034187	Positive
Anopheles gambiae	ERR1554906	Positive
Bembidion lapponicum	SRR2939026	Positive
Biorhiza pallida	ERR233308	Positive
Biorhiza pallida	ERR233309	Positive
Biorhiza pallida	ERR233313	Positive
Callosobruchus chinensis	SRR949786	Positive
Callosobruchus chinensis	SRR952345	Positive
Ceratina calcarata	SRR2912519	Positive
Ceratina calcarata	SRR2912581	Positive
Ceratina calcarata	SRR2912589	Positive
Cynipini sp.	ERR233303	Positive
Cynipini sp.	ERR233306	Positive
Dactylopius coccus	SRR1231828	Positive
Dactylopius coccus	SRR1231832	Positive
Delias oraia	SRR4341246	Positive
Diabrotica virgifera virgifera	SRR1106543	Positive
Diabrotica virgifera virgifera	SRR1106544	Positive
Diabrotica virgifera virgifera	SRR1106545	Positive
Diabrotica virgifera virgifera	SRR1106546	Positive
Diabrotica virgifera virgifera	SRR1106897	Positive
Diabrotica virgifera virgifera	SRR1106898	Positive
Diabrotica virgifera virgifera	SRR1106899	Positive
Diabrotica virgifera virgifera	SRR1106901	Positive
Diabrotica virgifera virgifera	SRR1106904	Positive
Diabrotica virgifera virgifera	SRR1106905	Positive
Diabrotica virgifera virgifera	SRR1106912	Positive
Diabrotica virgifera virgifera	SRR1106913	Positive
Diabrotica virgifera virgifera	SRR1106914	Positive
Diabrotica virgifera virgifera	SRR1106915	Positive
Diabrotica virgifera virgifera	SRR1106916	Positive
Diabrotica virgifera virgifera	SRR1106917	Positive
Diabrotica virgifera virgifera	SRR1106918	Positive
Diabrotica virgifera virgifera	SRR1106919	Positive
Diabrotica virgifera virgifera	SRR1106920	Positive
Diabrotica virgifera virgifera	SRR1107180	Positive
Diabrotica virgifera virgifera	SRR1107181	Positive
Diabrotica virgifera virgifera	SRR1107182	Positive
Diabrotica virgifera virgifera	SRR1107183	Positive
Diabrotica virgifera virgifera	SRR1107185	Positive
Diabrotica virgifera virgifera	SRR1107186	Positive
Diabrotica virgifera virgifera	SRR1107187	Positive
Diabrotica virgifera virgifera	SRR1107188	Positive
Diabrotica virgifera virgifera	SRR1107302	Positive
Diabrotica virgifera virgifera	SRR1107303	Positive
Diabrotica virgifera virgifera	SRR1107304	Positive
Diabrotica virgifera virgifera	SRR1107647	Positive
Diabrotica virgifera virgifera	SRR1107648	Positive
Diabrotica virgifera virgifera	SRR1107649	Positive
Diabrotica virgifera virgifera	SRR1107650	Positive
Diabrotica virgifera virgifera	SRR1107651	Positive
Diabrotica virgifera virgifera	SRR1107652	Positive
Diabrotica virgifera virgifera	SRR1107653	Positive
Diabrotica virgifera virgifera	SRR1107654	Positive
Diabrotica virgifera virgifera	SRR1107655	Positive
Diabrotica virgifera virgifera	SRR1107656	Positive
Diabrotica virgifera virgifera	SRR1107657	Positive
Diabrotica virgifera virgifera	SRR1107658	Positive
Diabrotica virgifera virgifera	SRR1107659	Positive
Diabrotica virgifera virgifera	SRR1107663	Positive
Diabrotica virgifera virgifera	SRR1107666	Positive
Diabrotica virgifera virgifera	SRR1107668	Positive
Diabrotica virgifera virgifera	SRR1107671	Positive
Diabrotica virgifera virgifera	SRR1107676	Positive
Diabrotica virgifera virgifera	SRR1107678	Positive
Diabrotica virgifera virgifera	SRR1107680	Positive
Diabrotica virgifera virgifera	SRR1107682	Positive
Diabrotica virgifera virgifera	SRR1107685	Positive
Diabrotica virgifera virgifera	SRR1107687	Positive
Diabrotica virgifera virgifera	SRR1107689	Positive
Diabrotica virgifera virgifera	SRR1107690	Positive
Diabrotica virgifera virgifera	SRR1107691	Positive
Diabrotica virgifera virgifera	SRR1107692	Positive
Diabrotica virgifera virgifera	SRR1107693	Positive
Diabrotica virgifera virgifera	SRR1107694	Positive
Diabrotica virgifera virgifera	SRR1107695	Positive
Diabrotica virgifera virgifera	SRR1107696	Positive
Diabrotica virgifera virgifera	SRR1107697	Positive
Diabrotica virgifera virgifera	SRR1107698	Positive
Diabrotica virgifera virgifera	SRR1107699	Positive
Diabrotica virgifera virgifera	SRR1107700	Positive
Diabrotica virgifera virgifera	SRR1107701	Positive
Diabrotica virgifera virgifera	SRR1107702	Positive
Diabrotica virgifera virgifera	SRR1107704	Positive
Diabrotica virgifera virgifera	SRR1107705	Positive
Diabrotica virgifera virgifera	SRR1107706	Positive
Diabrotica virgifera virgifera	SRR1107707	Positive
Diabrotica virgifera virgifera	SRR1107708	Positive
Diabrotica virgifera virgifera	SRR1107710	Positive
Diabrotica virgifera virgifera	SRR1107712	Positive
Diabrotica virgifera virgifera	SRR1107713	Positive
Diabrotica virgifera virgifera	SRR1107714	Positive
Diabrotica virgifera virgifera	SRR1107715	Positive
Diabrotica virgifera virgifera	SRR1107717	Positive
Diabrotica virgifera virgifera	SRR1107719	Positive
Diabrotica virgifera virgifera	SRR1107720	Positive
Diabrotica virgifera virgifera	SRR1107721	Positive
Diabrotica virgifera virgifera	SRR1107722	Positive
Diachasma alloeum	SRR2042503	Positive
Diachasma alloeum	SRR2042775	Positive
Diachasma alloeum	SRR2043489	Positive
Diachasma alloeum	SRR2043491	Positive
Diachasma alloeum	SRR2043616	Positive
Diachasma alloeum	SRR2043618	Positive
Diachasma alloeum	SRR2046752	Positive
Diaphorina citri	SRR183690	Positive
Diaphorina citri	SRR189236	Positive
Diaphorina citri	SRR189237	Positive
Diaphorina citri	SRR649417	Positive
Diaphorina citri	SRR649419	Positive
Diaphorina citri	SRR649429	Positive
Diaphorina citri	SRR649431	Positive
Diaphorina citri	SRR649432	Positive
Diaphorina citri	SRR649433	Positive
Diaphorina citri	SRR649434	Positive
Diploeciton nevermanni	SRR4342174	Positive
Diplolepis spinosa	ERR1359308	Positive
Diplolepis spinosa	ERR1359312	Positive
Drosophila melanogaster	ERR1092802	Positive
Drosophila melanogaster	ERR1092810	Positive
Drosophila melanogaster	ERR1092813	Positive
Drosophila melanogaster	ERR1092815	Positive
Drosophila melanogaster	ERR1092817	Positive
Drosophila melanogaster	ERR481288	Positive
Drosophila melanogaster	ERR481291	Positive
Drosophila melanogaster	ERR744546	Positive
Drosophila melanogaster	ERR744547	Positive
Drosophila melanogaster	SRR2347336	Positive
Drosophila melanogaster	SRR2347338	Positive
Drosophila melanogaster	SRR3931588	Positive
Drosophila melanogaster	SRR3931592	Positive
Drosophila melanogaster	SRR3931617	Positive
Drosophila simulans	ERR1597895	Positive
Drosophila simulans	ERR1597896	Positive
Drosophila simulans	ERR1597899	Positive
Drosophila simulans	ERR1597900	Positive
Drosophila triauraria	DRR061000	Positive
Drosophila yakuba	SRR2318687	Positive
Drosophila yakuba	SRR2318706	Positive
Ecitophya simulans	SRR4301374	Positive
Gerris buenoi	SRR1197265	Positive
Gerris buenoi	SRR1197267	Positive
Homalodisca vitripennis	SRR941995	Positive
Homalodisca vitripennis	SRR941996	Positive
Homalodisca vitripennis	SRR941997	Positive
Homalodisca vitripennis	SRR941998	Positive
Isocolus centaureae	ERR1359249	Positive
Isocolus centaureae	ERR1359250	Positive
Maconellicoccus hirsutus	ERR1189167	Positive
Megacopta cribraria	SRR1145746	Positive
Mycopsylla fici	SRR2954433	Positive
Mycopsylla fici	SRR2954467	Positive
Mycopsylla proxima	SRR2954473	Positive
Operophtera brumata	SRR1618545	Positive
Operophtera brumata	SRR1618581	Positive
Operophtera brumata	SRR1618582	Positive
Pararge aegeria	SRR1190479	Positive
Pediaspis aceris	ERR1355090	Positive
Pediaspis aceris	ERR1355091	Positive
Polygonia c-album	SRR1190476	Positive
Pseudomyrmex sp. PSW-54	SRR1742977	Positive
Rhagoletis pomonella	SRR3896004	Positive
Rhagoletis pomonella	SRR3898676	Positive
Rhagoletis pomonella	SRR3900841	Positive
Rhagoletis pomonella	SRR3901027	Positive
Rhagoletis pomonella	SRR3922263	Positive
Rhagoletis zephyria	SRR3670117	Positive
Rhagoletis zephyria	SRR3670118	Positive
Rhagoletis zephyria	SRR3670120	Positive
Rhagoletis zephyria	SRR3670652	Positive
Rhagoletis zephyria	SRR3680351	Positive
Trichogramma pretiosum	SRR1191749	Positive
Trichogramma pretiosum	SRR1191752	Positive
