# Supplementary material for: A bioinformatics approach to identifying Wolbachia infections in arthropods
Source: PeerJ. 2018 Sep 3;6:e5486. doi: 10.7717/peerj.5486 (PMC6126470; doi:10.7717/peerj.5486)
Supplement: Supplemental Information 1 — Supplementary figures/tables and code used for data analysis [file peerj-06-5486-s001.zip › Supplement/Supplementary Table S5.xls]

## Sheet: ftsZ
Table S4a. ftsZ gene Maximum Likelihood fits of 24 different nucleotide substitution models. Models with the lowest BIC scores (Bayesian Information Criterion) are considered to describe the substitution pattern the best. For each model, AICc value (Akaike Information Criterion, corrected), Maximum Likelihood value (lnL), and the number of parameters (including branch lengths) are also presented …
Model	#Param	BIC	AICc	lnL	Invariant	Gamma	R	Freq A	Freq T	Freq C	Freq G	A=>T	A=>C	A=>G	T=>A	T=>C	T=>G	C=>A	C=>T	C=>G	G=>A	G=>T	G=>C
T92+G	108	5334.36	4419.74	-2101.54	n/a	0.323785	3.62798	0.294615	0.294615	0.205385	0.205385	0.03	0.02	0.16	0.03	0.16	0.02	0.03	0.23	0.02	0.23	0.03	0.02
TN93+G	111	5335.35	4395.35	-2086.32	n/a	0.346319	3.68592	0.267408	0.321822	0.260801	0.149969	0.03	0.03	0.18	0.03	0.13	0.02	0.03	0.16	0.02	0.33	0.03	0.03
HKY+G	110	5344.85	4413.31	-2096.31	n/a	0.300043	3.84396	0.267408	0.321822	0.260801	0.149969	0.03	0.03	0.12	0.03	0.21	0.02	0.03	0.25	0.02	0.21	0.03	0.03
K2+G	107	5351.31	4445.16	-2115.25	n/a	0.317122	3.59247	0.25	0.25	0.25	0.25	0.03	0.03	0.2	0.03	0.2	0.03	0.03	0.2	0.03	0.2	0.03	0.03
T92+G+I	109	5354.71	4431.63	-2106.47	0.306711	0.661664	3.65301	0.294615	0.294615	0.205385	0.205385	0.03	0.02	0.16	0.03	0.16	0.02	0.03	0.23	0.02	0.23	0.03	0.02
TN93+G+I	112	5355.75	4407.28	-2091.28	0.287286	0.661221	3.72008	0.267408	0.321822	0.260801	0.149969	0.03	0.03	0.19	0.03	0.13	0.02	0.03	0.16	0.02	0.33	0.03	0.03
T92+I	108	5356.09	4441.48	-2112.4	0.391583	n/a	3.37348	0.294615	0.294615	0.205385	0.205385	0.03	0.02	0.16	0.03	0.16	0.02	0.03	0.23	0.02	0.23	0.03	0.02
TN93+I	111	5360.28	4420.28	-2098.79	0.391583	n/a	3.43544	0.267408	0.321822	0.260801	0.149969	0.03	0.03	0.18	0.03	0.13	0.02	0.03	0.16	0.02	0.32	0.03	0.03
HKY+G+I	111	5365.87	4425.86	-2101.58	0.321713	0.632438	3.88751	0.267408	0.321822	0.260801	0.149969	0.03	0.03	0.12	0.03	0.21	0.02	0.03	0.25	0.02	0.21	0.03	0.03
GTR+G	114	5365.98	4400.59	-2085.92	n/a	0.355641	2.99825	0.267408	0.321822	0.260801	0.149969	0.03	0.04	0.17	0.03	0.13	0.02	0.04	0.17	0.01	0.29	0.05	0.02
TN93	110	5372.23	4440.69	-2110	n/a	n/a	3.26131	0.267408	0.321822	0.260801	0.149969	0.04	0.03	0.17	0.03	0.13	0.02	0.03	0.16	0.02	0.31	0.04	0.03
T92	107	5372.85	4466.69	-2126.02	n/a	n/a	3.23501	0.294615	0.294615	0.205385	0.205385	0.03	0.02	0.16	0.03	0.16	0.02	0.03	0.23	0.02	0.23	0.03	0.02
HKY+I	110	5375.01	4443.47	-2111.39	0.391583	n/a	3.45352	0.267408	0.321822	0.260801	0.149969	0.04	0.03	0.12	0.03	0.2	0.02	0.03	0.25	0.02	0.21	0.04	0.03
K2+G+I	108	5375.32	4460.7	-2122.02	0.304915	0.640923	3.62014	0.25	0.25	0.25	0.25	0.03	0.03	0.2	0.03	0.2	0.03	0.03	0.2	0.03	0.2	0.03	0.03
GTR+G+I	115	5375.86	4402.01	-2085.63	0.292591	0.654651	3.73865	0.267408	0.321822	0.260801	0.149969	0.01	0.04	0.19	0.01	0.12	0.03	0.04	0.15	0.01	0.33	0.06	0.02
K2+I	107	5382.31	4476.16	-2130.75	0.391583	n/a	3.34797	0.25	0.25	0.25	0.25	0.03	0.03	0.19	0.03	0.19	0.03	0.03	0.19	0.03	0.19	0.03	0.03
GTR+I	114	5384.47	4419.08	-2095.17	0.391583	n/a	2.7435	0.267408	0.321822	0.260801	0.149969	0.04	0.04	0.16	0.03	0.13	0.02	0.04	0.16	0.01	0.29	0.05	0.02
HKY	109	5388.57	4465.49	-2123.41	n/a	n/a	3.23496	0.267408	0.321822	0.260801	0.149969	0.04	0.03	0.11	0.03	0.2	0.02	0.03	0.24	0.02	0.2	0.04	0.03
K2	106	5401.13	4503.44	-2145.4	n/a	n/a	3.21974	0.25	0.25	0.25	0.25	0.03	0.03	0.19	0.03	0.19	0.03	0.03	0.19	0.03	0.19	0.03	0.03
GTR	113	5408.89	4451.96	-2112.62	n/a	n/a	2.61324	0.267408	0.321822	0.260801	0.149969	0.04	0.04	0.16	0.03	0.13	0.02	0.04	0.16	0.01	0.28	0.05	0.02
JC+G	106	5503.3	4605.6	-2196.48	n/a	0.362298	0.5	0.25	0.25	0.25	0.25	0.08	0.08	0.08	0.08	0.08	0.08	0.08	0.08	0.08	0.08	0.08	0.08
JC+G+I	107	5519.35	4613.2	-2199.27	0.271164	0.680434	0.5	0.25	0.25	0.25	0.25	0.08	0.08	0.08	0.08	0.08	0.08	0.08	0.08	0.08	0.08	0.08	0.08
JC+I	106	5525.07	4627.38	-2207.37	0.391583	n/a	0.5	0.25	0.25	0.25	0.25	0.08	0.08	0.08	0.08	0.08	0.08	0.08	0.08	0.08	0.08	0.08	0.08
JC	105	5544.81	4655.58	-2222.47	n/a	n/a	0.5	0.25	0.25	0.25	0.25	0.08	0.08	0.08	0.08	0.08	0.08	0.08	0.08	0.08	0.08	0.08	0.08

## Sheet: groE
Table S4b. groE operon Maximum Likelihood fits of 24 different nucleotide substitution models. Models with the lowest BIC scores (Bayesian Information Criterion) are considered to describe the substitution pattern the best. For each model, AICc value (Akaike Information Criterion, corrected), Maximum Likelihood value (lnL), and the number of parameters (including branch lengths) are also presente…
Model	#Param	BIC	AICc	lnL	Invariant	Gamma	R	Freq A	Freq T	Freq C	Freq G	A=>T	A=>C	A=>G	T=>A	T=>C	T=>G	C=>A	C=>T	C=>G	G=>A	G=>T	G=>C
HKY+G	110	5677.99	4748.04	-2263.67	n/a	0.305303	6.48326	0.358524	0.261094	0.150629	0.229753	0.02	0.01	0.2	0.02	0.13	0.02	0.02	0.23	0.02	0.31	0.02	0.01
T92+G	108	5678.13	4765.08	-2274.2	n/a	0.314486	6.25648	0.309809	0.309809	0.190191	0.190191	0.02	0.01	0.17	0.02	0.17	0.01	0.02	0.27	0.01	0.27	0.02	0.01
TN93+G	111	5686.7	4748.31	-2262.8	n/a	0.314322	6.29017	0.358524	0.261094	0.150629	0.229753	0.02	0.01	0.18	0.02	0.15	0.02	0.02	0.26	0.02	0.28	0.02	0.01
GTR+G	114	5709.01	4745.27	-2258.26	n/a	0.314183	6.36721	0.358524	0.261094	0.150629	0.229753	0.01	0.02	0.17	0.02	0.15	0.01	0.04	0.26	0.02	0.27	0.01	0.01
T92	107	5712.5	4807.9	-2296.62	n/a	n/a	4.96511	0.309809	0.309809	0.190191	0.190191	0.02	0.02	0.16	0.02	0.16	0.02	0.02	0.26	0.02	0.26	0.02	0.02
HKY	109	5715.08	4793.58	-2287.44	n/a	n/a	4.96876	0.358524	0.261094	0.150629	0.229753	0.02	0.01	0.19	0.03	0.13	0.02	0.03	0.22	0.02	0.3	0.02	0.01
T92+I	108	5715.48	4802.43	-2292.88	0.379358	n/a	5.36548	0.309809	0.309809	0.190191	0.190191	0.02	0.01	0.16	0.02	0.16	0.01	0.02	0.26	0.01	0.26	0.02	0.01
K2+G	107	5716.2	4811.6	-2298.47	n/a	0.285987	6.35845	0.25	0.25	0.25	0.25	0.02	0.02	0.22	0.02	0.22	0.02	0.02	0.22	0.02	0.22	0.02	0.02
HKY+I	110	5719.14	4789.19	-2284.24	0.379358	n/a	5.45728	0.358524	0.261094	0.150629	0.229753	0.02	0.01	0.19	0.03	0.13	0.02	0.03	0.22	0.02	0.3	0.02	0.01
TN93	110	5720.11	4790.16	-2284.73	n/a	n/a	4.96529	0.358524	0.261094	0.150629	0.229753	0.02	0.01	0.16	0.03	0.15	0.02	0.03	0.26	0.02	0.26	0.02	0.01
TN93+I	111	5732.24	4793.85	-2285.57	0.379358	n/a	5.3748	0.358524	0.261094	0.150629	0.229753	0.02	0.01	0.17	0.03	0.15	0.02	0.03	0.26	0.02	0.26	0.02	0.01
T92+G+I	109	5737.96	4816.46	-2298.89	0.249725	0.50355	6.5033	0.309809	0.309809	0.190191	0.190191	0.02	0.01	0.17	0.02	0.17	0.01	0.02	0.27	0.01	0.27	0.02	0.01
HKY+G+I	111	5740.62	4802.22	-2289.75	0.24247	0.475575	6.79372	0.358524	0.261094	0.150629	0.229753	0.02	0.01	0.2	0.02	0.13	0.01	0.02	0.23	0.01	0.31	0.02	0.01
GTR	113	5747.36	4792.07	-2282.67	n/a	n/a	4.38253	0.358524	0.261094	0.150629	0.229753	0.02	0.02	0.16	0.02	0.14	0.02	0.05	0.25	0.02	0.26	0.02	0.01
TN93+G+I	112	5749.87	4803.02	-2289.15	0.246137	0.493752	6.59036	0.358524	0.261094	0.150629	0.229753	0.02	0.01	0.18	0.02	0.15	0.01	0.02	0.25	0.01	0.29	0.02	0.01
GTR+I	114	5756.73	4792.99	-2282.12	0.379358	n/a	4.77531	0.358524	0.261094	0.150629	0.229753	0.01	0.02	0.17	0.02	0.14	0.02	0.05	0.25	0.02	0.26	0.02	0.01
K2	106	5759.06	4862.9	-2325.12	n/a	n/a	4.9508	0.25	0.25	0.25	0.25	0.02	0.02	0.21	0.02	0.21	0.02	0.02	0.21	0.02	0.21	0.02	0.02
K2+I	107	5759.9	4855.29	-2320.31	0.379358	n/a	5.34856	0.25	0.25	0.25	0.25	0.02	0.02	0.21	0.02	0.21	0.02	0.02	0.21	0.02	0.21	0.02	0.02
GTR+G+I	115	5770.08	4797.89	-2283.56	0.249942	0.502625	6.64574	0.358524	0.261094	0.150629	0.229753	0.01	0.02	0.18	0.02	0.15	0.01	0.04	0.26	0.02	0.28	0.01	0.01
K2+G+I	108	5774.9	4861.85	-2322.59	0.31469	0.541091	6.63019	0.25	0.25	0.25	0.25	0.02	0.02	0.22	0.02	0.22	0.02	0.02	0.22	0.02	0.22	0.02	0.02
JC+G	106	5954.64	5058.49	-2422.92	n/a	0.379562	0.5	0.25	0.25	0.25	0.25	0.08	0.08	0.08	0.08	0.08	0.08	0.08	0.08	0.08	0.08	0.08	0.08
JC+G+I	107	5982.15	5077.55	-2431.44	0.211621	0.596002	0.5	0.25	0.25	0.25	0.25	0.08	0.08	0.08	0.08	0.08	0.08	0.08	0.08	0.08	0.08	0.08	0.08
JC	105	5992.39	5104.69	-2447.02	n/a	n/a	0.5	0.25	0.25	0.25	0.25	0.08	0.08	0.08	0.08	0.08	0.08	0.08	0.08	0.08	0.08	0.08	0.08
JC+I	106	5996.47	5100.32	-2443.83	0.379358	n/a	0.5	0.25	0.25	0.25	0.25	0.08	0.08	0.08	0.08	0.08	0.08	0.08	0.08	0.08	0.08	0.08	0.08

## Sheet: Concatenated Data
Table S5. Concatenated Maximum Likelihood fits of 24 different nucleotide substitution models based on the concatened genes. Models with the lowest BIC scores (Bayesian Information Criterion) are considered to describe the substitution pattern the best. For each model, AICc value (Akaike Information Criterion, corrected), Maximum Likelihood value (lnL), and the number of parameters (including bra…
Model	#Param	BIC	AICc	lnL	Invariant	Gamma	R	Freq A	Freq T	Freq C	Freq G	A=>T	A=>C	A=>G	T=>A	T=>C	T=>G	C=>A	C=>T	C=>G	G=>A	G=>T	G=>C
K2	104	2011.45	1263.04	-526.423	n/a	n/a	4.57261	0.25	0.25	0.25	0.25	0.02	0.02	0.21	0.02	0.21	0.02	0.02	0.21	0.02	0.21	0.02	0.02
K2+I	105	2018.53	1262.95	-525.358	0.458725	n/a	4.69549	0.25	0.25	0.25	0.25	0.02	0.02	0.21	0.02	0.21	0.02	0.02	0.21	0.02	0.21	0.02	0.02
T92	105	2018.65	1263.06	-525.415	n/a	n/a	4.59721	0.285104	0.285104	0.214896	0.214896	0.03	0.02	0.18	0.03	0.18	0.02	0.03	0.23	0.02	0.23	0.03	0.02
K2+G	105	2019.73	1264.15	-525.958	n/a	0.769121	4.712	0.25	0.25	0.25	0.25	0.02	0.02	0.21	0.02	0.21	0.02	0.02	0.21	0.02	0.21	0.02	0.02
T92+I	106	2025.08	1262.32	-524.023	0.475834	n/a	4.77254	0.285104	0.285104	0.214896	0.214896	0.02	0.02	0.18	0.02	0.18	0.02	0.02	0.24	0.02	0.24	0.02	0.02
T92+G	106	2025.4	1262.64	-524.182	n/a	0.713588	4.78451	0.285104	0.285104	0.214896	0.214896	0.02	0.02	0.18	0.02	0.18	0.02	0.02	0.24	0.02	0.24	0.02	0.02
K2+G+I	106	2029.84	1267.08	-526.402	1e-05	0.768579	4.71303	0.25	0.25	0.25	0.25	0.02	0.02	0.21	0.02	0.21	0.02	0.02	0.21	0.02	0.21	0.02	0.02
HKY	107	2033.12	1263.19	-523.436	n/a	n/a	4.6032	0.266137	0.304071	0.274181	0.155611	0.03	0.02	0.13	0.02	0.22	0.01	0.02	0.25	0.01	0.22	0.03	0.02
T92+G+I	107	2034.29	1264.35	-524.017	0	0.713493	4.78447	0.285104	0.285104	0.214896	0.214896	0.02	0.02	0.18	0.02	0.18	0.02	0.02	0.24	0.02	0.24	0.02	0.02
TN93	108	2037.23	1260.12	-520.878	n/a	n/a	4.64075	0.266137	0.304071	0.274181	0.155611	0.03	0.02	0.19	0.02	0.15	0.01	0.02	0.16	0.01	0.33	0.03	0.02
HKY+I	108	2040.09	1262.98	-522.31	0.500769	n/a	4.93855	0.266137	0.304071	0.274181	0.155611	0.03	0.02	0.13	0.02	0.23	0.01	0.02	0.25	0.01	0.22	0.03	0.02
HKY+G	108	2040.65	1263.54	-522.588	n/a	0.630372	4.95728	0.266137	0.304071	0.274181	0.155611	0.03	0.02	0.13	0.02	0.23	0.01	0.02	0.25	0.01	0.22	0.03	0.02
TN93+G	109	2044.21	1259.93	-519.762	n/a	0.773999	4.85435	0.266137	0.304071	0.274181	0.155611	0.02	0.02	0.2	0.02	0.14	0.01	0.02	0.16	0.01	0.34	0.02	0.02
TN93+I	109	2045.27	1260.99	-520.293	0.44773	n/a	4.83335	0.266137	0.304071	0.274181	0.155611	0.02	0.02	0.2	0.02	0.14	0.01	0.02	0.16	0.01	0.34	0.02	0.02
JC	103	2050.71	1309.48	-550.666	n/a	n/a	0.5	0.25	0.25	0.25	0.25	0.08	0.08	0.08	0.08	0.08	0.08	0.08	0.08	0.08	0.08	0.08	0.08
JC+G	104	2055.95	1307.54	-548.673	n/a	0.786863	0.5	0.25	0.25	0.25	0.25	0.08	0.08	0.08	0.08	0.08	0.08	0.08	0.08	0.08	0.08	0.08	0.08
JC+I	104	2056.38	1307.97	-548.888	0.459259	n/a	0.5	0.25	0.25	0.25	0.25	0.08	0.08	0.08	0.08	0.08	0.08	0.08	0.08	0.08	0.08	0.08	0.08
HKY+G+I	109	2059.35	1275.07	-527.33	0.0162332	0.592207	5.08149	0.266137	0.304071	0.274181	0.155611	0.03	0.02	0.13	0.02	0.23	0.01	0.02	0.25	0.01	0.22	0.03	0.02
GTR	111	2060.06	1261.43	-518.469	n/a	n/a	3.21789	0.266137	0.304071	0.274181	0.155611	0.02	0.02	0.17	0.02	0.15	0.04	0.02	0.16	0.01	0.29	0.08	0.02
TN93+G+I	110	2063.52	1272.07	-524.807	0	0.669403	5.0113	0.266137	0.304071	0.274181	0.155611	0.02	0.02	0.2	0.02	0.14	0.01	0.02	0.15	0.01	0.35	0.02	0.02
GTR+G	112	2064.74	1258.94	-516.201	n/a	0.757198	4.05051	0.266137	0.304071	0.274181	0.155611	0.01	0.02	0.18	0.01	0.14	0.04	0.02	0.16	0.01	0.31	0.08	0.02
GTR+I	112	2065.17	1259.38	-516.417	0.455529	n/a	3.94937	0.266137	0.304071	0.274181	0.155611	0.01	0.02	0.18	0.01	0.14	0.04	0.02	0.16	0.01	0.31	0.08	0.02
JC+G+I	105	2067.94	1312.35	-550.059	0	0.788548	0.5	0.25	0.25	0.25	0.25	0.08	0.08	0.08	0.08	0.08	0.08	0.08	0.08	0.08	0.08	0.08	0.08
GTR+G+I	113	2083.61	1270.64	-521.027	0.0196163	0.689018	4.19704	0.266137	0.304071	0.274181	0.155611	0.01	0.02	0.19	0	0.14	0.04	0.02	0.15	0.01	0.32	0.08	0.02
